# Supplementary material for: Endogenous Protein Interactome of Human UDP-Glucuronosyltransferases Exposed by Untargeted Proteomics
Source: Front Pharmacol. 2017 Feb 3;8:23. doi: 10.3389/fphar.2017.00023 (PMC5290407; doi:10.3389/fphar.2017.00023)
Supplement: Supplementary Table S1 — UGT1A enzymes affinity purified from human tissue S9 fractions. [file Table1.XLSX]

## Sheet: Method
Method to establish list and coverage of immunoprecipitated UGT1A and UGT2 proteins
Because of the high sequence identity among UGT1A enzymes, attribution of UGT1A peptides identified and spectral counts per UGT in Scaffold lacks accuracy. To correctly assess the number of peptides specific to each UGT1A, peptide reports were generated for each experiment with the Scaffold Viewer with protein and peptide probability thresholds set at 95% and minimum peptide number at 1 (peptide …
See Supplemental Figure 1 for the position of unique and common UGT1A peptides identified.

## Sheet: UGT ID and coverage
	Number of Tryptic Peptides				Coverage of Exon 1				Total Coverage				Total Spectral Counts for Unique Peptides
					Number of a.a.				Number of a.a.				Experience Number
	Unique	Common	Total*		Peptides	Exon 1	%		Peptides	Total	%		1	2	3	4	Sum
Liver S9
UGT1A1	9	9	18		96	288	33.3333		186	533	34.8968		23	46	0	7	76
UGT1A3	2	11	13		43	289	14.8789		133	534	24.9064		1	1	0	1	3
UGT1A4	9	11	20		95	289	32.872		185	534	34.6442		9	29	5	20	63
UGT1A6	7	9	16		67	287	23.3449		157	532	29.5113		15	13	6	11	45
UGT1A9	7	9	16		102	285	35.7895		192	530	36.2264		8	16	1	10	35
UGT1A3 UGT1A4	2												3	10	2	9	24
UGT1A	9												160	175	45	85	465
UGT2B4	2	3	5		-	-	-		59	528	11.1742		0	0	0	3	3
UGT2B7	5	3	8		-	-	-		101	529	19.0926		7	6	3	4	20
UGT2B	3												1	1	8	10	20
Kidney S9
UGT1A6	2	8	10		23	287	8.01394		101	532	18.985		0	2	0	-	2
UGT1A9	11	8	19		133	285	46.6667		211	530	39.8113		10	29	12	-	51
UGT1A	8												12	48	7	-	67
UGT2B7	3	0	3		-	-	-		36	529	6.80529		0	4	2	-	6
Intestine S9
UGT1A1	8	9	17		110	288	38.1944		182	533	34.1463		125	6	0	-	131
UGT1A3	3	11	14		73	289	25.2595		145	534	27.1536		14	0	0	-	14
UGT1A4	2	11	13		56	289	19.3772		128	534	23.97		8	0	0	-	8
UGT1A5	2	10	12		40	289	13.8408		112	534	20.9738		2	0	0	-	2
UGT1A6	8	9	17		78	287	27.1777		150	532	28.1955		38	0	0	-	38
UGT1A8	2	14	16		87	285	30.5263		159	530	30		10	0	0	-	10
UGT1A10	4	14	18		110	285	38.5965		182	530	34.3396		98	2	0	-	100
UGT1A3 UGT1A4	1												2	0	-	-	2
UGT1A3 UGT1A4 UGT1A5	1												10	0	-	-	10
UGT1A8 UGT1A10	5												104	0	-	-	104
UGT1A	9												1547	14	-	-	1561
UGT2A3	9	1	10		-	-	-		125	527	23.7192		53	0	-	-	53
UGT2B7	1*	1	2		-	-	-		17	529	3.21361		3	0	-	-	3
UGT2B17	3	1	4		-	-	-		37	530	6.98113		7	0	-	-	7
UGT2	1												8	0	-	-	8
HT29
UGT1A1	4	18	22		60	288	20.8333		187	533	35.0844		3	0	3	-	6
UGT1A6	13	18	31		96	287	33.4495		223	532	41.9173		19	17	20	-	56
UGT1A8	5	21	26		46	285	16.1404		173	530	32.6415		12	16	24	-	52
UGT1A10	6	21	28		56	285	19.6491		183	530	34.5283		26	15	103	-	144
UGT1A8 UGT1A10	3												15	8	34	-	57
UGT1A	17												335	135	545	-	1015
	Unique: Number of tryptic peptides whose sequence is specific to only one UGT. Spectra from peptides in exon 1 common to more than one UGT were distributed as explained in Methods. -no data. *detected with 50% protein probability

## Sheet: PeptideReport_UGT1A_Liver
Liver_UGT1A-GuillemetteC, Peptide report created on 11/24/2016
Experiment: Liver_UGT1A-GuillemetteC
	Peak List Generator: unknown
		Version: unknown
		Charge States Calculated: unknown
		Deisotoped: unknown
		Textual Annotation: unknown
	Database Set: 2 Databases
		Database Name: a subset of the CP_HomoSapiens_9606_20140317 database
			Version: unknown
			Taxonomy: All Entries
			Number of Proteins: 1976
		Database Name: the CP_HomoSapiens_9606_20140317 database
			Version: unknown
			Taxonomy: All Entries
			Number of Proteins: 70031
		Does database contain common contaminants?: unknown
	Search Engine Set: 2 Search Engines
		Search Engine: Mascot
			Version: 2.4.1
			Samples: All Samples
			Fragment Tolerance: 0,100 Da (Monoisotopic)
			Parent Tolerance: 0,100 Da (Monoisotopic)
			Fixed Modifications:
			Variable Modifications: -18 on n (Glu->pyro-Glu), -17 on n (Gln->pyro-Glu), +1 on NQ (Deamidated), +16 on M (Oxidation)
			Database: the CP_HomoSapiens_9606_20140317 database (unknown version, 70031 entries)
			Digestion Enzyme: Trypsin
			Max Missed Cleavages: 2
			Probability Model:
				Ingel20080_MGFPeaklist (F058530): LFDR Model, Classifier data: Bayes, Good (50%) m:74,9/s:19,3 m:36,6/s:1,44 m:NA m:62,4/s:25,0, Bad (50%) m:15,0/s:5,51 m:36,1/s:2,30 m:NA m:4,99/s:4,77 [all charge states]
				Ingel20081_MGFPeaklist (F058529): LFDR Model, Classifier data: Bayes, Good (50%) m:75,9/s:18,7 m:36,6/s:1,26 m:NA m:63,5/s:23,4, Bad (50%) m:14,3/s:5,08 m:36,1/s:2,37 m:NA m:4,97/s:4,41 [all charge states]
				Ingel20082_MGFPeaklist (F058528): LFDR Model, Classifier data: Bayes, Good (50%) m:74,8/s:17,9 m:36,5/s:1,47 m:NA m:56,1/s:27,6, Bad (50%) m:17,6/s:5,45 m:36,0/s:2,63 m:NA m:6,10/s:5,03 [all charge states]
				Ingel20083_MGFPeaklist (F058531): LFDR Model, Classifier data: Bayes, Good (50%) m:71,0/s:14,5 m:36,3/s:1,58 m:NA m:57,0/s:22,0, Bad (50%) m:18,5/s:6,43 m:35,8/s:2,49 m:NA m:7,83/s:6,07 [all charge states]
				Ingel20468_MGFPeaklist (F059768): LFDR Model, Classifier data: Bayes, Good (50%) m:74,9/s:19,9 m:36,3/s:1,85 m:NA m:60,8/s:25,8, Bad (50%) m:19,4/s:7,53 m:35,2/s:3,00 m:NA m:7,04/s:6,03 [all charge states]
				Ingel20469_MGFPeaklist (F059771): LFDR Model, Classifier data: Bayes, Good (50%) m:73,4/s:18,1 m:36,6/s:1,43 m:NA m:58,4/s:22,4, Bad (50%) m:18,5/s:6,38 m:36,0/s:2,25 m:NA m:5,93/s:5,01 [all charge states]
				Ingel20470_MGFPeaklist (F059773): LFDR Model, Classifier data: Bayes, Good (50%) m:76,9/s:20,3 m:36,5/s:1,55 m:NA m:63,5/s:24,6, Bad (50%) m:15,5/s:7,27 m:35,3/s:2,81 m:NA m:5,45/s:4,87 [all charge states]
				Ingel20471_MGFPeaklist (F059765): LFDR Model, Classifier data: Bayes, Good (50%) m:78,3/s:17,2 m:36,5/s:1,54 m:NA m:62,5/s:23,1, Bad (50%) m:15,1/s:6,82 m:35,8/s:2,59 m:NA m:5,27/s:4,73 [all charge states]
		Search Engine: X! Tandem
			Version: CYCLONE (2010.12.01.1)
			Samples: All Samples
			Fragment Tolerance: 0,100 Da (Monoisotopic)
			Parent Tolerance: 0,100 Da (Monoisotopic)
			Fixed Modifications:
			Variable Modifications: -18 on n (Dehydrated), -18 on n (Glu->pyro-Glu), -17 on n (Ammonia-loss), -17 on n (Gln->pyro-Glu), +1 on NQ (Deamidated), +16 on M (Oxidation)
			Database: a subset of the CP_HomoSapiens_9606_20140317 database
			Digestion Enzyme: Trypsin
			Max Missed Cleavages: 2
			Probability Model:
				Ingel20080_MGFPeaklist (F058530): LFDR Model, Classifier data: Bayes, Good (80%) m:46,0/s:7,71 m:5,84/s:2,15 m:0,426/s:0,155 m:0,428/s:0,0952, Bad (20%) m:21,0/s:3,60 m:-0,729/s:0,697 m:0,0425/s:0,0388 m:0,177/s:0,0804 [all charge states]
				Ingel20081_MGFPeaklist (F058529): LFDR Model, Classifier data: Bayes, Good (66%) m:48,5/s:7,54 m:6,44/s:2,16 m:0,439/s:0,159 m:0,425/s:0,0894, Bad (34%) m:21,8/s:4,79 m:-0,598/s:0,862 m:0,0516/s:0,0550 m:0,186/s:0,0962 [all charge states]
				Ingel20082_MGFPeaklist (F058528): LFDR Model, Classifier data: Bayes, Good (68%) m:43,2/s:8,78 m:4,99/s:2,10 m:0,395/s:0,166 m:0,420/s:0,0992, Bad (32%) m:20,3/s:3,27 m:-0,645/s:0,759 m:0,0484/s:0,0466 m:0,171/s:0,0795 [all charge states]
				Ingel20083_MGFPeaklist (F058531): LFDR Model, Classifier data: Bayes, Good (61%) m:44,3/s:8,23 m:5,48/s:1,95 m:0,403/s:0,168 m:0,406/s:0,0967, Bad (39%) m:21,6/s:3,90 m:-0,516/s:0,741 m:0,0549/s:0,0555 m:0,185/s:0,0829 [all charge states]
				Ingel20468_MGFPeaklist (F059768): LFDR Model, Classifier data: Bayes, Good (76%) m:43,6/s:12,5 m:5,29/s:2,90 m:0,456/s:0,132 m:0,459/s:0,141, Bad (24%) m:18,6/s:2,77 m:-0,863/s:0,595 m:0,0488/s:0,0444 m:0,149/s:0,0869 [all charge states]
				Ingel20469_MGFPeaklist (F059771): LFDR Model, Classifier data: Bayes, Good (82%) m:44,9/s:11,1 m:5,20/s:2,59 m:0,453/s:0,123 m:0,510/s:0,119, Bad (18%) m:20,3/s:3,37 m:-0,727/s:0,565 m:0,0463/s:0,0426 m:0,188/s:0,0905 [all charge states]
				Ingel20470_MGFPeaklist (F059773): LFDR Model, Classifier data: Bayes, Good (86%) m:48,8/s:11,4 m:6,05/s:2,75 m:0,469/s:0,136 m:0,515/s:0,112, Bad (14%) m:20,4/s:4,18 m:-0,685/s:0,779 m:0,0543/s:0,0534 m:0,211/s:0,110 [all charge states]
				Ingel20471_MGFPeaklist (F059765): LFDR Model, Classifier data: Bayes, Good (89%) m:51,0/s:10,6 m:6,35/s:2,51 m:0,498/s:0,118 m:0,552/s:0,112, Bad (11%) m:21,6/s:3,85 m:-0,559/s:0,729 m:0,0565/s:0,0575 m:0,217/s:0,105 [all charge states]
	Scaffold: Version: Scaffold_4.6.1
		Modification Metadata Set: 1541 modifications
			Source: C:\Program Files\Scaffold 4\parameters\unimod.xml
			Comment:
		Protein Grouping Strategy: Experiment-wide grouping with binary peptide-protein weights
		Peptide Thresholds: 95,0 % minimum
		Protein Thresholds: 95,0 % minimum and 1 peptide minimum
		Peptide FDR: 0,3 % (Decoy)
		Protein FDR: 3,2 % (Decoy)
		GO Annotation Source(s):
		Alternate ID Source(s):
Experiment name	Biological sample category	Biological sample name	MS/MS sample name	Protein name	Protein accession numbers	Database sources	Protein molecular weight (Da)	Protein identification probability	Exclusive unique peptide count	Exclusive unique spectrum count	Exclusive spectrum count	Percentage of total spectra	Percentage sequence coverage	Peptide sequence	Previous amino acid	Next amino acid	Best Peptide identification probability	Best Mascot Ion score	Best Mascot Identity score	Best Mascot Delta Ion score	Best X! Tandem -log(e) score	Number of identified +1H spectra	Number of identified +2H spectra	Number of identified +3H spectra	Number of identified +4H spectra	Number of enzymatic termini	Calculated +1H Peptide Mass (AMU)	Median Retention Time	Total Precursor Intensity	Total TIC	Peptide start index	Peptide stop index	Star Category	Assigned	Other Proteins
Liver	UGT1A	20080_i1_1	Ingel20080_MGFPeaklist (F058530)	UDP-glucuronosyltransferase 1-4 OS=Homo sapiens GN=UGT1A4 PE=1 SV=1	P22310	CP_HomoSapiens_9606_20140317.fasta	60 025,8	100,0 %	15	23	46	0,470%	29,6%	AMAIADALGK	K	I	99,7 %	70,1	38,8	48,6	0,000	0	3	0	0	2	960,5184	2 087,00		62 216,0	320	329	Empty	true	P22309,P35503,P19224,O60656
Liver	UGT1A	20080_i1_1	Ingel20080_MGFPeaklist (F058530)	UDP-glucuronosyltransferase 1-4 OS=Homo sapiens GN=UGT1A4 PE=1 SV=1	P22310	CP_HomoSapiens_9606_20140317.fasta	60 025,8	100,0 %	15	23	46	0,470%	29,6%	AMAIADALGKIPQTVLWR	K	Y	99,7 %	115	35,3	107	8,41	0	1	1	0	2	1 954,0945	2 890,50		215788	320	337	Empty	true	P22309,P35503,P19224,O60656
Liver	UGT1A	20080_i1_1	Ingel20080_MGFPeaklist (F058530)	UDP-glucuronosyltransferase 1-4 OS=Homo sapiens GN=UGT1A4 PE=1 SV=1	P22310	CP_HomoSapiens_9606_20140317.fasta	60 025,8	100,0 %	15	23	46	0,470%	29,6%	DRPVEPLDLAVFWVEFVMR	K	H	99,7 %	79,2	36,5	76,5	10,5	0	0	2	0	2	2 318,2003	3 011,00		123566	450	468	Empty	true	P22309,P35503,P19224,O60656
Liver	UGT1A	20080_i1_1	Ingel20080_MGFPeaklist (F058530)	UDP-glucuronosyltransferase 1-4 OS=Homo sapiens GN=UGT1A4 PE=1 SV=1	P22310	CP_HomoSapiens_9606_20140317.fasta	60 025,8	100,0 %	15	23	46	0,470%	29,6%	GAGVTLNVLEMTSEDLENALK	K	A	99,7 %	104	37,7	104	7,60	0	1	1	0	2	2 204,1117	2 937,50		192895	409	429	Empty	true	P22309,P35503,P19224,O60656
Liver	UGT1A	20080_i1_1	Ingel20080_MGFPeaklist (F058530)	UDP-glucuronosyltransferase 1-4 OS=Homo sapiens GN=UGT1A4 PE=1 SV=1	P22310	CP_HomoSapiens_9606_20140317.fasta	60 025,8	100,0 %	15	23	46	0,470%	29,6%	GAGVTLNVLEMTSEDLENALKAVINDK	K	S	99,7 %	217	36,0	213	9,74	0	0	3	0	2	2 844,4662	2 988,00		343479	409	435	Empty	true	P22309,P35503,P19224,O60656
Liver	UGT1A	20080_i1_1	Ingel20080_MGFPeaklist (F058530)	UDP-glucuronosyltransferase 1-4 OS=Homo sapiens GN=UGT1A4 PE=1 SV=1	P22310	CP_HomoSapiens_9606_20140317.fasta	60 025,8	100,0 %	15	23	46	0,470%	29,6%	GHQAVVLTPEVNMHIKEEK	R	F	99,7 %	79,2	36,6	79,2	5,06	0	0	1	1	2	2 159,1279	2 059,00		103846	55	73	Empty	true
Liver	UGT1A	20080_i1_1	Ingel20080_MGFPeaklist (F058530)	UDP-glucuronosyltransferase 1-4 OS=Homo sapiens GN=UGT1A4 PE=1 SV=1	P22310	CP_HomoSapiens_9606_20140317.fasta	60 025,8	100,0 %	15	23	46	0,470%	29,6%	IPQTVLWR	K	Y	99,7 %	65,2	36,7	31,0	1,54	0	10	0	0	2	1 012,5939	2 313,00		163655	330	337	Empty	true	P22309,P35503,P19224,O60656
Liver	UGT1A	20080_i1_1	Ingel20080_MGFPeaklist (F058530)	UDP-glucuronosyltransferase 1-4 OS=Homo sapiens GN=UGT1A4 PE=1 SV=1	P22310	CP_HomoSapiens_9606_20140317.fasta	60 025,8	100,0 %	15	23	46	0,470%	29,6%	LLTTNSDHMTFLQR	K	V	99,7 %	108	37,7	99,1	7,25	0	1	2	0	2	1 676,8426	2 221,00		48 444,1	197	210	Empty	true
Liver	UGT1A	20080_i1_1	Ingel20080_MGFPeaklist (F058530)	UDP-glucuronosyltransferase 1-4 OS=Homo sapiens GN=UGT1A4 PE=1 SV=1	P22310	CP_HomoSapiens_9606_20140317.fasta	60 025,8	100,0 %	15	23	46	0,470%	29,6%	LPQNDLLGHPMTR	W	A	99,7 %	52,6	37,6	40,8	3,85	0	0	1	0	1	1 491,7739	2 061,00		18 680,4	356	368	Empty	true	P22309,P35503,P19224,O60656
Liver	UGT1A	20080_i1_1	Ingel20080_MGFPeaklist (F058530)	UDP-glucuronosyltransferase 1-4 OS=Homo sapiens GN=UGT1A4 PE=1 SV=1	P22310	CP_HomoSapiens_9606_20140317.fasta	60 025,8	100,0 %	15	23	46	0,470%	29,6%	METKGAGVTLNVLEMTSEDLENALKAVINDK	R	S	99,7 %	80,6	35,6	77,1	5,96	0	0	0	1	2	3 333,6920	2 980,00		11 167,7	405	435	Empty	true	P22309,P35503,P19224,O60656
Liver	UGT1A	20080_i1_1	Ingel20080_MGFPeaklist (F058530)	UDP-glucuronosyltransferase 1-4 OS=Homo sapiens GN=UGT1A4 PE=1 SV=1	P22310	CP_HomoSapiens_9606_20140317.fasta	60 025,8	100,0 %	15	23	46	0,470%	29,6%	VLVVPTDGSPWLSMR	K	E	99,7 %	97,8	37,3	88,3	5,82	0	4	0	0	2	1 656,8779	2 798,00		190507	31	45	Empty	true
Liver	UGT1A	20080_i1_1	Ingel20080_MGFPeaklist (F058530)	UDP-glucuronosyltransferase 1-4 OS=Homo sapiens GN=UGT1A4 PE=1 SV=1	P22310	CP_HomoSapiens_9606_20140317.fasta	60 025,8	100,0 %	15	23	46	0,470%	29,6%	VPTDGSPWLSMR	V	E	94,9 %	0,000	0,000	0,000	1,01	0	1	0	0	1	1 345,6570	2 430,00		1 127,03	34	45	Empty	true
Liver	UGT1A	20080_i1_1	Ingel20080_MGFPeaklist (F058530)	UDP-glucuronosyltransferase 1-4 OS=Homo sapiens GN=UGT1A4 PE=1 SV=1	P22310	CP_HomoSapiens_9606_20140317.fasta	60 025,8	100,0 %	15	23	46	0,470%	29,6%	VTLGYTQGFFETEHLLK	R	R	99,7 %	43,9	37,2	43,9	2,46	0	0	1	0	2	1 983,0224	2 822,00		9 553,73	92	108	Empty	true
Liver	UGT1A	20080_i1_1	Ingel20080_MGFPeaklist (F058530)	UDP-glucuronosyltransferase 1-4 OS=Homo sapiens GN=UGT1A4 PE=1 SV=1	P22310	CP_HomoSapiens_9606_20140317.fasta	60 025,8	100,0 %	15	23	46	0,470%	29,6%	WLPQNDLLGHPMTR	K	A	99,7 %	71,7	38,1	61,2	6,03	0	2	7	0	2	1 677,8532	2 482,00		548640	355	368	Empty	true	P22309,P35503,P19224,O60656
Liver	UGT1A	20080_i1_1	Ingel20080_MGFPeaklist (F058530)	UDP-glucuronosyltransferase 1-4 OS=Homo sapiens GN=UGT1A4 PE=1 SV=1	P22310	CP_HomoSapiens_9606_20140317.fasta	60 025,8	100,0 %	15	23	46	0,470%	29,6%	YLSIPAVFFWR	K	Y	99,7 %	60,5	37,1	49,1	5,51	0	2	0	0	2	1 398,7568	2 944,50		59 217,0	164	174	Empty	true
Liver	UGT1A	20080_i1_1	Ingel20080_MGFPeaklist (F058530)	UDP-glucuronosyltransferase 1-1 OS=Homo sapiens GN=UGT1A1 PE=1 SV=1	P22309	CP_HomoSapiens_9606_20140317.fasta	59 592,1	100,0 %	9	10	23	0,235%	33,4%	AMAIADALGK	K	I	99,7 %	70,1	38,8	48,6	0,000	0	3	0	0	2	960,5184	2 087,00		62 216,0	319	328	Empty	false	P35503,P22310,P19224,O60656
Liver	UGT1A	20080_i1_1	Ingel20080_MGFPeaklist (F058530)	UDP-glucuronosyltransferase 1-1 OS=Homo sapiens GN=UGT1A1 PE=1 SV=1	P22309	CP_HomoSapiens_9606_20140317.fasta	59 592,1	100,0 %	9	10	23	0,235%	33,4%	AMAIADALGKIPQTVLWR	K	Y	99,7 %	115	35,3	107	8,41	0	1	1	0	2	1 954,0945	2 890,50		215788	319	336	Empty	false	P35503,P22310,P19224,O60656
Liver	UGT1A	20080_i1_1	Ingel20080_MGFPeaklist (F058530)	UDP-glucuronosyltransferase 1-1 OS=Homo sapiens GN=UGT1A1 PE=1 SV=1	P22309	CP_HomoSapiens_9606_20140317.fasta	59 592,1	100,0 %	9	10	23	0,235%	33,4%	DGAFYTLK	R	T	99,7 %	43,0	37,2	36,4	1,80	0	2	0	0	2	914,4619	2 047,50		33 885,3	70	77	Empty	true
Liver	UGT1A	20080_i1_1	Ingel20080_MGFPeaklist (F058530)	UDP-glucuronosyltransferase 1-1 OS=Homo sapiens GN=UGT1A1 PE=1 SV=1	P22309	CP_HomoSapiens_9606_20140317.fasta	59 592,1	100,0 %	9	10	23	0,235%	33,4%	DRPVEPLDLAVFWVEFVMR	K	H	99,7 %	79,2	36,5	76,5	10,5	0	0	2	0	2	2 318,2003	3 011,00		123566	449	467	Empty	false	P35503,P22310,P19224,O60656
Liver	UGT1A	20080_i1_1	Ingel20080_MGFPeaklist (F058530)	UDP-glucuronosyltransferase 1-1 OS=Homo sapiens GN=UGT1A1 PE=1 SV=1	P22309	CP_HomoSapiens_9606_20140317.fasta	59 592,1	100,0 %	9	10	23	0,235%	33,4%	EDVKESFVSLGHNVFENDSFLQR	R	V	99,7 %	74,8	36,5	74,5	10,9	0	0	3	0	2	2 696,2951	2 815,00		73 984,1	86	108	Empty	true
Liver	UGT1A	20080_i1_1	Ingel20080_MGFPeaklist (F058530)	UDP-glucuronosyltransferase 1-1 OS=Homo sapiens GN=UGT1A1 PE=1 SV=1	P22309	CP_HomoSapiens_9606_20140317.fasta	59 592,1	100,0 %	9	10	23	0,235%	33,4%	ESFVSLGHNVFENDSFLQR	K	V	99,7 %	109	37,3	107	5,96	0	0	3	0	2	2 225,0621	2 805,00		65 752,5	90	108	Empty	true
Liver	UGT1A	20080_i1_1	Ingel20080_MGFPeaklist (F058530)	UDP-glucuronosyltransferase 1-1 OS=Homo sapiens GN=UGT1A1 PE=1 SV=1	P22309	CP_HomoSapiens_9606_20140317.fasta	59 592,1	100,0 %	9	10	23	0,235%	33,4%	EVTVQDLLSSASVWLFR	R	S	99,7 %	112	36,7	104	9,12	0	2	0	0	2	1 950,0331	2 971,00		105655	241	257	Empty	true
Liver	UGT1A	20080_i1_1	Ingel20080_MGFPeaklist (F058530)	UDP-glucuronosyltransferase 1-1 OS=Homo sapiens GN=UGT1A1 PE=1 SV=1	P22309	CP_HomoSapiens_9606_20140317.fasta	59 592,1	100,0 %	9	10	23	0,235%	33,4%	GAGVTLNVLEMTSEDLENALK	K	A	99,7 %	104	37,7	104	7,60	0	1	1	0	2	2 204,1117	2 937,50		192895	408	428	Empty	false	P35503,P22310,P19224,O60656
Liver	UGT1A	20080_i1_1	Ingel20080_MGFPeaklist (F058530)	UDP-glucuronosyltransferase 1-1 OS=Homo sapiens GN=UGT1A1 PE=1 SV=1	P22309	CP_HomoSapiens_9606_20140317.fasta	59 592,1	100,0 %	9	10	23	0,235%	33,4%	GAGVTLNVLEMTSEDLENALKAVINDK	K	S	99,7 %	217	36,0	213	9,74	0	0	3	0	2	2 844,4662	2 988,00		343479	408	434	Empty	false	P35503,P22310,P19224,O60656
Liver	UGT1A	20080_i1_1	Ingel20080_MGFPeaklist (F058530)	UDP-glucuronosyltransferase 1-1 OS=Homo sapiens GN=UGT1A1 PE=1 SV=1	P22309	CP_HomoSapiens_9606_20140317.fasta	59 592,1	100,0 %	9	10	23	0,235%	33,4%	GHEIVVLAPDASLYIR	R	D	99,7 %	71,1	35,5	66,6	5,72	0	4	2	0	2	1 752,9644	2 685,00		61 892,4	54	69	Empty	true
Liver	UGT1A	20080_i1_1	Ingel20080_MGFPeaklist (F058530)	UDP-glucuronosyltransferase 1-1 OS=Homo sapiens GN=UGT1A1 PE=1 SV=1	P22309	CP_HomoSapiens_9606_20140317.fasta	59 592,1	100,0 %	9	10	23	0,235%	33,4%	GHEIVVLAPDASLYIRDGAFYTLK	R	T	99,7 %	49,0	34,7	49,0	5,03	0	0	1	0	2	2 648,4085	2 834,00		21 317,0	54	77	Empty	true
Liver	UGT1A	20080_i1_1	Ingel20080_MGFPeaklist (F058530)	UDP-glucuronosyltransferase 1-1 OS=Homo sapiens GN=UGT1A1 PE=1 SV=1	P22309	CP_HomoSapiens_9606_20140317.fasta	59 592,1	100,0 %	9	10	23	0,235%	33,4%	ILLIPVDGSHWLSMLGAIQQLQQR	K	G	99,7 %	119	32,1	118	6,30	0	0	2	0	2	2 716,4971	2 942,50		241879	30	53	Empty	true
Liver	UGT1A	20080_i1_1	Ingel20080_MGFPeaklist (F058530)	UDP-glucuronosyltransferase 1-1 OS=Homo sapiens GN=UGT1A1 PE=1 SV=1	P22309	CP_HomoSapiens_9606_20140317.fasta	59 592,1	100,0 %	9	10	23	0,235%	33,4%	IPQTVLWR	K	Y	99,7 %	65,2	36,7	31,0	1,54	0	10	0	0	2	1 012,5939	2 313,00		163655	329	336	Empty	false	P35503,P22310,P19224,O60656
Liver	UGT1A	20080_i1_1	Ingel20080_MGFPeaklist (F058530)	UDP-glucuronosyltransferase 1-1 OS=Homo sapiens GN=UGT1A1 PE=1 SV=1	P22309	CP_HomoSapiens_9606_20140317.fasta	59 592,1	100,0 %	9	10	23	0,235%	33,4%	LPQNDLLGHPMTR	W	A	99,7 %	52,6	37,6	40,8	3,85	0	0	1	0	1	1 491,7739	2 061,00		18 680,4	355	367	Empty	false	P35503,P22310,P19224,O60656
Liver	UGT1A	20080_i1_1	Ingel20080_MGFPeaklist (F058530)	UDP-glucuronosyltransferase 1-1 OS=Homo sapiens GN=UGT1A1 PE=1 SV=1	P22309	CP_HomoSapiens_9606_20140317.fasta	59 592,1	100,0 %	9	10	23	0,235%	33,4%	METKGAGVTLNVLEMTSEDLENALKAVINDK	R	S	99,7 %	80,6	35,6	77,1	5,96	0	0	0	1	2	3 333,6920	2 980,00		11 167,7	404	434	Empty	false	P35503,P22310,P19224,O60656
Liver	UGT1A	20080_i1_1	Ingel20080_MGFPeaklist (F058530)	UDP-glucuronosyltransferase 1-1 OS=Homo sapiens GN=UGT1A1 PE=1 SV=1	P22309	CP_HomoSapiens_9606_20140317.fasta	59 592,1	100,0 %	9	10	23	0,235%	33,4%	TYPVPFQR	K	E	99,7 %	41,2	37,5	31,8	1,77	0	3	0	0	2	1 007,5309	2 035,00		51 508,7	78	85	Empty	true
Liver	UGT1A	20080_i1_1	Ingel20080_MGFPeaklist (F058530)	UDP-glucuronosyltransferase 1-1 OS=Homo sapiens GN=UGT1A1 PE=1 SV=1	P22309	CP_HomoSapiens_9606_20140317.fasta	59 592,1	100,0 %	9	10	23	0,235%	33,4%	TYPVPFQREDVKESFVSLGHNVFENDSFLQR	K	V	99,7 %	39,2	34,5	39,2	6,28	0	0	0	1	2	3 684,8082	2 834,00		21 402,1	78	108	Empty	true
Liver	UGT1A	20080_i1_1	Ingel20080_MGFPeaklist (F058530)	UDP-glucuronosyltransferase 1-1 OS=Homo sapiens GN=UGT1A1 PE=1 SV=1	P22309	CP_HomoSapiens_9606_20140317.fasta	59 592,1	100,0 %	9	10	23	0,235%	33,4%	WLPQNDLLGHPMTR	K	A	99,7 %	71,7	38,1	61,2	6,03	0	2	7	0	2	1 677,8532	2 482,00		548640	354	367	Empty	false	P35503,P22310,P19224,O60656
Liver	UGT1A	20080_i1_1	Ingel20080_MGFPeaklist (F058530)	UDP-glucuronosyltransferase 1-3 OS=Homo sapiens GN=UGT1A3 PE=1 SV=1	P35503	CP_HomoSapiens_9606_20140317.fasta	60 339,1	98,6 %	1	1	1	0,0102%	18,5%	AMAIADALGK	K	I	99,7 %	70,1	38,8	48,6	0,000	0	3	0	0	2	960,5184	2 087,00		62 216,0	320	329	Empty	false	P22309,P22310,P19224,O60656
Liver	UGT1A	20080_i1_1	Ingel20080_MGFPeaklist (F058530)	UDP-glucuronosyltransferase 1-3 OS=Homo sapiens GN=UGT1A3 PE=1 SV=1	P35503	CP_HomoSapiens_9606_20140317.fasta	60 339,1	98,6 %	1	1	1	0,0102%	18,5%	AMAIADALGKIPQTVLWR	K	Y	99,7 %	115	35,3	107	8,41	0	1	1	0	2	1 954,0945	2 890,50		215788	320	337	Empty	false	P22309,P22310,P19224,O60656
Liver	UGT1A	20080_i1_1	Ingel20080_MGFPeaklist (F058530)	UDP-glucuronosyltransferase 1-3 OS=Homo sapiens GN=UGT1A3 PE=1 SV=1	P35503	CP_HomoSapiens_9606_20140317.fasta	60 339,1	98,6 %	1	1	1	0,0102%	18,5%	DRPVEPLDLAVFWVEFVMR	K	H	99,7 %	79,2	36,5	76,5	10,5	0	0	2	0	2	2 318,2003	3 011,00		123566	450	468	Empty	false	P22309,P22310,P19224,O60656
Liver	UGT1A	20080_i1_1	Ingel20080_MGFPeaklist (F058530)	UDP-glucuronosyltransferase 1-3 OS=Homo sapiens GN=UGT1A3 PE=1 SV=1	P35503	CP_HomoSapiens_9606_20140317.fasta	60 339,1	98,6 %	1	1	1	0,0102%	18,5%	EVSVVDILSHASVWLFR	R	G	99,7 %	107	36,4	0,000	10,6	0	0	1	0	2	1 957,0541	2 968,00		18 321,0	242	258	Empty	true
Liver	UGT1A	20080_i1_1	Ingel20080_MGFPeaklist (F058530)	UDP-glucuronosyltransferase 1-3 OS=Homo sapiens GN=UGT1A3 PE=1 SV=1	P35503	CP_HomoSapiens_9606_20140317.fasta	60 339,1	98,6 %	1	1	1	0,0102%	18,5%	GAGVTLNVLEMTSEDLENALK	K	A	99,7 %	104	37,7	104	7,60	0	1	1	0	2	2 204,1117	2 937,50		192895	409	429	Empty	false	P22309,P22310,P19224,O60656
Liver	UGT1A	20080_i1_1	Ingel20080_MGFPeaklist (F058530)	UDP-glucuronosyltransferase 1-3 OS=Homo sapiens GN=UGT1A3 PE=1 SV=1	P35503	CP_HomoSapiens_9606_20140317.fasta	60 339,1	98,6 %	1	1	1	0,0102%	18,5%	GAGVTLNVLEMTSEDLENALKAVINDK	K	S	99,7 %	217	36,0	213	9,74	0	0	3	0	2	2 844,4662	2 988,00		343479	409	435	Empty	false	P22309,P22310,P19224,O60656
Liver	UGT1A	20080_i1_1	Ingel20080_MGFPeaklist (F058530)	UDP-glucuronosyltransferase 1-3 OS=Homo sapiens GN=UGT1A3 PE=1 SV=1	P35503	CP_HomoSapiens_9606_20140317.fasta	60 339,1	98,6 %	1	1	1	0,0102%	18,5%	IPQTVLWR	K	Y	99,7 %	65,2	36,7	31,0	1,54	0	10	0	0	2	1 012,5939	2 313,00		163655	330	337	Empty	false	P22309,P22310,P19224,O60656
Liver	UGT1A	20080_i1_1	Ingel20080_MGFPeaklist (F058530)	UDP-glucuronosyltransferase 1-3 OS=Homo sapiens GN=UGT1A3 PE=1 SV=1	P35503	CP_HomoSapiens_9606_20140317.fasta	60 339,1	98,6 %	1	1	1	0,0102%	18,5%	LPQNDLLGHPMTR	W	A	99,7 %	52,6	37,6	40,8	3,85	0	0	1	0	1	1 491,7739	2 061,00		18 680,4	356	368	Empty	false	P22309,P22310,P19224,O60656
Liver	UGT1A	20080_i1_1	Ingel20080_MGFPeaklist (F058530)	UDP-glucuronosyltransferase 1-3 OS=Homo sapiens GN=UGT1A3 PE=1 SV=1	P35503	CP_HomoSapiens_9606_20140317.fasta	60 339,1	98,6 %	1	1	1	0,0102%	18,5%	METKGAGVTLNVLEMTSEDLENALKAVINDK	R	S	99,7 %	80,6	35,6	77,1	5,96	0	0	0	1	2	3 333,6920	2 980,00		11 167,7	405	435	Empty	false	P22309,P22310,P19224,O60656
Liver	UGT1A	20080_i1_1	Ingel20080_MGFPeaklist (F058530)	UDP-glucuronosyltransferase 1-3 OS=Homo sapiens GN=UGT1A3 PE=1 SV=1	P35503	CP_HomoSapiens_9606_20140317.fasta	60 339,1	98,6 %	1	1	1	0,0102%	18,5%	WLPQNDLLGHPMTR	K	A	99,7 %	71,7	38,1	61,2	6,03	0	2	7	0	2	1 677,8532	2 482,00		548640	355	368	Empty	false	P22309,P22310,P19224,O60656
Liver	UGT1A	20080_i1_1	Ingel20080_MGFPeaklist (F058530)	UDP-glucuronosyltransferase 2B7 OS=Homo sapiens GN=UGT2B7 PE=1 SV=1	P16662	CP_HomoSapiens_9606_20140317.fasta	60 696,1	100,0 %	3	4	8	0,0817%	8,32%	FDGNKPDTLGLNTR	R	L	99,7 %	26,1	37,8	18,4	2,59	0	0	1	0	2	1 547,7815	1 880,00		2 716,82	339	352	Empty	true	P06133,A6NCP7
Liver	UGT1A	20080_i1_1	Ingel20080_MGFPeaklist (F058530)	UDP-glucuronosyltransferase 2B7 OS=Homo sapiens GN=UGT2B7 PE=1 SV=1	P16662	CP_HomoSapiens_9606_20140317.fasta	60 696,1	100,0 %	3	4	8	0,0817%	8,32%	VDFNTMSSTDLLNALKR	R	V	99,7 %	106	37,3	0,000	6,92	0	0	2	0	2	1 924,9798	2 820,50		52 474,0	415	431	Empty	true
Liver	UGT1A	20080_i1_1	Ingel20080_MGFPeaklist (F058530)	UDP-glucuronosyltransferase 2B7 OS=Homo sapiens GN=UGT2B7 PE=1 SV=1	P16662	CP_HomoSapiens_9606_20140317.fasta	60 696,1	100,0 %	3	4	8	0,0817%	8,32%	VINDPSYKENVMK	R	L	99,7 %	76,7	37,4	68,4	5,09	0	1	4	0	2	1 536,7727	1 755,00		10 375,6	432	444	Empty	true
Liver	UGT1A	20080_i1_1	Ingel20080_MGFPeaklist (F058530)	UDP-glucuronosyltransferase 1-6 OS=Homo sapiens GN=UGT1A6 PE=1 SV=2	P19224	CP_HomoSapiens_9606_20140317.fasta	60 752,0	100,0 %	6	7	15	0,153%	26,3%	AMAIADALGK	K	I	99,7 %	70,1	38,8	48,6	0,000	0	3	0	0	2	960,5184	2 087,00		62 216,0	318	327	Empty	false	P22309,P35503,P22310,O60656
Liver	UGT1A	20080_i1_1	Ingel20080_MGFPeaklist (F058530)	UDP-glucuronosyltransferase 1-6 OS=Homo sapiens GN=UGT1A6 PE=1 SV=2	P19224	CP_HomoSapiens_9606_20140317.fasta	60 752,0	100,0 %	6	7	15	0,153%	26,3%	AMAIADALGKIPQTVLWR	K	Y	99,7 %	115	35,3	107	8,41	0	1	1	0	2	1 954,0945	2 890,50		215788	318	335	Empty	false	P22309,P35503,P22310,O60656
Liver	UGT1A	20080_i1_1	Ingel20080_MGFPeaklist (F058530)	UDP-glucuronosyltransferase 1-6 OS=Homo sapiens GN=UGT1A6 PE=1 SV=2	P19224	CP_HomoSapiens_9606_20140317.fasta	60 752,0	100,0 %	6	7	15	0,153%	26,3%	DRPVEPLDLAVFWVEFVMR	K	H	99,7 %	79,2	36,5	76,5	10,5	0	0	2	0	2	2 318,2003	3 011,00		123566	448	466	Empty	false	P22309,P35503,P22310,O60656
Liver	UGT1A	20080_i1_1	Ingel20080_MGFPeaklist (F058530)	UDP-glucuronosyltransferase 1-6 OS=Homo sapiens GN=UGT1A6 PE=1 SV=2	P19224	CP_HomoSapiens_9606_20140317.fasta	60 752,0	100,0 %	6	7	15	0,153%	26,3%	DVDIITLYQK	R	V	99,7 %	50,0	37,1	41,3	2,39	0	2	0	0	2	1 207,6571	2 481,00		18 661,1	240	249	Empty	true
Liver	UGT1A	20080_i1_1	Ingel20080_MGFPeaklist (F058530)	UDP-glucuronosyltransferase 1-6 OS=Homo sapiens GN=UGT1A6 PE=1 SV=2	P19224	CP_HomoSapiens_9606_20140317.fasta	60 752,0	100,0 %	6	7	15	0,153%	26,3%	GAGVTLNVLEMTSEDLENALK	K	A	99,7 %	104	37,7	104	7,60	0	1	1	0	2	2 204,1117	2 937,50		192895	407	427	Empty	false	P22309,P35503,P22310,O60656
Liver	UGT1A	20080_i1_1	Ingel20080_MGFPeaklist (F058530)	UDP-glucuronosyltransferase 1-6 OS=Homo sapiens GN=UGT1A6 PE=1 SV=2	P19224	CP_HomoSapiens_9606_20140317.fasta	60 752,0	100,0 %	6	7	15	0,153%	26,3%	GAGVTLNVLEMTSEDLENALKAVINDK	K	S	99,7 %	217	36,0	213	9,74	0	0	3	0	2	2 844,4662	2 988,00		343479	407	433	Empty	false	P22309,P35503,P22310,O60656
Liver	UGT1A	20080_i1_1	Ingel20080_MGFPeaklist (F058530)	UDP-glucuronosyltransferase 1-6 OS=Homo sapiens GN=UGT1A6 PE=1 SV=2	P19224	CP_HomoSapiens_9606_20140317.fasta	60 752,0	100,0 %	6	7	15	0,153%	26,3%	IPQTVLWR	K	Y	99,7 %	65,2	36,7	31,0	1,54	0	10	0	0	2	1 012,5939	2 313,00		163655	328	335	Empty	false	P22309,P35503,P22310,O60656
Liver	UGT1A	20080_i1_1	Ingel20080_MGFPeaklist (F058530)	UDP-glucuronosyltransferase 1-6 OS=Homo sapiens GN=UGT1A6 PE=1 SV=2	P19224	CP_HomoSapiens_9606_20140317.fasta	60 752,0	100,0 %	6	7	15	0,153%	26,3%	IYPVPYDQEELKNR	K	Y	99,7 %	89,1	37,5	71,5	5,92	0	0	1	0	2	1 763,8964	2 016,00		15 924,2	77	90	Empty	true
Liver	UGT1A	20080_i1_1	Ingel20080_MGFPeaklist (F058530)	UDP-glucuronosyltransferase 1-6 OS=Homo sapiens GN=UGT1A6 PE=1 SV=2	P19224	CP_HomoSapiens_9606_20140317.fasta	60 752,0	100,0 %	6	7	15	0,153%	26,3%	KIYPVPYDQEELKNR	R	Y	99,7 %	98,5	36,8	93,4	10,2	0	0	2	1	2	1 891,9914	1 986,00		92 605,2	76	90	Empty	true
Liver	UGT1A	20080_i1_1	Ingel20080_MGFPeaklist (F058530)	UDP-glucuronosyltransferase 1-6 OS=Homo sapiens GN=UGT1A6 PE=1 SV=2	P19224	CP_HomoSapiens_9606_20140317.fasta	60 752,0	100,0 %	6	7	15	0,153%	26,3%	LPQNDLLGHPMTR	W	A	99,7 %	52,6	37,6	40,8	3,85	0	0	1	0	1	1 491,7739	2 061,00		18 680,4	354	366	Empty	false	P22309,P35503,P22310,O60656
Liver	UGT1A	20080_i1_1	Ingel20080_MGFPeaklist (F058530)	UDP-glucuronosyltransferase 1-6 OS=Homo sapiens GN=UGT1A6 PE=1 SV=2	P19224	CP_HomoSapiens_9606_20140317.fasta	60 752,0	100,0 %	6	7	15	0,153%	26,3%	METKGAGVTLNVLEMTSEDLENALKAVINDK	R	S	99,7 %	80,6	35,6	77,1	5,96	0	0	0	1	2	3 333,6920	2 980,00		11 167,7	403	433	Empty	false	P22309,P35503,P22310,O60656
Liver	UGT1A	20080_i1_1	Ingel20080_MGFPeaklist (F058530)	UDP-glucuronosyltransferase 1-6 OS=Homo sapiens GN=UGT1A6 PE=1 SV=2	P19224	CP_HomoSapiens_9606_20140317.fasta	60 752,0	100,0 %	6	7	15	0,153%	26,3%	SFLTAPQTEYR	R	N	99,7 %	66,4	37,3	61,5	4,77	0	2	0	0	2	1 312,6532	2 065,50		27 705,6	103	113	Empty	true
Liver	UGT1A	20080_i1_1	Ingel20080_MGFPeaklist (F058530)	UDP-glucuronosyltransferase 1-6 OS=Homo sapiens GN=UGT1A6 PE=1 SV=2	P19224	CP_HomoSapiens_9606_20140317.fasta	60 752,0	100,0 %	6	7	15	0,153%	26,3%	SPDPVSYIPR	R	C	99,7 %	58,0	38,1	50,3	2,92	0	5	0	0	2	1 130,5841	2 139,00		54 923,5	185	194	Empty	true
Liver	UGT1A	20080_i1_1	Ingel20080_MGFPeaklist (F058530)	UDP-glucuronosyltransferase 1-6 OS=Homo sapiens GN=UGT1A6 PE=1 SV=2	P19224	CP_HomoSapiens_9606_20140317.fasta	60 752,0	100,0 %	6	7	15	0,153%	26,3%	WLPQNDLLGHPMTR	K	A	99,7 %	71,7	38,1	61,2	6,03	0	2	7	0	2	1 677,8532	2 482,00		548640	353	366	Empty	false	P22309,P35503,P22310,O60656
Liver	UGT1A	20080_i1_1	Ingel20080_MGFPeaklist (F058530)	UDP-glucuronosyltransferase 1-6 OS=Homo sapiens GN=UGT1A6 PE=1 SV=2	P19224	CP_HomoSapiens_9606_20140317.fasta	60 752,0	100,0 %	6	7	15	0,153%	26,3%	YQSFGNNHFAER	R	S	99,7 %	82,9	35,4	79,2	6,21	0	0	2	0	2	1 469,6555	1 787,00		72 990,9	91	102	Empty	true
Liver	UGT1A	20080_i1_1	Ingel20080_MGFPeaklist (F058530)	UDP-glucuronosyltransferase 1-9 OS=Homo sapiens GN=UGT1A9 PE=1 SV=1	O60656	CP_HomoSapiens_9606_20140317.fasta	59 942,1	100,0 %	4	5	8	0,0817%	29,4%	AMAIADALGK	K	I	99,7 %	70,1	38,8	48,6	0,000	0	3	0	0	2	960,5184	2 087,00		62 216,0	316	325	Empty	false	P22309,P35503,P22310,P19224
Liver	UGT1A	20080_i1_1	Ingel20080_MGFPeaklist (F058530)	UDP-glucuronosyltransferase 1-9 OS=Homo sapiens GN=UGT1A9 PE=1 SV=1	O60656	CP_HomoSapiens_9606_20140317.fasta	59 942,1	100,0 %	4	5	8	0,0817%	29,4%	AMAIADALGKIPQTVLWR	K	Y	99,7 %	115	35,3	107	8,41	0	1	1	0	2	1 954,0945	2 890,50		215788	316	333	Empty	false	P22309,P35503,P22310,P19224
Liver	UGT1A	20080_i1_1	Ingel20080_MGFPeaklist (F058530)	UDP-glucuronosyltransferase 1-9 OS=Homo sapiens GN=UGT1A9 PE=1 SV=1	O60656	CP_HomoSapiens_9606_20140317.fasta	59 942,1	100,0 %	4	5	8	0,0817%	29,4%	DRPVEPLDLAVFWVEFVMR	K	H	99,7 %	79,2	36,5	76,5	10,5	0	0	2	0	2	2 318,2003	3 011,00		123566	446	464	Empty	false	P22309,P35503,P22310,P19224
Liver	UGT1A	20080_i1_1	Ingel20080_MGFPeaklist (F058530)	UDP-glucuronosyltransferase 1-9 OS=Homo sapiens GN=UGT1A9 PE=1 SV=1	O60656	CP_HomoSapiens_9606_20140317.fasta	59 942,1	100,0 %	4	5	8	0,0817%	29,4%	GAGVTLNVLEMTSEDLENALK	K	A	99,7 %	104	37,7	104	7,60	0	1	1	0	2	2 204,1117	2 937,50		192895	405	425	Empty	false	P22309,P35503,P22310,P19224
Liver	UGT1A	20080_i1_1	Ingel20080_MGFPeaklist (F058530)	UDP-glucuronosyltransferase 1-9 OS=Homo sapiens GN=UGT1A9 PE=1 SV=1	O60656	CP_HomoSapiens_9606_20140317.fasta	59 942,1	100,0 %	4	5	8	0,0817%	29,4%	GAGVTLNVLEMTSEDLENALKAVINDK	K	S	99,7 %	217	36,0	213	9,74	0	0	3	0	2	2 844,4662	2 988,00		343479	405	431	Empty	false	P22309,P35503,P22310,P19224
Liver	UGT1A	20080_i1_1	Ingel20080_MGFPeaklist (F058530)	UDP-glucuronosyltransferase 1-9 OS=Homo sapiens GN=UGT1A9 PE=1 SV=1	O60656	CP_HomoSapiens_9606_20140317.fasta	59 942,1	100,0 %	4	5	8	0,0817%	29,4%	GHEVVVVMPEVSWQLGR	R	S	99,7 %	80,9	37,4	67,7	7,80	0	1	3	0	2	1 921,9953	2 799,00		62 985,1	52	68	Empty	true
Liver	UGT1A	20080_i1_1	Ingel20080_MGFPeaklist (F058530)	UDP-glucuronosyltransferase 1-9 OS=Homo sapiens GN=UGT1A9 PE=1 SV=1	O60656	CP_HomoSapiens_9606_20140317.fasta	59 942,1	100,0 %	4	5	8	0,0817%	29,4%	ILLGFSDAMTFK	R	E	99,7 %	60,4	37,7	0,000	3,24	0	1	0	0	2	1 342,7077	2 836,00		39 162,7	193	204	Empty	true
Liver	UGT1A	20080_i1_1	Ingel20080_MGFPeaklist (F058530)	UDP-glucuronosyltransferase 1-9 OS=Homo sapiens GN=UGT1A9 PE=1 SV=1	O60656	CP_HomoSapiens_9606_20140317.fasta	59 942,1	100,0 %	4	5	8	0,0817%	29,4%	IPQTVLWR	K	Y	99,7 %	65,2	36,7	31,0	1,54	0	10	0	0	2	1 012,5939	2 313,00		163655	326	333	Empty	false	P22309,P35503,P22310,P19224
Liver	UGT1A	20080_i1_1	Ingel20080_MGFPeaklist (F058530)	UDP-glucuronosyltransferase 1-9 OS=Homo sapiens GN=UGT1A9 PE=1 SV=1	O60656	CP_HomoSapiens_9606_20140317.fasta	59 942,1	100,0 %	4	5	8	0,0817%	29,4%	LPQNDLLGHPMTR	W	A	99,7 %	52,6	37,6	40,8	3,85	0	0	1	0	1	1 491,7739	2 061,00		18 680,4	352	364	Empty	false	P22309,P35503,P22310,P19224
Liver	UGT1A	20080_i1_1	Ingel20080_MGFPeaklist (F058530)	UDP-glucuronosyltransferase 1-9 OS=Homo sapiens GN=UGT1A9 PE=1 SV=1	O60656	CP_HomoSapiens_9606_20140317.fasta	59 942,1	100,0 %	4	5	8	0,0817%	29,4%	METKGAGVTLNVLEMTSEDLENALKAVINDK	R	S	99,7 %	80,6	35,6	77,1	5,96	0	0	0	1	2	3 333,6920	2 980,00		11 167,7	401	431	Empty	false	P22309,P35503,P22310,P19224
Liver	UGT1A	20080_i1_1	Ingel20080_MGFPeaklist (F058530)	UDP-glucuronosyltransferase 1-9 OS=Homo sapiens GN=UGT1A9 PE=1 SV=1	O60656	CP_HomoSapiens_9606_20140317.fasta	59 942,1	100,0 %	4	5	8	0,0817%	29,4%	NALEIASEILQTPVTEYDLYSHTSIWLLR	K	T	99,7 %	83,2	34,5	83,2	9,38	0	0	1	0	2	3 375,7473	2 970,00		18 138,0	226	254	Empty	true
Liver	UGT1A	20080_i1_1	Ingel20080_MGFPeaklist (F058530)	UDP-glucuronosyltransferase 1-9 OS=Homo sapiens GN=UGT1A9 PE=1 SV=1	O60656	CP_HomoSapiens_9606_20140317.fasta	59 942,1	100,0 %	4	5	8	0,0817%	29,4%	TYSTSYTLEDLDREFK	K	A	99,7 %	72,5	36,8	65,2	5,25	0	0	2	0	2	1 967,9234	2 582,50		14 599,6	76	91	Empty	true
Liver	UGT1A	20080_i1_1	Ingel20080_MGFPeaklist (F058530)	UDP-glucuronosyltransferase 1-9 OS=Homo sapiens GN=UGT1A9 PE=1 SV=1	O60656	CP_HomoSapiens_9606_20140317.fasta	59 942,1	100,0 %	4	5	8	0,0817%	29,4%	WLPQNDLLGHPMTR	K	A	99,7 %	71,7	38,1	61,2	6,03	0	2	7	0	2	1 677,8532	2 482,00		548640	351	364	Empty	false	P22309,P35503,P22310,P19224
Liver	UGT1A	20081_i1_2	Ingel20081_MGFPeaklist (F058529)	UDP-glucuronosyltransferase 2B7 OS=Homo sapiens GN=UGT2B7 PE=1 SV=1	P16662	CP_HomoSapiens_9606_20140317.fasta	60 696,1	100,0 %	4	4	7	0,0589%	10,2%	ANVIASALAQIPQK	R	V	99,7 %	42,1	34,7	0,000	3,77	0	2	0	0	2	1 423,8268	2 652,50		10 007,3	321	334	Empty	true
Liver	UGT1A	20081_i1_2	Ingel20081_MGFPeaklist (F058529)	UDP-glucuronosyltransferase 2B7 OS=Homo sapiens GN=UGT2B7 PE=1 SV=1	P16662	CP_HomoSapiens_9606_20140317.fasta	60 696,1	100,0 %	4	4	7	0,0589%	10,2%	FDGNKPDTLGLNTR	R	L	99,7 %	34,4	37,8	27,2	3,85	0	0	1	0	2	1 547,7815	1 916,00		2 696,49	339	352	Empty	true	P06133,A6NCP7
Liver	UGT1A	20081_i1_2	Ingel20081_MGFPeaklist (F058529)	UDP-glucuronosyltransferase 2B7 OS=Homo sapiens GN=UGT2B7 PE=1 SV=1	P16662	CP_HomoSapiens_9606_20140317.fasta	60 696,1	100,0 %	4	4	7	0,0589%	10,2%	TILDELIQR	K	G	99,7 %	58,2	37,3	25,4	0,770	0	2	0	0	2	1 100,6312	2 704,50		5 458,63	41	49	Empty	true
Liver	UGT1A	20081_i1_2	Ingel20081_MGFPeaklist (F058529)	UDP-glucuronosyltransferase 2B7 OS=Homo sapiens GN=UGT2B7 PE=1 SV=1	P16662	CP_HomoSapiens_9606_20140317.fasta	60 696,1	100,0 %	4	4	7	0,0589%	10,2%	VDFNTMSSTDLLNALKR	R	V	99,7 %	109	37,3	0,000	5,46	0	0	2	0	2	1 924,9798	2 830,50		37 172,2	415	431	Empty	true
Liver	UGT1A	20081_i1_2	Ingel20081_MGFPeaklist (F058529)	UDP-glucuronosyltransferase 1-6 OS=Homo sapiens GN=UGT1A6 PE=1 SV=2	P19224	CP_HomoSapiens_9606_20140317.fasta	60 752,0	100,0 %	5	7	13	0,109%	25,6%	AMAIADALGK	K	I	99,7 %	64,9	38,8	45,3	1,30	0	2	0	0	2	960,5184	2 108,50		37 539,0	318	327	Empty	false	P22309,P35503,P22310,O60656
Liver	UGT1A	20081_i1_2	Ingel20081_MGFPeaklist (F058529)	UDP-glucuronosyltransferase 1-6 OS=Homo sapiens GN=UGT1A6 PE=1 SV=2	P19224	CP_HomoSapiens_9606_20140317.fasta	60 752,0	100,0 %	5	7	13	0,109%	25,6%	DRPVEPLDLAVFWVEFVMR	K	H	99,7 %	75,3	36,6	71,4	12,2	0	0	2	0	2	2 318,2003	3 041,50		101048	448	466	Empty	false	P22309,P35503,P22310,O60656
Liver	UGT1A	20081_i1_2	Ingel20081_MGFPeaklist (F058529)	UDP-glucuronosyltransferase 1-6 OS=Homo sapiens GN=UGT1A6 PE=1 SV=2	P19224	CP_HomoSapiens_9606_20140317.fasta	60 752,0	100,0 %	5	7	13	0,109%	25,6%	DVDIITLYQK	R	V	99,7 %	46,8	37,1	36,9	3,28	0	2	0	0	2	1 207,6571	2 483,00		29 480,9	240	249	Empty	true
Liver	UGT1A	20081_i1_2	Ingel20081_MGFPeaklist (F058529)	UDP-glucuronosyltransferase 1-6 OS=Homo sapiens GN=UGT1A6 PE=1 SV=2	P19224	CP_HomoSapiens_9606_20140317.fasta	60 752,0	100,0 %	5	7	13	0,109%	25,6%	GAGVTLNVLEMTSEDLENALK	K	A	99,7 %	111	37,8	107	7,42	0	2	1	0	2	2 204,1117	2 969,00		343376	407	427	Empty	false	P22309,P35503,P22310,O60656
Liver	UGT1A	20081_i1_2	Ingel20081_MGFPeaklist (F058529)	UDP-glucuronosyltransferase 1-6 OS=Homo sapiens GN=UGT1A6 PE=1 SV=2	P19224	CP_HomoSapiens_9606_20140317.fasta	60 752,0	100,0 %	5	7	13	0,109%	25,6%	GAGVTLNVLEMTSEDLENALKAVINDK	K	S	99,7 %	87,0	36,0	80,1	5,74	0	0	2	2	2	2 844,4662	3 021,00		159174	407	433	Empty	false	P22309,P35503,P22310,O60656
Liver	UGT1A	20081_i1_2	Ingel20081_MGFPeaklist (F058529)	UDP-glucuronosyltransferase 1-6 OS=Homo sapiens GN=UGT1A6 PE=1 SV=2	P19224	CP_HomoSapiens_9606_20140317.fasta	60 752,0	100,0 %	5	7	13	0,109%	25,6%	IPQTVLWR	K	Y	99,7 %	70,8	36,7	36,5	1,57	0	7	0	0	2	1 012,5939	2 312,00		98 148,9	328	335	Empty	false	P22309,P35503,P22310,O60656
Liver	UGT1A	20081_i1_2	Ingel20081_MGFPeaklist (F058529)	UDP-glucuronosyltransferase 1-6 OS=Homo sapiens GN=UGT1A6 PE=1 SV=2	P19224	CP_HomoSapiens_9606_20140317.fasta	60 752,0	100,0 %	5	7	13	0,109%	25,6%	KIYPVPYDQEELKNR	R	Y	99,7 %	90,0	36,9	80,3	7,52	0	0	1	3	2	1 891,9914	1 998,00		73 374,1	76	90	Empty	true
Liver	UGT1A	20081_i1_2	Ingel20081_MGFPeaklist (F058529)	UDP-glucuronosyltransferase 1-6 OS=Homo sapiens GN=UGT1A6 PE=1 SV=2	P19224	CP_HomoSapiens_9606_20140317.fasta	60 752,0	100,0 %	5	7	13	0,109%	25,6%	SFLTAPQTEYR	R	N	99,7 %	61,5	37,3	54,3	4,03	0	2	0	0	2	1 312,6532	2 082,50		19 698,3	103	113	Empty	true
Liver	UGT1A	20081_i1_2	Ingel20081_MGFPeaklist (F058529)	UDP-glucuronosyltransferase 1-6 OS=Homo sapiens GN=UGT1A6 PE=1 SV=2	P19224	CP_HomoSapiens_9606_20140317.fasta	60 752,0	100,0 %	5	7	13	0,109%	25,6%	SPDPVSYIPR	R	C	99,7 %	56,1	38,1	35,1	4,74	0	2	0	0	2	1 130,5841	2 162,50		13 390,8	185	194	Empty	true
Liver	UGT1A	20081_i1_2	Ingel20081_MGFPeaklist (F058529)	UDP-glucuronosyltransferase 1-6 OS=Homo sapiens GN=UGT1A6 PE=1 SV=2	P19224	CP_HomoSapiens_9606_20140317.fasta	60 752,0	100,0 %	5	7	13	0,109%	25,6%	WLPQNDLLGHPMTR	K	A	99,7 %	74,2	38,2	58,0	7,49	0	8	9	0	2	1 677,8532	2 489,00		593654	353	366	Empty	false	P22309,P35503,P22310,O60656
Liver	UGT1A	20081_i1_2	Ingel20081_MGFPeaklist (F058529)	UDP-glucuronosyltransferase 1-6 OS=Homo sapiens GN=UGT1A6 PE=1 SV=2	P19224	CP_HomoSapiens_9606_20140317.fasta	60 752,0	100,0 %	5	7	13	0,109%	25,6%	YQSFGNNHFAER	R	S	99,7 %	69,6	35,4	69,3	5,06	0	2	1	0	2	1 469,6555	1 814,00		39 277,3	91	102	Empty	true
Liver	UGT1A	20081_i1_2	Ingel20081_MGFPeaklist (F058529)	UDP-glucuronosyltransferase 1-9 OS=Homo sapiens GN=UGT1A9 PE=1 SV=1	O60656	CP_HomoSapiens_9606_20140317.fasta	59 942,1	100,0 %	3	5	16	0,135%	25,7%	AMAIADALGK	K	I	99,7 %	64,9	38,8	45,3	1,30	0	2	0	0	2	960,5184	2 108,50		37 539,0	316	325	Empty	false	P22309,P35503,P22310,P19224
Liver	UGT1A	20081_i1_2	Ingel20081_MGFPeaklist (F058529)	UDP-glucuronosyltransferase 1-9 OS=Homo sapiens GN=UGT1A9 PE=1 SV=1	O60656	CP_HomoSapiens_9606_20140317.fasta	59 942,1	100,0 %	3	5	16	0,135%	25,7%	DRPVEPLDLAVFWVEFVMR	K	H	99,7 %	75,3	36,6	71,4	12,2	0	0	2	0	2	2 318,2003	3 041,50		101048	446	464	Empty	false	P22309,P35503,P22310,P19224
Liver	UGT1A	20081_i1_2	Ingel20081_MGFPeaklist (F058529)	UDP-glucuronosyltransferase 1-9 OS=Homo sapiens GN=UGT1A9 PE=1 SV=1	O60656	CP_HomoSapiens_9606_20140317.fasta	59 942,1	100,0 %	3	5	16	0,135%	25,7%	GAGVTLNVLEMTSEDLENALK	K	A	99,7 %	111	37,8	107	7,42	0	2	1	0	2	2 204,1117	2 969,00		343376	405	425	Empty	false	P22309,P35503,P22310,P19224
Liver	UGT1A	20081_i1_2	Ingel20081_MGFPeaklist (F058529)	UDP-glucuronosyltransferase 1-9 OS=Homo sapiens GN=UGT1A9 PE=1 SV=1	O60656	CP_HomoSapiens_9606_20140317.fasta	59 942,1	100,0 %	3	5	16	0,135%	25,7%	GAGVTLNVLEMTSEDLENALKAVINDK	K	S	99,7 %	87,0	36,0	80,1	5,74	0	0	2	2	2	2 844,4662	3 021,00		159174	405	431	Empty	false	P22309,P35503,P22310,P19224
Liver	UGT1A	20081_i1_2	Ingel20081_MGFPeaklist (F058529)	UDP-glucuronosyltransferase 1-9 OS=Homo sapiens GN=UGT1A9 PE=1 SV=1	O60656	CP_HomoSapiens_9606_20140317.fasta	59 942,1	100,0 %	3	5	16	0,135%	25,7%	GHEVVVVMPEVSWQLGR	R	S	99,7 %	81,8	37,5	69,8	4,41	0	8	5	0	2	1 921,9953	2 811,00		82 331,1	52	68	Empty	true
Liver	UGT1A	20081_i1_2	Ingel20081_MGFPeaklist (F058529)	UDP-glucuronosyltransferase 1-9 OS=Homo sapiens GN=UGT1A9 PE=1 SV=1	O60656	CP_HomoSapiens_9606_20140317.fasta	59 942,1	100,0 %	3	5	16	0,135%	25,7%	ILLGFSDAMTFK	R	E	99,7 %	85,4	37,8	0,000	4,62	0	1	0	0	2	1 342,7077	2 856,00		15 214,3	193	204	Empty	true
Liver	UGT1A	20081_i1_2	Ingel20081_MGFPeaklist (F058529)	UDP-glucuronosyltransferase 1-9 OS=Homo sapiens GN=UGT1A9 PE=1 SV=1	O60656	CP_HomoSapiens_9606_20140317.fasta	59 942,1	100,0 %	3	5	16	0,135%	25,7%	IPQTVLWR	K	Y	99,7 %	70,8	36,7	36,5	1,57	0	7	0	0	2	1 012,5939	2 312,00		98 148,9	326	333	Empty	false	P22309,P35503,P22310,P19224
Liver	UGT1A	20081_i1_2	Ingel20081_MGFPeaklist (F058529)	UDP-glucuronosyltransferase 1-9 OS=Homo sapiens GN=UGT1A9 PE=1 SV=1	O60656	CP_HomoSapiens_9606_20140317.fasta	59 942,1	100,0 %	3	5	16	0,135%	25,7%	NALEIASEILQTPVTEYDLYSHTSIWLLR	K	T	99,7 %	72,7	34,5	72,7	12,1	0	0	1	1	2	3 375,7473	3 001,50		35 823,8	226	254	Empty	true
Liver	UGT1A	20081_i1_2	Ingel20081_MGFPeaklist (F058529)	UDP-glucuronosyltransferase 1-9 OS=Homo sapiens GN=UGT1A9 PE=1 SV=1	O60656	CP_HomoSapiens_9606_20140317.fasta	59 942,1	100,0 %	3	5	16	0,135%	25,7%	WLPQNDLLGHPMTR	K	A	99,7 %	74,2	38,2	58,0	7,49	0	8	9	0	2	1 677,8532	2 489,00		593654	351	364	Empty	false	P22309,P35503,P22310,P19224
Liver	UGT1A	20081_i1_2	Ingel20081_MGFPeaklist (F058529)	UDP-glucuronosyltransferase 1-1 OS=Homo sapiens GN=UGT1A1 PE=1 SV=1	P22309	CP_HomoSapiens_9606_20140317.fasta	59 592,1	100,0 %	7	11	46	0,387%	32,6%	AMAIADALGK	K	I	99,7 %	64,9	38,8	45,3	1,30	0	2	0	0	2	960,5184	2 108,50		37 539,0	319	328	Empty	false	P35503,P22310,P19224,O60656
Liver	UGT1A	20081_i1_2	Ingel20081_MGFPeaklist (F058529)	UDP-glucuronosyltransferase 1-1 OS=Homo sapiens GN=UGT1A1 PE=1 SV=1	P22309	CP_HomoSapiens_9606_20140317.fasta	59 592,1	100,0 %	7	11	46	0,387%	32,6%	DGAFYTLK	R	T	99,7 %	43,1	37,2	37,8	3,22	0	2	0	0	2	914,4619	2 059,50		36 037,7	70	77	Empty	true
Liver	UGT1A	20081_i1_2	Ingel20081_MGFPeaklist (F058529)	UDP-glucuronosyltransferase 1-1 OS=Homo sapiens GN=UGT1A1 PE=1 SV=1	P22309	CP_HomoSapiens_9606_20140317.fasta	59 592,1	100,0 %	7	11	46	0,387%	32,6%	DRPVEPLDLAVFWVEFVMR	K	H	99,7 %	75,3	36,6	71,4	12,2	0	0	2	0	2	2 318,2003	3 041,50		101048	449	467	Empty	false	P35503,P22310,P19224,O60656
Liver	UGT1A	20081_i1_2	Ingel20081_MGFPeaklist (F058529)	UDP-glucuronosyltransferase 1-1 OS=Homo sapiens GN=UGT1A1 PE=1 SV=1	P22309	CP_HomoSapiens_9606_20140317.fasta	59 592,1	100,0 %	7	11	46	0,387%	32,6%	EDVKESFVSLGHNVFENDSFLQR	R	V	99,7 %	90,9	36,4	90,9	11,9	0	0	3	2	2	2 696,2951	2 830,00		101346	86	108	Empty	true
Liver	UGT1A	20081_i1_2	Ingel20081_MGFPeaklist (F058529)	UDP-glucuronosyltransferase 1-1 OS=Homo sapiens GN=UGT1A1 PE=1 SV=1	P22309	CP_HomoSapiens_9606_20140317.fasta	59 592,1	100,0 %	7	11	46	0,387%	32,6%	ESFVSLGHNVFENDSFLQR	K	V	99,7 %	90,0	37,1	85,4	10,3	0	5	2	0	2	2 225,0621	2 821,00		52 143,1	90	108	Empty	true
Liver	UGT1A	20081_i1_2	Ingel20081_MGFPeaklist (F058529)	UDP-glucuronosyltransferase 1-1 OS=Homo sapiens GN=UGT1A1 PE=1 SV=1	P22309	CP_HomoSapiens_9606_20140317.fasta	59 592,1	100,0 %	7	11	46	0,387%	32,6%	EVTVQDLLSSASVWLFR	R	S	99,7 %	117	36,8	105	8,24	0	3	1	0	2	1 950,0331	3 000,00		217389	241	257	Empty	true
Liver	UGT1A	20081_i1_2	Ingel20081_MGFPeaklist (F058529)	UDP-glucuronosyltransferase 1-1 OS=Homo sapiens GN=UGT1A1 PE=1 SV=1	P22309	CP_HomoSapiens_9606_20140317.fasta	59 592,1	100,0 %	7	11	46	0,387%	32,6%	GAGVTLNVLEMTSEDLENALK	K	A	99,7 %	111	37,8	107	7,42	0	2	1	0	2	2 204,1117	2 969,00		343376	408	428	Empty	false	P35503,P22310,P19224,O60656
Liver	UGT1A	20081_i1_2	Ingel20081_MGFPeaklist (F058529)	UDP-glucuronosyltransferase 1-1 OS=Homo sapiens GN=UGT1A1 PE=1 SV=1	P22309	CP_HomoSapiens_9606_20140317.fasta	59 592,1	100,0 %	7	11	46	0,387%	32,6%	GAGVTLNVLEMTSEDLENALKAVINDK	K	S	99,7 %	87,0	36,0	80,1	5,74	0	0	2	2	2	2 844,4662	3 021,00		159174	408	434	Empty	false	P35503,P22310,P19224,O60656
Liver	UGT1A	20081_i1_2	Ingel20081_MGFPeaklist (F058529)	UDP-glucuronosyltransferase 1-1 OS=Homo sapiens GN=UGT1A1 PE=1 SV=1	P22309	CP_HomoSapiens_9606_20140317.fasta	59 592,1	100,0 %	7	11	46	0,387%	32,6%	GHEIVVLAPDASLYIR	R	D	99,7 %	88,8	35,6	76,1	5,60	0	11	11	0	2	1 752,9644	2 706,50		414463	54	69	Empty	true
Liver	UGT1A	20081_i1_2	Ingel20081_MGFPeaklist (F058529)	UDP-glucuronosyltransferase 1-1 OS=Homo sapiens GN=UGT1A1 PE=1 SV=1	P22309	CP_HomoSapiens_9606_20140317.fasta	59 592,1	100,0 %	7	11	46	0,387%	32,6%	ILLIPVDGSHWLSMLGAIQQLQQR	K	G	99,7 %	119	32,9	117	8,28	0	0	2	0	2	2 716,4971	2 974,50		134706	30	53	Empty	true
Liver	UGT1A	20081_i1_2	Ingel20081_MGFPeaklist (F058529)	UDP-glucuronosyltransferase 1-1 OS=Homo sapiens GN=UGT1A1 PE=1 SV=1	P22309	CP_HomoSapiens_9606_20140317.fasta	59 592,1	100,0 %	7	11	46	0,387%	32,6%	IPQTVLWR	K	Y	99,7 %	70,8	36,7	36,5	1,57	0	7	0	0	2	1 012,5939	2 312,00		98 148,9	329	336	Empty	false	P35503,P22310,P19224,O60656
Liver	UGT1A	20081_i1_2	Ingel20081_MGFPeaklist (F058529)	UDP-glucuronosyltransferase 1-1 OS=Homo sapiens GN=UGT1A1 PE=1 SV=1	P22309	CP_HomoSapiens_9606_20140317.fasta	59 592,1	100,0 %	7	11	46	0,387%	32,6%	TYPVPFQR	K	E	99,7 %	36,6	37,5	27,2	2,37	0	4	0	0	2	1 007,5309	2 050,00		42 448,0	78	85	Empty	true
Liver	UGT1A	20081_i1_2	Ingel20081_MGFPeaklist (F058529)	UDP-glucuronosyltransferase 1-1 OS=Homo sapiens GN=UGT1A1 PE=1 SV=1	P22309	CP_HomoSapiens_9606_20140317.fasta	59 592,1	100,0 %	7	11	46	0,387%	32,6%	WLPQNDLLGHPMTR	K	A	99,7 %	74,2	38,2	58,0	7,49	0	8	9	0	2	1 677,8532	2 489,00		593654	354	367	Empty	false	P35503,P22310,P19224,O60656
Liver	UGT1A	20081_i1_2	Ingel20081_MGFPeaklist (F058529)	UDP-glucuronosyltransferase 1-4 OS=Homo sapiens GN=UGT1A4 PE=1 SV=1	P22310	CP_HomoSapiens_9606_20140317.fasta	60 025,8	100,0 %	15	24	75	0,632%	30,1%	AMAIADALGK	K	I	99,7 %	64,9	38,8	45,3	1,30	0	2	0	0	2	960,5184	2 108,50		37 539,0	320	329	Empty	true	P22309,P35503,P19224,O60656
Liver	UGT1A	20081_i1_2	Ingel20081_MGFPeaklist (F058529)	UDP-glucuronosyltransferase 1-4 OS=Homo sapiens GN=UGT1A4 PE=1 SV=1	P22310	CP_HomoSapiens_9606_20140317.fasta	60 025,8	100,0 %	15	24	75	0,632%	30,1%	DRPVEPLDLAVFWVEFVMR	K	H	99,7 %	75,3	36,6	71,4	12,2	0	0	2	0	2	2 318,2003	3 041,50		101048	450	468	Empty	true	P22309,P35503,P19224,O60656
Liver	UGT1A	20081_i1_2	Ingel20081_MGFPeaklist (F058529)	UDP-glucuronosyltransferase 1-4 OS=Homo sapiens GN=UGT1A4 PE=1 SV=1	P22310	CP_HomoSapiens_9606_20140317.fasta	60 025,8	100,0 %	15	24	75	0,632%	30,1%	EFDRVTLGYTQGFFETEHLLK	K	R	99,7 %	25,1	36,9	25,1	2,82	0	0	1	0	2	2 530,2615	2 851,00		13 638,9	88	108	Empty	true
Liver	UGT1A	20081_i1_2	Ingel20081_MGFPeaklist (F058529)	UDP-glucuronosyltransferase 1-4 OS=Homo sapiens GN=UGT1A4 PE=1 SV=1	P22310	CP_HomoSapiens_9606_20140317.fasta	60 025,8	100,0 %	15	24	75	0,632%	30,1%	EFDRVTLGYTQGFFETEHLLKR	K	Y	99,7 %	50,3	36,4	47,8	5,08	0	0	0	2	2	2 686,3626	2 826,00		9 883,90	88	109	Empty	true
Liver	UGT1A	20081_i1_2	Ingel20081_MGFPeaklist (F058529)	UDP-glucuronosyltransferase 1-4 OS=Homo sapiens GN=UGT1A4 PE=1 SV=1	P22310	CP_HomoSapiens_9606_20140317.fasta	60 025,8	100,0 %	15	24	75	0,632%	30,1%	GAGVTLNVLEMTSEDLENALK	K	A	99,7 %	111	37,8	107	7,42	0	2	1	0	2	2 204,1117	2 969,00		343376	409	429	Empty	true	P22309,P35503,P19224,O60656
Liver	UGT1A	20081_i1_2	Ingel20081_MGFPeaklist (F058529)	UDP-glucuronosyltransferase 1-4 OS=Homo sapiens GN=UGT1A4 PE=1 SV=1	P22310	CP_HomoSapiens_9606_20140317.fasta	60 025,8	100,0 %	15	24	75	0,632%	30,1%	GAGVTLNVLEMTSEDLENALKAVINDK	K	S	99,7 %	87,0	36,0	80,1	5,74	0	0	2	2	2	2 844,4662	3 021,00		159174	409	435	Empty	true	P22309,P35503,P19224,O60656
Liver	UGT1A	20081_i1_2	Ingel20081_MGFPeaklist (F058529)	UDP-glucuronosyltransferase 1-4 OS=Homo sapiens GN=UGT1A4 PE=1 SV=1	P22310	CP_HomoSapiens_9606_20140317.fasta	60 025,8	100,0 %	15	24	75	0,632%	30,1%	GHQAVVLTPEVNMHIKEEK	R	F	99,7 %	77,7	36,4	63,8	10,6	0	0	1	1	2	2 159,1279	2 078,00		75 106,6	55	73	Empty	true
Liver	UGT1A	20081_i1_2	Ingel20081_MGFPeaklist (F058529)	UDP-glucuronosyltransferase 1-4 OS=Homo sapiens GN=UGT1A4 PE=1 SV=1	P22310	CP_HomoSapiens_9606_20140317.fasta	60 025,8	100,0 %	15	24	75	0,632%	30,1%	GKVLVVPTDGSPWLSMR	S	E	99,7 %	0,000	0,000	0,000	6,00	0	1	0	0	1	1 841,9944	2 693,00		2 676,61	29	45	Empty	true
Liver	UGT1A	20081_i1_2	Ingel20081_MGFPeaklist (F058529)	UDP-glucuronosyltransferase 1-4 OS=Homo sapiens GN=UGT1A4 PE=1 SV=1	P22310	CP_HomoSapiens_9606_20140317.fasta	60 025,8	100,0 %	15	24	75	0,632%	30,1%	IPQTVLWR	K	Y	99,7 %	70,8	36,7	36,5	1,57	0	7	0	0	2	1 012,5939	2 312,00		98 148,9	330	337	Empty	true	P22309,P35503,P19224,O60656
Liver	UGT1A	20081_i1_2	Ingel20081_MGFPeaklist (F058529)	UDP-glucuronosyltransferase 1-4 OS=Homo sapiens GN=UGT1A4 PE=1 SV=1	P22310	CP_HomoSapiens_9606_20140317.fasta	60 025,8	100,0 %	15	24	75	0,632%	30,1%	LLTTNSDHMTFLQR	K	V	99,7 %	117	37,7	94,3	9,39	0	2	8	0	2	1 676,8426	2 254,00		171737	197	210	Empty	true
Liver	UGT1A	20081_i1_2	Ingel20081_MGFPeaklist (F058529)	UDP-glucuronosyltransferase 1-4 OS=Homo sapiens GN=UGT1A4 PE=1 SV=1	P22310	CP_HomoSapiens_9606_20140317.fasta	60 025,8	100,0 %	15	24	75	0,632%	30,1%	VLVVPTDGSPWLSMR	K	E	99,7 %	118	37,5	105	5,80	0	4	6	0	2	1 656,8779	2 826,00		312232	31	45	Empty	true
Liver	UGT1A	20081_i1_2	Ingel20081_MGFPeaklist (F058529)	UDP-glucuronosyltransferase 1-4 OS=Homo sapiens GN=UGT1A4 PE=1 SV=1	P22310	CP_HomoSapiens_9606_20140317.fasta	60 025,8	100,0 %	15	24	75	0,632%	30,1%	VTLGYTQGFFETEHLLK	R	R	99,7 %	56,0	37,2	56,0	4,64	0	2	6	0	2	1 983,0224	2 833,50		157277	92	108	Empty	true
Liver	UGT1A	20081_i1_2	Ingel20081_MGFPeaklist (F058529)	UDP-glucuronosyltransferase 1-4 OS=Homo sapiens GN=UGT1A4 PE=1 SV=1	P22310	CP_HomoSapiens_9606_20140317.fasta	60 025,8	100,0 %	15	24	75	0,632%	30,1%	VTLGYTQGFFETEHLLKR	R	Y	99,7 %	99,6	36,2	97,4	7,21	0	0	2	2	2	2 139,1235	2 737,50		47 397,7	92	109	Empty	true
Liver	UGT1A	20081_i1_2	Ingel20081_MGFPeaklist (F058529)	UDP-glucuronosyltransferase 1-4 OS=Homo sapiens GN=UGT1A4 PE=1 SV=1	P22310	CP_HomoSapiens_9606_20140317.fasta	60 025,8	100,0 %	15	24	75	0,632%	30,1%	WLPQNDLLGHPMTR	K	A	99,7 %	74,2	38,2	58,0	7,49	0	8	9	0	2	1 677,8532	2 489,00		593654	355	368	Empty	true	P22309,P35503,P19224,O60656
Liver	UGT1A	20081_i1_2	Ingel20081_MGFPeaklist (F058529)	UDP-glucuronosyltransferase 1-4 OS=Homo sapiens GN=UGT1A4 PE=1 SV=1	P22310	CP_HomoSapiens_9606_20140317.fasta	60 025,8	100,0 %	15	24	75	0,632%	30,1%	YLSIPAVFFWR	K	Y	99,7 %	51,8	37,1	41,7	5,21	0	2	0	0	2	1 398,7568	2 974,00		75 387,1	164	174	Empty	true
Liver	UGT1A	20081_i1_2	Ingel20081_MGFPeaklist (F058529)	UDP-glucuronosyltransferase 1-3 OS=Homo sapiens GN=UGT1A3 PE=1 SV=1	P35503	CP_HomoSapiens_9606_20140317.fasta	60 339,1	98,8 %	1	1	1	0,00842%	17,8%	AMAIADALGK	K	I	99,7 %	64,9	38,8	45,3	1,30	0	2	0	0	2	960,5184	2 108,50		37 539,0	320	329	Empty	false	P22309,P22310,P19224,O60656
Liver	UGT1A	20081_i1_2	Ingel20081_MGFPeaklist (F058529)	UDP-glucuronosyltransferase 1-3 OS=Homo sapiens GN=UGT1A3 PE=1 SV=1	P35503	CP_HomoSapiens_9606_20140317.fasta	60 339,1	98,8 %	1	1	1	0,00842%	17,8%	DRPVEPLDLAVFWVEFVMR	K	H	99,7 %	75,3	36,6	71,4	12,2	0	0	2	0	2	2 318,2003	3 041,50		101048	450	468	Empty	false	P22309,P22310,P19224,O60656
Liver	UGT1A	20081_i1_2	Ingel20081_MGFPeaklist (F058529)	UDP-glucuronosyltransferase 1-3 OS=Homo sapiens GN=UGT1A3 PE=1 SV=1	P35503	CP_HomoSapiens_9606_20140317.fasta	60 339,1	98,8 %	1	1	1	0,00842%	17,8%	EVSVVDILSHASVWLFR	R	G	99,7 %	96,0	36,6	0,000	7,96	0	0	1	0	2	1 957,0541	2 998,00		24 238,0	242	258	Empty	true
Liver	UGT1A	20081_i1_2	Ingel20081_MGFPeaklist (F058529)	UDP-glucuronosyltransferase 1-3 OS=Homo sapiens GN=UGT1A3 PE=1 SV=1	P35503	CP_HomoSapiens_9606_20140317.fasta	60 339,1	98,8 %	1	1	1	0,00842%	17,8%	GAGVTLNVLEMTSEDLENALK	K	A	99,7 %	111	37,8	107	7,42	0	2	1	0	2	2 204,1117	2 969,00		343376	409	429	Empty	false	P22309,P22310,P19224,O60656
Liver	UGT1A	20081_i1_2	Ingel20081_MGFPeaklist (F058529)	UDP-glucuronosyltransferase 1-3 OS=Homo sapiens GN=UGT1A3 PE=1 SV=1	P35503	CP_HomoSapiens_9606_20140317.fasta	60 339,1	98,8 %	1	1	1	0,00842%	17,8%	GAGVTLNVLEMTSEDLENALKAVINDK	K	S	99,7 %	87,0	36,0	80,1	5,74	0	0	2	2	2	2 844,4662	3 021,00		159174	409	435	Empty	false	P22309,P22310,P19224,O60656
Liver	UGT1A	20081_i1_2	Ingel20081_MGFPeaklist (F058529)	UDP-glucuronosyltransferase 1-3 OS=Homo sapiens GN=UGT1A3 PE=1 SV=1	P35503	CP_HomoSapiens_9606_20140317.fasta	60 339,1	98,8 %	1	1	1	0,00842%	17,8%	IPQTVLWR	K	Y	99,7 %	70,8	36,7	36,5	1,57	0	7	0	0	2	1 012,5939	2 312,00		98 148,9	330	337	Empty	false	P22309,P22310,P19224,O60656
Liver	UGT1A	20081_i1_2	Ingel20081_MGFPeaklist (F058529)	UDP-glucuronosyltransferase 1-3 OS=Homo sapiens GN=UGT1A3 PE=1 SV=1	P35503	CP_HomoSapiens_9606_20140317.fasta	60 339,1	98,8 %	1	1	1	0,00842%	17,8%	WLPQNDLLGHPMTR	K	A	99,7 %	74,2	38,2	58,0	7,49	0	8	9	0	2	1 677,8532	2 489,00		593654	355	368	Empty	false	P22309,P22310,P19224,O60656
Liver	UGT1A	20470_i1_1	Ingel20470_MGFPeaklist (F059773)	UDP-glucuronosyltransferase 2B7 OS=Homo sapiens GN=UGT2B7 PE=1 SV=1	P16662	CP_HomoSapiens_9606_20140317.fasta	60 696,1	100,0 %	5	6	7	0,0701%	11,5%	AVFWIEFVMR	R	H	99,7 %	44,6	37,0	28,1	3,66	0	2	0	0	2	1 297,6761	2 323,00		1 749,43	460	469	Empty	true	P06133,A6NCP7
Liver	UGT1A	20470_i1_1	Ingel20470_MGFPeaklist (F059773)	UDP-glucuronosyltransferase 2B7 OS=Homo sapiens GN=UGT2B7 PE=1 SV=1	P16662	CP_HomoSapiens_9606_20140317.fasta	60 696,1	100,0 %	5	6	7	0,0701%	11,5%	FDGNKPDTLGLNTR	R	L	99,7 %	78,8	37,8	67,7	6,82	0	0	1	0	2	1 547,7815	1 172,00		2 873,59	339	352	Empty	true	P06133,A6NCP7
Liver	UGT1A	20470_i1_1	Ingel20470_MGFPeaklist (F059773)	UDP-glucuronosyltransferase 2B7 OS=Homo sapiens GN=UGT2B7 PE=1 SV=1	P16662	CP_HomoSapiens_9606_20140317.fasta	60 696,1	100,0 %	5	6	7	0,0701%	11,5%	IQHDQPVKPLDR	R	A	99,7 %	30,6	37,2	16,1	1,19	0	0	1	0	2	1 445,7862	837,000		1 316,48	448	459	Empty	true
Liver	UGT1A	20470_i1_1	Ingel20470_MGFPeaklist (F059773)	UDP-glucuronosyltransferase 2B7 OS=Homo sapiens GN=UGT2B7 PE=1 SV=1	P16662	CP_HomoSapiens_9606_20140317.fasta	60 696,1	100,0 %	5	6	7	0,0701%	11,5%	VINDPSYKENVMK	R	L	99,7 %	62,1	37,4	54,8	2,09	0	0	2	0	2	1 536,7727	1 037,00		6 558,73	432	444	Empty	true
Liver	UGT1A	20470_i1_1	Ingel20470_MGFPeaklist (F059773)	UDP-glucuronosyltransferase 2B7 OS=Homo sapiens GN=UGT2B7 PE=1 SV=1	P16662	CP_HomoSapiens_9606_20140317.fasta	60 696,1	100,0 %	5	6	7	0,0701%	11,5%	WIPQNDLLGHPK	K	T	94,9 %	0,000	0,000	0,000	2,29	0	0	1	0	2	1 417,7589	1 415,00		4 008,46	356	367	Empty	true	P06133,A6NCP7
Liver	UGT1A	20470_i1_1	Ingel20470_MGFPeaklist (F059773)	UDP-glucuronosyltransferase 1-4 OS=Homo sapiens GN=UGT1A4 PE=1 SV=1	P22310	CP_HomoSapiens_9606_20140317.fasta	60 025,8	100,0 %	8	15	22	0,220%	17,6%	AMAIADALGK	K	I	99,7 %	64,5	38,6	46,5	3,47	0	1	0	0	2	976,5134	1 156,00		1 325,92	320	329	Empty	true	P22309,P35503,P19224,O60656
Liver	UGT1A	20470_i1_1	Ingel20470_MGFPeaklist (F059773)	UDP-glucuronosyltransferase 1-4 OS=Homo sapiens GN=UGT1A4 PE=1 SV=1	P22310	CP_HomoSapiens_9606_20140317.fasta	60 025,8	100,0 %	8	15	22	0,220%	17,6%	AMAIADALGKIPQTVLWR	K	Y	99,7 %	135	34,9	117	10,4	0	0	6	3	2	1 954,0945	2 137,00		31 147,9	320	337	Empty	true	P22309,P35503,P19224,O60656
Liver	UGT1A	20470_i1_1	Ingel20470_MGFPeaklist (F059773)	UDP-glucuronosyltransferase 1-4 OS=Homo sapiens GN=UGT1A4 PE=1 SV=1	P22310	CP_HomoSapiens_9606_20140317.fasta	60 025,8	100,0 %	8	15	22	0,220%	17,6%	AVINDKSYKENIMR	K	L	99,7 %	42,0	37,5	37,8	4,15	0	0	1	1	2	1 696,8688	1 010,50		4 570,75	430	443	Empty	true	P22309,P35503,P19224,O60656
Liver	UGT1A	20470_i1_1	Ingel20470_MGFPeaklist (F059773)	UDP-glucuronosyltransferase 1-4 OS=Homo sapiens GN=UGT1A4 PE=1 SV=1	P22310	CP_HomoSapiens_9606_20140317.fasta	60 025,8	100,0 %	8	15	22	0,220%	17,6%	GHQAVVLTPEVN	R	M	99,7 %	0,000	0,000	0,000	4,29	0	1	0	0	1	1 263,6692	1 249,00		615,640	55	66	Empty	true	P35503
Liver	UGT1A	20470_i1_1	Ingel20470_MGFPeaklist (F059773)	UDP-glucuronosyltransferase 1-4 OS=Homo sapiens GN=UGT1A4 PE=1 SV=1	P22310	CP_HomoSapiens_9606_20140317.fasta	60 025,8	100,0 %	8	15	22	0,220%	17,6%	GHQAVVLTPEVNMHIKEEK	R	F	99,7 %	69,1	36,6	62,7	0,000	0	0	0	1	2	2 159,1279	1 141,00		8 758,81	55	73	Empty	true
Liver	UGT1A	20470_i1_1	Ingel20470_MGFPeaklist (F059773)	UDP-glucuronosyltransferase 1-4 OS=Homo sapiens GN=UGT1A4 PE=1 SV=1	P22310	CP_HomoSapiens_9606_20140317.fasta	60 025,8	100,0 %	8	15	22	0,220%	17,6%	LLTTNSDHMTFLQR	K	V	99,7 %	100	37,7	79,7	5,77	0	0	1	0	2	1 676,8426	1 463,00		2 391,74	197	210	Empty	true
Liver	UGT1A	20470_i1_1	Ingel20470_MGFPeaklist (F059773)	UDP-glucuronosyltransferase 1-4 OS=Homo sapiens GN=UGT1A4 PE=1 SV=1	P22310	CP_HomoSapiens_9606_20140317.fasta	60 025,8	100,0 %	8	15	22	0,220%	17,6%	VLVVPTDGSPWLSMR	K	E	99,7 %	65,8	37,3	50,1	7,52	0	0	1	0	2	1 656,8779	1 976,00		1 994,61	31	45	Empty	true
Liver	UGT1A	20470_i1_1	Ingel20470_MGFPeaklist (F059773)	UDP-glucuronosyltransferase 1-4 OS=Homo sapiens GN=UGT1A4 PE=1 SV=1	P22310	CP_HomoSapiens_9606_20140317.fasta	60 025,8	100,0 %	8	15	22	0,220%	17,6%	WLPQNDLLGHPMTR	K	A	99,7 %	59,1	38,1	56,9	5,51	0	0	3	0	2	1 677,8532	1 594,00		22 498,6	355	368	Empty	true	P22309,P35503,P19224,O60656
Liver	UGT1A	20470_i1_1	Ingel20470_MGFPeaklist (F059773)	UDP-glucuronosyltransferase 2B4 OS=Homo sapiens GN=UGT2B4 PE=1 SV=2	A6NCP7,P06133	CP_HomoSapiens_9606_20140317.fasta	60 514,1	94,7 %	0	0	0	0,000%	6,82%	AVFWIEFVMR	R	H	99,7 %	44,6	37,0	28,1	3,66	0	2	0	0	2	1 297,6761	2 323,00		1 749,43	460	469	Empty	false	P16662
Liver	UGT1A	20470_i1_1	Ingel20470_MGFPeaklist (F059773)	UDP-glucuronosyltransferase 2B4 OS=Homo sapiens GN=UGT2B4 PE=1 SV=2	A6NCP7,P06133	CP_HomoSapiens_9606_20140317.fasta	60 514,1	94,7 %	0	0	0	0,000%	6,82%	FDGNKPDTLGLNTR	R	L	99,7 %	78,8	37,8	67,7	6,82	0	0	1	0	2	1 547,7815	1 172,00		2 873,59	339	352	Empty	false	P16662
Liver	UGT1A	20470_i1_1	Ingel20470_MGFPeaklist (F059773)	UDP-glucuronosyltransferase 2B4 OS=Homo sapiens GN=UGT2B4 PE=1 SV=2	A6NCP7,P06133	CP_HomoSapiens_9606_20140317.fasta	60 514,1	94,7 %	0	0	0	0,000%	6,82%	WIPQNDLLGHPK	K	T	94,9 %	0,000	0,000	0,000	2,29	0	0	1	0	2	1 417,7589	1 415,00		4 008,46	356	367	Empty	false	P16662
Liver	UGT1A	20470_i1_1	Ingel20470_MGFPeaklist (F059773)	UDP-glucuronosyltransferase 1-6 OS=Homo sapiens GN=UGT1A6 PE=1 SV=2	P19224	CP_HomoSapiens_9606_20140317.fasta	60 752,0	100,0 %	4	5	6	0,0601%	15,6%	AMAIADALGK	K	I	99,7 %	64,5	38,6	46,5	3,47	0	1	0	0	2	976,5134	1 156,00		1 325,92	318	327	Empty	false	P22309,P35503,P22310,O60656
Liver	UGT1A	20470_i1_1	Ingel20470_MGFPeaklist (F059773)	UDP-glucuronosyltransferase 1-6 OS=Homo sapiens GN=UGT1A6 PE=1 SV=2	P19224	CP_HomoSapiens_9606_20140317.fasta	60 752,0	100,0 %	4	5	6	0,0601%	15,6%	AMAIADALGKIPQTVLWR	K	Y	99,7 %	135	34,9	117	10,4	0	0	6	3	2	1 954,0945	2 137,00		31 147,9	318	335	Empty	false	P22309,P35503,P22310,O60656
Liver	UGT1A	20470_i1_1	Ingel20470_MGFPeaklist (F059773)	UDP-glucuronosyltransferase 1-6 OS=Homo sapiens GN=UGT1A6 PE=1 SV=2	P19224	CP_HomoSapiens_9606_20140317.fasta	60 752,0	100,0 %	4	5	6	0,0601%	15,6%	AVINDKSYKENIMR	K	L	99,7 %	42,0	37,5	37,8	4,15	0	0	1	1	2	1 696,8688	1 010,50		4 570,75	428	441	Empty	false	P22309,P35503,P22310,O60656
Liver	UGT1A	20470_i1_1	Ingel20470_MGFPeaklist (F059773)	UDP-glucuronosyltransferase 1-6 OS=Homo sapiens GN=UGT1A6 PE=1 SV=2	P19224	CP_HomoSapiens_9606_20140317.fasta	60 752,0	100,0 %	4	5	6	0,0601%	15,6%	IYPVPYDQEELKNR	K	Y	99,7 %	66,1	37,6	57,4	6,96	0	0	1	0	2	1 763,8964	1 311,00		4 120,98	77	90	Empty	true
Liver	UGT1A	20470_i1_1	Ingel20470_MGFPeaklist (F059773)	UDP-glucuronosyltransferase 1-6 OS=Homo sapiens GN=UGT1A6 PE=1 SV=2	P19224	CP_HomoSapiens_9606_20140317.fasta	60 752,0	100,0 %	4	5	6	0,0601%	15,6%	KIYPVPYDQEELKNR	R	Y	99,7 %	9,95	37,1	9,95	9,12	0	0	1	0	2	1 892,9755	1 194,00		4 103,10	76	90	Empty	true
Liver	UGT1A	20470_i1_1	Ingel20470_MGFPeaklist (F059773)	UDP-glucuronosyltransferase 1-6 OS=Homo sapiens GN=UGT1A6 PE=1 SV=2	P19224	CP_HomoSapiens_9606_20140317.fasta	60 752,0	100,0 %	4	5	6	0,0601%	15,6%	SPDPVSYIPR	R	C	99,7 %	53,8	38,1	38,5	5,51	0	1	0	0	2	1 130,5841	1 468,00		2 016,32	185	194	Empty	true
Liver	UGT1A	20470_i1_1	Ingel20470_MGFPeaklist (F059773)	UDP-glucuronosyltransferase 1-6 OS=Homo sapiens GN=UGT1A6 PE=1 SV=2	P19224	CP_HomoSapiens_9606_20140317.fasta	60 752,0	100,0 %	4	5	6	0,0601%	15,6%	WLPQNDLLGHPMTR	K	A	99,7 %	59,1	38,1	56,9	5,51	0	0	3	0	2	1 677,8532	1 594,00		22 498,6	353	366	Empty	false	P22309,P35503,P22310,O60656
Liver	UGT1A	20470_i1_1	Ingel20470_MGFPeaklist (F059773)	UDP-glucuronosyltransferase 1-6 OS=Homo sapiens GN=UGT1A6 PE=1 SV=2	P19224	CP_HomoSapiens_9606_20140317.fasta	60 752,0	100,0 %	4	5	6	0,0601%	15,6%	YQSFGNNHFAER	R	S	99,7 %	73,1	35,7	67,3	5,89	0	1	2	0	2	1 469,6555	1 097,00		16 438,0	91	102	Empty	true
Liver	UGT1A	20470_i1_1	Ingel20470_MGFPeaklist (F059773)	UDP-glucuronosyltransferase 1-9 OS=Homo sapiens GN=UGT1A9 PE=1 SV=1	O60656	CP_HomoSapiens_9606_20140317.fasta	59 942,1	99,6 %	1	1	1	0,0100%	11,3%	AMAIADALGK	K	I	99,7 %	64,5	38,6	46,5	3,47	0	1	0	0	2	976,5134	1 156,00		1 325,92	316	325	Empty	false	P22309,P35503,P22310,P19224
Liver	UGT1A	20470_i1_1	Ingel20470_MGFPeaklist (F059773)	UDP-glucuronosyltransferase 1-9 OS=Homo sapiens GN=UGT1A9 PE=1 SV=1	O60656	CP_HomoSapiens_9606_20140317.fasta	59 942,1	99,6 %	1	1	1	0,0100%	11,3%	AMAIADALGKIPQTVLWR	K	Y	99,7 %	135	34,9	117	10,4	0	0	6	3	2	1 954,0945	2 137,00		31 147,9	316	333	Empty	false	P22309,P35503,P22310,P19224
Liver	UGT1A	20470_i1_1	Ingel20470_MGFPeaklist (F059773)	UDP-glucuronosyltransferase 1-9 OS=Homo sapiens GN=UGT1A9 PE=1 SV=1	O60656	CP_HomoSapiens_9606_20140317.fasta	59 942,1	99,6 %	1	1	1	0,0100%	11,3%	AVINDKSYKENIMR	K	L	99,7 %	42,0	37,5	37,8	4,15	0	0	1	1	2	1 696,8688	1 010,50		4 570,75	426	439	Empty	false	P22309,P35503,P22310,P19224
Liver	UGT1A	20470_i1_1	Ingel20470_MGFPeaklist (F059773)	UDP-glucuronosyltransferase 1-9 OS=Homo sapiens GN=UGT1A9 PE=1 SV=1	O60656	CP_HomoSapiens_9606_20140317.fasta	59 942,1	99,6 %	1	1	1	0,0100%	11,3%	ILLGFSDAMTFKER	R	V	99,7 %	87,6	37,8	0,000	4,66	0	0	1	0	2	1 643,8464	1 627,00		5 734,00	193	206	Empty	true
Liver	UGT1A	20470_i1_1	Ingel20470_MGFPeaklist (F059773)	UDP-glucuronosyltransferase 1-9 OS=Homo sapiens GN=UGT1A9 PE=1 SV=1	O60656	CP_HomoSapiens_9606_20140317.fasta	59 942,1	99,6 %	1	1	1	0,0100%	11,3%	WLPQNDLLGHPMTR	K	A	99,7 %	59,1	38,1	56,9	5,51	0	0	3	0	2	1 677,8532	1 594,00		22 498,6	351	364	Empty	false	P22309,P35503,P22310,P19224
Liver	UGT1A	20471_i1_2	Ingel20471_MGFPeaklist (F059765)	UDP-glucuronosyltransferase 1-6 OS=Homo sapiens GN=UGT1A6 PE=1 SV=2	P19224	CP_HomoSapiens_9606_20140317.fasta	60 752,0	100,0 %	5	7	11	0,118%	21,4%	AMAIADALGK	K	I	99,7 %	67,1	38,6	43,5	3,62	0	2	0	0	2	976,5134	1 134,00		8 383,28	318	327	Empty	false	P22309,P35503,P22310,O60656
Liver	UGT1A	20471_i1_2	Ingel20471_MGFPeaklist (F059765)	UDP-glucuronosyltransferase 1-6 OS=Homo sapiens GN=UGT1A6 PE=1 SV=2	P19224	CP_HomoSapiens_9606_20140317.fasta	60 752,0	100,0 %	5	7	11	0,118%	21,4%	AMAIADALGKIPQTVLWR	K	Y	99,7 %	114	35,5	113	10,5	0	2	2	0	2	1 970,0895	1 961,50		67 995,5	318	335	Empty	false	P22309,P35503,P22310,O60656
Liver	UGT1A	20471_i1_2	Ingel20471_MGFPeaklist (F059765)	UDP-glucuronosyltransferase 1-6 OS=Homo sapiens GN=UGT1A6 PE=1 SV=2	P19224	CP_HomoSapiens_9606_20140317.fasta	60 752,0	100,0 %	5	7	11	0,118%	21,4%	AVINDKSYKENIMR	K	L	99,7 %	17,4	37,5	16,7	1,68	0	0	0	1	2	1 696,8688	926,000		7 393,44	428	441	Empty	false	P22309,P35503,P22310,O60656
Liver	UGT1A	20471_i1_2	Ingel20471_MGFPeaklist (F059765)	UDP-glucuronosyltransferase 1-6 OS=Homo sapiens GN=UGT1A6 PE=1 SV=2	P19224	CP_HomoSapiens_9606_20140317.fasta	60 752,0	100,0 %	5	7	11	0,118%	21,4%	DIVEVLSDR	K	G	99,7 %	45,8	38,1	16,2	1,41	0	2	0	0	2	1 045,5525	1 620,00		3 401,97	44	52	Empty	true
Liver	UGT1A	20471_i1_2	Ingel20471_MGFPeaklist (F059765)	UDP-glucuronosyltransferase 1-6 OS=Homo sapiens GN=UGT1A6 PE=1 SV=2	P19224	CP_HomoSapiens_9606_20140317.fasta	60 752,0	100,0 %	5	7	11	0,118%	21,4%	GAGVTLNVLEMTSEDLENALK	K	A	99,7 %	135	37,8	129	15,0	0	1	2	0	2	2 220,1067	2 403,00		176066	407	427	Empty	false	P22309,P35503,P22310,O60656
Liver	UGT1A	20471_i1_2	Ingel20471_MGFPeaklist (F059765)	UDP-glucuronosyltransferase 1-6 OS=Homo sapiens GN=UGT1A6 PE=1 SV=2	P19224	CP_HomoSapiens_9606_20140317.fasta	60 752,0	100,0 %	5	7	11	0,118%	21,4%	IPQTVLWR	K	Y	99,7 %	57,5	36,6	19,8	1,25	0	2	0	0	2	1 012,5939	1 517,00		13 825,7	328	335	Empty	false	P22309,P35503,P22310,O60656
Liver	UGT1A	20471_i1_2	Ingel20471_MGFPeaklist (F059765)	UDP-glucuronosyltransferase 1-6 OS=Homo sapiens GN=UGT1A6 PE=1 SV=2	P19224	CP_HomoSapiens_9606_20140317.fasta	60 752,0	100,0 %	5	7	11	0,118%	21,4%	IYPVPYDQEELKNR	K	Y	99,7 %	53,0	37,6	44,3	4,96	0	0	1	0	2	1 763,8964	1 295,00		5 154,51	77	90	Empty	true
Liver	UGT1A	20471_i1_2	Ingel20471_MGFPeaklist (F059765)	UDP-glucuronosyltransferase 1-6 OS=Homo sapiens GN=UGT1A6 PE=1 SV=2	P19224	CP_HomoSapiens_9606_20140317.fasta	60 752,0	100,0 %	5	7	11	0,118%	21,4%	KIYPVPYDQEELKNR	R	Y	99,7 %	70,3	36,9	60,1	9,24	0	0	2	0	2	1 891,9914	1 182,50		10 036,7	76	90	Empty	true
Liver	UGT1A	20471_i1_2	Ingel20471_MGFPeaklist (F059765)	UDP-glucuronosyltransferase 1-6 OS=Homo sapiens GN=UGT1A6 PE=1 SV=2	P19224	CP_HomoSapiens_9606_20140317.fasta	60 752,0	100,0 %	5	7	11	0,118%	21,4%	SFLTAPQTEYR	R	N	99,7 %	64,3	37,2	55,8	2,15	0	2	0	0	2	1 312,6532	1 379,00		6 083,54	103	113	Empty	true
Liver	UGT1A	20471_i1_2	Ingel20471_MGFPeaklist (F059765)	UDP-glucuronosyltransferase 1-6 OS=Homo sapiens GN=UGT1A6 PE=1 SV=2	P19224	CP_HomoSapiens_9606_20140317.fasta	60 752,0	100,0 %	5	7	11	0,118%	21,4%	WLPQNDLLGHPMTR	K	A	99,7 %	73,7	38,1	15,7	5,82	0	1	2	2	2	1 693,8482	1 459,00		133272	353	366	Empty	false	P22309,P35503,P22310,O60656
Liver	UGT1A	20471_i1_2	Ingel20471_MGFPeaklist (F059765)	UDP-glucuronosyltransferase 1-6 OS=Homo sapiens GN=UGT1A6 PE=1 SV=2	P19224	CP_HomoSapiens_9606_20140317.fasta	60 752,0	100,0 %	5	7	11	0,118%	21,4%	YQSFGNNHFAER	R	S	99,7 %	79,0	35,5	73,5	7,15	0	2	2	0	2	1 469,6555	1 073,50		62 279,9	91	102	Empty	true
Liver	UGT1A	20471_i1_2	Ingel20471_MGFPeaklist (F059765)	UDP-glucuronosyltransferase 2B4 OS=Homo sapiens GN=UGT2B4 PE=1 SV=2	A6NCP7,P06133	CP_HomoSapiens_9606_20140317.fasta	60 514,1	100,0 %	2	2	3	0,0321%	11,2%	AVFWIEFVMR	R	H	99,7 %	43,3	37,6	33,4	3,77	0	2	0	0	2	1 313,6711	2 187,50		6 885,26	460	469	Empty	false	P16662
Liver	UGT1A	20471_i1_2	Ingel20471_MGFPeaklist (F059765)	UDP-glucuronosyltransferase 2B4 OS=Homo sapiens GN=UGT2B4 PE=1 SV=2	A6NCP7,P06133	CP_HomoSapiens_9606_20140317.fasta	60 514,1	100,0 %	2	2	3	0,0321%	11,2%	FDGNKPDTLGLNTR	R	L	99,7 %	78,9	37,8	65,4	8,44	0	0	2	0	2	1 547,7815	1 158,00		12 937,3	339	352	Empty	false	P16662
Liver	UGT1A	20471_i1_2	Ingel20471_MGFPeaklist (F059765)	UDP-glucuronosyltransferase 2B4 OS=Homo sapiens GN=UGT2B4 PE=1 SV=2	A6NCP7,P06133	CP_HomoSapiens_9606_20140317.fasta	60 514,1	100,0 %	2	2	3	0,0321%	11,2%	FSPGYAIEK	R	H	99,7 %	45,5	36,8	32,8	4,57	0	2	0	0	2	1 011,5146	1 213,50		1 320,93	174	182	Empty	true
Liver	UGT1A	20471_i1_2	Ingel20471_MGFPeaklist (F059765)	UDP-glucuronosyltransferase 2B4 OS=Homo sapiens GN=UGT2B4 PE=1 SV=2	A6NCP7,P06133	CP_HomoSapiens_9606_20140317.fasta	60 514,1	100,0 %	2	2	3	0,0321%	11,2%	TVINDPLYKENAMK	K	L	99,7 %	50,0	37,6	29,2	2,70	0	0	1	0	2	1 651,8362	1 178,00		893,900	431	444	Empty	true
Liver	UGT1A	20471_i1_2	Ingel20471_MGFPeaklist (F059765)	UDP-glucuronosyltransferase 2B4 OS=Homo sapiens GN=UGT2B4 PE=1 SV=2	A6NCP7,P06133	CP_HomoSapiens_9606_20140317.fasta	60 514,1	100,0 %	2	2	3	0,0321%	11,2%	WIPQNDLLGHPK	K	T	99,7 %	65,8	37,6	0,000	6,57	0	0	1	0	2	1 417,7589	1 365,00		8 242,77	356	367	Empty	false	P16662
Liver	UGT1A	20471_i1_2	Ingel20471_MGFPeaklist (F059765)	UDP-glucuronosyltransferase 2B7 OS=Homo sapiens GN=UGT2B7 PE=1 SV=1	P16662	CP_HomoSapiens_9606_20140317.fasta	60 696,1	100,0 %	6	7	9	0,0963%	13,4%	ANVIASALAQIPQK	R	V	99,7 %	70,9	34,0	0,000	4,24	0	1	1	0	2	1 423,8268	1 813,50		8 334,34	321	334	Empty	true
Liver	UGT1A	20471_i1_2	Ingel20471_MGFPeaklist (F059765)	UDP-glucuronosyltransferase 2B7 OS=Homo sapiens GN=UGT2B7 PE=1 SV=1	P16662	CP_HomoSapiens_9606_20140317.fasta	60 696,1	100,0 %	6	7	9	0,0963%	13,4%	AVFWIEFVMR	R	H	99,7 %	43,3	37,6	33,4	3,77	0	2	0	0	2	1 313,6711	2 187,50		6 885,26	460	469	Empty	true	P06133,A6NCP7
Liver	UGT1A	20471_i1_2	Ingel20471_MGFPeaklist (F059765)	UDP-glucuronosyltransferase 2B7 OS=Homo sapiens GN=UGT2B7 PE=1 SV=1	P16662	CP_HomoSapiens_9606_20140317.fasta	60 696,1	100,0 %	6	7	9	0,0963%	13,4%	FDGNKPDTLGLNTR	R	L	99,7 %	78,9	37,8	65,4	8,44	0	0	2	0	2	1 547,7815	1 158,00		12 937,3	339	352	Empty	true	P06133,A6NCP7
Liver	UGT1A	20471_i1_2	Ingel20471_MGFPeaklist (F059765)	UDP-glucuronosyltransferase 2B7 OS=Homo sapiens GN=UGT2B7 PE=1 SV=1	P16662	CP_HomoSapiens_9606_20140317.fasta	60 696,1	100,0 %	6	7	9	0,0963%	13,4%	IQHDQPVKPLDR	R	A	99,7 %	23,1	37,3	9,30	1,49	0	0	1	0	2	1 445,7862	813,000		756,910	448	459	Empty	true
Liver	UGT1A	20471_i1_2	Ingel20471_MGFPeaklist (F059765)	UDP-glucuronosyltransferase 2B7 OS=Homo sapiens GN=UGT2B7 PE=1 SV=1	P16662	CP_HomoSapiens_9606_20140317.fasta	60 696,1	100,0 %	6	7	9	0,0963%	13,4%	TILDELIQR	K	G	99,0 %	38,4	37,3	24,9	0,000	0	1	0	0	2	1 100,6312	1 904,00		2 571,60	41	49	Empty	true
Liver	UGT1A	20471_i1_2	Ingel20471_MGFPeaklist (F059765)	UDP-glucuronosyltransferase 2B7 OS=Homo sapiens GN=UGT2B7 PE=1 SV=1	P16662	CP_HomoSapiens_9606_20140317.fasta	60 696,1	100,0 %	6	7	9	0,0963%	13,4%	WIPQNDLLGHPK	K	T	99,7 %	65,8	37,6	0,000	6,57	0	0	1	0	2	1 417,7589	1 365,00		8 242,77	356	367	Empty	true	P06133,A6NCP7
Liver	UGT1A	20471_i1_2	Ingel20471_MGFPeaklist (F059765)	UDP-glucuronosyltransferase 1-9 OS=Homo sapiens GN=UGT1A9 PE=1 SV=1	O60656	CP_HomoSapiens_9606_20140317.fasta	59 942,1	100,0 %	5	5	10	0,107%	26,0%	AMAIADALGK	K	I	99,7 %	67,1	38,6	43,5	3,62	0	2	0	0	2	976,5134	1 134,00		8 383,28	316	325	Empty	false	P22309,P35503,P22310,P19224
Liver	UGT1A	20471_i1_2	Ingel20471_MGFPeaklist (F059765)	UDP-glucuronosyltransferase 1-9 OS=Homo sapiens GN=UGT1A9 PE=1 SV=1	O60656	CP_HomoSapiens_9606_20140317.fasta	59 942,1	100,0 %	5	5	10	0,107%	26,0%	AMAIADALGKIPQTVLWR	K	Y	99,7 %	114	35,5	113	10,5	0	2	2	0	2	1 970,0895	1 961,50		67 995,5	316	333	Empty	false	P22309,P35503,P22310,P19224
Liver	UGT1A	20471_i1_2	Ingel20471_MGFPeaklist (F059765)	UDP-glucuronosyltransferase 1-9 OS=Homo sapiens GN=UGT1A9 PE=1 SV=1	O60656	CP_HomoSapiens_9606_20140317.fasta	59 942,1	100,0 %	5	5	10	0,107%	26,0%	AVINDKSYKENIMR	K	L	99,7 %	17,4	37,5	16,7	1,68	0	0	0	1	2	1 696,8688	926,000		7 393,44	426	439	Empty	false	P22309,P35503,P22310,P19224
Liver	UGT1A	20471_i1_2	Ingel20471_MGFPeaklist (F059765)	UDP-glucuronosyltransferase 1-9 OS=Homo sapiens GN=UGT1A9 PE=1 SV=1	O60656	CP_HomoSapiens_9606_20140317.fasta	59 942,1	100,0 %	5	5	10	0,107%	26,0%	GAGVTLNVLEMTSEDLENALK	K	A	99,7 %	135	37,8	129	15,0	0	1	2	0	2	2 220,1067	2 403,00		176066	405	425	Empty	false	P22309,P35503,P22310,P19224
Liver	UGT1A	20471_i1_2	Ingel20471_MGFPeaklist (F059765)	UDP-glucuronosyltransferase 1-9 OS=Homo sapiens GN=UGT1A9 PE=1 SV=1	O60656	CP_HomoSapiens_9606_20140317.fasta	59 942,1	100,0 %	5	5	10	0,107%	26,0%	GHEVVVVMPEVSWQLGR	R	S	99,7 %	85,6	37,2	79,6	9,51	0	0	2	0	2	1 937,9903	1 630,50		49 592,5	52	68	Empty	true
Liver	UGT1A	20471_i1_2	Ingel20471_MGFPeaklist (F059765)	UDP-glucuronosyltransferase 1-9 OS=Homo sapiens GN=UGT1A9 PE=1 SV=1	O60656	CP_HomoSapiens_9606_20140317.fasta	59 942,1	100,0 %	5	5	10	0,107%	26,0%	ILLGFSDAMTFK	R	E	99,7 %	92,0	38,1	0,000	4,92	0	2	0	0	2	1 358,7027	1 799,00		56 062,5	193	204	Empty	true
Liver	UGT1A	20471_i1_2	Ingel20471_MGFPeaklist (F059765)	UDP-glucuronosyltransferase 1-9 OS=Homo sapiens GN=UGT1A9 PE=1 SV=1	O60656	CP_HomoSapiens_9606_20140317.fasta	59 942,1	100,0 %	5	5	10	0,107%	26,0%	IPQTVLWR	K	Y	99,7 %	57,5	36,6	19,8	1,25	0	2	0	0	2	1 012,5939	1 517,00		13 825,7	326	333	Empty	false	P22309,P35503,P22310,P19224
Liver	UGT1A	20471_i1_2	Ingel20471_MGFPeaklist (F059765)	UDP-glucuronosyltransferase 1-9 OS=Homo sapiens GN=UGT1A9 PE=1 SV=1	O60656	CP_HomoSapiens_9606_20140317.fasta	59 942,1	100,0 %	5	5	10	0,107%	26,0%	LLVVPMDGSHWFTMR	K	S	99,7 %	68,5	37,6	56,4	5,80	0	0	2	0	2	1 820,8824	1 690,50		22 835,0	28	42	Empty	true
Liver	UGT1A	20471_i1_2	Ingel20471_MGFPeaklist (F059765)	UDP-glucuronosyltransferase 1-9 OS=Homo sapiens GN=UGT1A9 PE=1 SV=1	O60656	CP_HomoSapiens_9606_20140317.fasta	59 942,1	100,0 %	5	5	10	0,107%	26,0%	TYSTSYTLEDLDREFK	K	A	99,7 %	79,1	36,7	76,6	8,59	0	0	2	0	2	1 967,9234	1 739,50		52 509,5	76	91	Empty	true
Liver	UGT1A	20471_i1_2	Ingel20471_MGFPeaklist (F059765)	UDP-glucuronosyltransferase 1-9 OS=Homo sapiens GN=UGT1A9 PE=1 SV=1	O60656	CP_HomoSapiens_9606_20140317.fasta	59 942,1	100,0 %	5	5	10	0,107%	26,0%	WLPQNDLLGHPMTR	K	A	99,7 %	73,7	38,1	15,7	5,82	0	1	2	2	2	1 693,8482	1 459,00		133272	351	364	Empty	false	P22309,P35503,P22310,P19224
Liver	UGT1A	20471_i1_2	Ingel20471_MGFPeaklist (F059765)	UDP-glucuronosyltransferase 1-9 OS=Homo sapiens GN=UGT1A9 PE=1 SV=1	O60656	CP_HomoSapiens_9606_20140317.fasta	59 942,1	100,0 %	5	5	10	0,107%	26,0%	YFSLPSVVFAR	K	G	99,7 %	48,4	37,5	45,7	3,80	0	2	0	0	2	1 285,6938	2 036,00		9 470,35	160	170	Empty	true
Liver	UGT1A	20471_i1_2	Ingel20471_MGFPeaklist (F059765)	UDP-glucuronosyltransferase 1-1 OS=Homo sapiens GN=UGT1A1 PE=1 SV=1	P22309	CP_HomoSapiens_9606_20140317.fasta	59 592,1	100,0 %	5	5	8	0,0856%	23,1%	AMAIADALGK	K	I	99,7 %	67,1	38,6	43,5	3,62	0	2	0	0	2	976,5134	1 134,00		8 383,28	319	328	Empty	false	P35503,P22310,P19224,O60656
Liver	UGT1A	20471_i1_2	Ingel20471_MGFPeaklist (F059765)	UDP-glucuronosyltransferase 1-1 OS=Homo sapiens GN=UGT1A1 PE=1 SV=1	P22309	CP_HomoSapiens_9606_20140317.fasta	59 592,1	100,0 %	5	5	8	0,0856%	23,1%	AMAIADALGKIPQTVLWR	K	Y	99,7 %	114	35,5	113	10,5	0	2	2	0	2	1 970,0895	1 961,50		67 995,5	319	336	Empty	false	P35503,P22310,P19224,O60656
Liver	UGT1A	20471_i1_2	Ingel20471_MGFPeaklist (F059765)	UDP-glucuronosyltransferase 1-1 OS=Homo sapiens GN=UGT1A1 PE=1 SV=1	P22309	CP_HomoSapiens_9606_20140317.fasta	59 592,1	100,0 %	5	5	8	0,0856%	23,1%	AVINDKSYKENIMR	K	L	99,7 %	17,4	37,5	16,7	1,68	0	0	0	1	2	1 696,8688	926,000		7 393,44	429	442	Empty	false	P35503,P22310,P19224,O60656
Liver	UGT1A	20471_i1_2	Ingel20471_MGFPeaklist (F059765)	UDP-glucuronosyltransferase 1-1 OS=Homo sapiens GN=UGT1A1 PE=1 SV=1	P22309	CP_HomoSapiens_9606_20140317.fasta	59 592,1	100,0 %	5	5	8	0,0856%	23,1%	DGAFYTLK	R	T	99,7 %	51,4	37,2	42,6	2,34	0	2	0	0	2	914,4619	1 381,00		12 324,8	70	77	Empty	true
Liver	UGT1A	20471_i1_2	Ingel20471_MGFPeaklist (F059765)	UDP-glucuronosyltransferase 1-1 OS=Homo sapiens GN=UGT1A1 PE=1 SV=1	P22309	CP_HomoSapiens_9606_20140317.fasta	59 592,1	100,0 %	5	5	8	0,0856%	23,1%	GAGVTLNVLEMTSEDLENALK	K	A	99,7 %	135	37,8	129	15,0	0	1	2	0	2	2 220,1067	2 403,00		176066	408	428	Empty	false	P35503,P22310,P19224,O60656
Liver	UGT1A	20471_i1_2	Ingel20471_MGFPeaklist (F059765)	UDP-glucuronosyltransferase 1-1 OS=Homo sapiens GN=UGT1A1 PE=1 SV=1	P22309	CP_HomoSapiens_9606_20140317.fasta	59 592,1	100,0 %	5	5	8	0,0856%	23,1%	GAIQQLQQR	L	G	99,7 %	0,000	0,000	0,000	2,01	0	1	0	0	1	1 041,5801	1 019,00		2 621,22	45	53	Empty	true
Liver	UGT1A	20471_i1_2	Ingel20471_MGFPeaklist (F059765)	UDP-glucuronosyltransferase 1-1 OS=Homo sapiens GN=UGT1A1 PE=1 SV=1	P22309	CP_HomoSapiens_9606_20140317.fasta	59 592,1	100,0 %	5	5	8	0,0856%	23,1%	GHEIVVLAPDASLYIR	R	D	99,7 %	103	35,7	87,4	8,43	0	0	2	0	2	1 752,9644	1 739,00		77 175,9	54	69	Empty	true
Liver	UGT1A	20471_i1_2	Ingel20471_MGFPeaklist (F059765)	UDP-glucuronosyltransferase 1-1 OS=Homo sapiens GN=UGT1A1 PE=1 SV=1	P22309	CP_HomoSapiens_9606_20140317.fasta	59 592,1	100,0 %	5	5	8	0,0856%	23,1%	ILLIPVDGSHWLSMLGAIQQLQQR	K	G	99,7 %	47,5	33,1	45,1	7,15	0	0	0	2	2	2 732,4921	2 320,00		29 826,9	30	53	Empty	true
Liver	UGT1A	20471_i1_2	Ingel20471_MGFPeaklist (F059765)	UDP-glucuronosyltransferase 1-1 OS=Homo sapiens GN=UGT1A1 PE=1 SV=1	P22309	CP_HomoSapiens_9606_20140317.fasta	59 592,1	100,0 %	5	5	8	0,0856%	23,1%	IPQTVLWR	K	Y	99,7 %	57,5	36,6	19,8	1,25	0	2	0	0	2	1 012,5939	1 517,00		13 825,7	329	336	Empty	false	P35503,P22310,P19224,O60656
Liver	UGT1A	20471_i1_2	Ingel20471_MGFPeaklist (F059765)	UDP-glucuronosyltransferase 1-1 OS=Homo sapiens GN=UGT1A1 PE=1 SV=1	P22309	CP_HomoSapiens_9606_20140317.fasta	59 592,1	100,0 %	5	5	8	0,0856%	23,1%	TYPVPFQR	K	E	99,7 %	18,6	37,5	12,4	1,72	0	1	0	0	2	1 007,5309	1 342,00		6 411,86	78	85	Empty	true
Liver	UGT1A	20471_i1_2	Ingel20471_MGFPeaklist (F059765)	UDP-glucuronosyltransferase 1-1 OS=Homo sapiens GN=UGT1A1 PE=1 SV=1	P22309	CP_HomoSapiens_9606_20140317.fasta	59 592,1	100,0 %	5	5	8	0,0856%	23,1%	WLPQNDLLGHPMTR	K	A	99,7 %	73,7	38,1	15,7	5,82	0	1	2	2	2	1 693,8482	1 459,00		133272	354	367	Empty	false	P35503,P22310,P19224,O60656
Liver	UGT1A	20471_i1_2	Ingel20471_MGFPeaklist (F059765)	UDP-glucuronosyltransferase 1-3 OS=Homo sapiens GN=UGT1A3 PE=1 SV=1	P35503	CP_HomoSapiens_9606_20140317.fasta	60 339,1	98,2 %	1	1	1	0,0107%	17,4%	AMAIADALGK	K	I	99,7 %	67,1	38,6	43,5	3,62	0	2	0	0	2	976,5134	1 134,00		8 383,28	320	329	Empty	false	P22309,P22310,P19224,O60656
Liver	UGT1A	20471_i1_2	Ingel20471_MGFPeaklist (F059765)	UDP-glucuronosyltransferase 1-3 OS=Homo sapiens GN=UGT1A3 PE=1 SV=1	P35503	CP_HomoSapiens_9606_20140317.fasta	60 339,1	98,2 %	1	1	1	0,0107%	17,4%	AMAIADALGKIPQTVLWR	K	Y	99,7 %	114	35,5	113	10,5	0	2	2	0	2	1 970,0895	1 961,50		67 995,5	320	337	Empty	false	P22309,P22310,P19224,O60656
Liver	UGT1A	20471_i1_2	Ingel20471_MGFPeaklist (F059765)	UDP-glucuronosyltransferase 1-3 OS=Homo sapiens GN=UGT1A3 PE=1 SV=1	P35503	CP_HomoSapiens_9606_20140317.fasta	60 339,1	98,2 %	1	1	1	0,0107%	17,4%	AVINDKSYKENIMR	K	L	99,7 %	17,4	37,5	16,7	1,68	0	0	0	1	2	1 696,8688	926,000		7 393,44	430	443	Empty	false	P22309,P22310,P19224,O60656
Liver	UGT1A	20471_i1_2	Ingel20471_MGFPeaklist (F059765)	UDP-glucuronosyltransferase 1-3 OS=Homo sapiens GN=UGT1A3 PE=1 SV=1	P35503	CP_HomoSapiens_9606_20140317.fasta	60 339,1	98,2 %	1	1	1	0,0107%	17,4%	GAGVTLNVLEMTSEDLENALK	K	A	99,7 %	135	37,8	129	15,0	0	1	2	0	2	2 220,1067	2 403,00		176066	409	429	Empty	false	P22309,P22310,P19224,O60656
Liver	UGT1A	20471_i1_2	Ingel20471_MGFPeaklist (F059765)	UDP-glucuronosyltransferase 1-3 OS=Homo sapiens GN=UGT1A3 PE=1 SV=1	P35503	CP_HomoSapiens_9606_20140317.fasta	60 339,1	98,2 %	1	1	1	0,0107%	17,4%	GHQAVVLTPEVN	R	M	99,7 %	0,000	0,000	0,000	4,13	0	2	0	0	1	1 263,6692	1 233,50		2 750,17	55	66	Empty	false	P22310
Liver	UGT1A	20471_i1_2	Ingel20471_MGFPeaklist (F059765)	UDP-glucuronosyltransferase 1-3 OS=Homo sapiens GN=UGT1A3 PE=1 SV=1	P35503	CP_HomoSapiens_9606_20140317.fasta	60 339,1	98,2 %	1	1	1	0,0107%	17,4%	IPQTVLWR	K	Y	99,7 %	57,5	36,6	19,8	1,25	0	2	0	0	2	1 012,5939	1 517,00		13 825,7	330	337	Empty	false	P22309,P22310,P19224,O60656
Liver	UGT1A	20471_i1_2	Ingel20471_MGFPeaklist (F059765)	UDP-glucuronosyltransferase 1-3 OS=Homo sapiens GN=UGT1A3 PE=1 SV=1	P35503	CP_HomoSapiens_9606_20140317.fasta	60 339,1	98,2 %	1	1	1	0,0107%	17,4%	LLTTNSDHMTFMQR	R	V	99,7 %	55,5	36,4	51,0	1,92	0	0	1	0	2	1 726,7889	1 008,00		4 862,04	197	210	Empty	true
Liver	UGT1A	20471_i1_2	Ingel20471_MGFPeaklist (F059765)	UDP-glucuronosyltransferase 1-3 OS=Homo sapiens GN=UGT1A3 PE=1 SV=1	P35503	CP_HomoSapiens_9606_20140317.fasta	60 339,1	98,2 %	1	1	1	0,0107%	17,4%	WLPQNDLLGHPMTR	K	A	99,7 %	73,7	38,1	15,7	5,82	0	1	2	2	2	1 693,8482	1 459,00		133272	355	368	Empty	false	P22309,P22310,P19224,O60656
Liver	UGT1A	20471_i1_2	Ingel20471_MGFPeaklist (F059765)	UDP-glucuronosyltransferase 1-4 OS=Homo sapiens GN=UGT1A4 PE=1 SV=1	P22310	CP_HomoSapiens_9606_20140317.fasta	60 025,8	100,0 %	14	24	45	0,481%	27,0%	AMAIADALGK	K	I	99,7 %	67,1	38,6	43,5	3,62	0	2	0	0	2	976,5134	1 134,00		8 383,28	320	329	Empty	true	P22309,P35503,P19224,O60656
Liver	UGT1A	20471_i1_2	Ingel20471_MGFPeaklist (F059765)	UDP-glucuronosyltransferase 1-4 OS=Homo sapiens GN=UGT1A4 PE=1 SV=1	P22310	CP_HomoSapiens_9606_20140317.fasta	60 025,8	100,0 %	14	24	45	0,481%	27,0%	AMAIADALGKIPQTVLWR	K	Y	99,7 %	114	35,5	113	10,5	0	2	2	0	2	1 970,0895	1 961,50		67 995,5	320	337	Empty	true	P22309,P35503,P19224,O60656
Liver	UGT1A	20471_i1_2	Ingel20471_MGFPeaklist (F059765)	UDP-glucuronosyltransferase 1-4 OS=Homo sapiens GN=UGT1A4 PE=1 SV=1	P22310	CP_HomoSapiens_9606_20140317.fasta	60 025,8	100,0 %	14	24	45	0,481%	27,0%	AVINDKSYKENIMR	K	L	99,7 %	17,4	37,5	16,7	1,68	0	0	0	1	2	1 696,8688	926,000		7 393,44	430	443	Empty	true	P22309,P35503,P19224,O60656
Liver	UGT1A	20471_i1_2	Ingel20471_MGFPeaklist (F059765)	UDP-glucuronosyltransferase 1-4 OS=Homo sapiens GN=UGT1A4 PE=1 SV=1	P22310	CP_HomoSapiens_9606_20140317.fasta	60 025,8	100,0 %	14	24	45	0,481%	27,0%	FFTLTAYAVPWTQK	K	E	99,7 %	80,5	37,6	79,0	7,10	0	2	2	0	2	1 672,8734	2 105,00		23 909,3	74	87	Empty	true
Liver	UGT1A	20471_i1_2	Ingel20471_MGFPeaklist (F059765)	UDP-glucuronosyltransferase 1-4 OS=Homo sapiens GN=UGT1A4 PE=1 SV=1	P22310	CP_HomoSapiens_9606_20140317.fasta	60 025,8	100,0 %	14	24	45	0,481%	27,0%	FFTLTAYAVPWTQKEFDR	K	V	99,7 %	102	37,8	101	14,1	0	0	1	0	2	2 220,1125	2 062,00		12 897,7	74	91	Empty	true
Liver	UGT1A	20471_i1_2	Ingel20471_MGFPeaklist (F059765)	UDP-glucuronosyltransferase 1-4 OS=Homo sapiens GN=UGT1A4 PE=1 SV=1	P22310	CP_HomoSapiens_9606_20140317.fasta	60 025,8	100,0 %	14	24	45	0,481%	27,0%	GAGVTLNVLEMTSEDLENALK	K	A	99,7 %	135	37,8	129	15,0	0	1	2	0	2	2 220,1067	2 403,00		176066	409	429	Empty	true	P22309,P35503,P19224,O60656
Liver	UGT1A	20471_i1_2	Ingel20471_MGFPeaklist (F059765)	UDP-glucuronosyltransferase 1-4 OS=Homo sapiens GN=UGT1A4 PE=1 SV=1	P22310	CP_HomoSapiens_9606_20140317.fasta	60 025,8	100,0 %	14	24	45	0,481%	27,0%	GHQAVVLTPEVN	R	M	99,7 %	0,000	0,000	0,000	4,13	0	2	0	0	1	1 263,6692	1 233,50		2 750,17	55	66	Empty	true	P35503
Liver	UGT1A	20471_i1_2	Ingel20471_MGFPeaklist (F059765)	UDP-glucuronosyltransferase 1-4 OS=Homo sapiens GN=UGT1A4 PE=1 SV=1	P22310	CP_HomoSapiens_9606_20140317.fasta	60 025,8	100,0 %	14	24	45	0,481%	27,0%	GHQAVVLTPEVNMHIKEEK	R	F	99,7 %	80,5	37,1	71,8	12,1	0	0	1	7	2	2 175,1229	1 045,00		55 444,5	55	73	Empty	true
Liver	UGT1A	20471_i1_2	Ingel20471_MGFPeaklist (F059765)	UDP-glucuronosyltransferase 1-4 OS=Homo sapiens GN=UGT1A4 PE=1 SV=1	P22310	CP_HomoSapiens_9606_20140317.fasta	60 025,8	100,0 %	14	24	45	0,481%	27,0%	IPQTVLWR	K	Y	99,7 %	57,5	36,6	19,8	1,25	0	2	0	0	2	1 012,5939	1 517,00		13 825,7	330	337	Empty	true	P22309,P35503,P19224,O60656
Liver	UGT1A	20471_i1_2	Ingel20471_MGFPeaklist (F059765)	UDP-glucuronosyltransferase 1-4 OS=Homo sapiens GN=UGT1A4 PE=1 SV=1	P22310	CP_HomoSapiens_9606_20140317.fasta	60 025,8	100,0 %	14	24	45	0,481%	27,0%	LLTTNSDHMTFLQR	K	V	99,7 %	116	37,6	110	7,12	0	3	2	0	2	1 692,8376	1 253,00		16 314,3	197	210	Empty	true
Liver	UGT1A	20471_i1_2	Ingel20471_MGFPeaklist (F059765)	UDP-glucuronosyltransferase 1-4 OS=Homo sapiens GN=UGT1A4 PE=1 SV=1	P22310	CP_HomoSapiens_9606_20140317.fasta	60 025,8	100,0 %	14	24	45	0,481%	27,0%	SIPAVFFWR	L	Y	99,7 %	0,000	0,000	0,000	0,638	0	1	0	0	1	1 122,6094	2 096,00		1 763,38	166	174	Empty	true
Liver	UGT1A	20471_i1_2	Ingel20471_MGFPeaklist (F059765)	UDP-glucuronosyltransferase 1-4 OS=Homo sapiens GN=UGT1A4 PE=1 SV=1	P22310	CP_HomoSapiens_9606_20140317.fasta	60 025,8	100,0 %	14	24	45	0,481%	27,0%	VLVVPTDGSPWLSMR	K	E	99,7 %	92,4	37,6	86,7	8,89	0	2	1	0	2	1 672,8729	1 784,00		89 635,2	31	45	Empty	true
Liver	UGT1A	20471_i1_2	Ingel20471_MGFPeaklist (F059765)	UDP-glucuronosyltransferase 1-4 OS=Homo sapiens GN=UGT1A4 PE=1 SV=1	P22310	CP_HomoSapiens_9606_20140317.fasta	60 025,8	100,0 %	14	24	45	0,481%	27,0%	WLPQNDLLGHPMTR	K	A	99,7 %	73,7	38,1	15,7	5,82	0	1	2	2	2	1 693,8482	1 459,00		133272	355	368	Empty	true	P22309,P35503,P19224,O60656
Liver	UGT1A	20471_i1_2	Ingel20471_MGFPeaklist (F059765)	UDP-glucuronosyltransferase 1-4 OS=Homo sapiens GN=UGT1A4 PE=1 SV=1	P22310	CP_HomoSapiens_9606_20140317.fasta	60 025,8	100,0 %	14	24	45	0,481%	27,0%	YLSIPAVFFWR	K	Y	99,7 %	61,3	37,0	49,7	6,40	0	2	1	0	2	1 398,7568	2 411,00		15 132,3	164	174	Empty	true

## Sheet: PeptideReport_UGT1A_Kidney
Kidney-i1 GuillemetteC, Peptide report created on 11/24/2016
Experiment: Kidney_UGT1A_GuillemetteC
	Peak List Generator: unknown
		Version: unknown
		Charge States Calculated: unknown
		Deisotoped: unknown
		Textual Annotation: unknown
	Database Set: 4 Databases
		Database Name: a subset of the CP13_3_HomoSapiens_9606_20130509 database
			Version: unknown
			Taxonomy: All Entries
			Number of Proteins: 3734
		Database Name: a subset of the CP13_3_HomoSapiens_9606_20130509 database
			Version: unknown
			Taxonomy: All Entries
			Number of Proteins: 5820
		Database Name: the CP13_3_HomoSapiens_9606_20130509 database
			Version: unknown
			Taxonomy: All Entries
			Number of Proteins: 204083
		Database Name: the CP13_3_HomoSapiens_9606_20130509 database
			Version: unknown
			Taxonomy: All Entries
			Number of Proteins: 89704
		Does database contain common contaminants?: unknown
	Search Engine Set: 2 Search Engines
		Search Engine: Mascot
			Version: 2.4.1
			Samples: All Samples
			Fragment Tolerance: 0,100 Da (Monoisotopic) (Ingel15995_GuillemetteC_20120524_02_MGFPeaklist (F052978), Ingel15996_GuillemetteC_20120524_03_MGFPeaklist (F052982), Ingel16196_MR201236_04_MGFPeaklist (F053010), Ingel16197_MR201236_05_MGFPeaklist (F053011)), 0,50 Da (Monoisotopic) (Ingel15794.RAW (F052998), Ingel15796.RAW (F052957))
			Parent Tolerance: 0,100 Da (Monoisotopic) (Ingel15995_GuillemetteC_20120524_02_MGFPeaklist (F052978), Ingel15996_GuillemetteC_20120524_03_MGFPeaklist (F052982), Ingel16196_MR201236_04_MGFPeaklist (F053010), Ingel16197_MR201236_05_MGFPeaklist (F053011)), 2,0 Da (Monoisotopic) (Ingel15794.RAW (F052998), Ingel15796.RAW (F052957))
			Fixed Modifications:
			Variable Modifications: -18 on n (Glu->pyro-Glu) (Ingel15995_GuillemetteC_20120524_02_MGFPeaklist (F052978), Ingel15996_GuillemetteC_20120524_03_MGFPeaklist (F052982), Ingel16196_MR201236_04_MGFPeaklist (F053010), Ingel16197_MR201236_05_MGFPeaklist (F053011)), -17 on n (Gln->pyro-Glu) (Ingel15995_GuillemetteC_20120524_02_MGFPeaklist (F052978), Ingel15996_GuillemetteC_20120524_03_MGFPeaklist (F052…
			Database: the CP13_3_HomoSapiens_9606_20130509 database (unknown version, 204083 entries) (Ingel15794.RAW (F052998), Ingel15796.RAW (F052957)), the CP13_3_HomoSapiens_9606_20130509 database (unknown version, 89704 entries) (Ingel15995_GuillemetteC_20120524_02_MGFPeaklist (F052978), Ingel15996_GuillemetteC_20120524_03_MGFPeaklist (F052982), Ingel16196_MR201236_04_MGFPeaklist (F053010), Ingel16197_…
			Digestion Enzyme: stricttrypsin (Ingel15794.RAW (F052998), Ingel15796.RAW (F052957)), Trypsin (Ingel15995_GuillemetteC_20120524_02_MGFPeaklist (F052978), Ingel15996_GuillemetteC_20120524_03_MGFPeaklist (F052982), Ingel16196_MR201236_04_MGFPeaklist (F053010), Ingel16197_MR201236_05_MGFPeaklist (F053011))
			Max Missed Cleavages: 2 (Ingel15794.RAW (F052998), Ingel15796.RAW (F052957)), 2 (Ingel15995_GuillemetteC_20120524_02_MGFPeaklist (F052978), Ingel15996_GuillemetteC_20120524_03_MGFPeaklist (F052982), Ingel16196_MR201236_04_MGFPeaklist (F053010), Ingel16197_MR201236_05_MGFPeaklist (F053011))
			Probability Model: Analysis performed prior to Scaffold 4
		Search Engine: X! Tandem
			Version: CYCLONE (2010.12.01.1)
			Samples: All Samples
			Fragment Tolerance: 0,100 Da (Monoisotopic) (Ingel15995_GuillemetteC_20120524_02_MGFPeaklist (F052978), Ingel15996_GuillemetteC_20120524_03_MGFPeaklist (F052982), Ingel16196_MR201236_04_MGFPeaklist (F053010), Ingel16197_MR201236_05_MGFPeaklist (F053011)), 0,50 Da (Monoisotopic) (Ingel15794.RAW (F052998), Ingel15796.RAW (F052957))
			Parent Tolerance: 0,100 Da (Monoisotopic) (Ingel15995_GuillemetteC_20120524_02_MGFPeaklist (F052978), Ingel15996_GuillemetteC_20120524_03_MGFPeaklist (F052982), Ingel16196_MR201236_04_MGFPeaklist (F053010), Ingel16197_MR201236_05_MGFPeaklist (F053011)), 2,0 Da (Monoisotopic) (Ingel15794.RAW (F052998), Ingel15796.RAW (F052957))
			Fixed Modifications:
			Variable Modifications: -18 on n (Dehydrated), -18 on n (Glu->pyro-Glu), -17 on n (Ammonia-loss), -17 on n (Gln->pyro-Glu), +1 on NQ (Deamidated), +16 on M (Oxidation)
			Database: a subset of the CP13_3_HomoSapiens_9606_20130509 database (Ingel15995_GuillemetteC_20120524_02_MGFPeaklist (F052978), Ingel15996_GuillemetteC_20120524_03_MGFPeaklist (F052982), Ingel16196_MR201236_04_MGFPeaklist (F053010), Ingel16197_MR201236_05_MGFPeaklist (F053011)), a subset of the CP13_3_HomoSapiens_9606_20130509 database (Ingel15794.RAW (F052998), Ingel15796.RAW (F052957))
			Digestion Enzyme: Trypsin (Ingel15995_GuillemetteC_20120524_02_MGFPeaklist (F052978), Ingel15996_GuillemetteC_20120524_03_MGFPeaklist (F052982), Ingel16196_MR201236_04_MGFPeaklist (F053010), Ingel16197_MR201236_05_MGFPeaklist (F053011)), stricttrypsin (Ingel15794.RAW (F052998), Ingel15796.RAW (F052957))
			Max Missed Cleavages: 2 (Ingel15995_GuillemetteC_20120524_02_MGFPeaklist (F052978), Ingel15996_GuillemetteC_20120524_03_MGFPeaklist (F052982), Ingel16196_MR201236_04_MGFPeaklist (F053010), Ingel16197_MR201236_05_MGFPeaklist (F053011)), 2 (Ingel15794.RAW (F052998), Ingel15796.RAW (F052957))
			Probability Model:
				Ingel15794.RAW (F052998): LFDR Model, Classifier data: Bayes, Good (64%) m:65,3/s:15,7 m:6,15/s:3,20 m:0,326/s:0,197 m:0,650/s:0,169, Bad (36%) m:27,4/s:5,54 m:-1,16/s:0,640 m:0,0464/s:0,0472 m:0,281/s:0,148 [all charge states]
				Ingel15796.RAW (F052957): LFDR Model, Classifier data: Bayes, Good (50%) m:64,2/s:14,0 m:6,25/s:2,78 m:0,324/s:0,181 m:0,651/s:0,161, Bad (50%) m:32,2/s:5,29 m:-0,0266/s:0,452 m:0,0869/s:0,0662 m:0,286/s:0,127 [all charge states]
				Ingel15995_GuillemetteC_20120524_02_MGFPeaklist (F052978): LFDR Model, Classifier data: Bayes, Good (72%) m:40,2/s:7,83 m:4,26/s:2,12 m:0,380/s:0,144 m:0,411/s:0,120, Bad (28%) m:20,4/s:3,04 m:-0,967/s:0,699 m:0,0544/s:0,0563 m:0,166/s:0,0786 [all charge states]
				Ingel15996_GuillemetteC_20120524_03_MGFPeaklist (F052982): LFDR Model, Classifier data: Bayes, Good (57%) m:40,1/s:7,43 m:4,03/s:1,82 m:0,387/s:0,125 m:0,408/s:0,109, Bad (43%) m:21,5/s:3,16 m:-0,851/s:0,767 m:0,0485/s:0,0518 m:0,191/s:0,0928 [all charge states]
				Ingel16196_MR201236_04_MGFPeaklist (F053010): Peptide Prophet with Delta Mass Correction (No decoys found) [all charge states]
				Ingel16197_MR201236_05_MGFPeaklist (F053011): LFDR Model, Classifier data: Bayes, Good (91%) m:41,4/s:8,45 m:4,95/s:1,98 m:0,435/s:0,126 m:0,390/s:0,109, Bad (8,7%) m:19,6/s:2,78 m:-0,857/s:0,685 m:0,0432/s:0,0422 m:0,162/s:0,0907 [all charge states]
	Scaffold: Version: Scaffold_4.6.1
		Modification Metadata Set: 1541 modifications
			Source: C:\Program Files\Scaffold 4\parameters\unimod.xml
			Comment:
		Protein Grouping Strategy: MS-sample specific grouping with binary peptide-protein weights
		Peptide Thresholds: 95,0 % minimum
		Protein Thresholds: 95,0 % minimum and 1 peptide minimum
		Peptide FDR: 2,5 % (Decoy)
		Protein FDR: 21,2 % (Decoy)
		GO Annotation Source(s):
		Alternate ID Source(s):
Experiment name	Biological sample category	Biological sample name	MS/MS sample name	Protein name	Protein accession numbers	Database sources	Protein molecular weight (Da)	Protein identification probability	Exclusive unique peptide count	Exclusive unique spectrum count	Exclusive spectrum count	Percentage of total spectra	Percentage sequence coverage	Peptide sequence	Previous amino acid	Next amino acid	Best Peptide identification probability	Best X! Tandem -log(e) score	Number of identified +1H spectra	Number of identified +2H spectra	Number of identified +3H spectra	Number of identified +4H spectra	Number of enzymatic termini	Calculated +1H Peptide Mass (AMU)	Median Retention Time	Total Precursor Intensity	Total TIC	Peptide start index	Peptide stop index	Star Category	Assigned	Other Proteins
Kidney	UGT1A	15794	Ingel15794.RAW (F052998)	Human UDP-glucuronosyltransferase 1A9 isoform 1	UGT1A9_i1_A368T	GuillemetteC_UGT_20131017.fasta	59 972,1	100,0 %	9	13	13	0,0912%	25,3%	AMAIADALGKIPQTVLWR	K	Y	99,7 %	8,85	0	1	1	0	2	1 954,0945			19 346,3	316	333	Empty	true	UGT1A9_i2_S381R,UGT1A9_i2_M33T,UGT1A9_i2_K428E,UGT1A6_i1_S375F,UGT1A9_i1_S488F,UGT1A6_i1_S488F,UGT1A6_i1_A497X,UGT1A9_i2_R341X,UGT1A6_i1_G308E,UGT1A9_i1_L474M,UGT1A9_i1,UGT1A9_i2,UGT1A6_i1_S381R,UGT1A9_i1_V411L,UGT1A9_i1_K437X,UGT1A9_i1_Y486D,UGT1A9_i1_K428E,P19224,O60656,UGT1A9_i1_P364L,UGT1A9_i2_Q357R,UGT1A9_i2_Q357X,UGT1A6_i1_A511P,UGT1A6_i1_T181A,UGT1A6_i1_P387H,UGT1A9_i2_R367G,UGT1A9_i2_I294…
Kidney	UGT1A	15794	Ingel15794.RAW (F052998)	Human UDP-glucuronosyltransferase 1A9 isoform 1	UGT1A9_i1_A368T	GuillemetteC_UGT_20131017.fasta	59 972,1	100,0 %	9	13	13	0,0912%	25,3%	GAGVTLNVLEMTSEDLENALK	K	A	99,7 %	8,89	0	2	2	0	2	2 220,1067			30 169,2	405	425	Empty	true	UGT1A9_i2_S381R,UGT1A9_i2_M33T,UGT1A9_i1_Q331R,UGT1A6_i1_S375F,UGT1A9_i1_S488F,UGT1A6_i1_S488F,UGT1A6_i1_A497X,UGT1A6_i1_G308E,UGT1A9_i1_L474M,UGT1A9_i1,UGT1A9_i2,UGT1A6_i1_S381R,UGT1A9_i1_K437X,UGT1A9_i1_Y486D,P19224,O60656,UGT1A9_i1_P364L,UGT1A9_i2_Q357R,UGT1A6_i1_A511P,UGT1A6_i1_T181A,UGT1A6_i1_P387H,UGT1A9_i2_R367G,UGT1A9_i2_I294T,UGT1A9_i1_D256N,UGT1A9_i1_C3W,UGT1A9_i1_K402T,UGT1A9_i1_R367G,…
Kidney	UGT1A	15794	Ingel15794.RAW (F052998)	Human UDP-glucuronosyltransferase 1A9 isoform 1	UGT1A9_i1_A368T	GuillemetteC_UGT_20131017.fasta	59 972,1	100,0 %	9	13	13	0,0912%	25,3%	GAGVTLNVLEMTSEDLENALKAVINDK	K	S	99,7 %	6,43	0	0	1	0	2	2 860,4612			61 911,4	405	431	Empty	true	UGT1A9_i2_S381R,UGT1A9_i2_M33T,UGT1A9_i1_Q331R,UGT1A6_i1_S375F,UGT1A9_i1_S488F,UGT1A6_i1_S488F,UGT1A6_i1_A497X,UGT1A6_i1_G308E,UGT1A9_i1_L474M,UGT1A9_i1,UGT1A9_i2,UGT1A6_i1_S381R,UGT1A9_i1_K437X,UGT1A9_i1_Y486D,P19224,O60656,UGT1A9_i1_P364L,UGT1A9_i2_Q357R,UGT1A6_i1_A511P,UGT1A6_i1_T181A,UGT1A6_i1_P387H,UGT1A9_i2_R367G,UGT1A9_i2_I294T,UGT1A9_i1_D256N,UGT1A9_i1_C3W,UGT1A9_i1_K402T,UGT1A9_i1_R367G,…
Kidney	UGT1A	15794	Ingel15794.RAW (F052998)	Human UDP-glucuronosyltransferase 1A9 isoform 1	UGT1A9_i1_A368T	GuillemetteC_UGT_20131017.fasta	59 972,1	100,0 %	9	13	13	0,0912%	25,3%	GHEVVVVMPEVSWQLGR	R	S	99,7 %	6,66	0	1	0	0	2	1 921,9953			39 985,6	52	68	Empty	true	UGT1A9_i2_S381R,UGT1A9_i2_M33T,UGT1A9_i1_Q331R,UGT1A9_i2_K428E,UGT1A9_i1_S488F,UGT1A9_i2_R341X,UGT1A9_i1_L474M,UGT1A9_i1,UGT1A9_i2,UGT1A9_i1_V411L,UGT1A9_i1_K437X,UGT1A9_i1_K428E,UGT1A9_i1_Y486D,O60656,UGT1A9_i1_P364L,UGT1A9_i2_Q357R,UGT1A9_i2_Q357X,UGT1A9_i2_R367G,UGT1A9_i1_D256N,UGT1A9_i2_I294T,UGT1A9_i1_K402T,UGT1A9_i1_C3W,UGT1A9_i1_R367G,UGT1A9_i1_C3Y,UGT1A9_i1_P387H,UGT1A9_i2_K402T,UGT1A9_i1…
Kidney	UGT1A	15794	Ingel15794.RAW (F052998)	Human UDP-glucuronosyltransferase 1A9 isoform 1	UGT1A9_i1_A368T	GuillemetteC_UGT_20131017.fasta	59 972,1	100,0 %	9	13	13	0,0912%	25,3%	GILCHYLEEGAQCPAPLSYVPR	R	I	99,7 %	1,70	0	1	0	0	2	2 416,1790			23 292,1	171	192	Empty	true	UGT1A9_i2_S381R,UGT1A9_i2_M33T,UGT1A9_i1_Q331R,UGT1A9_i2_K428E,UGT1A9_i1_S488F,UGT1A9_i2_R341X,UGT1A9_i1_L474M,UGT1A9_i1,UGT1A9_i2,UGT1A9_i1_V411L,UGT1A9_i1_K437X,UGT1A9_i1_K428E,UGT1A9_i1_Y486D,O60656,UGT1A9_i1_P364L,UGT1A9_i2_Q357R,UGT1A9_i2_Q357X,UGT1A9_i2_R367G,UGT1A9_i1_D256N,UGT1A9_i2_I294T,UGT1A9_i1_K402T,UGT1A9_i1_C3W,UGT1A9_i1_R367G,UGT1A9_i1_C3Y,UGT1A9_i1_P387H,UGT1A9_i2_K402T,UGT1A9_i1…
Kidney	UGT1A	15794	Ingel15794.RAW (F052998)	Human UDP-glucuronosyltransferase 1A9 isoform 1	UGT1A9_i1_A368T	GuillemetteC_UGT_20131017.fasta	59 972,1	100,0 %	9	13	13	0,0912%	25,3%	ILLGFSDAMTFKER	R	V	99,7 %	3,42	0	1	0	0	2	1 627,8514			29 834,9	193	206	Empty	true	UGT1A9_i2_S381R,UGT1A9_i2_M33T,UGT1A9_i1_Q331R,UGT1A9_i2_K428E,UGT1A9_i1_S488F,UGT1A9_i2_R341X,UGT1A9_i1_L474M,UGT1A9_i1,UGT1A9_i2,UGT1A9_i1_V411L,UGT1A9_i1_K437X,UGT1A9_i1_K428E,UGT1A9_i1_Y486D,O60656,UGT1A9_i1_P364L,UGT1A9_i2_Q357R,UGT1A9_i2_Q357X,UGT1A9_i2_R367G,UGT1A9_i1_D256N,UGT1A9_i2_I294T,UGT1A9_i1_K402T,UGT1A9_i1_C3W,UGT1A9_i1_R367G,UGT1A9_i1_C3Y,UGT1A9_i1_P387H,UGT1A9_i2_K402T,UGT1A9_i1…
Kidney	UGT1A	15794	Ingel15794.RAW (F052998)	Human UDP-glucuronosyltransferase 1A9 isoform 1	UGT1A9_i1_A368T	GuillemetteC_UGT_20131017.fasta	59 972,1	100,0 %	9	13	13	0,0912%	25,3%	SVVEKLILR	R	G	99,7 %	2,00	0	1	0	0	2	1 056,6776			24 186,8	43	51	Empty	true	UGT1A9_i2_S381R,UGT1A9_i2_M33T,UGT1A9_i1_Q331R,UGT1A9_i2_K428E,UGT1A9_i1_S488F,UGT1A9_i2_R341X,UGT1A9_i1_L474M,UGT1A9_i1,UGT1A9_i2,UGT1A9_i1_V411L,UGT1A9_i1_K437X,UGT1A9_i1_K428E,UGT1A9_i1_Y486D,O60656,UGT1A9_i1_P364L,UGT1A9_i2_Q357R,UGT1A9_i2_Q357X,UGT1A9_i2_R367G,UGT1A9_i1_D256N,UGT1A9_i2_I294T,UGT1A9_i1_K402T,UGT1A9_i1_C3W,UGT1A9_i1_R367G,UGT1A9_i1_C3Y,UGT1A9_i1_P387H,UGT1A9_i2_K402T,UGT1A9_i1…
Kidney	UGT1A	15794	Ingel15794.RAW (F052998)	Human UDP-glucuronosyltransferase 1A9 isoform 1	UGT1A9_i1_A368T	GuillemetteC_UGT_20131017.fasta	59 972,1	100,0 %	9	13	13	0,0912%	25,3%	TYSTSYTLEDLDR	K	E	99,7 %	3,82	0	1	0	0	2	1 563,7174			14 916,4	76	88	Empty	true	UGT1A9_i2_S381R,UGT1A9_i2_M33T,UGT1A9_i1_Q331R,UGT1A9_i2_K428E,UGT1A9_i1_S488F,UGT1A9_i2_R341X,UGT1A9_i1_L474M,UGT1A9_i1,UGT1A9_i2,UGT1A9_i1_V411L,UGT1A9_i1_K437X,UGT1A9_i1_K428E,UGT1A9_i1_Y486D,O60656,UGT1A9_i1_P364L,UGT1A9_i2_Q357R,UGT1A9_i2_Q357X,UGT1A9_i2_R367G,UGT1A9_i1_D256N,UGT1A9_i2_I294T,UGT1A9_i1_K402T,UGT1A9_i1_C3W,UGT1A9_i1_R367G,UGT1A9_i1_C3Y,UGT1A9_i1_P387H,UGT1A9_i2_K402T,UGT1A9_i1…
Kidney	UGT1A	15794	Ingel15794.RAW (F052998)	Human UDP-glucuronosyltransferase 1A9 isoform 1	UGT1A9_i1_A368T	GuillemetteC_UGT_20131017.fasta	59 972,1	100,0 %	9	13	13	0,0912%	25,3%	WLPQNDLLGHPMTR	K	T	99,7 %	3,42	0	1	0	0	2	1 677,8532			87 740,4	351	364	Empty	true	UGT1A9_i2_S381R,UGT1A9_i2_M33T,UGT1A9_i1_Q331R,UGT1A9_i2_K428E,UGT1A6_i1_S375F,UGT1A9_i1_S488F,UGT1A6_i1_S488F,UGT1A6_i1_A497X,UGT1A6_i1_G308E,UGT1A9_i1_L474M,UGT1A9_i1,UGT1A9_i2,UGT1A6_i1_S381R,UGT1A9_i1_V411L,UGT1A9_i1_K437X,UGT1A9_i1_K428E,UGT1A9_i1_Y486D,P19224,O60656,UGT1A6_i1_A511P,UGT1A6_i1_T181A,UGT1A6_i1_P387H,UGT1A9_i2_I294T,UGT1A9_i1_D256N,UGT1A9_i1_C3W,UGT1A9_i1_K402T,UGT1A9_i1_C3Y,UG…
Kidney	UGT1A	15794	Ingel15794.RAW (F052998)	Human UDP-glucuronosyltransferase 1A9 isoform 1	UGT1A9_i1_K428E,UGT1A9_i2_K428E	GuillemetteC_UGT_20131017.fasta	49 719,7	99,2 %	1	1	1	0,00701%	25,3%	AMAIADALGKIPQTVLWR	K	Y	99,7 %	8,85	0	1	1	0	2	1 954,0945			19 346,3	316	333	Empty	false	UGT1A9_i2_S381R,UGT1A9_i2_M33T,UGT1A6_i1_S375F,UGT1A9_i1_S488F,UGT1A6_i1_S488F,UGT1A6_i1_A497X,UGT1A9_i2_R341X,UGT1A6_i1_G308E,UGT1A9_i1_L474M,UGT1A9_i1,UGT1A9_i2,UGT1A6_i1_S381R,UGT1A9_i1_V411L,UGT1A9_i1_K437X,UGT1A9_i1_Y486D,P19224,O60656,UGT1A9_i1_P364L,UGT1A9_i2_Q357R,UGT1A9_i2_Q357X,UGT1A6_i1_A511P,UGT1A6_i1_T181A,UGT1A6_i1_P387H,UGT1A9_i2_R367G,UGT1A9_i2_I294T,UGT1A9_i1_D256N,UGT1A9_i1_C3W,…
Kidney	UGT1A	15794	Ingel15794.RAW (F052998)	Human UDP-glucuronosyltransferase 1A9 isoform 1	UGT1A9_i1_K428E,UGT1A9_i2_K428E	GuillemetteC_UGT_20131017.fasta	49 719,7	99,2 %	1	1	1	0,00701%	25,3%	GAGVTLNVLEMTSEDLENALEAVINDK	K	R	99,7 %	4,23	0	0	1	0	2	2 845,4138			222399	405	431	Empty	true
Kidney	UGT1A	15794	Ingel15794.RAW (F052998)	Human UDP-glucuronosyltransferase 1A9 isoform 1	UGT1A9_i1_K428E,UGT1A9_i2_K428E	GuillemetteC_UGT_20131017.fasta	49 719,7	99,2 %	1	1	1	0,00701%	25,3%	GHEVVVVMPEVSWQLGR	R	S	99,7 %	6,66	0	1	0	0	2	1 921,9953			39 985,6	52	68	Empty	false	UGT1A9_i2_S381R,UGT1A9_i2_M33T,UGT1A9_i1_Q331R,UGT1A9_i1_S488F,UGT1A9_i2_R341X,UGT1A9_i1_L474M,UGT1A9_i1,UGT1A9_i2,UGT1A9_i1_V411L,UGT1A9_i1_K437X,UGT1A9_i1_Y486D,O60656,UGT1A9_i1_P364L,UGT1A9_i2_Q357R,UGT1A9_i2_Q357X,UGT1A9_i2_R367G,UGT1A9_i1_D256N,UGT1A9_i2_I294T,UGT1A9_i1_K402T,UGT1A9_i1_C3W,UGT1A9_i1_R367G,UGT1A9_i1_C3Y,UGT1A9_i1_P387H,UGT1A9_i2_K402T,UGT1A9_i1_A401P,UGT1A9_i2_G308E,UGT1A9_i1…
Kidney	UGT1A	15794	Ingel15794.RAW (F052998)	Human UDP-glucuronosyltransferase 1A9 isoform 1	UGT1A9_i1_K428E,UGT1A9_i2_K428E	GuillemetteC_UGT_20131017.fasta	49 719,7	99,2 %	1	1	1	0,00701%	25,3%	GILCHYLEEGAQCPAPLSYVPR	R	I	99,7 %	1,70	0	1	0	0	2	2 416,1790			23 292,1	171	192	Empty	false	UGT1A9_i2_S381R,UGT1A9_i2_M33T,UGT1A9_i1_Q331R,UGT1A9_i1_S488F,UGT1A9_i2_R341X,UGT1A9_i1_L474M,UGT1A9_i1,UGT1A9_i2,UGT1A9_i1_V411L,UGT1A9_i1_K437X,UGT1A9_i1_Y486D,O60656,UGT1A9_i1_P364L,UGT1A9_i2_Q357R,UGT1A9_i2_Q357X,UGT1A9_i2_R367G,UGT1A9_i1_D256N,UGT1A9_i2_I294T,UGT1A9_i1_K402T,UGT1A9_i1_C3W,UGT1A9_i1_R367G,UGT1A9_i1_C3Y,UGT1A9_i1_P387H,UGT1A9_i2_K402T,UGT1A9_i1_A401P,UGT1A9_i2_G308E,UGT1A9_i1…
Kidney	UGT1A	15794	Ingel15794.RAW (F052998)	Human UDP-glucuronosyltransferase 1A9 isoform 1	UGT1A9_i1_K428E,UGT1A9_i2_K428E	GuillemetteC_UGT_20131017.fasta	49 719,7	99,2 %	1	1	1	0,00701%	25,3%	ILLGFSDAMTFKER	R	V	99,7 %	3,42	0	1	0	0	2	1 627,8514			29 834,9	193	206	Empty	false	UGT1A9_i2_S381R,UGT1A9_i2_M33T,UGT1A9_i1_Q331R,UGT1A9_i1_S488F,UGT1A9_i2_R341X,UGT1A9_i1_L474M,UGT1A9_i1,UGT1A9_i2,UGT1A9_i1_V411L,UGT1A9_i1_K437X,UGT1A9_i1_Y486D,O60656,UGT1A9_i1_P364L,UGT1A9_i2_Q357R,UGT1A9_i2_Q357X,UGT1A9_i2_R367G,UGT1A9_i1_D256N,UGT1A9_i2_I294T,UGT1A9_i1_K402T,UGT1A9_i1_C3W,UGT1A9_i1_R367G,UGT1A9_i1_C3Y,UGT1A9_i1_P387H,UGT1A9_i2_K402T,UGT1A9_i1_A401P,UGT1A9_i2_G308E,UGT1A9_i1…
Kidney	UGT1A	15794	Ingel15794.RAW (F052998)	Human UDP-glucuronosyltransferase 1A9 isoform 1	UGT1A9_i1_K428E,UGT1A9_i2_K428E	GuillemetteC_UGT_20131017.fasta	49 719,7	99,2 %	1	1	1	0,00701%	25,3%	SVVEKLILR	R	G	99,7 %	2,00	0	1	0	0	2	1 056,6776			24 186,8	43	51	Empty	false	UGT1A9_i2_S381R,UGT1A9_i2_M33T,UGT1A9_i1_Q331R,UGT1A9_i1_S488F,UGT1A9_i2_R341X,UGT1A9_i1_L474M,UGT1A9_i1,UGT1A9_i2,UGT1A9_i1_V411L,UGT1A9_i1_K437X,UGT1A9_i1_Y486D,O60656,UGT1A9_i1_P364L,UGT1A9_i2_Q357R,UGT1A9_i2_Q357X,UGT1A9_i2_R367G,UGT1A9_i1_D256N,UGT1A9_i2_I294T,UGT1A9_i1_K402T,UGT1A9_i1_C3W,UGT1A9_i1_R367G,UGT1A9_i1_C3Y,UGT1A9_i1_P387H,UGT1A9_i2_K402T,UGT1A9_i1_A401P,UGT1A9_i2_G308E,UGT1A9_i1…
Kidney	UGT1A	15794	Ingel15794.RAW (F052998)	Human UDP-glucuronosyltransferase 1A9 isoform 1	UGT1A9_i1_K428E,UGT1A9_i2_K428E	GuillemetteC_UGT_20131017.fasta	49 719,7	99,2 %	1	1	1	0,00701%	25,3%	TYSTSYTLEDLDR	K	E	99,7 %	3,82	0	1	0	0	2	1 563,7174			14 916,4	76	88	Empty	false	UGT1A9_i2_S381R,UGT1A9_i2_M33T,UGT1A9_i1_Q331R,UGT1A9_i1_S488F,UGT1A9_i2_R341X,UGT1A9_i1_L474M,UGT1A9_i1,UGT1A9_i2,UGT1A9_i1_V411L,UGT1A9_i1_K437X,UGT1A9_i1_Y486D,O60656,UGT1A9_i1_P364L,UGT1A9_i2_Q357R,UGT1A9_i2_Q357X,UGT1A9_i2_R367G,UGT1A9_i1_D256N,UGT1A9_i2_I294T,UGT1A9_i1_K402T,UGT1A9_i1_C3W,UGT1A9_i1_R367G,UGT1A9_i1_C3Y,UGT1A9_i1_P387H,UGT1A9_i2_K402T,UGT1A9_i1_A401P,UGT1A9_i2_G308E,UGT1A9_i1…
Kidney	UGT1A	15794	Ingel15794.RAW (F052998)	Human UDP-glucuronosyltransferase 1A9 isoform 1	UGT1A9_i1_K428E,UGT1A9_i2_K428E	GuillemetteC_UGT_20131017.fasta	49 719,7	99,2 %	1	1	1	0,00701%	25,3%	WLPQNDLLGHPMTR	K	A	99,7 %	3,42	0	1	0	0	2	1 677,8532			87 740,4	351	364	Empty	false	UGT1A9_i2_S381R,UGT1A9_i2_M33T,UGT1A9_i1_Q331R,UGT1A6_i1_S375F,UGT1A9_i1_S488F,UGT1A6_i1_S488F,UGT1A6_i1_A497X,UGT1A6_i1_G308E,UGT1A9_i1_L474M,UGT1A9_i1,UGT1A9_i2,UGT1A6_i1_S381R,UGT1A9_i1_V411L,UGT1A9_i1_K437X,UGT1A9_i1_Y486D,P19224,O60656,UGT1A6_i1_A511P,UGT1A6_i1_T181A,UGT1A6_i1_P387H,UGT1A9_i2_I294T,UGT1A9_i1_D256N,UGT1A9_i1_C3W,UGT1A9_i1_K402T,UGT1A9_i1_C3Y,UGT1A6_i1_A368T,UGT1A6_i1_G22C,UGT…
Kidney	UGT1A	15794	Ingel15794.RAW (F052998)	Human UDP-glucuronosyltransferase 1A9 isoform 1	UGT1A9_i1_K428E,UGT1A9_i2_K428E	GuillemetteC_UGT_20131017.fasta	49 719,7	99,2 %	1	1	1	0,00701%	25,3%	AMAIADALGKIPQTVLWR	K	Y	99,7 %	8,85	0	1	1	0	2	1 954,0945			19 346,3	316	333	Empty	false	UGT1A9_i2_S381R,UGT1A9_i2_M33T,UGT1A6_i1_S375F,UGT1A9_i1_S488F,UGT1A6_i1_S488F,UGT1A6_i1_A497X,UGT1A9_i2_R341X,UGT1A6_i1_G308E,UGT1A9_i1_L474M,UGT1A9_i1,UGT1A9_i2,UGT1A6_i1_S381R,UGT1A9_i1_V411L,UGT1A9_i1_K437X,UGT1A9_i1_Y486D,P19224,O60656,UGT1A9_i1_P364L,UGT1A9_i2_Q357R,UGT1A9_i2_Q357X,UGT1A6_i1_A511P,UGT1A6_i1_T181A,UGT1A6_i1_P387H,UGT1A9_i2_R367G,UGT1A9_i2_I294T,UGT1A9_i1_D256N,UGT1A9_i1_C3W,…
Kidney	UGT1A	15794	Ingel15794.RAW (F052998)	Human UDP-glucuronosyltransferase 1A9 isoform 1	UGT1A9_i1_K428E,UGT1A9_i2_K428E	GuillemetteC_UGT_20131017.fasta	49 719,7	99,2 %	1	1	1	0,00701%	25,3%	GAGVTLNVLEMTSEDLENALEAVINDK	K	R	99,7 %	4,23	0	0	1	0	2	2 845,4138			222399	405	431	Empty	true
Kidney	UGT1A	15794	Ingel15794.RAW (F052998)	Human UDP-glucuronosyltransferase 1A9 isoform 1	UGT1A9_i1_K428E,UGT1A9_i2_K428E	GuillemetteC_UGT_20131017.fasta	49 719,7	99,2 %	1	1	1	0,00701%	25,3%	GHEVVVVMPEVSWQLGR	R	S	99,7 %	6,66	0	1	0	0	2	1 921,9953			39 985,6	52	68	Empty	false	UGT1A9_i2_S381R,UGT1A9_i2_M33T,UGT1A9_i1_Q331R,UGT1A9_i1_S488F,UGT1A9_i2_R341X,UGT1A9_i1_L474M,UGT1A9_i1,UGT1A9_i2,UGT1A9_i1_V411L,UGT1A9_i1_K437X,UGT1A9_i1_Y486D,O60656,UGT1A9_i1_P364L,UGT1A9_i2_Q357R,UGT1A9_i2_Q357X,UGT1A9_i2_R367G,UGT1A9_i1_D256N,UGT1A9_i2_I294T,UGT1A9_i1_K402T,UGT1A9_i1_C3W,UGT1A9_i1_R367G,UGT1A9_i1_C3Y,UGT1A9_i1_P387H,UGT1A9_i2_K402T,UGT1A9_i1_A401P,UGT1A9_i2_G308E,UGT1A9_i1…
Kidney	UGT1A	15794	Ingel15794.RAW (F052998)	Human UDP-glucuronosyltransferase 1A9 isoform 1	UGT1A9_i1_K428E,UGT1A9_i2_K428E	GuillemetteC_UGT_20131017.fasta	49 719,7	99,2 %	1	1	1	0,00701%	25,3%	GILCHYLEEGAQCPAPLSYVPR	R	I	99,7 %	1,70	0	1	0	0	2	2 416,1790			23 292,1	171	192	Empty	false	UGT1A9_i2_S381R,UGT1A9_i2_M33T,UGT1A9_i1_Q331R,UGT1A9_i1_S488F,UGT1A9_i2_R341X,UGT1A9_i1_L474M,UGT1A9_i1,UGT1A9_i2,UGT1A9_i1_V411L,UGT1A9_i1_K437X,UGT1A9_i1_Y486D,O60656,UGT1A9_i1_P364L,UGT1A9_i2_Q357R,UGT1A9_i2_Q357X,UGT1A9_i2_R367G,UGT1A9_i1_D256N,UGT1A9_i2_I294T,UGT1A9_i1_K402T,UGT1A9_i1_C3W,UGT1A9_i1_R367G,UGT1A9_i1_C3Y,UGT1A9_i1_P387H,UGT1A9_i2_K402T,UGT1A9_i1_A401P,UGT1A9_i2_G308E,UGT1A9_i1…
Kidney	UGT1A	15794	Ingel15794.RAW (F052998)	Human UDP-glucuronosyltransferase 1A9 isoform 1	UGT1A9_i1_K428E,UGT1A9_i2_K428E	GuillemetteC_UGT_20131017.fasta	49 719,7	99,2 %	1	1	1	0,00701%	25,3%	ILLGFSDAMTFKER	R	V	99,7 %	3,42	0	1	0	0	2	1 627,8514			29 834,9	193	206	Empty	false	UGT1A9_i2_S381R,UGT1A9_i2_M33T,UGT1A9_i1_Q331R,UGT1A9_i1_S488F,UGT1A9_i2_R341X,UGT1A9_i1_L474M,UGT1A9_i1,UGT1A9_i2,UGT1A9_i1_V411L,UGT1A9_i1_K437X,UGT1A9_i1_Y486D,O60656,UGT1A9_i1_P364L,UGT1A9_i2_Q357R,UGT1A9_i2_Q357X,UGT1A9_i2_R367G,UGT1A9_i1_D256N,UGT1A9_i2_I294T,UGT1A9_i1_K402T,UGT1A9_i1_C3W,UGT1A9_i1_R367G,UGT1A9_i1_C3Y,UGT1A9_i1_P387H,UGT1A9_i2_K402T,UGT1A9_i1_A401P,UGT1A9_i2_G308E,UGT1A9_i1…
Kidney	UGT1A	15794	Ingel15794.RAW (F052998)	Human UDP-glucuronosyltransferase 1A9 isoform 1	UGT1A9_i1_K428E,UGT1A9_i2_K428E	GuillemetteC_UGT_20131017.fasta	49 719,7	99,2 %	1	1	1	0,00701%	25,3%	SVVEKLILR	R	G	99,7 %	2,00	0	1	0	0	2	1 056,6776			24 186,8	43	51	Empty	false	UGT1A9_i2_S381R,UGT1A9_i2_M33T,UGT1A9_i1_Q331R,UGT1A9_i1_S488F,UGT1A9_i2_R341X,UGT1A9_i1_L474M,UGT1A9_i1,UGT1A9_i2,UGT1A9_i1_V411L,UGT1A9_i1_K437X,UGT1A9_i1_Y486D,O60656,UGT1A9_i1_P364L,UGT1A9_i2_Q357R,UGT1A9_i2_Q357X,UGT1A9_i2_R367G,UGT1A9_i1_D256N,UGT1A9_i2_I294T,UGT1A9_i1_K402T,UGT1A9_i1_C3W,UGT1A9_i1_R367G,UGT1A9_i1_C3Y,UGT1A9_i1_P387H,UGT1A9_i2_K402T,UGT1A9_i1_A401P,UGT1A9_i2_G308E,UGT1A9_i1…
Kidney	UGT1A	15794	Ingel15794.RAW (F052998)	Human UDP-glucuronosyltransferase 1A9 isoform 1	UGT1A9_i1_K428E,UGT1A9_i2_K428E	GuillemetteC_UGT_20131017.fasta	49 719,7	99,2 %	1	1	1	0,00701%	25,3%	TYSTSYTLEDLDR	K	E	99,7 %	3,82	0	1	0	0	2	1 563,7174			14 916,4	76	88	Empty	false	UGT1A9_i2_S381R,UGT1A9_i2_M33T,UGT1A9_i1_Q331R,UGT1A9_i1_S488F,UGT1A9_i2_R341X,UGT1A9_i1_L474M,UGT1A9_i1,UGT1A9_i2,UGT1A9_i1_V411L,UGT1A9_i1_K437X,UGT1A9_i1_Y486D,O60656,UGT1A9_i1_P364L,UGT1A9_i2_Q357R,UGT1A9_i2_Q357X,UGT1A9_i2_R367G,UGT1A9_i1_D256N,UGT1A9_i2_I294T,UGT1A9_i1_K402T,UGT1A9_i1_C3W,UGT1A9_i1_R367G,UGT1A9_i1_C3Y,UGT1A9_i1_P387H,UGT1A9_i2_K402T,UGT1A9_i1_A401P,UGT1A9_i2_G308E,UGT1A9_i1…
Kidney	UGT1A	15794	Ingel15794.RAW (F052998)	Human UDP-glucuronosyltransferase 1A9 isoform 1	UGT1A9_i1_K428E,UGT1A9_i2_K428E	GuillemetteC_UGT_20131017.fasta	49 719,7	99,2 %	1	1	1	0,00701%	25,3%	WLPQNDLLGHPMTR	K	A	99,7 %	3,42	0	1	0	0	2	1 677,8532			87 740,4	351	364	Empty	false	UGT1A9_i2_S381R,UGT1A9_i2_M33T,UGT1A9_i1_Q331R,UGT1A6_i1_S375F,UGT1A9_i1_S488F,UGT1A6_i1_S488F,UGT1A6_i1_A497X,UGT1A6_i1_G308E,UGT1A9_i1_L474M,UGT1A9_i1,UGT1A9_i2,UGT1A6_i1_S381R,UGT1A9_i1_V411L,UGT1A9_i1_K437X,UGT1A9_i1_Y486D,P19224,O60656,UGT1A6_i1_A511P,UGT1A6_i1_T181A,UGT1A6_i1_P387H,UGT1A9_i2_I294T,UGT1A9_i1_D256N,UGT1A9_i1_C3W,UGT1A9_i1_K402T,UGT1A9_i1_C3Y,UGT1A6_i1_A368T,UGT1A6_i1_G22C,UGT…
Kidney	UGT1A	15996	Ingel15996_GuillemetteC_20120524_03_MGFPeaklist (F052982)	UDP-glucuronosyltransferase 1-9 OS=Homo sapiens GN=UGT1A9 PE=1 SV=1	O60656	CP13_3_HomoSapiens_9606_20130509.fasta	59 942,1	100,0 %	13	26	54	0,295%	32,8%	AMAIADALGK	K	I	99,7 %	1,26	0	8	0	0	2	976,5134	1 768,00		141274	316	325	Empty	true	UGT1A9_i2_S381R,UGT1A9_i2_M33T,UGT1A9_i1_Q331R,UGT1A9_i2_K428E,UGT1A6_i1_S375F,UGT1A9_i1_S488F,UGT1A6_i1_S488F,UGT1A6_i1_A497X,UGT1A9_i2_R341X,UGT1A6_i1_G308E,UGT1A9_i1_L474M,UGT1A9_i1,UGT1A9_i2,UGT1A6_i1_S381R,UGT1A9_i1_V411L,UGT1A9_i1_K437X,UGT1A9_i1_Y486D,UGT1A9_i1_K428E,P19224,UGT1A9_i1_P364L,UGT1A9_i2_Q357R,UGT1A9_i2_Q357X,UGT1A6_i1_A511P,UGT1A6_i1_T181A,UGT1A6_i1_P387H,UGT1A9_i2_R367G,UGT1A…
Kidney	UGT1A	15996	Ingel15996_GuillemetteC_20120524_03_MGFPeaklist (F052982)	UDP-glucuronosyltransferase 1-9 OS=Homo sapiens GN=UGT1A9 PE=1 SV=1	O60656	CP13_3_HomoSapiens_9606_20130509.fasta	59 942,1	100,0 %	13	26	54	0,295%	32,8%	DRPVEPLDLAVFWVEFVMR	K	H	99,7 %	3,37	0	0	2	0	2	2 334,1953			12 322,3	446	464	Empty	true	UGT1A9_i1_Q331R,UGT1A6_i1_S375F,UGT1A9_i1_S488F,UGT1A6_i1_S488F,UGT1A6_i1_A497X,UGT1A6_i1_G308E,UGT1A9_i1_L474M,UGT1A9_i1,UGT1A6_i1_S381R,UGT1A9_i1_V411L,UGT1A9_i1_Y486D,UGT1A9_i1_K428E,P19224,UGT1A9_i1_P364L,UGT1A6_i1_A511P,UGT1A6_i1_T181A,UGT1A6_i1_P387H,UGT1A9_i1_D256N,UGT1A9_i1_C3W,UGT1A9_i1_K402T,UGT1A9_i1_R367G,UGT1A9_i1_C3Y,UGT1A6_i1_A368T,UGT1A6_i1_G22C,UGT1A6_i1_L474M,UGT1A9_i1_P387H,UGT…
Kidney	UGT1A	15996	Ingel15996_GuillemetteC_20120524_03_MGFPeaklist (F052982)	UDP-glucuronosyltransferase 1-9 OS=Homo sapiens GN=UGT1A9 PE=1 SV=1	O60656	CP13_3_HomoSapiens_9606_20130509.fasta	59 942,1	100,0 %	13	26	54	0,295%	32,8%	GAGVTLNVLEMTSEDLENALK	K	A	99,7 %	2,01	0	2	1	0	2	2 220,1067			12 607,6	405	425	Empty	true	UGT1A9_i2_S381R,UGT1A9_i2_M33T,UGT1A9_i1_Q331R,UGT1A6_i1_S375F,UGT1A9_i1_S488F,UGT1A6_i1_S488F,UGT1A6_i1_A497X,UGT1A6_i1_G308E,UGT1A9_i1_L474M,UGT1A9_i1,UGT1A9_i2,UGT1A6_i1_S381R,UGT1A9_i1_K437X,UGT1A9_i1_Y486D,P19224,UGT1A9_i1_P364L,UGT1A9_i2_Q357R,UGT1A6_i1_A511P,UGT1A6_i1_T181A,UGT1A6_i1_P387H,UGT1A9_i2_R367G,UGT1A9_i2_I294T,UGT1A9_i1_D256N,UGT1A9_i1_C3W,UGT1A9_i1_K402T,UGT1A9_i1_R367G,UGT1A9_…
Kidney	UGT1A	15996	Ingel15996_GuillemetteC_20120524_03_MGFPeaklist (F052982)	UDP-glucuronosyltransferase 1-9 OS=Homo sapiens GN=UGT1A9 PE=1 SV=1	O60656	CP13_3_HomoSapiens_9606_20130509.fasta	59 942,1	100,0 %	13	26	54	0,295%	32,8%	GHEVVVVMPEVSWQLGR	R	S	99,7 %	5,39	0	1	4	1	2	1 921,9953			165587	52	68	Empty	true	UGT1A9_i2_S381R,UGT1A9_i2_M33T,UGT1A9_i1_Q331R,UGT1A9_i2_K428E,UGT1A9_i1_S488F,UGT1A9_i2_R341X,UGT1A9_i1_L474M,UGT1A9_i1,UGT1A9_i2,UGT1A9_i1_V411L,UGT1A9_i1_K437X,UGT1A9_i1_K428E,UGT1A9_i1_Y486D,UGT1A9_i1_P364L,UGT1A9_i2_Q357R,UGT1A9_i2_Q357X,UGT1A9_i2_R367G,UGT1A9_i1_D256N,UGT1A9_i2_I294T,UGT1A9_i1_K402T,UGT1A9_i1_C3W,UGT1A9_i1_R367G,UGT1A9_i1_C3Y,UGT1A9_i1_P387H,UGT1A9_i2_K402T,UGT1A9_i1_A401P,…
Kidney	UGT1A	15996	Ingel15996_GuillemetteC_20120524_03_MGFPeaklist (F052982)	UDP-glucuronosyltransferase 1-9 OS=Homo sapiens GN=UGT1A9 PE=1 SV=1	O60656	CP13_3_HomoSapiens_9606_20130509.fasta	59 942,1	100,0 %	13	26	54	0,295%	32,8%	GKLLVVPMDGSHWFTMR	A	S	99,7 %	3,80	0	0	1	0	1	1 955,9985			5 731,51	26	42	Empty	true
Kidney	UGT1A	15996	Ingel15996_GuillemetteC_20120524_03_MGFPeaklist (F052982)	UDP-glucuronosyltransferase 1-9 OS=Homo sapiens GN=UGT1A9 PE=1 SV=1	O60656	CP13_3_HomoSapiens_9606_20130509.fasta	59 942,1	100,0 %	13	26	54	0,295%	32,8%	ILLGFSDAMTFK	R	E	99,7 %	2,19	0	7	0	0	2	1 342,7077			50 968,6	193	204	Empty	true	UGT1A9_i2_S381R,UGT1A9_i2_M33T,UGT1A9_i1_Q331R,UGT1A9_i2_K428E,UGT1A9_i1_S488F,UGT1A9_i2_R341X,UGT1A9_i1_L474M,UGT1A9_i1,UGT1A9_i2,UGT1A9_i1_V411L,UGT1A9_i1_K437X,UGT1A9_i1_K428E,UGT1A9_i1_Y486D,UGT1A9_i1_P364L,UGT1A9_i2_Q357R,UGT1A9_i2_Q357X,UGT1A9_i2_R367G,UGT1A9_i1_D256N,UGT1A9_i2_I294T,UGT1A9_i1_K402T,UGT1A9_i1_C3W,UGT1A9_i1_R367G,UGT1A9_i1_C3Y,UGT1A9_i1_P387H,UGT1A9_i2_K402T,UGT1A9_i1_A401P,…
Kidney	UGT1A	15996	Ingel15996_GuillemetteC_20120524_03_MGFPeaklist (F052982)	UDP-glucuronosyltransferase 1-9 OS=Homo sapiens GN=UGT1A9 PE=1 SV=1	O60656	CP13_3_HomoSapiens_9606_20130509.fasta	59 942,1	100,0 %	13	26	54	0,295%	32,8%	IPQTVLWR	K	Y	99,7 %	1,07	0	5	0	0	2	1 012,5939	2 153,50		111572	326	333	Empty	true	UGT1A9_i2_S381R,UGT1A9_i2_M33T,UGT1A9_i2_K428E,UGT1A6_i1_S375F,UGT1A9_i1_S488F,UGT1A6_i1_S488F,UGT1A6_i1_A497X,UGT1A9_i2_R341X,UGT1A6_i1_G308E,UGT1A9_i1_L474M,UGT1A9_i1,UGT1A9_i2,UGT1A6_i1_S381R,UGT1A9_i1_V411L,UGT1A9_i1_K437X,UGT1A9_i1_Y486D,UGT1A9_i1_K428E,P19224,UGT1A9_i1_P364L,UGT1A9_i2_Q357R,UGT1A9_i2_Q357X,UGT1A6_i1_A511P,UGT1A6_i1_T181A,UGT1A6_i1_P387H,UGT1A9_i2_R367G,UGT1A9_i2_I294T,UGT1A…
Kidney	UGT1A	15996	Ingel15996_GuillemetteC_20120524_03_MGFPeaklist (F052982)	UDP-glucuronosyltransferase 1-9 OS=Homo sapiens GN=UGT1A9 PE=1 SV=1	O60656	CP13_3_HomoSapiens_9606_20130509.fasta	59 942,1	100,0 %	13	26	54	0,295%	32,8%	LLVVPMDGSHWFTMR	K	S	99,7 %	5,52	0	0	4	0	2	1 788,8925	2 515,00		52 895,0	28	42	Empty	true	UGT1A9_i2_S381R,UGT1A9_i1_Q331R,UGT1A9_i2_K428E,UGT1A9_i1_S488F,UGT1A9_i1_L474M,UGT1A9_i2_R341X,UGT1A9_i1,UGT1A9_i2,UGT1A9_i1_V411L,UGT1A9_i1_K437X,UGT1A9_i1_K428E,UGT1A9_i1_Y486D,UGT1A9_i1_P364L,UGT1A9_i2_Q357R,UGT1A9_i2_Q357X,UGT1A9_i2_R367G,UGT1A9_i1_D256N,UGT1A9_i2_I294T,UGT1A9_i1_R367G,UGT1A9_i1_K402T,UGT1A9_i1_C3W,UGT1A9_i1_C3Y,UGT1A9_i1_P387H,UGT1A9_i2_K402T,UGT1A9_i1_A401P,UGT1A9_i2_G308E…
Kidney	UGT1A	15996	Ingel15996_GuillemetteC_20120524_03_MGFPeaklist (F052982)	UDP-glucuronosyltransferase 1-9 OS=Homo sapiens GN=UGT1A9 PE=1 SV=1	O60656	CP13_3_HomoSapiens_9606_20130509.fasta	59 942,1	100,0 %	13	26	54	0,295%	32,8%	NALEIASEILQTPVTEYDLYSHTSIWLLR	K	T	99,7 %	3,47	0	0	1	1	2	3 375,7473			11 355,1	226	254	Empty	true	UGT1A9_i2_S381R,UGT1A9_i2_M33T,UGT1A9_i1_Q331R,UGT1A9_i2_K428E,UGT1A9_i1_S488F,UGT1A9_i2_R341X,UGT1A9_i1_L474M,UGT1A9_i1,UGT1A9_i2,UGT1A9_i1_V411L,UGT1A9_i1_K437X,UGT1A9_i1_K428E,UGT1A9_i1_Y486D,UGT1A9_i1_P364L,UGT1A9_i2_Q357R,UGT1A9_i2_Q357X,UGT1A9_i2_R367G,UGT1A9_i1_D256N,UGT1A9_i2_I294T,UGT1A9_i1_K402T,UGT1A9_i1_C3W,UGT1A9_i1_R367G,UGT1A9_i1_C3Y,UGT1A9_i1_P387H,UGT1A9_i2_K402T,UGT1A9_i1_A401P,…
Kidney	UGT1A	15996	Ingel15996_GuillemetteC_20120524_03_MGFPeaklist (F052982)	UDP-glucuronosyltransferase 1-9 OS=Homo sapiens GN=UGT1A9 PE=1 SV=1	O60656	CP13_3_HomoSapiens_9606_20130509.fasta	59 942,1	100,0 %	13	26	54	0,295%	32,8%	TYSTSYTLEDLDR	K	E	99,7 %	6,89	0	5	0	0	2	1 563,7174	2 094,00		67 629,9	76	88	Empty	true	UGT1A9_i2_S381R,UGT1A9_i2_M33T,UGT1A9_i1_Q331R,UGT1A9_i2_K428E,UGT1A9_i1_S488F,UGT1A9_i2_R341X,UGT1A9_i1_L474M,UGT1A9_i1,UGT1A9_i2,UGT1A9_i1_V411L,UGT1A9_i1_K437X,UGT1A9_i1_K428E,UGT1A9_i1_Y486D,UGT1A9_i1_P364L,UGT1A9_i2_Q357R,UGT1A9_i2_Q357X,UGT1A9_i2_R367G,UGT1A9_i1_D256N,UGT1A9_i2_I294T,UGT1A9_i1_K402T,UGT1A9_i1_C3W,UGT1A9_i1_R367G,UGT1A9_i1_C3Y,UGT1A9_i1_P387H,UGT1A9_i2_K402T,UGT1A9_i1_A401P,…
Kidney	UGT1A	15996	Ingel15996_GuillemetteC_20120524_03_MGFPeaklist (F052982)	UDP-glucuronosyltransferase 1-9 OS=Homo sapiens GN=UGT1A9 PE=1 SV=1	O60656	CP13_3_HomoSapiens_9606_20130509.fasta	59 942,1	100,0 %	13	26	54	0,295%	32,8%	TYSTSYTLEDLDREFK	K	A	99,7 %	5,72	0	0	4	0	2	1 967,9234			45 403,5	76	91	Empty	true	UGT1A9_i2_S381R,UGT1A9_i2_M33T,UGT1A9_i1_Q331R,UGT1A9_i2_K428E,UGT1A9_i1_S488F,UGT1A9_i2_R341X,UGT1A9_i1_L474M,UGT1A9_i1,UGT1A9_i2,UGT1A9_i1_V411L,UGT1A9_i1_K437X,UGT1A9_i1_K428E,UGT1A9_i1_Y486D,UGT1A9_i1_P364L,UGT1A9_i2_Q357R,UGT1A9_i2_Q357X,UGT1A9_i2_R367G,UGT1A9_i1_D256N,UGT1A9_i2_I294T,UGT1A9_i1_K402T,UGT1A9_i1_C3W,UGT1A9_i1_R367G,UGT1A9_i1_C3Y,UGT1A9_i1_P387H,UGT1A9_i2_K402T,UGT1A9_i1_A401P,…
Kidney	UGT1A	15996	Ingel15996_GuillemetteC_20120524_03_MGFPeaklist (F052982)	UDP-glucuronosyltransferase 1-9 OS=Homo sapiens GN=UGT1A9 PE=1 SV=1	O60656	CP13_3_HomoSapiens_9606_20130509.fasta	59 942,1	100,0 %	13	26	54	0,295%	32,8%	WLPQNDLLGHPMTR	K	A	99,7 %	6,24	0	0	6	0	2	1 677,8532	2 126,00		144756	351	364	Empty	true	UGT1A9_i2_S381R,UGT1A9_i2_M33T,UGT1A9_i1_Q331R,UGT1A9_i2_K428E,UGT1A6_i1_S375F,UGT1A9_i1_S488F,UGT1A6_i1_S488F,UGT1A6_i1_A497X,UGT1A6_i1_G308E,UGT1A9_i1_L474M,UGT1A9_i1,UGT1A9_i2,UGT1A6_i1_S381R,UGT1A9_i1_V411L,UGT1A9_i1_K437X,UGT1A9_i1_K428E,UGT1A9_i1_Y486D,P19224,UGT1A6_i1_A511P,UGT1A6_i1_T181A,UGT1A6_i1_P387H,UGT1A9_i2_I294T,UGT1A9_i1_D256N,UGT1A9_i1_C3W,UGT1A9_i1_K402T,UGT1A9_i1_C3Y,UGT1A6_i1…
Kidney	UGT1A	15996	Ingel15996_GuillemetteC_20120524_03_MGFPeaklist (F052982)	UDP-glucuronosyltransferase 1-9 OS=Homo sapiens GN=UGT1A9 PE=1 SV=1	O60656	CP13_3_HomoSapiens_9606_20130509.fasta	59 942,1	100,0 %	13	26	54	0,295%	32,8%	YFSLPSVVFAR	K	G	99,7 %	3,52	0	1	0	0	2	1 285,6938			8 339,31	160	170	Empty	true	UGT1A9_i2_S381R,UGT1A9_i2_M33T,UGT1A9_i1_Q331R,UGT1A9_i2_K428E,UGT1A9_i1_S488F,UGT1A9_i2_R341X,UGT1A9_i1_L474M,UGT1A9_i1,UGT1A9_i2,UGT1A9_i1_V411L,UGT1A9_i1_K437X,UGT1A9_i1_K428E,UGT1A9_i1_Y486D,UGT1A9_i1_P364L,UGT1A9_i2_Q357R,UGT1A9_i2_Q357X,UGT1A9_i2_R367G,UGT1A9_i1_D256N,UGT1A9_i2_I294T,UGT1A9_i1_K402T,UGT1A9_i1_C3W,UGT1A9_i1_R367G,UGT1A9_i1_C3Y,UGT1A9_i1_P387H,UGT1A9_i2_K402T,UGT1A9_i1_A401P,…
Kidney	UGT1A	15996	Ingel15996_GuillemetteC_20120524_03_MGFPeaklist (F052982)	UDP-glucuronosyltransferase 2B7 OS=Homo sapiens GN=UGT2B7 PE=1 SV=1	UGT2B7_i1_N378S	GuillemetteC_UGT_20131017.fasta	60 695,1	100,0 %	3	3	4	0,0219%	6,81%	AVFWIEFVMR	R	H	97,2 %	0,260	0	1	0	0	2	1 297,6761			1 309,39	460	469	Empty	true	UGT2B7_i1,UGT2B7_i1_L72P,UGT2B7_i5,UGT2B7_i1_R409K,UGT2B7_i1_A71S-L72F,UGT2B7_i1_A71S,UGT2B7_i1_T41I,UGT2B7_i1_S299F,UGT2B7_i1_T179I,UGT2B7_i5_N378S,UGT2B7_i5_S299F,UGT2B7_i5_Y268H,UGT2B7_i5_R409K,UGT2B7_i1_Y268H,UGT2B7_i1_T41I-L46P,P16662,UGT2B7_i1_L46P
Kidney	UGT1A	15996	Ingel15996_GuillemetteC_20120524_03_MGFPeaklist (F052982)	UDP-glucuronosyltransferase 2B7 OS=Homo sapiens GN=UGT2B7 PE=1 SV=1	UGT2B7_i1_N378S	GuillemetteC_UGT_20131017.fasta	60 695,1	100,0 %	3	3	4	0,0219%	6,81%	TILDELIQR	K	G	99,7 %	0,201	0	2	0	0	2	1 100,6312	2 441,00		7 101,47	41	49	Empty	true	UGT2B7_i1,UGT2B7_i2,UGT2B7_i3_T179I,UGT2B7_i1_L72P,UGT2B7_i2_A71S,UGT2B7_i1_R409K,UGT2B7_i3,UGT2B7_i1_A71S-L72F,UGT2B7_i2_L72F,UGT2B7_i3_R409K,UGT2B7_i2_Y268H,UGT2B7_i3_N378S,UGT2B7_i1_Y268H,UGT2B7_i3_S299F,P16662,UGT2B7_i2_T179I,UGT2B7_i3_Y268H,UGT2B7_i2_S299F,UGT2B7_i3_A71S,UGT2B7_i1_A71S,UGT2B7_i1_S299F,UGT2B7_i1_T179I,UGT2B7_i2_N378S,UGT2B7_i2_R409K,UGT2B7_i3_L72F
Kidney	UGT1A	15996	Ingel15996_GuillemetteC_20120524_03_MGFPeaklist (F052982)	UDP-glucuronosyltransferase 2B7 OS=Homo sapiens GN=UGT2B7 PE=1 SV=1	UGT2B7_i1_N378S	GuillemetteC_UGT_20131017.fasta	60 695,1	100,0 %	3	3	4	0,0219%	6,81%	VDFNTMSSTDLLNALKR	R	V	99,7 %	3,01	0	0	1	0	2	1 924,9798			7 407,90	415	431	Empty	true	UGT2B7_i1,UGT2B7_i3_T179I,UGT2B7_i2,UGT2B7_i1_L72P,UGT2B7_i5,UGT2B7_i6,UGT2B7_i1_R409K,UGT2B7_i2_A71S,UGT2B7_i3,UGT2B7_i1_A71S-L72F,UGT2B7_i6_N378S,UGT2B7_i1_T41I,UGT2B7_i2_L72F,UGT2B7_i3_R409K,UGT2B7_i2_Y268H,UGT2B7_i5_S299F,UGT2B7_i3_N378S,UGT2B7_i1_Y268H,UGT2B7_i3_S299F,P16662,UGT2B7_i3_T41I,UGT2B7_i1_L46P,UGT2B7_i2_T179I,UGT2B7_i3_Y268H,UGT2B7_i6_S299F,UGT2B7_i2_S299F,UGT2B7_i2_T41I,UGT2B7_i3…
Kidney	UGT1A	15996	Ingel15996_GuillemetteC_20120524_03_MGFPeaklist (F052982)	UDP-glucuronosyltransferase 1-6 OS=Homo sapiens GN=UGT1A6 PE=1 SV=2	P19224,UGT1A6_i1,UGT1A6_i1_A368T,UGT1A6_i1_A401P,UGT1A6_i1_A497X,UGT1A6_i1_A511P,UGT1A6_i1_G22C,UGT1A6_i1_G308E,UGT1A6_i1_I294T,UGT1A6_i1_K402T,UGT1A6_i1_L474M,UGT1A6_i1_L496X,UGT1A6_i1_P387H,UGT1A6_i1_R184S,UGT1A6_i1_S375F,UGT1A6_i1_S381R,UGT1A6_i1_S488F,UGT1A6_i1_S70Y,UGT1A6_i1_S7A,UGT1A6_i1_T181A,UGT1A6_i1_Y486D	CP13_3_HomoSapiens_9606_20130509.fasta,GuillemetteC_UGT_20131017.fasta	60 703,9	100,0 %	2	2	2	0,0109%	17,9%	AMAIADALGK	K	I	99,7 %	1,26	0	8	0	0	2	976,5134	1 768,00		141274	318	327	Empty	false	UGT1A9_i2_S381R,UGT1A9_i2_M33T,UGT1A9_i1_Q331R,UGT1A9_i2_K428E,UGT1A9_i1_S488F,UGT1A9_i2_R341X,UGT1A9_i1_L474M,UGT1A9_i1,UGT1A9_i2,UGT1A9_i1_V411L,UGT1A9_i1_K437X,UGT1A9_i1_Y486D,UGT1A9_i1_K428E,O60656,UGT1A9_i1_P364L,UGT1A9_i2_Q357R,UGT1A9_i2_Q357X,UGT1A9_i2_R367G,UGT1A9_i2_I294T,UGT1A9_i1_D256N,UGT1A9_i1_C3W,UGT1A9_i1_K402T,UGT1A9_i1_R367G,UGT1A9_i1_C3Y,UGT1A9_i2_K402T,UGT1A9_i1_P387H,UGT1A9_i1…
Kidney	UGT1A	15996	Ingel15996_GuillemetteC_20120524_03_MGFPeaklist (F052982)	UDP-glucuronosyltransferase 1-6 OS=Homo sapiens GN=UGT1A6 PE=1 SV=2	P19224,UGT1A6_i1,UGT1A6_i1_A368T,UGT1A6_i1_A401P,UGT1A6_i1_A497X,UGT1A6_i1_A511P,UGT1A6_i1_G22C,UGT1A6_i1_G308E,UGT1A6_i1_I294T,UGT1A6_i1_K402T,UGT1A6_i1_L474M,UGT1A6_i1_L496X,UGT1A6_i1_P387H,UGT1A6_i1_R184S,UGT1A6_i1_S375F,UGT1A6_i1_S381R,UGT1A6_i1_S488F,UGT1A6_i1_S70Y,UGT1A6_i1_S7A,UGT1A6_i1_T181A,UGT1A6_i1_Y486D	CP13_3_HomoSapiens_9606_20130509.fasta,GuillemetteC_UGT_20131017.fasta	60 703,9	100,0 %	2	2	2	0,0109%	17,9%	DIVEVLSDR	K	G	99,7 %	0,770	0	1	0	0	2	1 045,5525			12 830,7	44	52	Empty	true
Kidney	UGT1A	15996	Ingel15996_GuillemetteC_20120524_03_MGFPeaklist (F052982)	UDP-glucuronosyltransferase 1-6 OS=Homo sapiens GN=UGT1A6 PE=1 SV=2	P19224,UGT1A6_i1,UGT1A6_i1_A368T,UGT1A6_i1_A401P,UGT1A6_i1_A497X,UGT1A6_i1_A511P,UGT1A6_i1_G22C,UGT1A6_i1_G308E,UGT1A6_i1_I294T,UGT1A6_i1_K402T,UGT1A6_i1_L474M,UGT1A6_i1_L496X,UGT1A6_i1_P387H,UGT1A6_i1_R184S,UGT1A6_i1_S375F,UGT1A6_i1_S381R,UGT1A6_i1_S488F,UGT1A6_i1_S70Y,UGT1A6_i1_S7A,UGT1A6_i1_T181A,UGT1A6_i1_Y486D	CP13_3_HomoSapiens_9606_20130509.fasta,GuillemetteC_UGT_20131017.fasta	60 703,9	100,0 %	2	2	2	0,0109%	17,9%	DRPVEPLDLAVFWVEFVMR	K	H	99,7 %	3,37	0	0	2	0	2	2 334,1953			12 322,3	448	466	Empty	false	UGT1A9_i1_Q331R,UGT1A9_i1_S488F,UGT1A9_i1_L474M,UGT1A9_i1,UGT1A9_i1_V411L,UGT1A9_i1_Y486D,UGT1A9_i1_K428E,O60656,UGT1A9_i1_P364L,UGT1A9_i1_D256N,UGT1A9_i1_C3W,UGT1A9_i1_K402T,UGT1A9_i1_R367G,UGT1A9_i1_C3Y,UGT1A9_i1_P387H,UGT1A9_i1_A401P,UGT1A9_i1_A368T,UGT1A9_i1_Q357R,UGT1A9_i1_S442I,UGT1A9_i1_A511P,UGT1A9_i1_K129N,UGT1A9_i1_L496X,UGT1A9_i1_S381R,UGT1A9_i1_G308E,UGT1A9_i1_A497X,UGT1A9_i1_S375F,UG…
Kidney	UGT1A	15996	Ingel15996_GuillemetteC_20120524_03_MGFPeaklist (F052982)	UDP-glucuronosyltransferase 1-6 OS=Homo sapiens GN=UGT1A6 PE=1 SV=2	P19224,UGT1A6_i1,UGT1A6_i1_A368T,UGT1A6_i1_A401P,UGT1A6_i1_A497X,UGT1A6_i1_A511P,UGT1A6_i1_G22C,UGT1A6_i1_G308E,UGT1A6_i1_I294T,UGT1A6_i1_K402T,UGT1A6_i1_L474M,UGT1A6_i1_L496X,UGT1A6_i1_P387H,UGT1A6_i1_R184S,UGT1A6_i1_S375F,UGT1A6_i1_S381R,UGT1A6_i1_S488F,UGT1A6_i1_S70Y,UGT1A6_i1_S7A,UGT1A6_i1_T181A,UGT1A6_i1_Y486D	CP13_3_HomoSapiens_9606_20130509.fasta,GuillemetteC_UGT_20131017.fasta	60 703,9	100,0 %	2	2	2	0,0109%	17,9%	GAGVTLNVLEMTSEDLENALK	K	A	99,7 %	2,01	0	2	1	0	2	2 220,1067			12 607,6	407	427	Empty	false	UGT1A9_i2_S381R,UGT1A9_i2_M33T,UGT1A9_i1_Q331R,UGT1A9_i1_S488F,UGT1A9_i1_L474M,UGT1A9_i1,UGT1A9_i2,UGT1A9_i1_K437X,UGT1A9_i1_Y486D,O60656,UGT1A9_i1_P364L,UGT1A9_i2_Q357R,UGT1A9_i2_R367G,UGT1A9_i2_I294T,UGT1A9_i1_D256N,UGT1A9_i1_C3W,UGT1A9_i1_K402T,UGT1A9_i1_R367G,UGT1A9_i1_C3Y,UGT1A9_i2_K402T,UGT1A9_i1_P387H,UGT1A9_i1_A401P,UGT1A9_i2_G308E,UGT1A9_i1_A368T,UGT1A9_i2_P387H,UGT1A9_i2_K129N,UGT1A9_i2…
Kidney	UGT1A	15996	Ingel15996_GuillemetteC_20120524_03_MGFPeaklist (F052982)	UDP-glucuronosyltransferase 1-6 OS=Homo sapiens GN=UGT1A6 PE=1 SV=2	P19224,UGT1A6_i1,UGT1A6_i1_A368T,UGT1A6_i1_A401P,UGT1A6_i1_A497X,UGT1A6_i1_A511P,UGT1A6_i1_G22C,UGT1A6_i1_G308E,UGT1A6_i1_I294T,UGT1A6_i1_K402T,UGT1A6_i1_L474M,UGT1A6_i1_L496X,UGT1A6_i1_P387H,UGT1A6_i1_R184S,UGT1A6_i1_S375F,UGT1A6_i1_S381R,UGT1A6_i1_S488F,UGT1A6_i1_S70Y,UGT1A6_i1_S7A,UGT1A6_i1_T181A,UGT1A6_i1_Y486D	CP13_3_HomoSapiens_9606_20130509.fasta,GuillemetteC_UGT_20131017.fasta	60 703,9	100,0 %	2	2	2	0,0109%	17,9%	IPQTVLWR	K	Y	99,7 %	1,07	0	5	0	0	2	1 012,5939	2 153,50		111572	328	335	Empty	false	UGT1A9_i2_S381R,UGT1A9_i2_M33T,UGT1A9_i2_K428E,UGT1A9_i1_S488F,UGT1A9_i2_R341X,UGT1A9_i1_L474M,UGT1A9_i1,UGT1A9_i2,UGT1A9_i1_V411L,UGT1A9_i1_K437X,UGT1A9_i1_Y486D,UGT1A9_i1_K428E,O60656,UGT1A9_i1_P364L,UGT1A9_i2_Q357R,UGT1A9_i2_Q357X,UGT1A9_i2_R367G,UGT1A9_i2_I294T,UGT1A9_i1_D256N,UGT1A9_i1_C3W,UGT1A9_i1_K402T,UGT1A9_i1_R367G,UGT1A9_i1_C3Y,UGT1A9_i2_K402T,UGT1A9_i1_P387H,UGT1A9_i1_A401P,UGT1A9_i2…
Kidney	UGT1A	15996	Ingel15996_GuillemetteC_20120524_03_MGFPeaklist (F052982)	UDP-glucuronosyltransferase 1-6 OS=Homo sapiens GN=UGT1A6 PE=1 SV=2	P19224,UGT1A6_i1,UGT1A6_i1_A368T,UGT1A6_i1_A401P,UGT1A6_i1_A497X,UGT1A6_i1_A511P,UGT1A6_i1_G22C,UGT1A6_i1_G308E,UGT1A6_i1_I294T,UGT1A6_i1_K402T,UGT1A6_i1_L474M,UGT1A6_i1_L496X,UGT1A6_i1_P387H,UGT1A6_i1_R184S,UGT1A6_i1_S375F,UGT1A6_i1_S381R,UGT1A6_i1_S488F,UGT1A6_i1_S70Y,UGT1A6_i1_S7A,UGT1A6_i1_T181A,UGT1A6_i1_Y486D	CP13_3_HomoSapiens_9606_20130509.fasta,GuillemetteC_UGT_20131017.fasta	60 703,9	100,0 %	2	2	2	0,0109%	17,9%	IYPVPYDQEELKNR	K	Y	97,9 %	0,377	0	0	1	0	2	1 763,8964			5 429,16	77	90	Empty	true
Kidney	UGT1A	15996	Ingel15996_GuillemetteC_20120524_03_MGFPeaklist (F052982)	UDP-glucuronosyltransferase 1-6 OS=Homo sapiens GN=UGT1A6 PE=1 SV=2	P19224,UGT1A6_i1,UGT1A6_i1_A368T,UGT1A6_i1_A401P,UGT1A6_i1_A497X,UGT1A6_i1_A511P,UGT1A6_i1_G22C,UGT1A6_i1_G308E,UGT1A6_i1_I294T,UGT1A6_i1_K402T,UGT1A6_i1_L474M,UGT1A6_i1_L496X,UGT1A6_i1_P387H,UGT1A6_i1_R184S,UGT1A6_i1_S375F,UGT1A6_i1_S381R,UGT1A6_i1_S488F,UGT1A6_i1_S70Y,UGT1A6_i1_S7A,UGT1A6_i1_T181A,UGT1A6_i1_Y486D	CP13_3_HomoSapiens_9606_20130509.fasta,GuillemetteC_UGT_20131017.fasta	60 703,9	100,0 %	2	2	2	0,0109%	17,9%	WLPQNDLLGHPMTR	K	A	99,7 %	6,24	0	0	6	0	2	1 677,8532	2 126,00		144756	353	366	Empty	false	UGT1A9_i2_S381R,UGT1A9_i2_M33T,UGT1A9_i1_Q331R,UGT1A9_i2_K428E,UGT1A9_i1_S488F,UGT1A9_i1_L474M,UGT1A9_i1,UGT1A9_i2,UGT1A9_i1_V411L,UGT1A9_i1_K437X,UGT1A9_i1_K428E,UGT1A9_i1_Y486D,O60656,UGT1A9_i2_I294T,UGT1A9_i1_D256N,UGT1A9_i1_C3W,UGT1A9_i1_K402T,UGT1A9_i1_C3Y,UGT1A9_i2_K402T,UGT1A9_i1_P387H,UGT1A9_i1_A401P,UGT1A9_i2_G308E,UGT1A9_i1_A368T,UGT1A9_i2_P387H,UGT1A9_i2_K129N,UGT1A9_i2_A401P,UGT1A9_i1…
Kidney	UGT1A	15996	Ingel15996_GuillemetteC_20120524_03_MGFPeaklist (F052982)	UDP-glucuronosyltransferase 1-6 OS=Homo sapiens GN=UGT1A6 PE=1 SV=2	P19224,UGT1A6_i1,UGT1A6_i1_A368T,UGT1A6_i1_A401P,UGT1A6_i1_A497X,UGT1A6_i1_A511P,UGT1A6_i1_G22C,UGT1A6_i1_G308E,UGT1A6_i1_I294T,UGT1A6_i1_K402T,UGT1A6_i1_L474M,UGT1A6_i1_L496X,UGT1A6_i1_P387H,UGT1A6_i1_R184S,UGT1A6_i1_S375F,UGT1A6_i1_S381R,UGT1A6_i1_S488F,UGT1A6_i1_S70Y,UGT1A6_i1_S7A,UGT1A6_i1_T181A,UGT1A6_i1_Y486D	CP13_3_HomoSapiens_9606_20130509.fasta,GuillemetteC_UGT_20131017.fasta	60 703,9	100,0 %	2	2	2	0,0109%	17,9%	AMAIADALGK	K	I	99,7 %	1,26	0	8	0	0	2	976,5134	1 768,00		141274	318	327	Empty	false	UGT1A9_i2_S381R,UGT1A9_i2_M33T,UGT1A9_i1_Q331R,UGT1A9_i2_K428E,UGT1A9_i1_S488F,UGT1A9_i2_R341X,UGT1A9_i1_L474M,UGT1A9_i1,UGT1A9_i2,UGT1A9_i1_V411L,UGT1A9_i1_K437X,UGT1A9_i1_Y486D,UGT1A9_i1_K428E,O60656,UGT1A9_i1_P364L,UGT1A9_i2_Q357R,UGT1A9_i2_Q357X,UGT1A9_i2_R367G,UGT1A9_i2_I294T,UGT1A9_i1_D256N,UGT1A9_i1_C3W,UGT1A9_i1_K402T,UGT1A9_i1_R367G,UGT1A9_i1_C3Y,UGT1A9_i2_K402T,UGT1A9_i1_P387H,UGT1A9_i1…
Kidney	UGT1A	15996	Ingel15996_GuillemetteC_20120524_03_MGFPeaklist (F052982)	UDP-glucuronosyltransferase 1-6 OS=Homo sapiens GN=UGT1A6 PE=1 SV=2	P19224,UGT1A6_i1,UGT1A6_i1_A368T,UGT1A6_i1_A401P,UGT1A6_i1_A497X,UGT1A6_i1_A511P,UGT1A6_i1_G22C,UGT1A6_i1_G308E,UGT1A6_i1_I294T,UGT1A6_i1_K402T,UGT1A6_i1_L474M,UGT1A6_i1_L496X,UGT1A6_i1_P387H,UGT1A6_i1_R184S,UGT1A6_i1_S375F,UGT1A6_i1_S381R,UGT1A6_i1_S488F,UGT1A6_i1_S70Y,UGT1A6_i1_S7A,UGT1A6_i1_T181A,UGT1A6_i1_Y486D	CP13_3_HomoSapiens_9606_20130509.fasta,GuillemetteC_UGT_20131017.fasta	60 703,9	100,0 %	2	2	2	0,0109%	17,9%	DIVEVLSDR	K	G	99,7 %	0,770	0	1	0	0	2	1 045,5525			12 830,7	44	52	Empty	true
Kidney	UGT1A	15996	Ingel15996_GuillemetteC_20120524_03_MGFPeaklist (F052982)	UDP-glucuronosyltransferase 1-6 OS=Homo sapiens GN=UGT1A6 PE=1 SV=2	P19224,UGT1A6_i1,UGT1A6_i1_A368T,UGT1A6_i1_A401P,UGT1A6_i1_A497X,UGT1A6_i1_A511P,UGT1A6_i1_G22C,UGT1A6_i1_G308E,UGT1A6_i1_I294T,UGT1A6_i1_K402T,UGT1A6_i1_L474M,UGT1A6_i1_L496X,UGT1A6_i1_P387H,UGT1A6_i1_R184S,UGT1A6_i1_S375F,UGT1A6_i1_S381R,UGT1A6_i1_S488F,UGT1A6_i1_S70Y,UGT1A6_i1_S7A,UGT1A6_i1_T181A,UGT1A6_i1_Y486D	CP13_3_HomoSapiens_9606_20130509.fasta,GuillemetteC_UGT_20131017.fasta	60 703,9	100,0 %	2	2	2	0,0109%	17,9%	DRPVEPLDLAVFWVEFVMR	K	H	99,7 %	3,37	0	0	2	0	2	2 334,1953			12 322,3	448	466	Empty	false	UGT1A9_i1_Q331R,UGT1A9_i1_S488F,UGT1A9_i1_L474M,UGT1A9_i1,UGT1A9_i1_V411L,UGT1A9_i1_Y486D,UGT1A9_i1_K428E,O60656,UGT1A9_i1_P364L,UGT1A9_i1_D256N,UGT1A9_i1_C3W,UGT1A9_i1_K402T,UGT1A9_i1_R367G,UGT1A9_i1_C3Y,UGT1A9_i1_P387H,UGT1A9_i1_A401P,UGT1A9_i1_A368T,UGT1A9_i1_Q357R,UGT1A9_i1_S442I,UGT1A9_i1_A511P,UGT1A9_i1_K129N,UGT1A9_i1_L496X,UGT1A9_i1_S381R,UGT1A9_i1_G308E,UGT1A9_i1_A497X,UGT1A9_i1_S375F,UG…
Kidney	UGT1A	15996	Ingel15996_GuillemetteC_20120524_03_MGFPeaklist (F052982)	UDP-glucuronosyltransferase 1-6 OS=Homo sapiens GN=UGT1A6 PE=1 SV=2	P19224,UGT1A6_i1,UGT1A6_i1_A368T,UGT1A6_i1_A401P,UGT1A6_i1_A497X,UGT1A6_i1_A511P,UGT1A6_i1_G22C,UGT1A6_i1_G308E,UGT1A6_i1_I294T,UGT1A6_i1_K402T,UGT1A6_i1_L474M,UGT1A6_i1_L496X,UGT1A6_i1_P387H,UGT1A6_i1_R184S,UGT1A6_i1_S375F,UGT1A6_i1_S381R,UGT1A6_i1_S488F,UGT1A6_i1_S70Y,UGT1A6_i1_S7A,UGT1A6_i1_T181A,UGT1A6_i1_Y486D	CP13_3_HomoSapiens_9606_20130509.fasta,GuillemetteC_UGT_20131017.fasta	60 703,9	100,0 %	2	2	2	0,0109%	17,9%	GAGVTLNVLEMTSEDLENALK	K	A	99,7 %	2,01	0	2	1	0	2	2 220,1067			12 607,6	407	427	Empty	false	UGT1A9_i2_S381R,UGT1A9_i2_M33T,UGT1A9_i1_Q331R,UGT1A9_i1_S488F,UGT1A9_i1_L474M,UGT1A9_i1,UGT1A9_i2,UGT1A9_i1_K437X,UGT1A9_i1_Y486D,O60656,UGT1A9_i1_P364L,UGT1A9_i2_Q357R,UGT1A9_i2_R367G,UGT1A9_i2_I294T,UGT1A9_i1_D256N,UGT1A9_i1_C3W,UGT1A9_i1_K402T,UGT1A9_i1_R367G,UGT1A9_i1_C3Y,UGT1A9_i2_K402T,UGT1A9_i1_P387H,UGT1A9_i1_A401P,UGT1A9_i2_G308E,UGT1A9_i1_A368T,UGT1A9_i2_P387H,UGT1A9_i2_K129N,UGT1A9_i2…
Kidney	UGT1A	15996	Ingel15996_GuillemetteC_20120524_03_MGFPeaklist (F052982)	UDP-glucuronosyltransferase 1-6 OS=Homo sapiens GN=UGT1A6 PE=1 SV=2	P19224,UGT1A6_i1,UGT1A6_i1_A368T,UGT1A6_i1_A401P,UGT1A6_i1_A497X,UGT1A6_i1_A511P,UGT1A6_i1_G22C,UGT1A6_i1_G308E,UGT1A6_i1_I294T,UGT1A6_i1_K402T,UGT1A6_i1_L474M,UGT1A6_i1_L496X,UGT1A6_i1_P387H,UGT1A6_i1_R184S,UGT1A6_i1_S375F,UGT1A6_i1_S381R,UGT1A6_i1_S488F,UGT1A6_i1_S70Y,UGT1A6_i1_S7A,UGT1A6_i1_T181A,UGT1A6_i1_Y486D	CP13_3_HomoSapiens_9606_20130509.fasta,GuillemetteC_UGT_20131017.fasta	60 703,9	100,0 %	2	2	2	0,0109%	17,9%	IPQTVLWR	K	Y	99,7 %	1,07	0	5	0	0	2	1 012,5939	2 153,50		111572	328	335	Empty	false	UGT1A9_i2_S381R,UGT1A9_i2_M33T,UGT1A9_i2_K428E,UGT1A9_i1_S488F,UGT1A9_i2_R341X,UGT1A9_i1_L474M,UGT1A9_i1,UGT1A9_i2,UGT1A9_i1_V411L,UGT1A9_i1_K437X,UGT1A9_i1_Y486D,UGT1A9_i1_K428E,O60656,UGT1A9_i1_P364L,UGT1A9_i2_Q357R,UGT1A9_i2_Q357X,UGT1A9_i2_R367G,UGT1A9_i2_I294T,UGT1A9_i1_D256N,UGT1A9_i1_C3W,UGT1A9_i1_K402T,UGT1A9_i1_R367G,UGT1A9_i1_C3Y,UGT1A9_i2_K402T,UGT1A9_i1_P387H,UGT1A9_i1_A401P,UGT1A9_i2…
Kidney	UGT1A	15996	Ingel15996_GuillemetteC_20120524_03_MGFPeaklist (F052982)	UDP-glucuronosyltransferase 1-6 OS=Homo sapiens GN=UGT1A6 PE=1 SV=2	P19224,UGT1A6_i1,UGT1A6_i1_A368T,UGT1A6_i1_A401P,UGT1A6_i1_A497X,UGT1A6_i1_A511P,UGT1A6_i1_G22C,UGT1A6_i1_G308E,UGT1A6_i1_I294T,UGT1A6_i1_K402T,UGT1A6_i1_L474M,UGT1A6_i1_L496X,UGT1A6_i1_P387H,UGT1A6_i1_R184S,UGT1A6_i1_S375F,UGT1A6_i1_S381R,UGT1A6_i1_S488F,UGT1A6_i1_S70Y,UGT1A6_i1_S7A,UGT1A6_i1_T181A,UGT1A6_i1_Y486D	CP13_3_HomoSapiens_9606_20130509.fasta,GuillemetteC_UGT_20131017.fasta	60 703,9	100,0 %	2	2	2	0,0109%	17,9%	IYPVPYDQEELKNR	K	Y	97,9 %	0,377	0	0	1	0	2	1 763,8964			5 429,16	77	90	Empty	true
Kidney	UGT1A	15996	Ingel15996_GuillemetteC_20120524_03_MGFPeaklist (F052982)	UDP-glucuronosyltransferase 1-6 OS=Homo sapiens GN=UGT1A6 PE=1 SV=2	P19224,UGT1A6_i1,UGT1A6_i1_A368T,UGT1A6_i1_A401P,UGT1A6_i1_A497X,UGT1A6_i1_A511P,UGT1A6_i1_G22C,UGT1A6_i1_G308E,UGT1A6_i1_I294T,UGT1A6_i1_K402T,UGT1A6_i1_L474M,UGT1A6_i1_L496X,UGT1A6_i1_P387H,UGT1A6_i1_R184S,UGT1A6_i1_S375F,UGT1A6_i1_S381R,UGT1A6_i1_S488F,UGT1A6_i1_S70Y,UGT1A6_i1_S7A,UGT1A6_i1_T181A,UGT1A6_i1_Y486D	CP13_3_HomoSapiens_9606_20130509.fasta,GuillemetteC_UGT_20131017.fasta	60 703,9	100,0 %	2	2	2	0,0109%	17,9%	WLPQNDLLGHPMTR	K	A	99,7 %	6,24	0	0	6	0	2	1 677,8532	2 126,00		144756	353	366	Empty	false	UGT1A9_i2_S381R,UGT1A9_i2_M33T,UGT1A9_i1_Q331R,UGT1A9_i2_K428E,UGT1A9_i1_S488F,UGT1A9_i1_L474M,UGT1A9_i1,UGT1A9_i2,UGT1A9_i1_V411L,UGT1A9_i1_K437X,UGT1A9_i1_K428E,UGT1A9_i1_Y486D,O60656,UGT1A9_i2_I294T,UGT1A9_i1_D256N,UGT1A9_i1_C3W,UGT1A9_i1_K402T,UGT1A9_i1_C3Y,UGT1A9_i2_K402T,UGT1A9_i1_P387H,UGT1A9_i1_A401P,UGT1A9_i2_G308E,UGT1A9_i1_A368T,UGT1A9_i2_P387H,UGT1A9_i2_K129N,UGT1A9_i2_A401P,UGT1A9_i1…
Kidney	UGT1A	15996	Ingel15996_GuillemetteC_20120524_03_MGFPeaklist (F052982)	UDP-glucuronosyltransferase 1-6 OS=Homo sapiens GN=UGT1A6 PE=1 SV=2	P19224,UGT1A6_i1,UGT1A6_i1_A368T,UGT1A6_i1_A401P,UGT1A6_i1_A497X,UGT1A6_i1_A511P,UGT1A6_i1_G22C,UGT1A6_i1_G308E,UGT1A6_i1_I294T,UGT1A6_i1_K402T,UGT1A6_i1_L474M,UGT1A6_i1_L496X,UGT1A6_i1_P387H,UGT1A6_i1_R184S,UGT1A6_i1_S375F,UGT1A6_i1_S381R,UGT1A6_i1_S488F,UGT1A6_i1_S70Y,UGT1A6_i1_S7A,UGT1A6_i1_T181A,UGT1A6_i1_Y486D	CP13_3_HomoSapiens_9606_20130509.fasta,GuillemetteC_UGT_20131017.fasta	60 703,9	100,0 %	2	2	2	0,0109%	17,9%	AMAIADALGK	K	I	99,7 %	1,26	0	8	0	0	2	976,5134	1 768,00		141274	318	327	Empty	false	UGT1A9_i2_S381R,UGT1A9_i2_M33T,UGT1A9_i1_Q331R,UGT1A9_i2_K428E,UGT1A9_i1_S488F,UGT1A9_i2_R341X,UGT1A9_i1_L474M,UGT1A9_i1,UGT1A9_i2,UGT1A9_i1_V411L,UGT1A9_i1_K437X,UGT1A9_i1_Y486D,UGT1A9_i1_K428E,O60656,UGT1A9_i1_P364L,UGT1A9_i2_Q357R,UGT1A9_i2_Q357X,UGT1A9_i2_R367G,UGT1A9_i2_I294T,UGT1A9_i1_D256N,UGT1A9_i1_C3W,UGT1A9_i1_K402T,UGT1A9_i1_R367G,UGT1A9_i1_C3Y,UGT1A9_i2_K402T,UGT1A9_i1_P387H,UGT1A9_i1…
Kidney	UGT1A	15996	Ingel15996_GuillemetteC_20120524_03_MGFPeaklist (F052982)	UDP-glucuronosyltransferase 1-6 OS=Homo sapiens GN=UGT1A6 PE=1 SV=2	P19224,UGT1A6_i1,UGT1A6_i1_A368T,UGT1A6_i1_A401P,UGT1A6_i1_A497X,UGT1A6_i1_A511P,UGT1A6_i1_G22C,UGT1A6_i1_G308E,UGT1A6_i1_I294T,UGT1A6_i1_K402T,UGT1A6_i1_L474M,UGT1A6_i1_L496X,UGT1A6_i1_P387H,UGT1A6_i1_R184S,UGT1A6_i1_S375F,UGT1A6_i1_S381R,UGT1A6_i1_S488F,UGT1A6_i1_S70Y,UGT1A6_i1_S7A,UGT1A6_i1_T181A,UGT1A6_i1_Y486D	CP13_3_HomoSapiens_9606_20130509.fasta,GuillemetteC_UGT_20131017.fasta	60 703,9	100,0 %	2	2	2	0,0109%	17,9%	DIVEVLSDR	K	G	99,7 %	0,770	0	1	0	0	2	1 045,5525			12 830,7	44	52	Empty	true
Kidney	UGT1A	15996	Ingel15996_GuillemetteC_20120524_03_MGFPeaklist (F052982)	UDP-glucuronosyltransferase 1-6 OS=Homo sapiens GN=UGT1A6 PE=1 SV=2	P19224,UGT1A6_i1,UGT1A6_i1_A368T,UGT1A6_i1_A401P,UGT1A6_i1_A497X,UGT1A6_i1_A511P,UGT1A6_i1_G22C,UGT1A6_i1_G308E,UGT1A6_i1_I294T,UGT1A6_i1_K402T,UGT1A6_i1_L474M,UGT1A6_i1_L496X,UGT1A6_i1_P387H,UGT1A6_i1_R184S,UGT1A6_i1_S375F,UGT1A6_i1_S381R,UGT1A6_i1_S488F,UGT1A6_i1_S70Y,UGT1A6_i1_S7A,UGT1A6_i1_T181A,UGT1A6_i1_Y486D	CP13_3_HomoSapiens_9606_20130509.fasta,GuillemetteC_UGT_20131017.fasta	60 703,9	100,0 %	2	2	2	0,0109%	17,9%	DRPVEPLDLAVFWVEFVMR	K	H	99,7 %	3,37	0	0	2	0	2	2 334,1953			12 322,3	448	466	Empty	false	UGT1A9_i1_Q331R,UGT1A9_i1_S488F,UGT1A9_i1_L474M,UGT1A9_i1,UGT1A9_i1_V411L,UGT1A9_i1_Y486D,UGT1A9_i1_K428E,O60656,UGT1A9_i1_P364L,UGT1A9_i1_D256N,UGT1A9_i1_C3W,UGT1A9_i1_K402T,UGT1A9_i1_R367G,UGT1A9_i1_C3Y,UGT1A9_i1_P387H,UGT1A9_i1_A401P,UGT1A9_i1_A368T,UGT1A9_i1_Q357R,UGT1A9_i1_S442I,UGT1A9_i1_A511P,UGT1A9_i1_K129N,UGT1A9_i1_L496X,UGT1A9_i1_S381R,UGT1A9_i1_G308E,UGT1A9_i1_A497X,UGT1A9_i1_S375F,UG…
Kidney	UGT1A	15996	Ingel15996_GuillemetteC_20120524_03_MGFPeaklist (F052982)	UDP-glucuronosyltransferase 1-6 OS=Homo sapiens GN=UGT1A6 PE=1 SV=2	P19224,UGT1A6_i1,UGT1A6_i1_A368T,UGT1A6_i1_A401P,UGT1A6_i1_A497X,UGT1A6_i1_A511P,UGT1A6_i1_G22C,UGT1A6_i1_G308E,UGT1A6_i1_I294T,UGT1A6_i1_K402T,UGT1A6_i1_L474M,UGT1A6_i1_L496X,UGT1A6_i1_P387H,UGT1A6_i1_R184S,UGT1A6_i1_S375F,UGT1A6_i1_S381R,UGT1A6_i1_S488F,UGT1A6_i1_S70Y,UGT1A6_i1_S7A,UGT1A6_i1_T181A,UGT1A6_i1_Y486D	CP13_3_HomoSapiens_9606_20130509.fasta,GuillemetteC_UGT_20131017.fasta	60 703,9	100,0 %	2	2	2	0,0109%	17,9%	GAGVTLNVLEMTSEDLENALK	K	A	99,7 %	2,01	0	2	1	0	2	2 220,1067			12 607,6	407	427	Empty	false	UGT1A9_i2_S381R,UGT1A9_i2_M33T,UGT1A9_i1_Q331R,UGT1A9_i1_S488F,UGT1A9_i1_L474M,UGT1A9_i1,UGT1A9_i2,UGT1A9_i1_K437X,UGT1A9_i1_Y486D,O60656,UGT1A9_i1_P364L,UGT1A9_i2_Q357R,UGT1A9_i2_R367G,UGT1A9_i2_I294T,UGT1A9_i1_D256N,UGT1A9_i1_C3W,UGT1A9_i1_K402T,UGT1A9_i1_R367G,UGT1A9_i1_C3Y,UGT1A9_i2_K402T,UGT1A9_i1_P387H,UGT1A9_i1_A401P,UGT1A9_i2_G308E,UGT1A9_i1_A368T,UGT1A9_i2_P387H,UGT1A9_i2_K129N,UGT1A9_i2…
Kidney	UGT1A	15996	Ingel15996_GuillemetteC_20120524_03_MGFPeaklist (F052982)	UDP-glucuronosyltransferase 1-6 OS=Homo sapiens GN=UGT1A6 PE=1 SV=2	P19224,UGT1A6_i1,UGT1A6_i1_A368T,UGT1A6_i1_A401P,UGT1A6_i1_A497X,UGT1A6_i1_A511P,UGT1A6_i1_G22C,UGT1A6_i1_G308E,UGT1A6_i1_I294T,UGT1A6_i1_K402T,UGT1A6_i1_L474M,UGT1A6_i1_L496X,UGT1A6_i1_P387H,UGT1A6_i1_R184S,UGT1A6_i1_S375F,UGT1A6_i1_S381R,UGT1A6_i1_S488F,UGT1A6_i1_S70Y,UGT1A6_i1_S7A,UGT1A6_i1_T181A,UGT1A6_i1_Y486D	CP13_3_HomoSapiens_9606_20130509.fasta,GuillemetteC_UGT_20131017.fasta	60 703,9	100,0 %	2	2	2	0,0109%	17,9%	IPQTVLWR	K	Y	99,7 %	1,07	0	5	0	0	2	1 012,5939	2 153,50		111572	328	335	Empty	false	UGT1A9_i2_S381R,UGT1A9_i2_M33T,UGT1A9_i2_K428E,UGT1A9_i1_S488F,UGT1A9_i2_R341X,UGT1A9_i1_L474M,UGT1A9_i1,UGT1A9_i2,UGT1A9_i1_V411L,UGT1A9_i1_K437X,UGT1A9_i1_Y486D,UGT1A9_i1_K428E,O60656,UGT1A9_i1_P364L,UGT1A9_i2_Q357R,UGT1A9_i2_Q357X,UGT1A9_i2_R367G,UGT1A9_i2_I294T,UGT1A9_i1_D256N,UGT1A9_i1_C3W,UGT1A9_i1_K402T,UGT1A9_i1_R367G,UGT1A9_i1_C3Y,UGT1A9_i2_K402T,UGT1A9_i1_P387H,UGT1A9_i1_A401P,UGT1A9_i2…
Kidney	UGT1A	15996	Ingel15996_GuillemetteC_20120524_03_MGFPeaklist (F052982)	UDP-glucuronosyltransferase 1-6 OS=Homo sapiens GN=UGT1A6 PE=1 SV=2	P19224,UGT1A6_i1,UGT1A6_i1_A368T,UGT1A6_i1_A401P,UGT1A6_i1_A497X,UGT1A6_i1_A511P,UGT1A6_i1_G22C,UGT1A6_i1_G308E,UGT1A6_i1_I294T,UGT1A6_i1_K402T,UGT1A6_i1_L474M,UGT1A6_i1_L496X,UGT1A6_i1_P387H,UGT1A6_i1_R184S,UGT1A6_i1_S375F,UGT1A6_i1_S381R,UGT1A6_i1_S488F,UGT1A6_i1_S70Y,UGT1A6_i1_S7A,UGT1A6_i1_T181A,UGT1A6_i1_Y486D	CP13_3_HomoSapiens_9606_20130509.fasta,GuillemetteC_UGT_20131017.fasta	60 703,9	100,0 %	2	2	2	0,0109%	17,9%	IYPVPYDQEELKNR	K	Y	97,9 %	0,377	0	0	1	0	2	1 763,8964			5 429,16	77	90	Empty	true
Kidney	UGT1A	15996	Ingel15996_GuillemetteC_20120524_03_MGFPeaklist (F052982)	UDP-glucuronosyltransferase 1-6 OS=Homo sapiens GN=UGT1A6 PE=1 SV=2	P19224,UGT1A6_i1,UGT1A6_i1_A368T,UGT1A6_i1_A401P,UGT1A6_i1_A497X,UGT1A6_i1_A511P,UGT1A6_i1_G22C,UGT1A6_i1_G308E,UGT1A6_i1_I294T,UGT1A6_i1_K402T,UGT1A6_i1_L474M,UGT1A6_i1_L496X,UGT1A6_i1_P387H,UGT1A6_i1_R184S,UGT1A6_i1_S375F,UGT1A6_i1_S381R,UGT1A6_i1_S488F,UGT1A6_i1_S70Y,UGT1A6_i1_S7A,UGT1A6_i1_T181A,UGT1A6_i1_Y486D	CP13_3_HomoSapiens_9606_20130509.fasta,GuillemetteC_UGT_20131017.fasta	60 703,9	100,0 %	2	2	2	0,0109%	17,9%	WLPQNDLLGHPMTR	K	A	99,7 %	6,24	0	0	6	0	2	1 677,8532	2 126,00		144756	353	366	Empty	false	UGT1A9_i2_S381R,UGT1A9_i2_M33T,UGT1A9_i1_Q331R,UGT1A9_i2_K428E,UGT1A9_i1_S488F,UGT1A9_i1_L474M,UGT1A9_i1,UGT1A9_i2,UGT1A9_i1_V411L,UGT1A9_i1_K437X,UGT1A9_i1_K428E,UGT1A9_i1_Y486D,O60656,UGT1A9_i2_I294T,UGT1A9_i1_D256N,UGT1A9_i1_C3W,UGT1A9_i1_K402T,UGT1A9_i1_C3Y,UGT1A9_i2_K402T,UGT1A9_i1_P387H,UGT1A9_i1_A401P,UGT1A9_i2_G308E,UGT1A9_i1_A368T,UGT1A9_i2_P387H,UGT1A9_i2_K129N,UGT1A9_i2_A401P,UGT1A9_i1…
Kidney	UGT1A	15996	Ingel15996_GuillemetteC_20120524_03_MGFPeaklist (F052982)	UDP-glucuronosyltransferase 1-6 OS=Homo sapiens GN=UGT1A6 PE=1 SV=2	P19224,UGT1A6_i1,UGT1A6_i1_A368T,UGT1A6_i1_A401P,UGT1A6_i1_A497X,UGT1A6_i1_A511P,UGT1A6_i1_G22C,UGT1A6_i1_G308E,UGT1A6_i1_I294T,UGT1A6_i1_K402T,UGT1A6_i1_L474M,UGT1A6_i1_L496X,UGT1A6_i1_P387H,UGT1A6_i1_R184S,UGT1A6_i1_S375F,UGT1A6_i1_S381R,UGT1A6_i1_S488F,UGT1A6_i1_S70Y,UGT1A6_i1_S7A,UGT1A6_i1_T181A,UGT1A6_i1_Y486D	CP13_3_HomoSapiens_9606_20130509.fasta,GuillemetteC_UGT_20131017.fasta	60 703,9	100,0 %	2	2	2	0,0109%	17,9%	AMAIADALGK	K	I	99,7 %	1,26	0	8	0	0	2	976,5134	1 768,00		141274	318	327	Empty	false	UGT1A9_i2_S381R,UGT1A9_i2_M33T,UGT1A9_i1_Q331R,UGT1A9_i2_K428E,UGT1A9_i1_S488F,UGT1A9_i2_R341X,UGT1A9_i1_L474M,UGT1A9_i1,UGT1A9_i2,UGT1A9_i1_V411L,UGT1A9_i1_K437X,UGT1A9_i1_Y486D,UGT1A9_i1_K428E,O60656,UGT1A9_i1_P364L,UGT1A9_i2_Q357R,UGT1A9_i2_Q357X,UGT1A9_i2_R367G,UGT1A9_i2_I294T,UGT1A9_i1_D256N,UGT1A9_i1_C3W,UGT1A9_i1_K402T,UGT1A9_i1_R367G,UGT1A9_i1_C3Y,UGT1A9_i2_K402T,UGT1A9_i1_P387H,UGT1A9_i1…
Kidney	UGT1A	15996	Ingel15996_GuillemetteC_20120524_03_MGFPeaklist (F052982)	UDP-glucuronosyltransferase 1-6 OS=Homo sapiens GN=UGT1A6 PE=1 SV=2	P19224,UGT1A6_i1,UGT1A6_i1_A368T,UGT1A6_i1_A401P,UGT1A6_i1_A497X,UGT1A6_i1_A511P,UGT1A6_i1_G22C,UGT1A6_i1_G308E,UGT1A6_i1_I294T,UGT1A6_i1_K402T,UGT1A6_i1_L474M,UGT1A6_i1_L496X,UGT1A6_i1_P387H,UGT1A6_i1_R184S,UGT1A6_i1_S375F,UGT1A6_i1_S381R,UGT1A6_i1_S488F,UGT1A6_i1_S70Y,UGT1A6_i1_S7A,UGT1A6_i1_T181A,UGT1A6_i1_Y486D	CP13_3_HomoSapiens_9606_20130509.fasta,GuillemetteC_UGT_20131017.fasta	60 703,9	100,0 %	2	2	2	0,0109%	17,9%	DIVEVLSDR	K	G	99,7 %	0,770	0	1	0	0	2	1 045,5525			12 830,7	44	52	Empty	true
Kidney	UGT1A	15996	Ingel15996_GuillemetteC_20120524_03_MGFPeaklist (F052982)	UDP-glucuronosyltransferase 1-6 OS=Homo sapiens GN=UGT1A6 PE=1 SV=2	P19224,UGT1A6_i1,UGT1A6_i1_A368T,UGT1A6_i1_A401P,UGT1A6_i1_A497X,UGT1A6_i1_A511P,UGT1A6_i1_G22C,UGT1A6_i1_G308E,UGT1A6_i1_I294T,UGT1A6_i1_K402T,UGT1A6_i1_L474M,UGT1A6_i1_L496X,UGT1A6_i1_P387H,UGT1A6_i1_R184S,UGT1A6_i1_S375F,UGT1A6_i1_S381R,UGT1A6_i1_S488F,UGT1A6_i1_S70Y,UGT1A6_i1_S7A,UGT1A6_i1_T181A,UGT1A6_i1_Y486D	CP13_3_HomoSapiens_9606_20130509.fasta,GuillemetteC_UGT_20131017.fasta	60 703,9	100,0 %	2	2	2	0,0109%	17,9%	DRPVEPLDLAVFWVEFVMR	K	H	99,7 %	3,37	0	0	2	0	2	2 334,1953			12 322,3	448	466	Empty	false	UGT1A9_i1_Q331R,UGT1A9_i1_S488F,UGT1A9_i1_L474M,UGT1A9_i1,UGT1A9_i1_V411L,UGT1A9_i1_Y486D,UGT1A9_i1_K428E,O60656,UGT1A9_i1_P364L,UGT1A9_i1_D256N,UGT1A9_i1_C3W,UGT1A9_i1_K402T,UGT1A9_i1_R367G,UGT1A9_i1_C3Y,UGT1A9_i1_P387H,UGT1A9_i1_A401P,UGT1A9_i1_A368T,UGT1A9_i1_Q357R,UGT1A9_i1_S442I,UGT1A9_i1_A511P,UGT1A9_i1_K129N,UGT1A9_i1_L496X,UGT1A9_i1_S381R,UGT1A9_i1_G308E,UGT1A9_i1_A497X,UGT1A9_i1_S375F,UG…
Kidney	UGT1A	15996	Ingel15996_GuillemetteC_20120524_03_MGFPeaklist (F052982)	UDP-glucuronosyltransferase 1-6 OS=Homo sapiens GN=UGT1A6 PE=1 SV=2	P19224,UGT1A6_i1,UGT1A6_i1_A368T,UGT1A6_i1_A401P,UGT1A6_i1_A497X,UGT1A6_i1_A511P,UGT1A6_i1_G22C,UGT1A6_i1_G308E,UGT1A6_i1_I294T,UGT1A6_i1_K402T,UGT1A6_i1_L474M,UGT1A6_i1_L496X,UGT1A6_i1_P387H,UGT1A6_i1_R184S,UGT1A6_i1_S375F,UGT1A6_i1_S381R,UGT1A6_i1_S488F,UGT1A6_i1_S70Y,UGT1A6_i1_S7A,UGT1A6_i1_T181A,UGT1A6_i1_Y486D	CP13_3_HomoSapiens_9606_20130509.fasta,GuillemetteC_UGT_20131017.fasta	60 703,9	100,0 %	2	2	2	0,0109%	17,9%	GAGVTLNVLEMTSEDLENALK	K	A	99,7 %	2,01	0	2	1	0	2	2 220,1067			12 607,6	407	427	Empty	false	UGT1A9_i2_S381R,UGT1A9_i2_M33T,UGT1A9_i1_Q331R,UGT1A9_i1_S488F,UGT1A9_i1_L474M,UGT1A9_i1,UGT1A9_i2,UGT1A9_i1_K437X,UGT1A9_i1_Y486D,O60656,UGT1A9_i1_P364L,UGT1A9_i2_Q357R,UGT1A9_i2_R367G,UGT1A9_i2_I294T,UGT1A9_i1_D256N,UGT1A9_i1_C3W,UGT1A9_i1_K402T,UGT1A9_i1_R367G,UGT1A9_i1_C3Y,UGT1A9_i2_K402T,UGT1A9_i1_P387H,UGT1A9_i1_A401P,UGT1A9_i2_G308E,UGT1A9_i1_A368T,UGT1A9_i2_P387H,UGT1A9_i2_K129N,UGT1A9_i2…
Kidney	UGT1A	15996	Ingel15996_GuillemetteC_20120524_03_MGFPeaklist (F052982)	UDP-glucuronosyltransferase 1-6 OS=Homo sapiens GN=UGT1A6 PE=1 SV=2	P19224,UGT1A6_i1,UGT1A6_i1_A368T,UGT1A6_i1_A401P,UGT1A6_i1_A497X,UGT1A6_i1_A511P,UGT1A6_i1_G22C,UGT1A6_i1_G308E,UGT1A6_i1_I294T,UGT1A6_i1_K402T,UGT1A6_i1_L474M,UGT1A6_i1_L496X,UGT1A6_i1_P387H,UGT1A6_i1_R184S,UGT1A6_i1_S375F,UGT1A6_i1_S381R,UGT1A6_i1_S488F,UGT1A6_i1_S70Y,UGT1A6_i1_S7A,UGT1A6_i1_T181A,UGT1A6_i1_Y486D	CP13_3_HomoSapiens_9606_20130509.fasta,GuillemetteC_UGT_20131017.fasta	60 703,9	100,0 %	2	2	2	0,0109%	17,9%	IPQTVLWR	K	Y	99,7 %	1,07	0	5	0	0	2	1 012,5939	2 153,50		111572	328	335	Empty	false	UGT1A9_i2_S381R,UGT1A9_i2_M33T,UGT1A9_i2_K428E,UGT1A9_i1_S488F,UGT1A9_i2_R341X,UGT1A9_i1_L474M,UGT1A9_i1,UGT1A9_i2,UGT1A9_i1_V411L,UGT1A9_i1_K437X,UGT1A9_i1_Y486D,UGT1A9_i1_K428E,O60656,UGT1A9_i1_P364L,UGT1A9_i2_Q357R,UGT1A9_i2_Q357X,UGT1A9_i2_R367G,UGT1A9_i2_I294T,UGT1A9_i1_D256N,UGT1A9_i1_C3W,UGT1A9_i1_K402T,UGT1A9_i1_R367G,UGT1A9_i1_C3Y,UGT1A9_i2_K402T,UGT1A9_i1_P387H,UGT1A9_i1_A401P,UGT1A9_i2…
Kidney	UGT1A	15996	Ingel15996_GuillemetteC_20120524_03_MGFPeaklist (F052982)	UDP-glucuronosyltransferase 1-6 OS=Homo sapiens GN=UGT1A6 PE=1 SV=2	P19224,UGT1A6_i1,UGT1A6_i1_A368T,UGT1A6_i1_A401P,UGT1A6_i1_A497X,UGT1A6_i1_A511P,UGT1A6_i1_G22C,UGT1A6_i1_G308E,UGT1A6_i1_I294T,UGT1A6_i1_K402T,UGT1A6_i1_L474M,UGT1A6_i1_L496X,UGT1A6_i1_P387H,UGT1A6_i1_R184S,UGT1A6_i1_S375F,UGT1A6_i1_S381R,UGT1A6_i1_S488F,UGT1A6_i1_S70Y,UGT1A6_i1_S7A,UGT1A6_i1_T181A,UGT1A6_i1_Y486D	CP13_3_HomoSapiens_9606_20130509.fasta,GuillemetteC_UGT_20131017.fasta	60 703,9	100,0 %	2	2	2	0,0109%	17,9%	IYPVPYDQEELKNR	K	Y	97,9 %	0,377	0	0	1	0	2	1 763,8964			5 429,16	77	90	Empty	true
Kidney	UGT1A	15996	Ingel15996_GuillemetteC_20120524_03_MGFPeaklist (F052982)	UDP-glucuronosyltransferase 1-6 OS=Homo sapiens GN=UGT1A6 PE=1 SV=2	P19224,UGT1A6_i1,UGT1A6_i1_A368T,UGT1A6_i1_A401P,UGT1A6_i1_A497X,UGT1A6_i1_A511P,UGT1A6_i1_G22C,UGT1A6_i1_G308E,UGT1A6_i1_I294T,UGT1A6_i1_K402T,UGT1A6_i1_L474M,UGT1A6_i1_L496X,UGT1A6_i1_P387H,UGT1A6_i1_R184S,UGT1A6_i1_S375F,UGT1A6_i1_S381R,UGT1A6_i1_S488F,UGT1A6_i1_S70Y,UGT1A6_i1_S7A,UGT1A6_i1_T181A,UGT1A6_i1_Y486D	CP13_3_HomoSapiens_9606_20130509.fasta,GuillemetteC_UGT_20131017.fasta	60 703,9	100,0 %	2	2	2	0,0109%	17,9%	WLPQNDLLGHPMTR	K	A	99,7 %	6,24	0	0	6	0	2	1 677,8532	2 126,00		144756	353	366	Empty	false	UGT1A9_i2_S381R,UGT1A9_i2_M33T,UGT1A9_i1_Q331R,UGT1A9_i2_K428E,UGT1A9_i1_S488F,UGT1A9_i1_L474M,UGT1A9_i1,UGT1A9_i2,UGT1A9_i1_V411L,UGT1A9_i1_K437X,UGT1A9_i1_K428E,UGT1A9_i1_Y486D,O60656,UGT1A9_i2_I294T,UGT1A9_i1_D256N,UGT1A9_i1_C3W,UGT1A9_i1_K402T,UGT1A9_i1_C3Y,UGT1A9_i2_K402T,UGT1A9_i1_P387H,UGT1A9_i1_A401P,UGT1A9_i2_G308E,UGT1A9_i1_A368T,UGT1A9_i2_P387H,UGT1A9_i2_K129N,UGT1A9_i2_A401P,UGT1A9_i1…
Kidney	UGT1A	15996	Ingel15996_GuillemetteC_20120524_03_MGFPeaklist (F052982)	UDP-glucuronosyltransferase 1-6 OS=Homo sapiens GN=UGT1A6 PE=1 SV=2	P19224,UGT1A6_i1,UGT1A6_i1_A368T,UGT1A6_i1_A401P,UGT1A6_i1_A497X,UGT1A6_i1_A511P,UGT1A6_i1_G22C,UGT1A6_i1_G308E,UGT1A6_i1_I294T,UGT1A6_i1_K402T,UGT1A6_i1_L474M,UGT1A6_i1_L496X,UGT1A6_i1_P387H,UGT1A6_i1_R184S,UGT1A6_i1_S375F,UGT1A6_i1_S381R,UGT1A6_i1_S488F,UGT1A6_i1_S70Y,UGT1A6_i1_S7A,UGT1A6_i1_T181A,UGT1A6_i1_Y486D	CP13_3_HomoSapiens_9606_20130509.fasta,GuillemetteC_UGT_20131017.fasta	60 703,9	100,0 %	2	2	2	0,0109%	17,9%	AMAIADALGK	K	I	99,7 %	1,26	0	8	0	0	2	976,5134	1 768,00		141274	318	327	Empty	false	UGT1A9_i2_S381R,UGT1A9_i2_M33T,UGT1A9_i1_Q331R,UGT1A9_i2_K428E,UGT1A9_i1_S488F,UGT1A9_i2_R341X,UGT1A9_i1_L474M,UGT1A9_i1,UGT1A9_i2,UGT1A9_i1_V411L,UGT1A9_i1_K437X,UGT1A9_i1_Y486D,UGT1A9_i1_K428E,O60656,UGT1A9_i1_P364L,UGT1A9_i2_Q357R,UGT1A9_i2_Q357X,UGT1A9_i2_R367G,UGT1A9_i2_I294T,UGT1A9_i1_D256N,UGT1A9_i1_C3W,UGT1A9_i1_K402T,UGT1A9_i1_R367G,UGT1A9_i1_C3Y,UGT1A9_i2_K402T,UGT1A9_i1_P387H,UGT1A9_i1…
Kidney	UGT1A	15996	Ingel15996_GuillemetteC_20120524_03_MGFPeaklist (F052982)	UDP-glucuronosyltransferase 1-6 OS=Homo sapiens GN=UGT1A6 PE=1 SV=2	P19224,UGT1A6_i1,UGT1A6_i1_A368T,UGT1A6_i1_A401P,UGT1A6_i1_A497X,UGT1A6_i1_A511P,UGT1A6_i1_G22C,UGT1A6_i1_G308E,UGT1A6_i1_I294T,UGT1A6_i1_K402T,UGT1A6_i1_L474M,UGT1A6_i1_L496X,UGT1A6_i1_P387H,UGT1A6_i1_R184S,UGT1A6_i1_S375F,UGT1A6_i1_S381R,UGT1A6_i1_S488F,UGT1A6_i1_S70Y,UGT1A6_i1_S7A,UGT1A6_i1_T181A,UGT1A6_i1_Y486D	CP13_3_HomoSapiens_9606_20130509.fasta,GuillemetteC_UGT_20131017.fasta	60 703,9	100,0 %	2	2	2	0,0109%	17,9%	DIVEVLSDR	K	G	99,7 %	0,770	0	1	0	0	2	1 045,5525			12 830,7	44	52	Empty	true
Kidney	UGT1A	15996	Ingel15996_GuillemetteC_20120524_03_MGFPeaklist (F052982)	UDP-glucuronosyltransferase 1-6 OS=Homo sapiens GN=UGT1A6 PE=1 SV=2	P19224,UGT1A6_i1,UGT1A6_i1_A368T,UGT1A6_i1_A401P,UGT1A6_i1_A497X,UGT1A6_i1_A511P,UGT1A6_i1_G22C,UGT1A6_i1_G308E,UGT1A6_i1_I294T,UGT1A6_i1_K402T,UGT1A6_i1_L474M,UGT1A6_i1_L496X,UGT1A6_i1_P387H,UGT1A6_i1_R184S,UGT1A6_i1_S375F,UGT1A6_i1_S381R,UGT1A6_i1_S488F,UGT1A6_i1_S70Y,UGT1A6_i1_S7A,UGT1A6_i1_T181A,UGT1A6_i1_Y486D	CP13_3_HomoSapiens_9606_20130509.fasta,GuillemetteC_UGT_20131017.fasta	60 703,9	100,0 %	2	2	2	0,0109%	17,9%	DRPVEPLDLAVFWVEFVMR	K	H	99,7 %	3,37	0	0	2	0	2	2 334,1953			12 322,3	448	466	Empty	false	UGT1A9_i1_Q331R,UGT1A9_i1_S488F,UGT1A9_i1_L474M,UGT1A9_i1,UGT1A9_i1_V411L,UGT1A9_i1_Y486D,UGT1A9_i1_K428E,O60656,UGT1A9_i1_P364L,UGT1A9_i1_D256N,UGT1A9_i1_C3W,UGT1A9_i1_K402T,UGT1A9_i1_R367G,UGT1A9_i1_C3Y,UGT1A9_i1_P387H,UGT1A9_i1_A401P,UGT1A9_i1_A368T,UGT1A9_i1_Q357R,UGT1A9_i1_S442I,UGT1A9_i1_A511P,UGT1A9_i1_K129N,UGT1A9_i1_L496X,UGT1A9_i1_S381R,UGT1A9_i1_G308E,UGT1A9_i1_A497X,UGT1A9_i1_S375F,UG…
Kidney	UGT1A	15996	Ingel15996_GuillemetteC_20120524_03_MGFPeaklist (F052982)	UDP-glucuronosyltransferase 1-6 OS=Homo sapiens GN=UGT1A6 PE=1 SV=2	P19224,UGT1A6_i1,UGT1A6_i1_A368T,UGT1A6_i1_A401P,UGT1A6_i1_A497X,UGT1A6_i1_A511P,UGT1A6_i1_G22C,UGT1A6_i1_G308E,UGT1A6_i1_I294T,UGT1A6_i1_K402T,UGT1A6_i1_L474M,UGT1A6_i1_L496X,UGT1A6_i1_P387H,UGT1A6_i1_R184S,UGT1A6_i1_S375F,UGT1A6_i1_S381R,UGT1A6_i1_S488F,UGT1A6_i1_S70Y,UGT1A6_i1_S7A,UGT1A6_i1_T181A,UGT1A6_i1_Y486D	CP13_3_HomoSapiens_9606_20130509.fasta,GuillemetteC_UGT_20131017.fasta	60 703,9	100,0 %	2	2	2	0,0109%	17,9%	GAGVTLNVLEMTSEDLENALK	K	A	99,7 %	2,01	0	2	1	0	2	2 220,1067			12 607,6	407	427	Empty	false	UGT1A9_i2_S381R,UGT1A9_i2_M33T,UGT1A9_i1_Q331R,UGT1A9_i1_S488F,UGT1A9_i1_L474M,UGT1A9_i1,UGT1A9_i2,UGT1A9_i1_K437X,UGT1A9_i1_Y486D,O60656,UGT1A9_i1_P364L,UGT1A9_i2_Q357R,UGT1A9_i2_R367G,UGT1A9_i2_I294T,UGT1A9_i1_D256N,UGT1A9_i1_C3W,UGT1A9_i1_K402T,UGT1A9_i1_R367G,UGT1A9_i1_C3Y,UGT1A9_i2_K402T,UGT1A9_i1_P387H,UGT1A9_i1_A401P,UGT1A9_i2_G308E,UGT1A9_i1_A368T,UGT1A9_i2_P387H,UGT1A9_i2_K129N,UGT1A9_i2…
Kidney	UGT1A	15996	Ingel15996_GuillemetteC_20120524_03_MGFPeaklist (F052982)	UDP-glucuronosyltransferase 1-6 OS=Homo sapiens GN=UGT1A6 PE=1 SV=2	P19224,UGT1A6_i1,UGT1A6_i1_A368T,UGT1A6_i1_A401P,UGT1A6_i1_A497X,UGT1A6_i1_A511P,UGT1A6_i1_G22C,UGT1A6_i1_G308E,UGT1A6_i1_I294T,UGT1A6_i1_K402T,UGT1A6_i1_L474M,UGT1A6_i1_L496X,UGT1A6_i1_P387H,UGT1A6_i1_R184S,UGT1A6_i1_S375F,UGT1A6_i1_S381R,UGT1A6_i1_S488F,UGT1A6_i1_S70Y,UGT1A6_i1_S7A,UGT1A6_i1_T181A,UGT1A6_i1_Y486D	CP13_3_HomoSapiens_9606_20130509.fasta,GuillemetteC_UGT_20131017.fasta	60 703,9	100,0 %	2	2	2	0,0109%	17,9%	IPQTVLWR	K	Y	99,7 %	1,07	0	5	0	0	2	1 012,5939	2 153,50		111572	328	335	Empty	false	UGT1A9_i2_S381R,UGT1A9_i2_M33T,UGT1A9_i2_K428E,UGT1A9_i1_S488F,UGT1A9_i2_R341X,UGT1A9_i1_L474M,UGT1A9_i1,UGT1A9_i2,UGT1A9_i1_V411L,UGT1A9_i1_K437X,UGT1A9_i1_Y486D,UGT1A9_i1_K428E,O60656,UGT1A9_i1_P364L,UGT1A9_i2_Q357R,UGT1A9_i2_Q357X,UGT1A9_i2_R367G,UGT1A9_i2_I294T,UGT1A9_i1_D256N,UGT1A9_i1_C3W,UGT1A9_i1_K402T,UGT1A9_i1_R367G,UGT1A9_i1_C3Y,UGT1A9_i2_K402T,UGT1A9_i1_P387H,UGT1A9_i1_A401P,UGT1A9_i2…
Kidney	UGT1A	15996	Ingel15996_GuillemetteC_20120524_03_MGFPeaklist (F052982)	UDP-glucuronosyltransferase 1-6 OS=Homo sapiens GN=UGT1A6 PE=1 SV=2	P19224,UGT1A6_i1,UGT1A6_i1_A368T,UGT1A6_i1_A401P,UGT1A6_i1_A497X,UGT1A6_i1_A511P,UGT1A6_i1_G22C,UGT1A6_i1_G308E,UGT1A6_i1_I294T,UGT1A6_i1_K402T,UGT1A6_i1_L474M,UGT1A6_i1_L496X,UGT1A6_i1_P387H,UGT1A6_i1_R184S,UGT1A6_i1_S375F,UGT1A6_i1_S381R,UGT1A6_i1_S488F,UGT1A6_i1_S70Y,UGT1A6_i1_S7A,UGT1A6_i1_T181A,UGT1A6_i1_Y486D	CP13_3_HomoSapiens_9606_20130509.fasta,GuillemetteC_UGT_20131017.fasta	60 703,9	100,0 %	2	2	2	0,0109%	17,9%	IYPVPYDQEELKNR	K	Y	97,9 %	0,377	0	0	1	0	2	1 763,8964			5 429,16	77	90	Empty	true
Kidney	UGT1A	15996	Ingel15996_GuillemetteC_20120524_03_MGFPeaklist (F052982)	UDP-glucuronosyltransferase 1-6 OS=Homo sapiens GN=UGT1A6 PE=1 SV=2	P19224,UGT1A6_i1,UGT1A6_i1_A368T,UGT1A6_i1_A401P,UGT1A6_i1_A497X,UGT1A6_i1_A511P,UGT1A6_i1_G22C,UGT1A6_i1_G308E,UGT1A6_i1_I294T,UGT1A6_i1_K402T,UGT1A6_i1_L474M,UGT1A6_i1_L496X,UGT1A6_i1_P387H,UGT1A6_i1_R184S,UGT1A6_i1_S375F,UGT1A6_i1_S381R,UGT1A6_i1_S488F,UGT1A6_i1_S70Y,UGT1A6_i1_S7A,UGT1A6_i1_T181A,UGT1A6_i1_Y486D	CP13_3_HomoSapiens_9606_20130509.fasta,GuillemetteC_UGT_20131017.fasta	60 703,9	100,0 %	2	2	2	0,0109%	17,9%	WLPQNDLLGHPMTR	K	A	99,7 %	6,24	0	0	6	0	2	1 677,8532	2 126,00		144756	353	366	Empty	false	UGT1A9_i2_S381R,UGT1A9_i2_M33T,UGT1A9_i1_Q331R,UGT1A9_i2_K428E,UGT1A9_i1_S488F,UGT1A9_i1_L474M,UGT1A9_i1,UGT1A9_i2,UGT1A9_i1_V411L,UGT1A9_i1_K437X,UGT1A9_i1_K428E,UGT1A9_i1_Y486D,O60656,UGT1A9_i2_I294T,UGT1A9_i1_D256N,UGT1A9_i1_C3W,UGT1A9_i1_K402T,UGT1A9_i1_C3Y,UGT1A9_i2_K402T,UGT1A9_i1_P387H,UGT1A9_i1_A401P,UGT1A9_i2_G308E,UGT1A9_i1_A368T,UGT1A9_i2_P387H,UGT1A9_i2_K129N,UGT1A9_i2_A401P,UGT1A9_i1…
Kidney	UGT1A	15996	Ingel15996_GuillemetteC_20120524_03_MGFPeaklist (F052982)	UDP-glucuronosyltransferase 1-6 OS=Homo sapiens GN=UGT1A6 PE=1 SV=2	P19224,UGT1A6_i1,UGT1A6_i1_A368T,UGT1A6_i1_A401P,UGT1A6_i1_A497X,UGT1A6_i1_A511P,UGT1A6_i1_G22C,UGT1A6_i1_G308E,UGT1A6_i1_I294T,UGT1A6_i1_K402T,UGT1A6_i1_L474M,UGT1A6_i1_L496X,UGT1A6_i1_P387H,UGT1A6_i1_R184S,UGT1A6_i1_S375F,UGT1A6_i1_S381R,UGT1A6_i1_S488F,UGT1A6_i1_S70Y,UGT1A6_i1_S7A,UGT1A6_i1_T181A,UGT1A6_i1_Y486D	CP13_3_HomoSapiens_9606_20130509.fasta,GuillemetteC_UGT_20131017.fasta	60 703,9	100,0 %	2	2	2	0,0109%	17,9%	AMAIADALGK	K	I	99,7 %	1,26	0	8	0	0	2	976,5134	1 768,00		141274	318	327	Empty	false	UGT1A9_i2_S381R,UGT1A9_i2_M33T,UGT1A9_i1_Q331R,UGT1A9_i2_K428E,UGT1A9_i1_S488F,UGT1A9_i2_R341X,UGT1A9_i1_L474M,UGT1A9_i1,UGT1A9_i2,UGT1A9_i1_V411L,UGT1A9_i1_K437X,UGT1A9_i1_Y486D,UGT1A9_i1_K428E,O60656,UGT1A9_i1_P364L,UGT1A9_i2_Q357R,UGT1A9_i2_Q357X,UGT1A9_i2_R367G,UGT1A9_i2_I294T,UGT1A9_i1_D256N,UGT1A9_i1_C3W,UGT1A9_i1_K402T,UGT1A9_i1_R367G,UGT1A9_i1_C3Y,UGT1A9_i2_K402T,UGT1A9_i1_P387H,UGT1A9_i1…
Kidney	UGT1A	15996	Ingel15996_GuillemetteC_20120524_03_MGFPeaklist (F052982)	UDP-glucuronosyltransferase 1-6 OS=Homo sapiens GN=UGT1A6 PE=1 SV=2	P19224,UGT1A6_i1,UGT1A6_i1_A368T,UGT1A6_i1_A401P,UGT1A6_i1_A497X,UGT1A6_i1_A511P,UGT1A6_i1_G22C,UGT1A6_i1_G308E,UGT1A6_i1_I294T,UGT1A6_i1_K402T,UGT1A6_i1_L474M,UGT1A6_i1_L496X,UGT1A6_i1_P387H,UGT1A6_i1_R184S,UGT1A6_i1_S375F,UGT1A6_i1_S381R,UGT1A6_i1_S488F,UGT1A6_i1_S70Y,UGT1A6_i1_S7A,UGT1A6_i1_T181A,UGT1A6_i1_Y486D	CP13_3_HomoSapiens_9606_20130509.fasta,GuillemetteC_UGT_20131017.fasta	60 703,9	100,0 %	2	2	2	0,0109%	17,9%	DIVEVLSDR	K	G	99,7 %	0,770	0	1	0	0	2	1 045,5525			12 830,7	44	52	Empty	true
Kidney	UGT1A	15996	Ingel15996_GuillemetteC_20120524_03_MGFPeaklist (F052982)	UDP-glucuronosyltransferase 1-6 OS=Homo sapiens GN=UGT1A6 PE=1 SV=2	P19224,UGT1A6_i1,UGT1A6_i1_A368T,UGT1A6_i1_A401P,UGT1A6_i1_A497X,UGT1A6_i1_A511P,UGT1A6_i1_G22C,UGT1A6_i1_G308E,UGT1A6_i1_I294T,UGT1A6_i1_K402T,UGT1A6_i1_L474M,UGT1A6_i1_L496X,UGT1A6_i1_P387H,UGT1A6_i1_R184S,UGT1A6_i1_S375F,UGT1A6_i1_S381R,UGT1A6_i1_S488F,UGT1A6_i1_S70Y,UGT1A6_i1_S7A,UGT1A6_i1_T181A,UGT1A6_i1_Y486D	CP13_3_HomoSapiens_9606_20130509.fasta,GuillemetteC_UGT_20131017.fasta	60 703,9	100,0 %	2	2	2	0,0109%	17,9%	DRPVEPLDLAVFWVEFVMR	K	H	99,7 %	3,37	0	0	2	0	2	2 334,1953			12 322,3	448	466	Empty	false	UGT1A9_i1_Q331R,UGT1A9_i1_S488F,UGT1A9_i1_L474M,UGT1A9_i1,UGT1A9_i1_V411L,UGT1A9_i1_Y486D,UGT1A9_i1_K428E,O60656,UGT1A9_i1_P364L,UGT1A9_i1_D256N,UGT1A9_i1_C3W,UGT1A9_i1_K402T,UGT1A9_i1_R367G,UGT1A9_i1_C3Y,UGT1A9_i1_P387H,UGT1A9_i1_A401P,UGT1A9_i1_A368T,UGT1A9_i1_Q357R,UGT1A9_i1_S442I,UGT1A9_i1_A511P,UGT1A9_i1_K129N,UGT1A9_i1_L496X,UGT1A9_i1_S381R,UGT1A9_i1_G308E,UGT1A9_i1_A497X,UGT1A9_i1_S375F,UG…
Kidney	UGT1A	15996	Ingel15996_GuillemetteC_20120524_03_MGFPeaklist (F052982)	UDP-glucuronosyltransferase 1-6 OS=Homo sapiens GN=UGT1A6 PE=1 SV=2	P19224,UGT1A6_i1,UGT1A6_i1_A368T,UGT1A6_i1_A401P,UGT1A6_i1_A497X,UGT1A6_i1_A511P,UGT1A6_i1_G22C,UGT1A6_i1_G308E,UGT1A6_i1_I294T,UGT1A6_i1_K402T,UGT1A6_i1_L474M,UGT1A6_i1_L496X,UGT1A6_i1_P387H,UGT1A6_i1_R184S,UGT1A6_i1_S375F,UGT1A6_i1_S381R,UGT1A6_i1_S488F,UGT1A6_i1_S70Y,UGT1A6_i1_S7A,UGT1A6_i1_T181A,UGT1A6_i1_Y486D	CP13_3_HomoSapiens_9606_20130509.fasta,GuillemetteC_UGT_20131017.fasta	60 703,9	100,0 %	2	2	2	0,0109%	17,9%	GAGVTLNVLEMTSEDLENALK	K	A	99,7 %	2,01	0	2	1	0	2	2 220,1067			12 607,6	407	427	Empty	false	UGT1A9_i2_S381R,UGT1A9_i2_M33T,UGT1A9_i1_Q331R,UGT1A9_i1_S488F,UGT1A9_i1_L474M,UGT1A9_i1,UGT1A9_i2,UGT1A9_i1_K437X,UGT1A9_i1_Y486D,O60656,UGT1A9_i1_P364L,UGT1A9_i2_Q357R,UGT1A9_i2_R367G,UGT1A9_i2_I294T,UGT1A9_i1_D256N,UGT1A9_i1_C3W,UGT1A9_i1_K402T,UGT1A9_i1_R367G,UGT1A9_i1_C3Y,UGT1A9_i2_K402T,UGT1A9_i1_P387H,UGT1A9_i1_A401P,UGT1A9_i2_G308E,UGT1A9_i1_A368T,UGT1A9_i2_P387H,UGT1A9_i2_K129N,UGT1A9_i2…
Kidney	UGT1A	15996	Ingel15996_GuillemetteC_20120524_03_MGFPeaklist (F052982)	UDP-glucuronosyltransferase 1-6 OS=Homo sapiens GN=UGT1A6 PE=1 SV=2	P19224,UGT1A6_i1,UGT1A6_i1_A368T,UGT1A6_i1_A401P,UGT1A6_i1_A497X,UGT1A6_i1_A511P,UGT1A6_i1_G22C,UGT1A6_i1_G308E,UGT1A6_i1_I294T,UGT1A6_i1_K402T,UGT1A6_i1_L474M,UGT1A6_i1_L496X,UGT1A6_i1_P387H,UGT1A6_i1_R184S,UGT1A6_i1_S375F,UGT1A6_i1_S381R,UGT1A6_i1_S488F,UGT1A6_i1_S70Y,UGT1A6_i1_S7A,UGT1A6_i1_T181A,UGT1A6_i1_Y486D	CP13_3_HomoSapiens_9606_20130509.fasta,GuillemetteC_UGT_20131017.fasta	60 703,9	100,0 %	2	2	2	0,0109%	17,9%	IPQTVLWR	K	Y	99,7 %	1,07	0	5	0	0	2	1 012,5939	2 153,50		111572	328	335	Empty	false	UGT1A9_i2_S381R,UGT1A9_i2_M33T,UGT1A9_i2_K428E,UGT1A9_i1_S488F,UGT1A9_i2_R341X,UGT1A9_i1_L474M,UGT1A9_i1,UGT1A9_i2,UGT1A9_i1_V411L,UGT1A9_i1_K437X,UGT1A9_i1_Y486D,UGT1A9_i1_K428E,O60656,UGT1A9_i1_P364L,UGT1A9_i2_Q357R,UGT1A9_i2_Q357X,UGT1A9_i2_R367G,UGT1A9_i2_I294T,UGT1A9_i1_D256N,UGT1A9_i1_C3W,UGT1A9_i1_K402T,UGT1A9_i1_R367G,UGT1A9_i1_C3Y,UGT1A9_i2_K402T,UGT1A9_i1_P387H,UGT1A9_i1_A401P,UGT1A9_i2…
Kidney	UGT1A	15996	Ingel15996_GuillemetteC_20120524_03_MGFPeaklist (F052982)	UDP-glucuronosyltransferase 1-6 OS=Homo sapiens GN=UGT1A6 PE=1 SV=2	P19224,UGT1A6_i1,UGT1A6_i1_A368T,UGT1A6_i1_A401P,UGT1A6_i1_A497X,UGT1A6_i1_A511P,UGT1A6_i1_G22C,UGT1A6_i1_G308E,UGT1A6_i1_I294T,UGT1A6_i1_K402T,UGT1A6_i1_L474M,UGT1A6_i1_L496X,UGT1A6_i1_P387H,UGT1A6_i1_R184S,UGT1A6_i1_S375F,UGT1A6_i1_S381R,UGT1A6_i1_S488F,UGT1A6_i1_S70Y,UGT1A6_i1_S7A,UGT1A6_i1_T181A,UGT1A6_i1_Y486D	CP13_3_HomoSapiens_9606_20130509.fasta,GuillemetteC_UGT_20131017.fasta	60 703,9	100,0 %	2	2	2	0,0109%	17,9%	IYPVPYDQEELKNR	K	Y	97,9 %	0,377	0	0	1	0	2	1 763,8964			5 429,16	77	90	Empty	true
Kidney	UGT1A	15996	Ingel15996_GuillemetteC_20120524_03_MGFPeaklist (F052982)	UDP-glucuronosyltransferase 1-6 OS=Homo sapiens GN=UGT1A6 PE=1 SV=2	P19224,UGT1A6_i1,UGT1A6_i1_A368T,UGT1A6_i1_A401P,UGT1A6_i1_A497X,UGT1A6_i1_A511P,UGT1A6_i1_G22C,UGT1A6_i1_G308E,UGT1A6_i1_I294T,UGT1A6_i1_K402T,UGT1A6_i1_L474M,UGT1A6_i1_L496X,UGT1A6_i1_P387H,UGT1A6_i1_R184S,UGT1A6_i1_S375F,UGT1A6_i1_S381R,UGT1A6_i1_S488F,UGT1A6_i1_S70Y,UGT1A6_i1_S7A,UGT1A6_i1_T181A,UGT1A6_i1_Y486D	CP13_3_HomoSapiens_9606_20130509.fasta,GuillemetteC_UGT_20131017.fasta	60 703,9	100,0 %	2	2	2	0,0109%	17,9%	WLPQNDLLGHPMTR	K	A	99,7 %	6,24	0	0	6	0	2	1 677,8532	2 126,00		144756	353	366	Empty	false	UGT1A9_i2_S381R,UGT1A9_i2_M33T,UGT1A9_i1_Q331R,UGT1A9_i2_K428E,UGT1A9_i1_S488F,UGT1A9_i1_L474M,UGT1A9_i1,UGT1A9_i2,UGT1A9_i1_V411L,UGT1A9_i1_K437X,UGT1A9_i1_K428E,UGT1A9_i1_Y486D,O60656,UGT1A9_i2_I294T,UGT1A9_i1_D256N,UGT1A9_i1_C3W,UGT1A9_i1_K402T,UGT1A9_i1_C3Y,UGT1A9_i2_K402T,UGT1A9_i1_P387H,UGT1A9_i1_A401P,UGT1A9_i2_G308E,UGT1A9_i1_A368T,UGT1A9_i2_P387H,UGT1A9_i2_K129N,UGT1A9_i2_A401P,UGT1A9_i1…
Kidney	UGT1A	15996	Ingel15996_GuillemetteC_20120524_03_MGFPeaklist (F052982)	UDP-glucuronosyltransferase 1-6 OS=Homo sapiens GN=UGT1A6 PE=1 SV=2	P19224,UGT1A6_i1,UGT1A6_i1_A368T,UGT1A6_i1_A401P,UGT1A6_i1_A497X,UGT1A6_i1_A511P,UGT1A6_i1_G22C,UGT1A6_i1_G308E,UGT1A6_i1_I294T,UGT1A6_i1_K402T,UGT1A6_i1_L474M,UGT1A6_i1_L496X,UGT1A6_i1_P387H,UGT1A6_i1_R184S,UGT1A6_i1_S375F,UGT1A6_i1_S381R,UGT1A6_i1_S488F,UGT1A6_i1_S70Y,UGT1A6_i1_S7A,UGT1A6_i1_T181A,UGT1A6_i1_Y486D	CP13_3_HomoSapiens_9606_20130509.fasta,GuillemetteC_UGT_20131017.fasta	60 703,9	100,0 %	2	2	2	0,0109%	17,9%	AMAIADALGK	K	I	99,7 %	1,26	0	8	0	0	2	976,5134	1 768,00		141274	318	327	Empty	false	UGT1A9_i2_S381R,UGT1A9_i2_M33T,UGT1A9_i1_Q331R,UGT1A9_i2_K428E,UGT1A9_i1_S488F,UGT1A9_i2_R341X,UGT1A9_i1_L474M,UGT1A9_i1,UGT1A9_i2,UGT1A9_i1_V411L,UGT1A9_i1_K437X,UGT1A9_i1_Y486D,UGT1A9_i1_K428E,O60656,UGT1A9_i1_P364L,UGT1A9_i2_Q357R,UGT1A9_i2_Q357X,UGT1A9_i2_R367G,UGT1A9_i2_I294T,UGT1A9_i1_D256N,UGT1A9_i1_C3W,UGT1A9_i1_K402T,UGT1A9_i1_R367G,UGT1A9_i1_C3Y,UGT1A9_i2_K402T,UGT1A9_i1_P387H,UGT1A9_i1…
Kidney	UGT1A	15996	Ingel15996_GuillemetteC_20120524_03_MGFPeaklist (F052982)	UDP-glucuronosyltransferase 1-6 OS=Homo sapiens GN=UGT1A6 PE=1 SV=2	P19224,UGT1A6_i1,UGT1A6_i1_A368T,UGT1A6_i1_A401P,UGT1A6_i1_A497X,UGT1A6_i1_A511P,UGT1A6_i1_G22C,UGT1A6_i1_G308E,UGT1A6_i1_I294T,UGT1A6_i1_K402T,UGT1A6_i1_L474M,UGT1A6_i1_L496X,UGT1A6_i1_P387H,UGT1A6_i1_R184S,UGT1A6_i1_S375F,UGT1A6_i1_S381R,UGT1A6_i1_S488F,UGT1A6_i1_S70Y,UGT1A6_i1_S7A,UGT1A6_i1_T181A,UGT1A6_i1_Y486D	CP13_3_HomoSapiens_9606_20130509.fasta,GuillemetteC_UGT_20131017.fasta	60 703,9	100,0 %	2	2	2	0,0109%	17,9%	DIVEVLSDR	K	G	99,7 %	0,770	0	1	0	0	2	1 045,5525			12 830,7	44	52	Empty	true
Kidney	UGT1A	15996	Ingel15996_GuillemetteC_20120524_03_MGFPeaklist (F052982)	UDP-glucuronosyltransferase 1-6 OS=Homo sapiens GN=UGT1A6 PE=1 SV=2	P19224,UGT1A6_i1,UGT1A6_i1_A368T,UGT1A6_i1_A401P,UGT1A6_i1_A497X,UGT1A6_i1_A511P,UGT1A6_i1_G22C,UGT1A6_i1_G308E,UGT1A6_i1_I294T,UGT1A6_i1_K402T,UGT1A6_i1_L474M,UGT1A6_i1_L496X,UGT1A6_i1_P387H,UGT1A6_i1_R184S,UGT1A6_i1_S375F,UGT1A6_i1_S381R,UGT1A6_i1_S488F,UGT1A6_i1_S70Y,UGT1A6_i1_S7A,UGT1A6_i1_T181A,UGT1A6_i1_Y486D	CP13_3_HomoSapiens_9606_20130509.fasta,GuillemetteC_UGT_20131017.fasta	60 703,9	100,0 %	2	2	2	0,0109%	17,9%	DRPVEPLDLAVFWVEFVMR	K	H	99,7 %	3,37	0	0	2	0	2	2 334,1953			12 322,3	448	466	Empty	false	UGT1A9_i1_Q331R,UGT1A9_i1_S488F,UGT1A9_i1_L474M,UGT1A9_i1,UGT1A9_i1_V411L,UGT1A9_i1_Y486D,UGT1A9_i1_K428E,O60656,UGT1A9_i1_P364L,UGT1A9_i1_D256N,UGT1A9_i1_C3W,UGT1A9_i1_K402T,UGT1A9_i1_R367G,UGT1A9_i1_C3Y,UGT1A9_i1_P387H,UGT1A9_i1_A401P,UGT1A9_i1_A368T,UGT1A9_i1_Q357R,UGT1A9_i1_S442I,UGT1A9_i1_A511P,UGT1A9_i1_K129N,UGT1A9_i1_L496X,UGT1A9_i1_S381R,UGT1A9_i1_G308E,UGT1A9_i1_A497X,UGT1A9_i1_S375F,UG…
Kidney	UGT1A	15996	Ingel15996_GuillemetteC_20120524_03_MGFPeaklist (F052982)	UDP-glucuronosyltransferase 1-6 OS=Homo sapiens GN=UGT1A6 PE=1 SV=2	P19224,UGT1A6_i1,UGT1A6_i1_A368T,UGT1A6_i1_A401P,UGT1A6_i1_A497X,UGT1A6_i1_A511P,UGT1A6_i1_G22C,UGT1A6_i1_G308E,UGT1A6_i1_I294T,UGT1A6_i1_K402T,UGT1A6_i1_L474M,UGT1A6_i1_L496X,UGT1A6_i1_P387H,UGT1A6_i1_R184S,UGT1A6_i1_S375F,UGT1A6_i1_S381R,UGT1A6_i1_S488F,UGT1A6_i1_S70Y,UGT1A6_i1_S7A,UGT1A6_i1_T181A,UGT1A6_i1_Y486D	CP13_3_HomoSapiens_9606_20130509.fasta,GuillemetteC_UGT_20131017.fasta	60 703,9	100,0 %	2	2	2	0,0109%	17,9%	GAGVTLNVLEMTSEDLENALK	K	A	99,7 %	2,01	0	2	1	0	2	2 220,1067			12 607,6	407	427	Empty	false	UGT1A9_i2_S381R,UGT1A9_i2_M33T,UGT1A9_i1_Q331R,UGT1A9_i1_S488F,UGT1A9_i1_L474M,UGT1A9_i1,UGT1A9_i2,UGT1A9_i1_K437X,UGT1A9_i1_Y486D,O60656,UGT1A9_i1_P364L,UGT1A9_i2_Q357R,UGT1A9_i2_R367G,UGT1A9_i2_I294T,UGT1A9_i1_D256N,UGT1A9_i1_C3W,UGT1A9_i1_K402T,UGT1A9_i1_R367G,UGT1A9_i1_C3Y,UGT1A9_i2_K402T,UGT1A9_i1_P387H,UGT1A9_i1_A401P,UGT1A9_i2_G308E,UGT1A9_i1_A368T,UGT1A9_i2_P387H,UGT1A9_i2_K129N,UGT1A9_i2…
Kidney	UGT1A	15996	Ingel15996_GuillemetteC_20120524_03_MGFPeaklist (F052982)	UDP-glucuronosyltransferase 1-6 OS=Homo sapiens GN=UGT1A6 PE=1 SV=2	P19224,UGT1A6_i1,UGT1A6_i1_A368T,UGT1A6_i1_A401P,UGT1A6_i1_A497X,UGT1A6_i1_A511P,UGT1A6_i1_G22C,UGT1A6_i1_G308E,UGT1A6_i1_I294T,UGT1A6_i1_K402T,UGT1A6_i1_L474M,UGT1A6_i1_L496X,UGT1A6_i1_P387H,UGT1A6_i1_R184S,UGT1A6_i1_S375F,UGT1A6_i1_S381R,UGT1A6_i1_S488F,UGT1A6_i1_S70Y,UGT1A6_i1_S7A,UGT1A6_i1_T181A,UGT1A6_i1_Y486D	CP13_3_HomoSapiens_9606_20130509.fasta,GuillemetteC_UGT_20131017.fasta	60 703,9	100,0 %	2	2	2	0,0109%	17,9%	IPQTVLWR	K	Y	99,7 %	1,07	0	5	0	0	2	1 012,5939	2 153,50		111572	328	335	Empty	false	UGT1A9_i2_S381R,UGT1A9_i2_M33T,UGT1A9_i2_K428E,UGT1A9_i1_S488F,UGT1A9_i2_R341X,UGT1A9_i1_L474M,UGT1A9_i1,UGT1A9_i2,UGT1A9_i1_V411L,UGT1A9_i1_K437X,UGT1A9_i1_Y486D,UGT1A9_i1_K428E,O60656,UGT1A9_i1_P364L,UGT1A9_i2_Q357R,UGT1A9_i2_Q357X,UGT1A9_i2_R367G,UGT1A9_i2_I294T,UGT1A9_i1_D256N,UGT1A9_i1_C3W,UGT1A9_i1_K402T,UGT1A9_i1_R367G,UGT1A9_i1_C3Y,UGT1A9_i2_K402T,UGT1A9_i1_P387H,UGT1A9_i1_A401P,UGT1A9_i2…
Kidney	UGT1A	15996	Ingel15996_GuillemetteC_20120524_03_MGFPeaklist (F052982)	UDP-glucuronosyltransferase 1-6 OS=Homo sapiens GN=UGT1A6 PE=1 SV=2	P19224,UGT1A6_i1,UGT1A6_i1_A368T,UGT1A6_i1_A401P,UGT1A6_i1_A497X,UGT1A6_i1_A511P,UGT1A6_i1_G22C,UGT1A6_i1_G308E,UGT1A6_i1_I294T,UGT1A6_i1_K402T,UGT1A6_i1_L474M,UGT1A6_i1_L496X,UGT1A6_i1_P387H,UGT1A6_i1_R184S,UGT1A6_i1_S375F,UGT1A6_i1_S381R,UGT1A6_i1_S488F,UGT1A6_i1_S70Y,UGT1A6_i1_S7A,UGT1A6_i1_T181A,UGT1A6_i1_Y486D	CP13_3_HomoSapiens_9606_20130509.fasta,GuillemetteC_UGT_20131017.fasta	60 703,9	100,0 %	2	2	2	0,0109%	17,9%	IYPVPYDQEELKNR	K	Y	97,9 %	0,377	0	0	1	0	2	1 763,8964			5 429,16	77	90	Empty	true
Kidney	UGT1A	15996	Ingel15996_GuillemetteC_20120524_03_MGFPeaklist (F052982)	UDP-glucuronosyltransferase 1-6 OS=Homo sapiens GN=UGT1A6 PE=1 SV=2	P19224,UGT1A6_i1,UGT1A6_i1_A368T,UGT1A6_i1_A401P,UGT1A6_i1_A497X,UGT1A6_i1_A511P,UGT1A6_i1_G22C,UGT1A6_i1_G308E,UGT1A6_i1_I294T,UGT1A6_i1_K402T,UGT1A6_i1_L474M,UGT1A6_i1_L496X,UGT1A6_i1_P387H,UGT1A6_i1_R184S,UGT1A6_i1_S375F,UGT1A6_i1_S381R,UGT1A6_i1_S488F,UGT1A6_i1_S70Y,UGT1A6_i1_S7A,UGT1A6_i1_T181A,UGT1A6_i1_Y486D	CP13_3_HomoSapiens_9606_20130509.fasta,GuillemetteC_UGT_20131017.fasta	60 703,9	100,0 %	2	2	2	0,0109%	17,9%	WLPQNDLLGHPMTR	K	A	99,7 %	6,24	0	0	6	0	2	1 677,8532	2 126,00		144756	353	366	Empty	false	UGT1A9_i2_S381R,UGT1A9_i2_M33T,UGT1A9_i1_Q331R,UGT1A9_i2_K428E,UGT1A9_i1_S488F,UGT1A9_i1_L474M,UGT1A9_i1,UGT1A9_i2,UGT1A9_i1_V411L,UGT1A9_i1_K437X,UGT1A9_i1_K428E,UGT1A9_i1_Y486D,O60656,UGT1A9_i2_I294T,UGT1A9_i1_D256N,UGT1A9_i1_C3W,UGT1A9_i1_K402T,UGT1A9_i1_C3Y,UGT1A9_i2_K402T,UGT1A9_i1_P387H,UGT1A9_i1_A401P,UGT1A9_i2_G308E,UGT1A9_i1_A368T,UGT1A9_i2_P387H,UGT1A9_i2_K129N,UGT1A9_i2_A401P,UGT1A9_i1…
Kidney	UGT1A	15996	Ingel15996_GuillemetteC_20120524_03_MGFPeaklist (F052982)	UDP-glucuronosyltransferase 1-6 OS=Homo sapiens GN=UGT1A6 PE=1 SV=2	P19224,UGT1A6_i1,UGT1A6_i1_A368T,UGT1A6_i1_A401P,UGT1A6_i1_A497X,UGT1A6_i1_A511P,UGT1A6_i1_G22C,UGT1A6_i1_G308E,UGT1A6_i1_I294T,UGT1A6_i1_K402T,UGT1A6_i1_L474M,UGT1A6_i1_L496X,UGT1A6_i1_P387H,UGT1A6_i1_R184S,UGT1A6_i1_S375F,UGT1A6_i1_S381R,UGT1A6_i1_S488F,UGT1A6_i1_S70Y,UGT1A6_i1_S7A,UGT1A6_i1_T181A,UGT1A6_i1_Y486D	CP13_3_HomoSapiens_9606_20130509.fasta,GuillemetteC_UGT_20131017.fasta	60 703,9	100,0 %	2	2	2	0,0109%	17,9%	AMAIADALGK	K	I	99,7 %	1,26	0	8	0	0	2	976,5134	1 768,00		141274	318	327	Empty	false	UGT1A9_i2_S381R,UGT1A9_i2_M33T,UGT1A9_i1_Q331R,UGT1A9_i2_K428E,UGT1A9_i1_S488F,UGT1A9_i2_R341X,UGT1A9_i1_L474M,UGT1A9_i1,UGT1A9_i2,UGT1A9_i1_V411L,UGT1A9_i1_K437X,UGT1A9_i1_Y486D,UGT1A9_i1_K428E,O60656,UGT1A9_i1_P364L,UGT1A9_i2_Q357R,UGT1A9_i2_Q357X,UGT1A9_i2_R367G,UGT1A9_i2_I294T,UGT1A9_i1_D256N,UGT1A9_i1_C3W,UGT1A9_i1_K402T,UGT1A9_i1_R367G,UGT1A9_i1_C3Y,UGT1A9_i2_K402T,UGT1A9_i1_P387H,UGT1A9_i1…
Kidney	UGT1A	15996	Ingel15996_GuillemetteC_20120524_03_MGFPeaklist (F052982)	UDP-glucuronosyltransferase 1-6 OS=Homo sapiens GN=UGT1A6 PE=1 SV=2	P19224,UGT1A6_i1,UGT1A6_i1_A368T,UGT1A6_i1_A401P,UGT1A6_i1_A497X,UGT1A6_i1_A511P,UGT1A6_i1_G22C,UGT1A6_i1_G308E,UGT1A6_i1_I294T,UGT1A6_i1_K402T,UGT1A6_i1_L474M,UGT1A6_i1_L496X,UGT1A6_i1_P387H,UGT1A6_i1_R184S,UGT1A6_i1_S375F,UGT1A6_i1_S381R,UGT1A6_i1_S488F,UGT1A6_i1_S70Y,UGT1A6_i1_S7A,UGT1A6_i1_T181A,UGT1A6_i1_Y486D	CP13_3_HomoSapiens_9606_20130509.fasta,GuillemetteC_UGT_20131017.fasta	60 703,9	100,0 %	2	2	2	0,0109%	17,9%	DIVEVLSDR	K	G	99,7 %	0,770	0	1	0	0	2	1 045,5525			12 830,7	44	52	Empty	true
Kidney	UGT1A	15996	Ingel15996_GuillemetteC_20120524_03_MGFPeaklist (F052982)	UDP-glucuronosyltransferase 1-6 OS=Homo sapiens GN=UGT1A6 PE=1 SV=2	P19224,UGT1A6_i1,UGT1A6_i1_A368T,UGT1A6_i1_A401P,UGT1A6_i1_A497X,UGT1A6_i1_A511P,UGT1A6_i1_G22C,UGT1A6_i1_G308E,UGT1A6_i1_I294T,UGT1A6_i1_K402T,UGT1A6_i1_L474M,UGT1A6_i1_L496X,UGT1A6_i1_P387H,UGT1A6_i1_R184S,UGT1A6_i1_S375F,UGT1A6_i1_S381R,UGT1A6_i1_S488F,UGT1A6_i1_S70Y,UGT1A6_i1_S7A,UGT1A6_i1_T181A,UGT1A6_i1_Y486D	CP13_3_HomoSapiens_9606_20130509.fasta,GuillemetteC_UGT_20131017.fasta	60 703,9	100,0 %	2	2	2	0,0109%	17,9%	DRPVEPLDLAVFWVEFVMR	K	H	99,7 %	3,37	0	0	2	0	2	2 334,1953			12 322,3	448	466	Empty	false	UGT1A9_i1_Q331R,UGT1A9_i1_S488F,UGT1A9_i1_L474M,UGT1A9_i1,UGT1A9_i1_V411L,UGT1A9_i1_Y486D,UGT1A9_i1_K428E,O60656,UGT1A9_i1_P364L,UGT1A9_i1_D256N,UGT1A9_i1_C3W,UGT1A9_i1_K402T,UGT1A9_i1_R367G,UGT1A9_i1_C3Y,UGT1A9_i1_P387H,UGT1A9_i1_A401P,UGT1A9_i1_A368T,UGT1A9_i1_Q357R,UGT1A9_i1_S442I,UGT1A9_i1_A511P,UGT1A9_i1_K129N,UGT1A9_i1_L496X,UGT1A9_i1_S381R,UGT1A9_i1_G308E,UGT1A9_i1_A497X,UGT1A9_i1_S375F,UG…
Kidney	UGT1A	15996	Ingel15996_GuillemetteC_20120524_03_MGFPeaklist (F052982)	UDP-glucuronosyltransferase 1-6 OS=Homo sapiens GN=UGT1A6 PE=1 SV=2	P19224,UGT1A6_i1,UGT1A6_i1_A368T,UGT1A6_i1_A401P,UGT1A6_i1_A497X,UGT1A6_i1_A511P,UGT1A6_i1_G22C,UGT1A6_i1_G308E,UGT1A6_i1_I294T,UGT1A6_i1_K402T,UGT1A6_i1_L474M,UGT1A6_i1_L496X,UGT1A6_i1_P387H,UGT1A6_i1_R184S,UGT1A6_i1_S375F,UGT1A6_i1_S381R,UGT1A6_i1_S488F,UGT1A6_i1_S70Y,UGT1A6_i1_S7A,UGT1A6_i1_T181A,UGT1A6_i1_Y486D	CP13_3_HomoSapiens_9606_20130509.fasta,GuillemetteC_UGT_20131017.fasta	60 703,9	100,0 %	2	2	2	0,0109%	17,9%	GAGVTLNVLEMTSEDLENALK	K	A	99,7 %	2,01	0	2	1	0	2	2 220,1067			12 607,6	407	427	Empty	false	UGT1A9_i2_S381R,UGT1A9_i2_M33T,UGT1A9_i1_Q331R,UGT1A9_i1_S488F,UGT1A9_i1_L474M,UGT1A9_i1,UGT1A9_i2,UGT1A9_i1_K437X,UGT1A9_i1_Y486D,O60656,UGT1A9_i1_P364L,UGT1A9_i2_Q357R,UGT1A9_i2_R367G,UGT1A9_i2_I294T,UGT1A9_i1_D256N,UGT1A9_i1_C3W,UGT1A9_i1_K402T,UGT1A9_i1_R367G,UGT1A9_i1_C3Y,UGT1A9_i2_K402T,UGT1A9_i1_P387H,UGT1A9_i1_A401P,UGT1A9_i2_G308E,UGT1A9_i1_A368T,UGT1A9_i2_P387H,UGT1A9_i2_K129N,UGT1A9_i2…
Kidney	UGT1A	15996	Ingel15996_GuillemetteC_20120524_03_MGFPeaklist (F052982)	UDP-glucuronosyltransferase 1-6 OS=Homo sapiens GN=UGT1A6 PE=1 SV=2	P19224,UGT1A6_i1,UGT1A6_i1_A368T,UGT1A6_i1_A401P,UGT1A6_i1_A497X,UGT1A6_i1_A511P,UGT1A6_i1_G22C,UGT1A6_i1_G308E,UGT1A6_i1_I294T,UGT1A6_i1_K402T,UGT1A6_i1_L474M,UGT1A6_i1_L496X,UGT1A6_i1_P387H,UGT1A6_i1_R184S,UGT1A6_i1_S375F,UGT1A6_i1_S381R,UGT1A6_i1_S488F,UGT1A6_i1_S70Y,UGT1A6_i1_S7A,UGT1A6_i1_T181A,UGT1A6_i1_Y486D	CP13_3_HomoSapiens_9606_20130509.fasta,GuillemetteC_UGT_20131017.fasta	60 703,9	100,0 %	2	2	2	0,0109%	17,9%	IPQTVLWR	K	Y	99,7 %	1,07	0	5	0	0	2	1 012,5939	2 153,50		111572	328	335	Empty	false	UGT1A9_i2_S381R,UGT1A9_i2_M33T,UGT1A9_i2_K428E,UGT1A9_i1_S488F,UGT1A9_i2_R341X,UGT1A9_i1_L474M,UGT1A9_i1,UGT1A9_i2,UGT1A9_i1_V411L,UGT1A9_i1_K437X,UGT1A9_i1_Y486D,UGT1A9_i1_K428E,O60656,UGT1A9_i1_P364L,UGT1A9_i2_Q357R,UGT1A9_i2_Q357X,UGT1A9_i2_R367G,UGT1A9_i2_I294T,UGT1A9_i1_D256N,UGT1A9_i1_C3W,UGT1A9_i1_K402T,UGT1A9_i1_R367G,UGT1A9_i1_C3Y,UGT1A9_i2_K402T,UGT1A9_i1_P387H,UGT1A9_i1_A401P,UGT1A9_i2…
Kidney	UGT1A	15996	Ingel15996_GuillemetteC_20120524_03_MGFPeaklist (F052982)	UDP-glucuronosyltransferase 1-6 OS=Homo sapiens GN=UGT1A6 PE=1 SV=2	P19224,UGT1A6_i1,UGT1A6_i1_A368T,UGT1A6_i1_A401P,UGT1A6_i1_A497X,UGT1A6_i1_A511P,UGT1A6_i1_G22C,UGT1A6_i1_G308E,UGT1A6_i1_I294T,UGT1A6_i1_K402T,UGT1A6_i1_L474M,UGT1A6_i1_L496X,UGT1A6_i1_P387H,UGT1A6_i1_R184S,UGT1A6_i1_S375F,UGT1A6_i1_S381R,UGT1A6_i1_S488F,UGT1A6_i1_S70Y,UGT1A6_i1_S7A,UGT1A6_i1_T181A,UGT1A6_i1_Y486D	CP13_3_HomoSapiens_9606_20130509.fasta,GuillemetteC_UGT_20131017.fasta	60 703,9	100,0 %	2	2	2	0,0109%	17,9%	IYPVPYDQEELKNR	K	Y	97,9 %	0,377	0	0	1	0	2	1 763,8964			5 429,16	77	90	Empty	true
Kidney	UGT1A	15996	Ingel15996_GuillemetteC_20120524_03_MGFPeaklist (F052982)	UDP-glucuronosyltransferase 1-6 OS=Homo sapiens GN=UGT1A6 PE=1 SV=2	P19224,UGT1A6_i1,UGT1A6_i1_A368T,UGT1A6_i1_A401P,UGT1A6_i1_A497X,UGT1A6_i1_A511P,UGT1A6_i1_G22C,UGT1A6_i1_G308E,UGT1A6_i1_I294T,UGT1A6_i1_K402T,UGT1A6_i1_L474M,UGT1A6_i1_L496X,UGT1A6_i1_P387H,UGT1A6_i1_R184S,UGT1A6_i1_S375F,UGT1A6_i1_S381R,UGT1A6_i1_S488F,UGT1A6_i1_S70Y,UGT1A6_i1_S7A,UGT1A6_i1_T181A,UGT1A6_i1_Y486D	CP13_3_HomoSapiens_9606_20130509.fasta,GuillemetteC_UGT_20131017.fasta	60 703,9	100,0 %	2	2	2	0,0109%	17,9%	WLPQNDLLGHPMTR	K	A	99,7 %	6,24	0	0	6	0	2	1 677,8532	2 126,00		144756	353	366	Empty	false	UGT1A9_i2_S381R,UGT1A9_i2_M33T,UGT1A9_i1_Q331R,UGT1A9_i2_K428E,UGT1A9_i1_S488F,UGT1A9_i1_L474M,UGT1A9_i1,UGT1A9_i2,UGT1A9_i1_V411L,UGT1A9_i1_K437X,UGT1A9_i1_K428E,UGT1A9_i1_Y486D,O60656,UGT1A9_i2_I294T,UGT1A9_i1_D256N,UGT1A9_i1_C3W,UGT1A9_i1_K402T,UGT1A9_i1_C3Y,UGT1A9_i2_K402T,UGT1A9_i1_P387H,UGT1A9_i1_A401P,UGT1A9_i2_G308E,UGT1A9_i1_A368T,UGT1A9_i2_P387H,UGT1A9_i2_K129N,UGT1A9_i2_A401P,UGT1A9_i1…
Kidney	UGT1A	15996	Ingel15996_GuillemetteC_20120524_03_MGFPeaklist (F052982)	UDP-glucuronosyltransferase 1-6 OS=Homo sapiens GN=UGT1A6 PE=1 SV=2	P19224,UGT1A6_i1,UGT1A6_i1_A368T,UGT1A6_i1_A401P,UGT1A6_i1_A497X,UGT1A6_i1_A511P,UGT1A6_i1_G22C,UGT1A6_i1_G308E,UGT1A6_i1_I294T,UGT1A6_i1_K402T,UGT1A6_i1_L474M,UGT1A6_i1_L496X,UGT1A6_i1_P387H,UGT1A6_i1_R184S,UGT1A6_i1_S375F,UGT1A6_i1_S381R,UGT1A6_i1_S488F,UGT1A6_i1_S70Y,UGT1A6_i1_S7A,UGT1A6_i1_T181A,UGT1A6_i1_Y486D	CP13_3_HomoSapiens_9606_20130509.fasta,GuillemetteC_UGT_20131017.fasta	60 703,9	100,0 %	2	2	2	0,0109%	17,9%	AMAIADALGK	K	I	99,7 %	1,26	0	8	0	0	2	976,5134	1 768,00		141274	318	327	Empty	false	UGT1A9_i2_S381R,UGT1A9_i2_M33T,UGT1A9_i1_Q331R,UGT1A9_i2_K428E,UGT1A9_i1_S488F,UGT1A9_i2_R341X,UGT1A9_i1_L474M,UGT1A9_i1,UGT1A9_i2,UGT1A9_i1_V411L,UGT1A9_i1_K437X,UGT1A9_i1_Y486D,UGT1A9_i1_K428E,O60656,UGT1A9_i1_P364L,UGT1A9_i2_Q357R,UGT1A9_i2_Q357X,UGT1A9_i2_R367G,UGT1A9_i2_I294T,UGT1A9_i1_D256N,UGT1A9_i1_C3W,UGT1A9_i1_K402T,UGT1A9_i1_R367G,UGT1A9_i1_C3Y,UGT1A9_i2_K402T,UGT1A9_i1_P387H,UGT1A9_i1…
Kidney	UGT1A	15996	Ingel15996_GuillemetteC_20120524_03_MGFPeaklist (F052982)	UDP-glucuronosyltransferase 1-6 OS=Homo sapiens GN=UGT1A6 PE=1 SV=2	P19224,UGT1A6_i1,UGT1A6_i1_A368T,UGT1A6_i1_A401P,UGT1A6_i1_A497X,UGT1A6_i1_A511P,UGT1A6_i1_G22C,UGT1A6_i1_G308E,UGT1A6_i1_I294T,UGT1A6_i1_K402T,UGT1A6_i1_L474M,UGT1A6_i1_L496X,UGT1A6_i1_P387H,UGT1A6_i1_R184S,UGT1A6_i1_S375F,UGT1A6_i1_S381R,UGT1A6_i1_S488F,UGT1A6_i1_S70Y,UGT1A6_i1_S7A,UGT1A6_i1_T181A,UGT1A6_i1_Y486D	CP13_3_HomoSapiens_9606_20130509.fasta,GuillemetteC_UGT_20131017.fasta	60 703,9	100,0 %	2	2	2	0,0109%	17,9%	DIVEVLSDR	K	G	99,7 %	0,770	0	1	0	0	2	1 045,5525			12 830,7	44	52	Empty	true
Kidney	UGT1A	15996	Ingel15996_GuillemetteC_20120524_03_MGFPeaklist (F052982)	UDP-glucuronosyltransferase 1-6 OS=Homo sapiens GN=UGT1A6 PE=1 SV=2	P19224,UGT1A6_i1,UGT1A6_i1_A368T,UGT1A6_i1_A401P,UGT1A6_i1_A497X,UGT1A6_i1_A511P,UGT1A6_i1_G22C,UGT1A6_i1_G308E,UGT1A6_i1_I294T,UGT1A6_i1_K402T,UGT1A6_i1_L474M,UGT1A6_i1_L496X,UGT1A6_i1_P387H,UGT1A6_i1_R184S,UGT1A6_i1_S375F,UGT1A6_i1_S381R,UGT1A6_i1_S488F,UGT1A6_i1_S70Y,UGT1A6_i1_S7A,UGT1A6_i1_T181A,UGT1A6_i1_Y486D	CP13_3_HomoSapiens_9606_20130509.fasta,GuillemetteC_UGT_20131017.fasta	60 703,9	100,0 %	2	2	2	0,0109%	17,9%	DRPVEPLDLAVFWVEFVMR	K	H	99,7 %	3,37	0	0	2	0	2	2 334,1953			12 322,3	448	466	Empty	false	UGT1A9_i1_Q331R,UGT1A9_i1_S488F,UGT1A9_i1_L474M,UGT1A9_i1,UGT1A9_i1_V411L,UGT1A9_i1_Y486D,UGT1A9_i1_K428E,O60656,UGT1A9_i1_P364L,UGT1A9_i1_D256N,UGT1A9_i1_C3W,UGT1A9_i1_K402T,UGT1A9_i1_R367G,UGT1A9_i1_C3Y,UGT1A9_i1_P387H,UGT1A9_i1_A401P,UGT1A9_i1_A368T,UGT1A9_i1_Q357R,UGT1A9_i1_S442I,UGT1A9_i1_A511P,UGT1A9_i1_K129N,UGT1A9_i1_L496X,UGT1A9_i1_S381R,UGT1A9_i1_G308E,UGT1A9_i1_A497X,UGT1A9_i1_S375F,UG…
Kidney	UGT1A	15996	Ingel15996_GuillemetteC_20120524_03_MGFPeaklist (F052982)	UDP-glucuronosyltransferase 1-6 OS=Homo sapiens GN=UGT1A6 PE=1 SV=2	P19224,UGT1A6_i1,UGT1A6_i1_A368T,UGT1A6_i1_A401P,UGT1A6_i1_A497X,UGT1A6_i1_A511P,UGT1A6_i1_G22C,UGT1A6_i1_G308E,UGT1A6_i1_I294T,UGT1A6_i1_K402T,UGT1A6_i1_L474M,UGT1A6_i1_L496X,UGT1A6_i1_P387H,UGT1A6_i1_R184S,UGT1A6_i1_S375F,UGT1A6_i1_S381R,UGT1A6_i1_S488F,UGT1A6_i1_S70Y,UGT1A6_i1_S7A,UGT1A6_i1_T181A,UGT1A6_i1_Y486D	CP13_3_HomoSapiens_9606_20130509.fasta,GuillemetteC_UGT_20131017.fasta	60 703,9	100,0 %	2	2	2	0,0109%	17,9%	GAGVTLNVLEMTSEDLENALK	K	A	99,7 %	2,01	0	2	1	0	2	2 220,1067			12 607,6	407	427	Empty	false	UGT1A9_i2_S381R,UGT1A9_i2_M33T,UGT1A9_i1_Q331R,UGT1A9_i1_S488F,UGT1A9_i1_L474M,UGT1A9_i1,UGT1A9_i2,UGT1A9_i1_K437X,UGT1A9_i1_Y486D,O60656,UGT1A9_i1_P364L,UGT1A9_i2_Q357R,UGT1A9_i2_R367G,UGT1A9_i2_I294T,UGT1A9_i1_D256N,UGT1A9_i1_C3W,UGT1A9_i1_K402T,UGT1A9_i1_R367G,UGT1A9_i1_C3Y,UGT1A9_i2_K402T,UGT1A9_i1_P387H,UGT1A9_i1_A401P,UGT1A9_i2_G308E,UGT1A9_i1_A368T,UGT1A9_i2_P387H,UGT1A9_i2_K129N,UGT1A9_i2…
Kidney	UGT1A	15996	Ingel15996_GuillemetteC_20120524_03_MGFPeaklist (F052982)	UDP-glucuronosyltransferase 1-6 OS=Homo sapiens GN=UGT1A6 PE=1 SV=2	P19224,UGT1A6_i1,UGT1A6_i1_A368T,UGT1A6_i1_A401P,UGT1A6_i1_A497X,UGT1A6_i1_A511P,UGT1A6_i1_G22C,UGT1A6_i1_G308E,UGT1A6_i1_I294T,UGT1A6_i1_K402T,UGT1A6_i1_L474M,UGT1A6_i1_L496X,UGT1A6_i1_P387H,UGT1A6_i1_R184S,UGT1A6_i1_S375F,UGT1A6_i1_S381R,UGT1A6_i1_S488F,UGT1A6_i1_S70Y,UGT1A6_i1_S7A,UGT1A6_i1_T181A,UGT1A6_i1_Y486D	CP13_3_HomoSapiens_9606_20130509.fasta,GuillemetteC_UGT_20131017.fasta	60 703,9	100,0 %	2	2	2	0,0109%	17,9%	IPQTVLWR	K	Y	99,7 %	1,07	0	5	0	0	2	1 012,5939	2 153,50		111572	328	335	Empty	false	UGT1A9_i2_S381R,UGT1A9_i2_M33T,UGT1A9_i2_K428E,UGT1A9_i1_S488F,UGT1A9_i2_R341X,UGT1A9_i1_L474M,UGT1A9_i1,UGT1A9_i2,UGT1A9_i1_V411L,UGT1A9_i1_K437X,UGT1A9_i1_Y486D,UGT1A9_i1_K428E,O60656,UGT1A9_i1_P364L,UGT1A9_i2_Q357R,UGT1A9_i2_Q357X,UGT1A9_i2_R367G,UGT1A9_i2_I294T,UGT1A9_i1_D256N,UGT1A9_i1_C3W,UGT1A9_i1_K402T,UGT1A9_i1_R367G,UGT1A9_i1_C3Y,UGT1A9_i2_K402T,UGT1A9_i1_P387H,UGT1A9_i1_A401P,UGT1A9_i2…
Kidney	UGT1A	15996	Ingel15996_GuillemetteC_20120524_03_MGFPeaklist (F052982)	UDP-glucuronosyltransferase 1-6 OS=Homo sapiens GN=UGT1A6 PE=1 SV=2	P19224,UGT1A6_i1,UGT1A6_i1_A368T,UGT1A6_i1_A401P,UGT1A6_i1_A497X,UGT1A6_i1_A511P,UGT1A6_i1_G22C,UGT1A6_i1_G308E,UGT1A6_i1_I294T,UGT1A6_i1_K402T,UGT1A6_i1_L474M,UGT1A6_i1_L496X,UGT1A6_i1_P387H,UGT1A6_i1_R184S,UGT1A6_i1_S375F,UGT1A6_i1_S381R,UGT1A6_i1_S488F,UGT1A6_i1_S70Y,UGT1A6_i1_S7A,UGT1A6_i1_T181A,UGT1A6_i1_Y486D	CP13_3_HomoSapiens_9606_20130509.fasta,GuillemetteC_UGT_20131017.fasta	60 703,9	100,0 %	2	2	2	0,0109%	17,9%	IYPVPYDQEELKNR	K	Y	97,9 %	0,377	0	0	1	0	2	1 763,8964			5 429,16	77	90	Empty	true
Kidney	UGT1A	15996	Ingel15996_GuillemetteC_20120524_03_MGFPeaklist (F052982)	UDP-glucuronosyltransferase 1-6 OS=Homo sapiens GN=UGT1A6 PE=1 SV=2	P19224,UGT1A6_i1,UGT1A6_i1_A368T,UGT1A6_i1_A401P,UGT1A6_i1_A497X,UGT1A6_i1_A511P,UGT1A6_i1_G22C,UGT1A6_i1_G308E,UGT1A6_i1_I294T,UGT1A6_i1_K402T,UGT1A6_i1_L474M,UGT1A6_i1_L496X,UGT1A6_i1_P387H,UGT1A6_i1_R184S,UGT1A6_i1_S375F,UGT1A6_i1_S381R,UGT1A6_i1_S488F,UGT1A6_i1_S70Y,UGT1A6_i1_S7A,UGT1A6_i1_T181A,UGT1A6_i1_Y486D	CP13_3_HomoSapiens_9606_20130509.fasta,GuillemetteC_UGT_20131017.fasta	60 703,9	100,0 %	2	2	2	0,0109%	17,9%	WLPQNDLLGHPMTR	K	A	99,7 %	6,24	0	0	6	0	2	1 677,8532	2 126,00		144756	353	366	Empty	false	UGT1A9_i2_S381R,UGT1A9_i2_M33T,UGT1A9_i1_Q331R,UGT1A9_i2_K428E,UGT1A9_i1_S488F,UGT1A9_i1_L474M,UGT1A9_i1,UGT1A9_i2,UGT1A9_i1_V411L,UGT1A9_i1_K437X,UGT1A9_i1_K428E,UGT1A9_i1_Y486D,O60656,UGT1A9_i2_I294T,UGT1A9_i1_D256N,UGT1A9_i1_C3W,UGT1A9_i1_K402T,UGT1A9_i1_C3Y,UGT1A9_i2_K402T,UGT1A9_i1_P387H,UGT1A9_i1_A401P,UGT1A9_i2_G308E,UGT1A9_i1_A368T,UGT1A9_i2_P387H,UGT1A9_i2_K129N,UGT1A9_i2_A401P,UGT1A9_i1…
Kidney	UGT1A	15996	Ingel15996_GuillemetteC_20120524_03_MGFPeaklist (F052982)	UDP-glucuronosyltransferase 1-6 OS=Homo sapiens GN=UGT1A6 PE=1 SV=2	P19224,UGT1A6_i1,UGT1A6_i1_A368T,UGT1A6_i1_A401P,UGT1A6_i1_A497X,UGT1A6_i1_A511P,UGT1A6_i1_G22C,UGT1A6_i1_G308E,UGT1A6_i1_I294T,UGT1A6_i1_K402T,UGT1A6_i1_L474M,UGT1A6_i1_L496X,UGT1A6_i1_P387H,UGT1A6_i1_R184S,UGT1A6_i1_S375F,UGT1A6_i1_S381R,UGT1A6_i1_S488F,UGT1A6_i1_S70Y,UGT1A6_i1_S7A,UGT1A6_i1_T181A,UGT1A6_i1_Y486D	CP13_3_HomoSapiens_9606_20130509.fasta,GuillemetteC_UGT_20131017.fasta	60 703,9	100,0 %	2	2	2	0,0109%	17,9%	AMAIADALGK	K	I	99,7 %	1,26	0	8	0	0	2	976,5134	1 768,00		141274	318	327	Empty	false	UGT1A9_i2_S381R,UGT1A9_i2_M33T,UGT1A9_i1_Q331R,UGT1A9_i2_K428E,UGT1A9_i1_S488F,UGT1A9_i2_R341X,UGT1A9_i1_L474M,UGT1A9_i1,UGT1A9_i2,UGT1A9_i1_V411L,UGT1A9_i1_K437X,UGT1A9_i1_Y486D,UGT1A9_i1_K428E,O60656,UGT1A9_i1_P364L,UGT1A9_i2_Q357R,UGT1A9_i2_Q357X,UGT1A9_i2_R367G,UGT1A9_i2_I294T,UGT1A9_i1_D256N,UGT1A9_i1_C3W,UGT1A9_i1_K402T,UGT1A9_i1_R367G,UGT1A9_i1_C3Y,UGT1A9_i2_K402T,UGT1A9_i1_P387H,UGT1A9_i1…
Kidney	UGT1A	15996	Ingel15996_GuillemetteC_20120524_03_MGFPeaklist (F052982)	UDP-glucuronosyltransferase 1-6 OS=Homo sapiens GN=UGT1A6 PE=1 SV=2	P19224,UGT1A6_i1,UGT1A6_i1_A368T,UGT1A6_i1_A401P,UGT1A6_i1_A497X,UGT1A6_i1_A511P,UGT1A6_i1_G22C,UGT1A6_i1_G308E,UGT1A6_i1_I294T,UGT1A6_i1_K402T,UGT1A6_i1_L474M,UGT1A6_i1_L496X,UGT1A6_i1_P387H,UGT1A6_i1_R184S,UGT1A6_i1_S375F,UGT1A6_i1_S381R,UGT1A6_i1_S488F,UGT1A6_i1_S70Y,UGT1A6_i1_S7A,UGT1A6_i1_T181A,UGT1A6_i1_Y486D	CP13_3_HomoSapiens_9606_20130509.fasta,GuillemetteC_UGT_20131017.fasta	60 703,9	100,0 %	2	2	2	0,0109%	17,9%	DIVEVLSDR	K	G	99,7 %	0,770	0	1	0	0	2	1 045,5525			12 830,7	44	52	Empty	true
Kidney	UGT1A	15996	Ingel15996_GuillemetteC_20120524_03_MGFPeaklist (F052982)	UDP-glucuronosyltransferase 1-6 OS=Homo sapiens GN=UGT1A6 PE=1 SV=2	P19224,UGT1A6_i1,UGT1A6_i1_A368T,UGT1A6_i1_A401P,UGT1A6_i1_A497X,UGT1A6_i1_A511P,UGT1A6_i1_G22C,UGT1A6_i1_G308E,UGT1A6_i1_I294T,UGT1A6_i1_K402T,UGT1A6_i1_L474M,UGT1A6_i1_L496X,UGT1A6_i1_P387H,UGT1A6_i1_R184S,UGT1A6_i1_S375F,UGT1A6_i1_S381R,UGT1A6_i1_S488F,UGT1A6_i1_S70Y,UGT1A6_i1_S7A,UGT1A6_i1_T181A,UGT1A6_i1_Y486D	CP13_3_HomoSapiens_9606_20130509.fasta,GuillemetteC_UGT_20131017.fasta	60 703,9	100,0 %	2	2	2	0,0109%	17,9%	DRPVEPLDLAVFWVEFVMR	K	H	99,7 %	3,37	0	0	2	0	2	2 334,1953			12 322,3	448	466	Empty	false	UGT1A9_i1_Q331R,UGT1A9_i1_S488F,UGT1A9_i1_L474M,UGT1A9_i1,UGT1A9_i1_V411L,UGT1A9_i1_Y486D,UGT1A9_i1_K428E,O60656,UGT1A9_i1_P364L,UGT1A9_i1_D256N,UGT1A9_i1_C3W,UGT1A9_i1_K402T,UGT1A9_i1_R367G,UGT1A9_i1_C3Y,UGT1A9_i1_P387H,UGT1A9_i1_A401P,UGT1A9_i1_A368T,UGT1A9_i1_Q357R,UGT1A9_i1_S442I,UGT1A9_i1_A511P,UGT1A9_i1_K129N,UGT1A9_i1_L496X,UGT1A9_i1_S381R,UGT1A9_i1_G308E,UGT1A9_i1_A497X,UGT1A9_i1_S375F,UG…
Kidney	UGT1A	15996	Ingel15996_GuillemetteC_20120524_03_MGFPeaklist (F052982)	UDP-glucuronosyltransferase 1-6 OS=Homo sapiens GN=UGT1A6 PE=1 SV=2	P19224,UGT1A6_i1,UGT1A6_i1_A368T,UGT1A6_i1_A401P,UGT1A6_i1_A497X,UGT1A6_i1_A511P,UGT1A6_i1_G22C,UGT1A6_i1_G308E,UGT1A6_i1_I294T,UGT1A6_i1_K402T,UGT1A6_i1_L474M,UGT1A6_i1_L496X,UGT1A6_i1_P387H,UGT1A6_i1_R184S,UGT1A6_i1_S375F,UGT1A6_i1_S381R,UGT1A6_i1_S488F,UGT1A6_i1_S70Y,UGT1A6_i1_S7A,UGT1A6_i1_T181A,UGT1A6_i1_Y486D	CP13_3_HomoSapiens_9606_20130509.fasta,GuillemetteC_UGT_20131017.fasta	60 703,9	100,0 %	2	2	2	0,0109%	17,9%	GAGVTLNVLEMTSEDLENALK	K	A	99,7 %	2,01	0	2	1	0	2	2 220,1067			12 607,6	407	427	Empty	false	UGT1A9_i2_S381R,UGT1A9_i2_M33T,UGT1A9_i1_Q331R,UGT1A9_i1_S488F,UGT1A9_i1_L474M,UGT1A9_i1,UGT1A9_i2,UGT1A9_i1_K437X,UGT1A9_i1_Y486D,O60656,UGT1A9_i1_P364L,UGT1A9_i2_Q357R,UGT1A9_i2_R367G,UGT1A9_i2_I294T,UGT1A9_i1_D256N,UGT1A9_i1_C3W,UGT1A9_i1_K402T,UGT1A9_i1_R367G,UGT1A9_i1_C3Y,UGT1A9_i2_K402T,UGT1A9_i1_P387H,UGT1A9_i1_A401P,UGT1A9_i2_G308E,UGT1A9_i1_A368T,UGT1A9_i2_P387H,UGT1A9_i2_K129N,UGT1A9_i2…
Kidney	UGT1A	15996	Ingel15996_GuillemetteC_20120524_03_MGFPeaklist (F052982)	UDP-glucuronosyltransferase 1-6 OS=Homo sapiens GN=UGT1A6 PE=1 SV=2	P19224,UGT1A6_i1,UGT1A6_i1_A368T,UGT1A6_i1_A401P,UGT1A6_i1_A497X,UGT1A6_i1_A511P,UGT1A6_i1_G22C,UGT1A6_i1_G308E,UGT1A6_i1_I294T,UGT1A6_i1_K402T,UGT1A6_i1_L474M,UGT1A6_i1_L496X,UGT1A6_i1_P387H,UGT1A6_i1_R184S,UGT1A6_i1_S375F,UGT1A6_i1_S381R,UGT1A6_i1_S488F,UGT1A6_i1_S70Y,UGT1A6_i1_S7A,UGT1A6_i1_T181A,UGT1A6_i1_Y486D	CP13_3_HomoSapiens_9606_20130509.fasta,GuillemetteC_UGT_20131017.fasta	60 703,9	100,0 %	2	2	2	0,0109%	17,9%	IPQTVLWR	K	Y	99,7 %	1,07	0	5	0	0	2	1 012,5939	2 153,50		111572	328	335	Empty	false	UGT1A9_i2_S381R,UGT1A9_i2_M33T,UGT1A9_i2_K428E,UGT1A9_i1_S488F,UGT1A9_i2_R341X,UGT1A9_i1_L474M,UGT1A9_i1,UGT1A9_i2,UGT1A9_i1_V411L,UGT1A9_i1_K437X,UGT1A9_i1_Y486D,UGT1A9_i1_K428E,O60656,UGT1A9_i1_P364L,UGT1A9_i2_Q357R,UGT1A9_i2_Q357X,UGT1A9_i2_R367G,UGT1A9_i2_I294T,UGT1A9_i1_D256N,UGT1A9_i1_C3W,UGT1A9_i1_K402T,UGT1A9_i1_R367G,UGT1A9_i1_C3Y,UGT1A9_i2_K402T,UGT1A9_i1_P387H,UGT1A9_i1_A401P,UGT1A9_i2…
Kidney	UGT1A	15996	Ingel15996_GuillemetteC_20120524_03_MGFPeaklist (F052982)	UDP-glucuronosyltransferase 1-6 OS=Homo sapiens GN=UGT1A6 PE=1 SV=2	P19224,UGT1A6_i1,UGT1A6_i1_A368T,UGT1A6_i1_A401P,UGT1A6_i1_A497X,UGT1A6_i1_A511P,UGT1A6_i1_G22C,UGT1A6_i1_G308E,UGT1A6_i1_I294T,UGT1A6_i1_K402T,UGT1A6_i1_L474M,UGT1A6_i1_L496X,UGT1A6_i1_P387H,UGT1A6_i1_R184S,UGT1A6_i1_S375F,UGT1A6_i1_S381R,UGT1A6_i1_S488F,UGT1A6_i1_S70Y,UGT1A6_i1_S7A,UGT1A6_i1_T181A,UGT1A6_i1_Y486D	CP13_3_HomoSapiens_9606_20130509.fasta,GuillemetteC_UGT_20131017.fasta	60 703,9	100,0 %	2	2	2	0,0109%	17,9%	IYPVPYDQEELKNR	K	Y	97,9 %	0,377	0	0	1	0	2	1 763,8964			5 429,16	77	90	Empty	true
Kidney	UGT1A	15996	Ingel15996_GuillemetteC_20120524_03_MGFPeaklist (F052982)	UDP-glucuronosyltransferase 1-6 OS=Homo sapiens GN=UGT1A6 PE=1 SV=2	P19224,UGT1A6_i1,UGT1A6_i1_A368T,UGT1A6_i1_A401P,UGT1A6_i1_A497X,UGT1A6_i1_A511P,UGT1A6_i1_G22C,UGT1A6_i1_G308E,UGT1A6_i1_I294T,UGT1A6_i1_K402T,UGT1A6_i1_L474M,UGT1A6_i1_L496X,UGT1A6_i1_P387H,UGT1A6_i1_R184S,UGT1A6_i1_S375F,UGT1A6_i1_S381R,UGT1A6_i1_S488F,UGT1A6_i1_S70Y,UGT1A6_i1_S7A,UGT1A6_i1_T181A,UGT1A6_i1_Y486D	CP13_3_HomoSapiens_9606_20130509.fasta,GuillemetteC_UGT_20131017.fasta	60 703,9	100,0 %	2	2	2	0,0109%	17,9%	WLPQNDLLGHPMTR	K	A	99,7 %	6,24	0	0	6	0	2	1 677,8532	2 126,00		144756	353	366	Empty	false	UGT1A9_i2_S381R,UGT1A9_i2_M33T,UGT1A9_i1_Q331R,UGT1A9_i2_K428E,UGT1A9_i1_S488F,UGT1A9_i1_L474M,UGT1A9_i1,UGT1A9_i2,UGT1A9_i1_V411L,UGT1A9_i1_K437X,UGT1A9_i1_K428E,UGT1A9_i1_Y486D,O60656,UGT1A9_i2_I294T,UGT1A9_i1_D256N,UGT1A9_i1_C3W,UGT1A9_i1_K402T,UGT1A9_i1_C3Y,UGT1A9_i2_K402T,UGT1A9_i1_P387H,UGT1A9_i1_A401P,UGT1A9_i2_G308E,UGT1A9_i1_A368T,UGT1A9_i2_P387H,UGT1A9_i2_K129N,UGT1A9_i2_A401P,UGT1A9_i1…
Kidney	UGT1A	15996	Ingel15996_GuillemetteC_20120524_03_MGFPeaklist (F052982)	UDP-glucuronosyltransferase 1-6 OS=Homo sapiens GN=UGT1A6 PE=1 SV=2	P19224,UGT1A6_i1,UGT1A6_i1_A368T,UGT1A6_i1_A401P,UGT1A6_i1_A497X,UGT1A6_i1_A511P,UGT1A6_i1_G22C,UGT1A6_i1_G308E,UGT1A6_i1_I294T,UGT1A6_i1_K402T,UGT1A6_i1_L474M,UGT1A6_i1_L496X,UGT1A6_i1_P387H,UGT1A6_i1_R184S,UGT1A6_i1_S375F,UGT1A6_i1_S381R,UGT1A6_i1_S488F,UGT1A6_i1_S70Y,UGT1A6_i1_S7A,UGT1A6_i1_T181A,UGT1A6_i1_Y486D	CP13_3_HomoSapiens_9606_20130509.fasta,GuillemetteC_UGT_20131017.fasta	60 703,9	100,0 %	2	2	2	0,0109%	17,9%	AMAIADALGK	K	I	99,7 %	1,26	0	8	0	0	2	976,5134	1 768,00		141274	318	327	Empty	false	UGT1A9_i2_S381R,UGT1A9_i2_M33T,UGT1A9_i1_Q331R,UGT1A9_i2_K428E,UGT1A9_i1_S488F,UGT1A9_i2_R341X,UGT1A9_i1_L474M,UGT1A9_i1,UGT1A9_i2,UGT1A9_i1_V411L,UGT1A9_i1_K437X,UGT1A9_i1_Y486D,UGT1A9_i1_K428E,O60656,UGT1A9_i1_P364L,UGT1A9_i2_Q357R,UGT1A9_i2_Q357X,UGT1A9_i2_R367G,UGT1A9_i2_I294T,UGT1A9_i1_D256N,UGT1A9_i1_C3W,UGT1A9_i1_K402T,UGT1A9_i1_R367G,UGT1A9_i1_C3Y,UGT1A9_i2_K402T,UGT1A9_i1_P387H,UGT1A9_i1…
Kidney	UGT1A	15996	Ingel15996_GuillemetteC_20120524_03_MGFPeaklist (F052982)	UDP-glucuronosyltransferase 1-6 OS=Homo sapiens GN=UGT1A6 PE=1 SV=2	P19224,UGT1A6_i1,UGT1A6_i1_A368T,UGT1A6_i1_A401P,UGT1A6_i1_A497X,UGT1A6_i1_A511P,UGT1A6_i1_G22C,UGT1A6_i1_G308E,UGT1A6_i1_I294T,UGT1A6_i1_K402T,UGT1A6_i1_L474M,UGT1A6_i1_L496X,UGT1A6_i1_P387H,UGT1A6_i1_R184S,UGT1A6_i1_S375F,UGT1A6_i1_S381R,UGT1A6_i1_S488F,UGT1A6_i1_S70Y,UGT1A6_i1_S7A,UGT1A6_i1_T181A,UGT1A6_i1_Y486D	CP13_3_HomoSapiens_9606_20130509.fasta,GuillemetteC_UGT_20131017.fasta	60 703,9	100,0 %	2	2	2	0,0109%	17,9%	DIVEVLSDR	K	G	99,7 %	0,770	0	1	0	0	2	1 045,5525			12 830,7	44	52	Empty	true
Kidney	UGT1A	15996	Ingel15996_GuillemetteC_20120524_03_MGFPeaklist (F052982)	UDP-glucuronosyltransferase 1-6 OS=Homo sapiens GN=UGT1A6 PE=1 SV=2	P19224,UGT1A6_i1,UGT1A6_i1_A368T,UGT1A6_i1_A401P,UGT1A6_i1_A497X,UGT1A6_i1_A511P,UGT1A6_i1_G22C,UGT1A6_i1_G308E,UGT1A6_i1_I294T,UGT1A6_i1_K402T,UGT1A6_i1_L474M,UGT1A6_i1_L496X,UGT1A6_i1_P387H,UGT1A6_i1_R184S,UGT1A6_i1_S375F,UGT1A6_i1_S381R,UGT1A6_i1_S488F,UGT1A6_i1_S70Y,UGT1A6_i1_S7A,UGT1A6_i1_T181A,UGT1A6_i1_Y486D	CP13_3_HomoSapiens_9606_20130509.fasta,GuillemetteC_UGT_20131017.fasta	60 703,9	100,0 %	2	2	2	0,0109%	17,9%	DRPVEPLDLAVFWVEFVMR	K	H	99,7 %	3,37	0	0	2	0	2	2 334,1953			12 322,3	448	466	Empty	false	UGT1A9_i1_Q331R,UGT1A9_i1_S488F,UGT1A9_i1_L474M,UGT1A9_i1,UGT1A9_i1_V411L,UGT1A9_i1_Y486D,UGT1A9_i1_K428E,O60656,UGT1A9_i1_P364L,UGT1A9_i1_D256N,UGT1A9_i1_C3W,UGT1A9_i1_K402T,UGT1A9_i1_R367G,UGT1A9_i1_C3Y,UGT1A9_i1_P387H,UGT1A9_i1_A401P,UGT1A9_i1_A368T,UGT1A9_i1_Q357R,UGT1A9_i1_S442I,UGT1A9_i1_A511P,UGT1A9_i1_K129N,UGT1A9_i1_L496X,UGT1A9_i1_S381R,UGT1A9_i1_G308E,UGT1A9_i1_A497X,UGT1A9_i1_S375F,UG…
Kidney	UGT1A	15996	Ingel15996_GuillemetteC_20120524_03_MGFPeaklist (F052982)	UDP-glucuronosyltransferase 1-6 OS=Homo sapiens GN=UGT1A6 PE=1 SV=2	P19224,UGT1A6_i1,UGT1A6_i1_A368T,UGT1A6_i1_A401P,UGT1A6_i1_A497X,UGT1A6_i1_A511P,UGT1A6_i1_G22C,UGT1A6_i1_G308E,UGT1A6_i1_I294T,UGT1A6_i1_K402T,UGT1A6_i1_L474M,UGT1A6_i1_L496X,UGT1A6_i1_P387H,UGT1A6_i1_R184S,UGT1A6_i1_S375F,UGT1A6_i1_S381R,UGT1A6_i1_S488F,UGT1A6_i1_S70Y,UGT1A6_i1_S7A,UGT1A6_i1_T181A,UGT1A6_i1_Y486D	CP13_3_HomoSapiens_9606_20130509.fasta,GuillemetteC_UGT_20131017.fasta	60 703,9	100,0 %	2	2	2	0,0109%	17,9%	GAGVTLNVLEMTSEDLENALK	K	A	99,7 %	2,01	0	2	1	0	2	2 220,1067			12 607,6	407	427	Empty	false	UGT1A9_i2_S381R,UGT1A9_i2_M33T,UGT1A9_i1_Q331R,UGT1A9_i1_S488F,UGT1A9_i1_L474M,UGT1A9_i1,UGT1A9_i2,UGT1A9_i1_K437X,UGT1A9_i1_Y486D,O60656,UGT1A9_i1_P364L,UGT1A9_i2_Q357R,UGT1A9_i2_R367G,UGT1A9_i2_I294T,UGT1A9_i1_D256N,UGT1A9_i1_C3W,UGT1A9_i1_K402T,UGT1A9_i1_R367G,UGT1A9_i1_C3Y,UGT1A9_i2_K402T,UGT1A9_i1_P387H,UGT1A9_i1_A401P,UGT1A9_i2_G308E,UGT1A9_i1_A368T,UGT1A9_i2_P387H,UGT1A9_i2_K129N,UGT1A9_i2…
Kidney	UGT1A	15996	Ingel15996_GuillemetteC_20120524_03_MGFPeaklist (F052982)	UDP-glucuronosyltransferase 1-6 OS=Homo sapiens GN=UGT1A6 PE=1 SV=2	P19224,UGT1A6_i1,UGT1A6_i1_A368T,UGT1A6_i1_A401P,UGT1A6_i1_A497X,UGT1A6_i1_A511P,UGT1A6_i1_G22C,UGT1A6_i1_G308E,UGT1A6_i1_I294T,UGT1A6_i1_K402T,UGT1A6_i1_L474M,UGT1A6_i1_L496X,UGT1A6_i1_P387H,UGT1A6_i1_R184S,UGT1A6_i1_S375F,UGT1A6_i1_S381R,UGT1A6_i1_S488F,UGT1A6_i1_S70Y,UGT1A6_i1_S7A,UGT1A6_i1_T181A,UGT1A6_i1_Y486D	CP13_3_HomoSapiens_9606_20130509.fasta,GuillemetteC_UGT_20131017.fasta	60 703,9	100,0 %	2	2	2	0,0109%	17,9%	IPQTVLWR	K	Y	99,7 %	1,07	0	5	0	0	2	1 012,5939	2 153,50		111572	328	335	Empty	false	UGT1A9_i2_S381R,UGT1A9_i2_M33T,UGT1A9_i2_K428E,UGT1A9_i1_S488F,UGT1A9_i2_R341X,UGT1A9_i1_L474M,UGT1A9_i1,UGT1A9_i2,UGT1A9_i1_V411L,UGT1A9_i1_K437X,UGT1A9_i1_Y486D,UGT1A9_i1_K428E,O60656,UGT1A9_i1_P364L,UGT1A9_i2_Q357R,UGT1A9_i2_Q357X,UGT1A9_i2_R367G,UGT1A9_i2_I294T,UGT1A9_i1_D256N,UGT1A9_i1_C3W,UGT1A9_i1_K402T,UGT1A9_i1_R367G,UGT1A9_i1_C3Y,UGT1A9_i2_K402T,UGT1A9_i1_P387H,UGT1A9_i1_A401P,UGT1A9_i2…
Kidney	UGT1A	15996	Ingel15996_GuillemetteC_20120524_03_MGFPeaklist (F052982)	UDP-glucuronosyltransferase 1-6 OS=Homo sapiens GN=UGT1A6 PE=1 SV=2	P19224,UGT1A6_i1,UGT1A6_i1_A368T,UGT1A6_i1_A401P,UGT1A6_i1_A497X,UGT1A6_i1_A511P,UGT1A6_i1_G22C,UGT1A6_i1_G308E,UGT1A6_i1_I294T,UGT1A6_i1_K402T,UGT1A6_i1_L474M,UGT1A6_i1_L496X,UGT1A6_i1_P387H,UGT1A6_i1_R184S,UGT1A6_i1_S375F,UGT1A6_i1_S381R,UGT1A6_i1_S488F,UGT1A6_i1_S70Y,UGT1A6_i1_S7A,UGT1A6_i1_T181A,UGT1A6_i1_Y486D	CP13_3_HomoSapiens_9606_20130509.fasta,GuillemetteC_UGT_20131017.fasta	60 703,9	100,0 %	2	2	2	0,0109%	17,9%	IYPVPYDQEELKNR	K	Y	97,9 %	0,377	0	0	1	0	2	1 763,8964			5 429,16	77	90	Empty	true
Kidney	UGT1A	15996	Ingel15996_GuillemetteC_20120524_03_MGFPeaklist (F052982)	UDP-glucuronosyltransferase 1-6 OS=Homo sapiens GN=UGT1A6 PE=1 SV=2	P19224,UGT1A6_i1,UGT1A6_i1_A368T,UGT1A6_i1_A401P,UGT1A6_i1_A497X,UGT1A6_i1_A511P,UGT1A6_i1_G22C,UGT1A6_i1_G308E,UGT1A6_i1_I294T,UGT1A6_i1_K402T,UGT1A6_i1_L474M,UGT1A6_i1_L496X,UGT1A6_i1_P387H,UGT1A6_i1_R184S,UGT1A6_i1_S375F,UGT1A6_i1_S381R,UGT1A6_i1_S488F,UGT1A6_i1_S70Y,UGT1A6_i1_S7A,UGT1A6_i1_T181A,UGT1A6_i1_Y486D	CP13_3_HomoSapiens_9606_20130509.fasta,GuillemetteC_UGT_20131017.fasta	60 703,9	100,0 %	2	2	2	0,0109%	17,9%	WLPQNDLLGHPMTR	K	A	99,7 %	6,24	0	0	6	0	2	1 677,8532	2 126,00		144756	353	366	Empty	false	UGT1A9_i2_S381R,UGT1A9_i2_M33T,UGT1A9_i1_Q331R,UGT1A9_i2_K428E,UGT1A9_i1_S488F,UGT1A9_i1_L474M,UGT1A9_i1,UGT1A9_i2,UGT1A9_i1_V411L,UGT1A9_i1_K437X,UGT1A9_i1_K428E,UGT1A9_i1_Y486D,O60656,UGT1A9_i2_I294T,UGT1A9_i1_D256N,UGT1A9_i1_C3W,UGT1A9_i1_K402T,UGT1A9_i1_C3Y,UGT1A9_i2_K402T,UGT1A9_i1_P387H,UGT1A9_i1_A401P,UGT1A9_i2_G308E,UGT1A9_i1_A368T,UGT1A9_i2_P387H,UGT1A9_i2_K129N,UGT1A9_i2_A401P,UGT1A9_i1…
Kidney	UGT1A	15996	Ingel15996_GuillemetteC_20120524_03_MGFPeaklist (F052982)	UDP-glucuronosyltransferase 1-6 OS=Homo sapiens GN=UGT1A6 PE=1 SV=2	P19224,UGT1A6_i1,UGT1A6_i1_A368T,UGT1A6_i1_A401P,UGT1A6_i1_A497X,UGT1A6_i1_A511P,UGT1A6_i1_G22C,UGT1A6_i1_G308E,UGT1A6_i1_I294T,UGT1A6_i1_K402T,UGT1A6_i1_L474M,UGT1A6_i1_L496X,UGT1A6_i1_P387H,UGT1A6_i1_R184S,UGT1A6_i1_S375F,UGT1A6_i1_S381R,UGT1A6_i1_S488F,UGT1A6_i1_S70Y,UGT1A6_i1_S7A,UGT1A6_i1_T181A,UGT1A6_i1_Y486D	CP13_3_HomoSapiens_9606_20130509.fasta,GuillemetteC_UGT_20131017.fasta	60 703,9	100,0 %	2	2	2	0,0109%	17,9%	AMAIADALGK	K	I	99,7 %	1,26	0	8	0	0	2	976,5134	1 768,00		141274	318	327	Empty	false	UGT1A9_i2_S381R,UGT1A9_i2_M33T,UGT1A9_i1_Q331R,UGT1A9_i2_K428E,UGT1A9_i1_S488F,UGT1A9_i2_R341X,UGT1A9_i1_L474M,UGT1A9_i1,UGT1A9_i2,UGT1A9_i1_V411L,UGT1A9_i1_K437X,UGT1A9_i1_Y486D,UGT1A9_i1_K428E,O60656,UGT1A9_i1_P364L,UGT1A9_i2_Q357R,UGT1A9_i2_Q357X,UGT1A9_i2_R367G,UGT1A9_i2_I294T,UGT1A9_i1_D256N,UGT1A9_i1_C3W,UGT1A9_i1_K402T,UGT1A9_i1_R367G,UGT1A9_i1_C3Y,UGT1A9_i2_K402T,UGT1A9_i1_P387H,UGT1A9_i1…
Kidney	UGT1A	15996	Ingel15996_GuillemetteC_20120524_03_MGFPeaklist (F052982)	UDP-glucuronosyltransferase 1-6 OS=Homo sapiens GN=UGT1A6 PE=1 SV=2	P19224,UGT1A6_i1,UGT1A6_i1_A368T,UGT1A6_i1_A401P,UGT1A6_i1_A497X,UGT1A6_i1_A511P,UGT1A6_i1_G22C,UGT1A6_i1_G308E,UGT1A6_i1_I294T,UGT1A6_i1_K402T,UGT1A6_i1_L474M,UGT1A6_i1_L496X,UGT1A6_i1_P387H,UGT1A6_i1_R184S,UGT1A6_i1_S375F,UGT1A6_i1_S381R,UGT1A6_i1_S488F,UGT1A6_i1_S70Y,UGT1A6_i1_S7A,UGT1A6_i1_T181A,UGT1A6_i1_Y486D	CP13_3_HomoSapiens_9606_20130509.fasta,GuillemetteC_UGT_20131017.fasta	60 703,9	100,0 %	2	2	2	0,0109%	17,9%	DIVEVLSDR	K	G	99,7 %	0,770	0	1	0	0	2	1 045,5525			12 830,7	44	52	Empty	true
Kidney	UGT1A	15996	Ingel15996_GuillemetteC_20120524_03_MGFPeaklist (F052982)	UDP-glucuronosyltransferase 1-6 OS=Homo sapiens GN=UGT1A6 PE=1 SV=2	P19224,UGT1A6_i1,UGT1A6_i1_A368T,UGT1A6_i1_A401P,UGT1A6_i1_A497X,UGT1A6_i1_A511P,UGT1A6_i1_G22C,UGT1A6_i1_G308E,UGT1A6_i1_I294T,UGT1A6_i1_K402T,UGT1A6_i1_L474M,UGT1A6_i1_L496X,UGT1A6_i1_P387H,UGT1A6_i1_R184S,UGT1A6_i1_S375F,UGT1A6_i1_S381R,UGT1A6_i1_S488F,UGT1A6_i1_S70Y,UGT1A6_i1_S7A,UGT1A6_i1_T181A,UGT1A6_i1_Y486D	CP13_3_HomoSapiens_9606_20130509.fasta,GuillemetteC_UGT_20131017.fasta	60 703,9	100,0 %	2	2	2	0,0109%	17,9%	DRPVEPLDLAVFWVEFVMR	K	H	99,7 %	3,37	0	0	2	0	2	2 334,1953			12 322,3	448	466	Empty	false	UGT1A9_i1_Q331R,UGT1A9_i1_S488F,UGT1A9_i1_L474M,UGT1A9_i1,UGT1A9_i1_V411L,UGT1A9_i1_Y486D,UGT1A9_i1_K428E,O60656,UGT1A9_i1_P364L,UGT1A9_i1_D256N,UGT1A9_i1_C3W,UGT1A9_i1_K402T,UGT1A9_i1_R367G,UGT1A9_i1_C3Y,UGT1A9_i1_P387H,UGT1A9_i1_A401P,UGT1A9_i1_A368T,UGT1A9_i1_Q357R,UGT1A9_i1_S442I,UGT1A9_i1_A511P,UGT1A9_i1_K129N,UGT1A9_i1_L496X,UGT1A9_i1_S381R,UGT1A9_i1_G308E,UGT1A9_i1_A497X,UGT1A9_i1_S375F,UG…
Kidney	UGT1A	15996	Ingel15996_GuillemetteC_20120524_03_MGFPeaklist (F052982)	UDP-glucuronosyltransferase 1-6 OS=Homo sapiens GN=UGT1A6 PE=1 SV=2	P19224,UGT1A6_i1,UGT1A6_i1_A368T,UGT1A6_i1_A401P,UGT1A6_i1_A497X,UGT1A6_i1_A511P,UGT1A6_i1_G22C,UGT1A6_i1_G308E,UGT1A6_i1_I294T,UGT1A6_i1_K402T,UGT1A6_i1_L474M,UGT1A6_i1_L496X,UGT1A6_i1_P387H,UGT1A6_i1_R184S,UGT1A6_i1_S375F,UGT1A6_i1_S381R,UGT1A6_i1_S488F,UGT1A6_i1_S70Y,UGT1A6_i1_S7A,UGT1A6_i1_T181A,UGT1A6_i1_Y486D	CP13_3_HomoSapiens_9606_20130509.fasta,GuillemetteC_UGT_20131017.fasta	60 703,9	100,0 %	2	2	2	0,0109%	17,9%	GAGVTLNVLEMTSEDLENALK	K	A	99,7 %	2,01	0	2	1	0	2	2 220,1067			12 607,6	407	427	Empty	false	UGT1A9_i2_S381R,UGT1A9_i2_M33T,UGT1A9_i1_Q331R,UGT1A9_i1_S488F,UGT1A9_i1_L474M,UGT1A9_i1,UGT1A9_i2,UGT1A9_i1_K437X,UGT1A9_i1_Y486D,O60656,UGT1A9_i1_P364L,UGT1A9_i2_Q357R,UGT1A9_i2_R367G,UGT1A9_i2_I294T,UGT1A9_i1_D256N,UGT1A9_i1_C3W,UGT1A9_i1_K402T,UGT1A9_i1_R367G,UGT1A9_i1_C3Y,UGT1A9_i2_K402T,UGT1A9_i1_P387H,UGT1A9_i1_A401P,UGT1A9_i2_G308E,UGT1A9_i1_A368T,UGT1A9_i2_P387H,UGT1A9_i2_K129N,UGT1A9_i2…
Kidney	UGT1A	15996	Ingel15996_GuillemetteC_20120524_03_MGFPeaklist (F052982)	UDP-glucuronosyltransferase 1-6 OS=Homo sapiens GN=UGT1A6 PE=1 SV=2	P19224,UGT1A6_i1,UGT1A6_i1_A368T,UGT1A6_i1_A401P,UGT1A6_i1_A497X,UGT1A6_i1_A511P,UGT1A6_i1_G22C,UGT1A6_i1_G308E,UGT1A6_i1_I294T,UGT1A6_i1_K402T,UGT1A6_i1_L474M,UGT1A6_i1_L496X,UGT1A6_i1_P387H,UGT1A6_i1_R184S,UGT1A6_i1_S375F,UGT1A6_i1_S381R,UGT1A6_i1_S488F,UGT1A6_i1_S70Y,UGT1A6_i1_S7A,UGT1A6_i1_T181A,UGT1A6_i1_Y486D	CP13_3_HomoSapiens_9606_20130509.fasta,GuillemetteC_UGT_20131017.fasta	60 703,9	100,0 %	2	2	2	0,0109%	17,9%	IPQTVLWR	K	Y	99,7 %	1,07	0	5	0	0	2	1 012,5939	2 153,50		111572	328	335	Empty	false	UGT1A9_i2_S381R,UGT1A9_i2_M33T,UGT1A9_i2_K428E,UGT1A9_i1_S488F,UGT1A9_i2_R341X,UGT1A9_i1_L474M,UGT1A9_i1,UGT1A9_i2,UGT1A9_i1_V411L,UGT1A9_i1_K437X,UGT1A9_i1_Y486D,UGT1A9_i1_K428E,O60656,UGT1A9_i1_P364L,UGT1A9_i2_Q357R,UGT1A9_i2_Q357X,UGT1A9_i2_R367G,UGT1A9_i2_I294T,UGT1A9_i1_D256N,UGT1A9_i1_C3W,UGT1A9_i1_K402T,UGT1A9_i1_R367G,UGT1A9_i1_C3Y,UGT1A9_i2_K402T,UGT1A9_i1_P387H,UGT1A9_i1_A401P,UGT1A9_i2…
Kidney	UGT1A	15996	Ingel15996_GuillemetteC_20120524_03_MGFPeaklist (F052982)	UDP-glucuronosyltransferase 1-6 OS=Homo sapiens GN=UGT1A6 PE=1 SV=2	P19224,UGT1A6_i1,UGT1A6_i1_A368T,UGT1A6_i1_A401P,UGT1A6_i1_A497X,UGT1A6_i1_A511P,UGT1A6_i1_G22C,UGT1A6_i1_G308E,UGT1A6_i1_I294T,UGT1A6_i1_K402T,UGT1A6_i1_L474M,UGT1A6_i1_L496X,UGT1A6_i1_P387H,UGT1A6_i1_R184S,UGT1A6_i1_S375F,UGT1A6_i1_S381R,UGT1A6_i1_S488F,UGT1A6_i1_S70Y,UGT1A6_i1_S7A,UGT1A6_i1_T181A,UGT1A6_i1_Y486D	CP13_3_HomoSapiens_9606_20130509.fasta,GuillemetteC_UGT_20131017.fasta	60 703,9	100,0 %	2	2	2	0,0109%	17,9%	IYPVPYDQEELKNR	K	Y	97,9 %	0,377	0	0	1	0	2	1 763,8964			5 429,16	77	90	Empty	true
Kidney	UGT1A	15996	Ingel15996_GuillemetteC_20120524_03_MGFPeaklist (F052982)	UDP-glucuronosyltransferase 1-6 OS=Homo sapiens GN=UGT1A6 PE=1 SV=2	P19224,UGT1A6_i1,UGT1A6_i1_A368T,UGT1A6_i1_A401P,UGT1A6_i1_A497X,UGT1A6_i1_A511P,UGT1A6_i1_G22C,UGT1A6_i1_G308E,UGT1A6_i1_I294T,UGT1A6_i1_K402T,UGT1A6_i1_L474M,UGT1A6_i1_L496X,UGT1A6_i1_P387H,UGT1A6_i1_R184S,UGT1A6_i1_S375F,UGT1A6_i1_S381R,UGT1A6_i1_S488F,UGT1A6_i1_S70Y,UGT1A6_i1_S7A,UGT1A6_i1_T181A,UGT1A6_i1_Y486D	CP13_3_HomoSapiens_9606_20130509.fasta,GuillemetteC_UGT_20131017.fasta	60 703,9	100,0 %	2	2	2	0,0109%	17,9%	WLPQNDLLGHPMTR	K	A	99,7 %	6,24	0	0	6	0	2	1 677,8532	2 126,00		144756	353	366	Empty	false	UGT1A9_i2_S381R,UGT1A9_i2_M33T,UGT1A9_i1_Q331R,UGT1A9_i2_K428E,UGT1A9_i1_S488F,UGT1A9_i1_L474M,UGT1A9_i1,UGT1A9_i2,UGT1A9_i1_V411L,UGT1A9_i1_K437X,UGT1A9_i1_K428E,UGT1A9_i1_Y486D,O60656,UGT1A9_i2_I294T,UGT1A9_i1_D256N,UGT1A9_i1_C3W,UGT1A9_i1_K402T,UGT1A9_i1_C3Y,UGT1A9_i2_K402T,UGT1A9_i1_P387H,UGT1A9_i1_A401P,UGT1A9_i2_G308E,UGT1A9_i1_A368T,UGT1A9_i2_P387H,UGT1A9_i2_K129N,UGT1A9_i2_A401P,UGT1A9_i1…
Kidney	UGT1A	15996	Ingel15996_GuillemetteC_20120524_03_MGFPeaklist (F052982)	UDP-glucuronosyltransferase 1-6 OS=Homo sapiens GN=UGT1A6 PE=1 SV=2	P19224,UGT1A6_i1,UGT1A6_i1_A368T,UGT1A6_i1_A401P,UGT1A6_i1_A497X,UGT1A6_i1_A511P,UGT1A6_i1_G22C,UGT1A6_i1_G308E,UGT1A6_i1_I294T,UGT1A6_i1_K402T,UGT1A6_i1_L474M,UGT1A6_i1_L496X,UGT1A6_i1_P387H,UGT1A6_i1_R184S,UGT1A6_i1_S375F,UGT1A6_i1_S381R,UGT1A6_i1_S488F,UGT1A6_i1_S70Y,UGT1A6_i1_S7A,UGT1A6_i1_T181A,UGT1A6_i1_Y486D	CP13_3_HomoSapiens_9606_20130509.fasta,GuillemetteC_UGT_20131017.fasta	60 703,9	100,0 %	2	2	2	0,0109%	17,9%	AMAIADALGK	K	I	99,7 %	1,26	0	8	0	0	2	976,5134	1 768,00		141274	318	327	Empty	false	UGT1A9_i2_S381R,UGT1A9_i2_M33T,UGT1A9_i1_Q331R,UGT1A9_i2_K428E,UGT1A9_i1_S488F,UGT1A9_i2_R341X,UGT1A9_i1_L474M,UGT1A9_i1,UGT1A9_i2,UGT1A9_i1_V411L,UGT1A9_i1_K437X,UGT1A9_i1_Y486D,UGT1A9_i1_K428E,O60656,UGT1A9_i1_P364L,UGT1A9_i2_Q357R,UGT1A9_i2_Q357X,UGT1A9_i2_R367G,UGT1A9_i2_I294T,UGT1A9_i1_D256N,UGT1A9_i1_C3W,UGT1A9_i1_K402T,UGT1A9_i1_R367G,UGT1A9_i1_C3Y,UGT1A9_i2_K402T,UGT1A9_i1_P387H,UGT1A9_i1…
Kidney	UGT1A	15996	Ingel15996_GuillemetteC_20120524_03_MGFPeaklist (F052982)	UDP-glucuronosyltransferase 1-6 OS=Homo sapiens GN=UGT1A6 PE=1 SV=2	P19224,UGT1A6_i1,UGT1A6_i1_A368T,UGT1A6_i1_A401P,UGT1A6_i1_A497X,UGT1A6_i1_A511P,UGT1A6_i1_G22C,UGT1A6_i1_G308E,UGT1A6_i1_I294T,UGT1A6_i1_K402T,UGT1A6_i1_L474M,UGT1A6_i1_L496X,UGT1A6_i1_P387H,UGT1A6_i1_R184S,UGT1A6_i1_S375F,UGT1A6_i1_S381R,UGT1A6_i1_S488F,UGT1A6_i1_S70Y,UGT1A6_i1_S7A,UGT1A6_i1_T181A,UGT1A6_i1_Y486D	CP13_3_HomoSapiens_9606_20130509.fasta,GuillemetteC_UGT_20131017.fasta	60 703,9	100,0 %	2	2	2	0,0109%	17,9%	DIVEVLSDR	K	G	99,7 %	0,770	0	1	0	0	2	1 045,5525			12 830,7	44	52	Empty	true
Kidney	UGT1A	15996	Ingel15996_GuillemetteC_20120524_03_MGFPeaklist (F052982)	UDP-glucuronosyltransferase 1-6 OS=Homo sapiens GN=UGT1A6 PE=1 SV=2	P19224,UGT1A6_i1,UGT1A6_i1_A368T,UGT1A6_i1_A401P,UGT1A6_i1_A497X,UGT1A6_i1_A511P,UGT1A6_i1_G22C,UGT1A6_i1_G308E,UGT1A6_i1_I294T,UGT1A6_i1_K402T,UGT1A6_i1_L474M,UGT1A6_i1_L496X,UGT1A6_i1_P387H,UGT1A6_i1_R184S,UGT1A6_i1_S375F,UGT1A6_i1_S381R,UGT1A6_i1_S488F,UGT1A6_i1_S70Y,UGT1A6_i1_S7A,UGT1A6_i1_T181A,UGT1A6_i1_Y486D	CP13_3_HomoSapiens_9606_20130509.fasta,GuillemetteC_UGT_20131017.fasta	60 703,9	100,0 %	2	2	2	0,0109%	17,9%	DRPVEPLDLAVFWVEFVMR	K	H	99,7 %	3,37	0	0	2	0	2	2 334,1953			12 322,3	448	466	Empty	false	UGT1A9_i1_Q331R,UGT1A9_i1_S488F,UGT1A9_i1_L474M,UGT1A9_i1,UGT1A9_i1_V411L,UGT1A9_i1_Y486D,UGT1A9_i1_K428E,O60656,UGT1A9_i1_P364L,UGT1A9_i1_D256N,UGT1A9_i1_C3W,UGT1A9_i1_K402T,UGT1A9_i1_R367G,UGT1A9_i1_C3Y,UGT1A9_i1_P387H,UGT1A9_i1_A401P,UGT1A9_i1_A368T,UGT1A9_i1_Q357R,UGT1A9_i1_S442I,UGT1A9_i1_A511P,UGT1A9_i1_K129N,UGT1A9_i1_L496X,UGT1A9_i1_S381R,UGT1A9_i1_G308E,UGT1A9_i1_A497X,UGT1A9_i1_S375F,UG…
Kidney	UGT1A	15996	Ingel15996_GuillemetteC_20120524_03_MGFPeaklist (F052982)	UDP-glucuronosyltransferase 1-6 OS=Homo sapiens GN=UGT1A6 PE=1 SV=2	P19224,UGT1A6_i1,UGT1A6_i1_A368T,UGT1A6_i1_A401P,UGT1A6_i1_A497X,UGT1A6_i1_A511P,UGT1A6_i1_G22C,UGT1A6_i1_G308E,UGT1A6_i1_I294T,UGT1A6_i1_K402T,UGT1A6_i1_L474M,UGT1A6_i1_L496X,UGT1A6_i1_P387H,UGT1A6_i1_R184S,UGT1A6_i1_S375F,UGT1A6_i1_S381R,UGT1A6_i1_S488F,UGT1A6_i1_S70Y,UGT1A6_i1_S7A,UGT1A6_i1_T181A,UGT1A6_i1_Y486D	CP13_3_HomoSapiens_9606_20130509.fasta,GuillemetteC_UGT_20131017.fasta	60 703,9	100,0 %	2	2	2	0,0109%	17,9%	GAGVTLNVLEMTSEDLENALK	K	A	99,7 %	2,01	0	2	1	0	2	2 220,1067			12 607,6	407	427	Empty	false	UGT1A9_i2_S381R,UGT1A9_i2_M33T,UGT1A9_i1_Q331R,UGT1A9_i1_S488F,UGT1A9_i1_L474M,UGT1A9_i1,UGT1A9_i2,UGT1A9_i1_K437X,UGT1A9_i1_Y486D,O60656,UGT1A9_i1_P364L,UGT1A9_i2_Q357R,UGT1A9_i2_R367G,UGT1A9_i2_I294T,UGT1A9_i1_D256N,UGT1A9_i1_C3W,UGT1A9_i1_K402T,UGT1A9_i1_R367G,UGT1A9_i1_C3Y,UGT1A9_i2_K402T,UGT1A9_i1_P387H,UGT1A9_i1_A401P,UGT1A9_i2_G308E,UGT1A9_i1_A368T,UGT1A9_i2_P387H,UGT1A9_i2_K129N,UGT1A9_i2…
Kidney	UGT1A	15996	Ingel15996_GuillemetteC_20120524_03_MGFPeaklist (F052982)	UDP-glucuronosyltransferase 1-6 OS=Homo sapiens GN=UGT1A6 PE=1 SV=2	P19224,UGT1A6_i1,UGT1A6_i1_A368T,UGT1A6_i1_A401P,UGT1A6_i1_A497X,UGT1A6_i1_A511P,UGT1A6_i1_G22C,UGT1A6_i1_G308E,UGT1A6_i1_I294T,UGT1A6_i1_K402T,UGT1A6_i1_L474M,UGT1A6_i1_L496X,UGT1A6_i1_P387H,UGT1A6_i1_R184S,UGT1A6_i1_S375F,UGT1A6_i1_S381R,UGT1A6_i1_S488F,UGT1A6_i1_S70Y,UGT1A6_i1_S7A,UGT1A6_i1_T181A,UGT1A6_i1_Y486D	CP13_3_HomoSapiens_9606_20130509.fasta,GuillemetteC_UGT_20131017.fasta	60 703,9	100,0 %	2	2	2	0,0109%	17,9%	IPQTVLWR	K	Y	99,7 %	1,07	0	5	0	0	2	1 012,5939	2 153,50		111572	328	335	Empty	false	UGT1A9_i2_S381R,UGT1A9_i2_M33T,UGT1A9_i2_K428E,UGT1A9_i1_S488F,UGT1A9_i2_R341X,UGT1A9_i1_L474M,UGT1A9_i1,UGT1A9_i2,UGT1A9_i1_V411L,UGT1A9_i1_K437X,UGT1A9_i1_Y486D,UGT1A9_i1_K428E,O60656,UGT1A9_i1_P364L,UGT1A9_i2_Q357R,UGT1A9_i2_Q357X,UGT1A9_i2_R367G,UGT1A9_i2_I294T,UGT1A9_i1_D256N,UGT1A9_i1_C3W,UGT1A9_i1_K402T,UGT1A9_i1_R367G,UGT1A9_i1_C3Y,UGT1A9_i2_K402T,UGT1A9_i1_P387H,UGT1A9_i1_A401P,UGT1A9_i2…
Kidney	UGT1A	15996	Ingel15996_GuillemetteC_20120524_03_MGFPeaklist (F052982)	UDP-glucuronosyltransferase 1-6 OS=Homo sapiens GN=UGT1A6 PE=1 SV=2	P19224,UGT1A6_i1,UGT1A6_i1_A368T,UGT1A6_i1_A401P,UGT1A6_i1_A497X,UGT1A6_i1_A511P,UGT1A6_i1_G22C,UGT1A6_i1_G308E,UGT1A6_i1_I294T,UGT1A6_i1_K402T,UGT1A6_i1_L474M,UGT1A6_i1_L496X,UGT1A6_i1_P387H,UGT1A6_i1_R184S,UGT1A6_i1_S375F,UGT1A6_i1_S381R,UGT1A6_i1_S488F,UGT1A6_i1_S70Y,UGT1A6_i1_S7A,UGT1A6_i1_T181A,UGT1A6_i1_Y486D	CP13_3_HomoSapiens_9606_20130509.fasta,GuillemetteC_UGT_20131017.fasta	60 703,9	100,0 %	2	2	2	0,0109%	17,9%	IYPVPYDQEELKNR	K	Y	97,9 %	0,377	0	0	1	0	2	1 763,8964			5 429,16	77	90	Empty	true
Kidney	UGT1A	15996	Ingel15996_GuillemetteC_20120524_03_MGFPeaklist (F052982)	UDP-glucuronosyltransferase 1-6 OS=Homo sapiens GN=UGT1A6 PE=1 SV=2	P19224,UGT1A6_i1,UGT1A6_i1_A368T,UGT1A6_i1_A401P,UGT1A6_i1_A497X,UGT1A6_i1_A511P,UGT1A6_i1_G22C,UGT1A6_i1_G308E,UGT1A6_i1_I294T,UGT1A6_i1_K402T,UGT1A6_i1_L474M,UGT1A6_i1_L496X,UGT1A6_i1_P387H,UGT1A6_i1_R184S,UGT1A6_i1_S375F,UGT1A6_i1_S381R,UGT1A6_i1_S488F,UGT1A6_i1_S70Y,UGT1A6_i1_S7A,UGT1A6_i1_T181A,UGT1A6_i1_Y486D	CP13_3_HomoSapiens_9606_20130509.fasta,GuillemetteC_UGT_20131017.fasta	60 703,9	100,0 %	2	2	2	0,0109%	17,9%	WLPQNDLLGHPMTR	K	A	99,7 %	6,24	0	0	6	0	2	1 677,8532	2 126,00		144756	353	366	Empty	false	UGT1A9_i2_S381R,UGT1A9_i2_M33T,UGT1A9_i1_Q331R,UGT1A9_i2_K428E,UGT1A9_i1_S488F,UGT1A9_i1_L474M,UGT1A9_i1,UGT1A9_i2,UGT1A9_i1_V411L,UGT1A9_i1_K437X,UGT1A9_i1_K428E,UGT1A9_i1_Y486D,O60656,UGT1A9_i2_I294T,UGT1A9_i1_D256N,UGT1A9_i1_C3W,UGT1A9_i1_K402T,UGT1A9_i1_C3Y,UGT1A9_i2_K402T,UGT1A9_i1_P387H,UGT1A9_i1_A401P,UGT1A9_i2_G308E,UGT1A9_i1_A368T,UGT1A9_i2_P387H,UGT1A9_i2_K129N,UGT1A9_i2_A401P,UGT1A9_i1…
Kidney	UGT1A	15996	Ingel15996_GuillemetteC_20120524_03_MGFPeaklist (F052982)	UDP-glucuronosyltransferase 1-6 OS=Homo sapiens GN=UGT1A6 PE=1 SV=2	P19224,UGT1A6_i1,UGT1A6_i1_A368T,UGT1A6_i1_A401P,UGT1A6_i1_A497X,UGT1A6_i1_A511P,UGT1A6_i1_G22C,UGT1A6_i1_G308E,UGT1A6_i1_I294T,UGT1A6_i1_K402T,UGT1A6_i1_L474M,UGT1A6_i1_L496X,UGT1A6_i1_P387H,UGT1A6_i1_R184S,UGT1A6_i1_S375F,UGT1A6_i1_S381R,UGT1A6_i1_S488F,UGT1A6_i1_S70Y,UGT1A6_i1_S7A,UGT1A6_i1_T181A,UGT1A6_i1_Y486D	CP13_3_HomoSapiens_9606_20130509.fasta,GuillemetteC_UGT_20131017.fasta	60 703,9	100,0 %	2	2	2	0,0109%	17,9%	AMAIADALGK	K	I	99,7 %	1,26	0	8	0	0	2	976,5134	1 768,00		141274	318	327	Empty	false	UGT1A9_i2_S381R,UGT1A9_i2_M33T,UGT1A9_i1_Q331R,UGT1A9_i2_K428E,UGT1A9_i1_S488F,UGT1A9_i2_R341X,UGT1A9_i1_L474M,UGT1A9_i1,UGT1A9_i2,UGT1A9_i1_V411L,UGT1A9_i1_K437X,UGT1A9_i1_Y486D,UGT1A9_i1_K428E,O60656,UGT1A9_i1_P364L,UGT1A9_i2_Q357R,UGT1A9_i2_Q357X,UGT1A9_i2_R367G,UGT1A9_i2_I294T,UGT1A9_i1_D256N,UGT1A9_i1_C3W,UGT1A9_i1_K402T,UGT1A9_i1_R367G,UGT1A9_i1_C3Y,UGT1A9_i2_K402T,UGT1A9_i1_P387H,UGT1A9_i1…
Kidney	UGT1A	15996	Ingel15996_GuillemetteC_20120524_03_MGFPeaklist (F052982)	UDP-glucuronosyltransferase 1-6 OS=Homo sapiens GN=UGT1A6 PE=1 SV=2	P19224,UGT1A6_i1,UGT1A6_i1_A368T,UGT1A6_i1_A401P,UGT1A6_i1_A497X,UGT1A6_i1_A511P,UGT1A6_i1_G22C,UGT1A6_i1_G308E,UGT1A6_i1_I294T,UGT1A6_i1_K402T,UGT1A6_i1_L474M,UGT1A6_i1_L496X,UGT1A6_i1_P387H,UGT1A6_i1_R184S,UGT1A6_i1_S375F,UGT1A6_i1_S381R,UGT1A6_i1_S488F,UGT1A6_i1_S70Y,UGT1A6_i1_S7A,UGT1A6_i1_T181A,UGT1A6_i1_Y486D	CP13_3_HomoSapiens_9606_20130509.fasta,GuillemetteC_UGT_20131017.fasta	60 703,9	100,0 %	2	2	2	0,0109%	17,9%	DIVEVLSDR	K	G	99,7 %	0,770	0	1	0	0	2	1 045,5525			12 830,7	44	52	Empty	true
Kidney	UGT1A	15996	Ingel15996_GuillemetteC_20120524_03_MGFPeaklist (F052982)	UDP-glucuronosyltransferase 1-6 OS=Homo sapiens GN=UGT1A6 PE=1 SV=2	P19224,UGT1A6_i1,UGT1A6_i1_A368T,UGT1A6_i1_A401P,UGT1A6_i1_A497X,UGT1A6_i1_A511P,UGT1A6_i1_G22C,UGT1A6_i1_G308E,UGT1A6_i1_I294T,UGT1A6_i1_K402T,UGT1A6_i1_L474M,UGT1A6_i1_L496X,UGT1A6_i1_P387H,UGT1A6_i1_R184S,UGT1A6_i1_S375F,UGT1A6_i1_S381R,UGT1A6_i1_S488F,UGT1A6_i1_S70Y,UGT1A6_i1_S7A,UGT1A6_i1_T181A,UGT1A6_i1_Y486D	CP13_3_HomoSapiens_9606_20130509.fasta,GuillemetteC_UGT_20131017.fasta	60 703,9	100,0 %	2	2	2	0,0109%	17,9%	DRPVEPLDLAVFWVEFVMR	K	H	99,7 %	3,37	0	0	2	0	2	2 334,1953			12 322,3	448	466	Empty	false	UGT1A9_i1_Q331R,UGT1A9_i1_S488F,UGT1A9_i1_L474M,UGT1A9_i1,UGT1A9_i1_V411L,UGT1A9_i1_Y486D,UGT1A9_i1_K428E,O60656,UGT1A9_i1_P364L,UGT1A9_i1_D256N,UGT1A9_i1_C3W,UGT1A9_i1_K402T,UGT1A9_i1_R367G,UGT1A9_i1_C3Y,UGT1A9_i1_P387H,UGT1A9_i1_A401P,UGT1A9_i1_A368T,UGT1A9_i1_Q357R,UGT1A9_i1_S442I,UGT1A9_i1_A511P,UGT1A9_i1_K129N,UGT1A9_i1_L496X,UGT1A9_i1_S381R,UGT1A9_i1_G308E,UGT1A9_i1_A497X,UGT1A9_i1_S375F,UG…
Kidney	UGT1A	15996	Ingel15996_GuillemetteC_20120524_03_MGFPeaklist (F052982)	UDP-glucuronosyltransferase 1-6 OS=Homo sapiens GN=UGT1A6 PE=1 SV=2	P19224,UGT1A6_i1,UGT1A6_i1_A368T,UGT1A6_i1_A401P,UGT1A6_i1_A497X,UGT1A6_i1_A511P,UGT1A6_i1_G22C,UGT1A6_i1_G308E,UGT1A6_i1_I294T,UGT1A6_i1_K402T,UGT1A6_i1_L474M,UGT1A6_i1_L496X,UGT1A6_i1_P387H,UGT1A6_i1_R184S,UGT1A6_i1_S375F,UGT1A6_i1_S381R,UGT1A6_i1_S488F,UGT1A6_i1_S70Y,UGT1A6_i1_S7A,UGT1A6_i1_T181A,UGT1A6_i1_Y486D	CP13_3_HomoSapiens_9606_20130509.fasta,GuillemetteC_UGT_20131017.fasta	60 703,9	100,0 %	2	2	2	0,0109%	17,9%	GAGVTLNVLEMTSEDLENALK	K	A	99,7 %	2,01	0	2	1	0	2	2 220,1067			12 607,6	407	427	Empty	false	UGT1A9_i2_S381R,UGT1A9_i2_M33T,UGT1A9_i1_Q331R,UGT1A9_i1_S488F,UGT1A9_i1_L474M,UGT1A9_i1,UGT1A9_i2,UGT1A9_i1_K437X,UGT1A9_i1_Y486D,O60656,UGT1A9_i1_P364L,UGT1A9_i2_Q357R,UGT1A9_i2_R367G,UGT1A9_i2_I294T,UGT1A9_i1_D256N,UGT1A9_i1_C3W,UGT1A9_i1_K402T,UGT1A9_i1_R367G,UGT1A9_i1_C3Y,UGT1A9_i2_K402T,UGT1A9_i1_P387H,UGT1A9_i1_A401P,UGT1A9_i2_G308E,UGT1A9_i1_A368T,UGT1A9_i2_P387H,UGT1A9_i2_K129N,UGT1A9_i2…
Kidney	UGT1A	15996	Ingel15996_GuillemetteC_20120524_03_MGFPeaklist (F052982)	UDP-glucuronosyltransferase 1-6 OS=Homo sapiens GN=UGT1A6 PE=1 SV=2	P19224,UGT1A6_i1,UGT1A6_i1_A368T,UGT1A6_i1_A401P,UGT1A6_i1_A497X,UGT1A6_i1_A511P,UGT1A6_i1_G22C,UGT1A6_i1_G308E,UGT1A6_i1_I294T,UGT1A6_i1_K402T,UGT1A6_i1_L474M,UGT1A6_i1_L496X,UGT1A6_i1_P387H,UGT1A6_i1_R184S,UGT1A6_i1_S375F,UGT1A6_i1_S381R,UGT1A6_i1_S488F,UGT1A6_i1_S70Y,UGT1A6_i1_S7A,UGT1A6_i1_T181A,UGT1A6_i1_Y486D	CP13_3_HomoSapiens_9606_20130509.fasta,GuillemetteC_UGT_20131017.fasta	60 703,9	100,0 %	2	2	2	0,0109%	17,9%	IPQTVLWR	K	Y	99,7 %	1,07	0	5	0	0	2	1 012,5939	2 153,50		111572	328	335	Empty	false	UGT1A9_i2_S381R,UGT1A9_i2_M33T,UGT1A9_i2_K428E,UGT1A9_i1_S488F,UGT1A9_i2_R341X,UGT1A9_i1_L474M,UGT1A9_i1,UGT1A9_i2,UGT1A9_i1_V411L,UGT1A9_i1_K437X,UGT1A9_i1_Y486D,UGT1A9_i1_K428E,O60656,UGT1A9_i1_P364L,UGT1A9_i2_Q357R,UGT1A9_i2_Q357X,UGT1A9_i2_R367G,UGT1A9_i2_I294T,UGT1A9_i1_D256N,UGT1A9_i1_C3W,UGT1A9_i1_K402T,UGT1A9_i1_R367G,UGT1A9_i1_C3Y,UGT1A9_i2_K402T,UGT1A9_i1_P387H,UGT1A9_i1_A401P,UGT1A9_i2…
Kidney	UGT1A	15996	Ingel15996_GuillemetteC_20120524_03_MGFPeaklist (F052982)	UDP-glucuronosyltransferase 1-6 OS=Homo sapiens GN=UGT1A6 PE=1 SV=2	P19224,UGT1A6_i1,UGT1A6_i1_A368T,UGT1A6_i1_A401P,UGT1A6_i1_A497X,UGT1A6_i1_A511P,UGT1A6_i1_G22C,UGT1A6_i1_G308E,UGT1A6_i1_I294T,UGT1A6_i1_K402T,UGT1A6_i1_L474M,UGT1A6_i1_L496X,UGT1A6_i1_P387H,UGT1A6_i1_R184S,UGT1A6_i1_S375F,UGT1A6_i1_S381R,UGT1A6_i1_S488F,UGT1A6_i1_S70Y,UGT1A6_i1_S7A,UGT1A6_i1_T181A,UGT1A6_i1_Y486D	CP13_3_HomoSapiens_9606_20130509.fasta,GuillemetteC_UGT_20131017.fasta	60 703,9	100,0 %	2	2	2	0,0109%	17,9%	IYPVPYDQEELKNR	K	Y	97,9 %	0,377	0	0	1	0	2	1 763,8964			5 429,16	77	90	Empty	true
Kidney	UGT1A	15996	Ingel15996_GuillemetteC_20120524_03_MGFPeaklist (F052982)	UDP-glucuronosyltransferase 1-6 OS=Homo sapiens GN=UGT1A6 PE=1 SV=2	P19224,UGT1A6_i1,UGT1A6_i1_A368T,UGT1A6_i1_A401P,UGT1A6_i1_A497X,UGT1A6_i1_A511P,UGT1A6_i1_G22C,UGT1A6_i1_G308E,UGT1A6_i1_I294T,UGT1A6_i1_K402T,UGT1A6_i1_L474M,UGT1A6_i1_L496X,UGT1A6_i1_P387H,UGT1A6_i1_R184S,UGT1A6_i1_S375F,UGT1A6_i1_S381R,UGT1A6_i1_S488F,UGT1A6_i1_S70Y,UGT1A6_i1_S7A,UGT1A6_i1_T181A,UGT1A6_i1_Y486D	CP13_3_HomoSapiens_9606_20130509.fasta,GuillemetteC_UGT_20131017.fasta	60 703,9	100,0 %	2	2	2	0,0109%	17,9%	WLPQNDLLGHPMTR	K	A	99,7 %	6,24	0	0	6	0	2	1 677,8532	2 126,00		144756	353	366	Empty	false	UGT1A9_i2_S381R,UGT1A9_i2_M33T,UGT1A9_i1_Q331R,UGT1A9_i2_K428E,UGT1A9_i1_S488F,UGT1A9_i1_L474M,UGT1A9_i1,UGT1A9_i2,UGT1A9_i1_V411L,UGT1A9_i1_K437X,UGT1A9_i1_K428E,UGT1A9_i1_Y486D,O60656,UGT1A9_i2_I294T,UGT1A9_i1_D256N,UGT1A9_i1_C3W,UGT1A9_i1_K402T,UGT1A9_i1_C3Y,UGT1A9_i2_K402T,UGT1A9_i1_P387H,UGT1A9_i1_A401P,UGT1A9_i2_G308E,UGT1A9_i1_A368T,UGT1A9_i2_P387H,UGT1A9_i2_K129N,UGT1A9_i2_A401P,UGT1A9_i1…
Kidney	UGT1A	15996	Ingel15996_GuillemetteC_20120524_03_MGFPeaklist (F052982)	UDP-glucuronosyltransferase 1-6 OS=Homo sapiens GN=UGT1A6 PE=1 SV=2	P19224,UGT1A6_i1,UGT1A6_i1_A368T,UGT1A6_i1_A401P,UGT1A6_i1_A497X,UGT1A6_i1_A511P,UGT1A6_i1_G22C,UGT1A6_i1_G308E,UGT1A6_i1_I294T,UGT1A6_i1_K402T,UGT1A6_i1_L474M,UGT1A6_i1_L496X,UGT1A6_i1_P387H,UGT1A6_i1_R184S,UGT1A6_i1_S375F,UGT1A6_i1_S381R,UGT1A6_i1_S488F,UGT1A6_i1_S70Y,UGT1A6_i1_S7A,UGT1A6_i1_T181A,UGT1A6_i1_Y486D	CP13_3_HomoSapiens_9606_20130509.fasta,GuillemetteC_UGT_20131017.fasta	60 703,9	100,0 %	2	2	2	0,0109%	17,9%	AMAIADALGK	K	I	99,7 %	1,26	0	8	0	0	2	976,5134	1 768,00		141274	318	327	Empty	false	UGT1A9_i2_S381R,UGT1A9_i2_M33T,UGT1A9_i1_Q331R,UGT1A9_i2_K428E,UGT1A9_i1_S488F,UGT1A9_i2_R341X,UGT1A9_i1_L474M,UGT1A9_i1,UGT1A9_i2,UGT1A9_i1_V411L,UGT1A9_i1_K437X,UGT1A9_i1_Y486D,UGT1A9_i1_K428E,O60656,UGT1A9_i1_P364L,UGT1A9_i2_Q357R,UGT1A9_i2_Q357X,UGT1A9_i2_R367G,UGT1A9_i2_I294T,UGT1A9_i1_D256N,UGT1A9_i1_C3W,UGT1A9_i1_K402T,UGT1A9_i1_R367G,UGT1A9_i1_C3Y,UGT1A9_i2_K402T,UGT1A9_i1_P387H,UGT1A9_i1…
Kidney	UGT1A	15996	Ingel15996_GuillemetteC_20120524_03_MGFPeaklist (F052982)	UDP-glucuronosyltransferase 1-6 OS=Homo sapiens GN=UGT1A6 PE=1 SV=2	P19224,UGT1A6_i1,UGT1A6_i1_A368T,UGT1A6_i1_A401P,UGT1A6_i1_A497X,UGT1A6_i1_A511P,UGT1A6_i1_G22C,UGT1A6_i1_G308E,UGT1A6_i1_I294T,UGT1A6_i1_K402T,UGT1A6_i1_L474M,UGT1A6_i1_L496X,UGT1A6_i1_P387H,UGT1A6_i1_R184S,UGT1A6_i1_S375F,UGT1A6_i1_S381R,UGT1A6_i1_S488F,UGT1A6_i1_S70Y,UGT1A6_i1_S7A,UGT1A6_i1_T181A,UGT1A6_i1_Y486D	CP13_3_HomoSapiens_9606_20130509.fasta,GuillemetteC_UGT_20131017.fasta	60 703,9	100,0 %	2	2	2	0,0109%	17,9%	DIVEVLSDR	K	G	99,7 %	0,770	0	1	0	0	2	1 045,5525			12 830,7	44	52	Empty	true
Kidney	UGT1A	15996	Ingel15996_GuillemetteC_20120524_03_MGFPeaklist (F052982)	UDP-glucuronosyltransferase 1-6 OS=Homo sapiens GN=UGT1A6 PE=1 SV=2	P19224,UGT1A6_i1,UGT1A6_i1_A368T,UGT1A6_i1_A401P,UGT1A6_i1_A497X,UGT1A6_i1_A511P,UGT1A6_i1_G22C,UGT1A6_i1_G308E,UGT1A6_i1_I294T,UGT1A6_i1_K402T,UGT1A6_i1_L474M,UGT1A6_i1_L496X,UGT1A6_i1_P387H,UGT1A6_i1_R184S,UGT1A6_i1_S375F,UGT1A6_i1_S381R,UGT1A6_i1_S488F,UGT1A6_i1_S70Y,UGT1A6_i1_S7A,UGT1A6_i1_T181A,UGT1A6_i1_Y486D	CP13_3_HomoSapiens_9606_20130509.fasta,GuillemetteC_UGT_20131017.fasta	60 703,9	100,0 %	2	2	2	0,0109%	17,9%	DRPVEPLDLAVFWVEFVMR	K	H	99,7 %	3,37	0	0	2	0	2	2 334,1953			12 322,3	448	466	Empty	false	UGT1A9_i1_Q331R,UGT1A9_i1_S488F,UGT1A9_i1_L474M,UGT1A9_i1,UGT1A9_i1_V411L,UGT1A9_i1_Y486D,UGT1A9_i1_K428E,O60656,UGT1A9_i1_P364L,UGT1A9_i1_D256N,UGT1A9_i1_C3W,UGT1A9_i1_K402T,UGT1A9_i1_R367G,UGT1A9_i1_C3Y,UGT1A9_i1_P387H,UGT1A9_i1_A401P,UGT1A9_i1_A368T,UGT1A9_i1_Q357R,UGT1A9_i1_S442I,UGT1A9_i1_A511P,UGT1A9_i1_K129N,UGT1A9_i1_L496X,UGT1A9_i1_S381R,UGT1A9_i1_G308E,UGT1A9_i1_A497X,UGT1A9_i1_S375F,UG…
Kidney	UGT1A	15996	Ingel15996_GuillemetteC_20120524_03_MGFPeaklist (F052982)	UDP-glucuronosyltransferase 1-6 OS=Homo sapiens GN=UGT1A6 PE=1 SV=2	P19224,UGT1A6_i1,UGT1A6_i1_A368T,UGT1A6_i1_A401P,UGT1A6_i1_A497X,UGT1A6_i1_A511P,UGT1A6_i1_G22C,UGT1A6_i1_G308E,UGT1A6_i1_I294T,UGT1A6_i1_K402T,UGT1A6_i1_L474M,UGT1A6_i1_L496X,UGT1A6_i1_P387H,UGT1A6_i1_R184S,UGT1A6_i1_S375F,UGT1A6_i1_S381R,UGT1A6_i1_S488F,UGT1A6_i1_S70Y,UGT1A6_i1_S7A,UGT1A6_i1_T181A,UGT1A6_i1_Y486D	CP13_3_HomoSapiens_9606_20130509.fasta,GuillemetteC_UGT_20131017.fasta	60 703,9	100,0 %	2	2	2	0,0109%	17,9%	GAGVTLNVLEMTSEDLENALK	K	A	99,7 %	2,01	0	2	1	0	2	2 220,1067			12 607,6	407	427	Empty	false	UGT1A9_i2_S381R,UGT1A9_i2_M33T,UGT1A9_i1_Q331R,UGT1A9_i1_S488F,UGT1A9_i1_L474M,UGT1A9_i1,UGT1A9_i2,UGT1A9_i1_K437X,UGT1A9_i1_Y486D,O60656,UGT1A9_i1_P364L,UGT1A9_i2_Q357R,UGT1A9_i2_R367G,UGT1A9_i2_I294T,UGT1A9_i1_D256N,UGT1A9_i1_C3W,UGT1A9_i1_K402T,UGT1A9_i1_R367G,UGT1A9_i1_C3Y,UGT1A9_i2_K402T,UGT1A9_i1_P387H,UGT1A9_i1_A401P,UGT1A9_i2_G308E,UGT1A9_i1_A368T,UGT1A9_i2_P387H,UGT1A9_i2_K129N,UGT1A9_i2…
Kidney	UGT1A	15996	Ingel15996_GuillemetteC_20120524_03_MGFPeaklist (F052982)	UDP-glucuronosyltransferase 1-6 OS=Homo sapiens GN=UGT1A6 PE=1 SV=2	P19224,UGT1A6_i1,UGT1A6_i1_A368T,UGT1A6_i1_A401P,UGT1A6_i1_A497X,UGT1A6_i1_A511P,UGT1A6_i1_G22C,UGT1A6_i1_G308E,UGT1A6_i1_I294T,UGT1A6_i1_K402T,UGT1A6_i1_L474M,UGT1A6_i1_L496X,UGT1A6_i1_P387H,UGT1A6_i1_R184S,UGT1A6_i1_S375F,UGT1A6_i1_S381R,UGT1A6_i1_S488F,UGT1A6_i1_S70Y,UGT1A6_i1_S7A,UGT1A6_i1_T181A,UGT1A6_i1_Y486D	CP13_3_HomoSapiens_9606_20130509.fasta,GuillemetteC_UGT_20131017.fasta	60 703,9	100,0 %	2	2	2	0,0109%	17,9%	IPQTVLWR	K	Y	99,7 %	1,07	0	5	0	0	2	1 012,5939	2 153,50		111572	328	335	Empty	false	UGT1A9_i2_S381R,UGT1A9_i2_M33T,UGT1A9_i2_K428E,UGT1A9_i1_S488F,UGT1A9_i2_R341X,UGT1A9_i1_L474M,UGT1A9_i1,UGT1A9_i2,UGT1A9_i1_V411L,UGT1A9_i1_K437X,UGT1A9_i1_Y486D,UGT1A9_i1_K428E,O60656,UGT1A9_i1_P364L,UGT1A9_i2_Q357R,UGT1A9_i2_Q357X,UGT1A9_i2_R367G,UGT1A9_i2_I294T,UGT1A9_i1_D256N,UGT1A9_i1_C3W,UGT1A9_i1_K402T,UGT1A9_i1_R367G,UGT1A9_i1_C3Y,UGT1A9_i2_K402T,UGT1A9_i1_P387H,UGT1A9_i1_A401P,UGT1A9_i2…
Kidney	UGT1A	15996	Ingel15996_GuillemetteC_20120524_03_MGFPeaklist (F052982)	UDP-glucuronosyltransferase 1-6 OS=Homo sapiens GN=UGT1A6 PE=1 SV=2	P19224,UGT1A6_i1,UGT1A6_i1_A368T,UGT1A6_i1_A401P,UGT1A6_i1_A497X,UGT1A6_i1_A511P,UGT1A6_i1_G22C,UGT1A6_i1_G308E,UGT1A6_i1_I294T,UGT1A6_i1_K402T,UGT1A6_i1_L474M,UGT1A6_i1_L496X,UGT1A6_i1_P387H,UGT1A6_i1_R184S,UGT1A6_i1_S375F,UGT1A6_i1_S381R,UGT1A6_i1_S488F,UGT1A6_i1_S70Y,UGT1A6_i1_S7A,UGT1A6_i1_T181A,UGT1A6_i1_Y486D	CP13_3_HomoSapiens_9606_20130509.fasta,GuillemetteC_UGT_20131017.fasta	60 703,9	100,0 %	2	2	2	0,0109%	17,9%	IYPVPYDQEELKNR	K	Y	97,9 %	0,377	0	0	1	0	2	1 763,8964			5 429,16	77	90	Empty	true
Kidney	UGT1A	15996	Ingel15996_GuillemetteC_20120524_03_MGFPeaklist (F052982)	UDP-glucuronosyltransferase 1-6 OS=Homo sapiens GN=UGT1A6 PE=1 SV=2	P19224,UGT1A6_i1,UGT1A6_i1_A368T,UGT1A6_i1_A401P,UGT1A6_i1_A497X,UGT1A6_i1_A511P,UGT1A6_i1_G22C,UGT1A6_i1_G308E,UGT1A6_i1_I294T,UGT1A6_i1_K402T,UGT1A6_i1_L474M,UGT1A6_i1_L496X,UGT1A6_i1_P387H,UGT1A6_i1_R184S,UGT1A6_i1_S375F,UGT1A6_i1_S381R,UGT1A6_i1_S488F,UGT1A6_i1_S70Y,UGT1A6_i1_S7A,UGT1A6_i1_T181A,UGT1A6_i1_Y486D	CP13_3_HomoSapiens_9606_20130509.fasta,GuillemetteC_UGT_20131017.fasta	60 703,9	100,0 %	2	2	2	0,0109%	17,9%	WLPQNDLLGHPMTR	K	A	99,7 %	6,24	0	0	6	0	2	1 677,8532	2 126,00		144756	353	366	Empty	false	UGT1A9_i2_S381R,UGT1A9_i2_M33T,UGT1A9_i1_Q331R,UGT1A9_i2_K428E,UGT1A9_i1_S488F,UGT1A9_i1_L474M,UGT1A9_i1,UGT1A9_i2,UGT1A9_i1_V411L,UGT1A9_i1_K437X,UGT1A9_i1_K428E,UGT1A9_i1_Y486D,O60656,UGT1A9_i2_I294T,UGT1A9_i1_D256N,UGT1A9_i1_C3W,UGT1A9_i1_K402T,UGT1A9_i1_C3Y,UGT1A9_i2_K402T,UGT1A9_i1_P387H,UGT1A9_i1_A401P,UGT1A9_i2_G308E,UGT1A9_i1_A368T,UGT1A9_i2_P387H,UGT1A9_i2_K129N,UGT1A9_i2_A401P,UGT1A9_i1…
Kidney	UGT1A	15996	Ingel15996_GuillemetteC_20120524_03_MGFPeaklist (F052982)	UDP-glucuronosyltransferase 1-6 OS=Homo sapiens GN=UGT1A6 PE=1 SV=2	P19224,UGT1A6_i1,UGT1A6_i1_A368T,UGT1A6_i1_A401P,UGT1A6_i1_A497X,UGT1A6_i1_A511P,UGT1A6_i1_G22C,UGT1A6_i1_G308E,UGT1A6_i1_I294T,UGT1A6_i1_K402T,UGT1A6_i1_L474M,UGT1A6_i1_L496X,UGT1A6_i1_P387H,UGT1A6_i1_R184S,UGT1A6_i1_S375F,UGT1A6_i1_S381R,UGT1A6_i1_S488F,UGT1A6_i1_S70Y,UGT1A6_i1_S7A,UGT1A6_i1_T181A,UGT1A6_i1_Y486D	CP13_3_HomoSapiens_9606_20130509.fasta,GuillemetteC_UGT_20131017.fasta	60 703,9	100,0 %	2	2	2	0,0109%	17,9%	AMAIADALGK	K	I	99,7 %	1,26	0	8	0	0	2	976,5134	1 768,00		141274	318	327	Empty	false	UGT1A9_i2_S381R,UGT1A9_i2_M33T,UGT1A9_i1_Q331R,UGT1A9_i2_K428E,UGT1A9_i1_S488F,UGT1A9_i2_R341X,UGT1A9_i1_L474M,UGT1A9_i1,UGT1A9_i2,UGT1A9_i1_V411L,UGT1A9_i1_K437X,UGT1A9_i1_Y486D,UGT1A9_i1_K428E,O60656,UGT1A9_i1_P364L,UGT1A9_i2_Q357R,UGT1A9_i2_Q357X,UGT1A9_i2_R367G,UGT1A9_i2_I294T,UGT1A9_i1_D256N,UGT1A9_i1_C3W,UGT1A9_i1_K402T,UGT1A9_i1_R367G,UGT1A9_i1_C3Y,UGT1A9_i2_K402T,UGT1A9_i1_P387H,UGT1A9_i1…
Kidney	UGT1A	15996	Ingel15996_GuillemetteC_20120524_03_MGFPeaklist (F052982)	UDP-glucuronosyltransferase 1-6 OS=Homo sapiens GN=UGT1A6 PE=1 SV=2	P19224,UGT1A6_i1,UGT1A6_i1_A368T,UGT1A6_i1_A401P,UGT1A6_i1_A497X,UGT1A6_i1_A511P,UGT1A6_i1_G22C,UGT1A6_i1_G308E,UGT1A6_i1_I294T,UGT1A6_i1_K402T,UGT1A6_i1_L474M,UGT1A6_i1_L496X,UGT1A6_i1_P387H,UGT1A6_i1_R184S,UGT1A6_i1_S375F,UGT1A6_i1_S381R,UGT1A6_i1_S488F,UGT1A6_i1_S70Y,UGT1A6_i1_S7A,UGT1A6_i1_T181A,UGT1A6_i1_Y486D	CP13_3_HomoSapiens_9606_20130509.fasta,GuillemetteC_UGT_20131017.fasta	60 703,9	100,0 %	2	2	2	0,0109%	17,9%	DIVEVLSDR	K	G	99,7 %	0,770	0	1	0	0	2	1 045,5525			12 830,7	44	52	Empty	true
Kidney	UGT1A	15996	Ingel15996_GuillemetteC_20120524_03_MGFPeaklist (F052982)	UDP-glucuronosyltransferase 1-6 OS=Homo sapiens GN=UGT1A6 PE=1 SV=2	P19224,UGT1A6_i1,UGT1A6_i1_A368T,UGT1A6_i1_A401P,UGT1A6_i1_A497X,UGT1A6_i1_A511P,UGT1A6_i1_G22C,UGT1A6_i1_G308E,UGT1A6_i1_I294T,UGT1A6_i1_K402T,UGT1A6_i1_L474M,UGT1A6_i1_L496X,UGT1A6_i1_P387H,UGT1A6_i1_R184S,UGT1A6_i1_S375F,UGT1A6_i1_S381R,UGT1A6_i1_S488F,UGT1A6_i1_S70Y,UGT1A6_i1_S7A,UGT1A6_i1_T181A,UGT1A6_i1_Y486D	CP13_3_HomoSapiens_9606_20130509.fasta,GuillemetteC_UGT_20131017.fasta	60 703,9	100,0 %	2	2	2	0,0109%	17,9%	DRPVEPLDLAVFWVEFVMR	K	H	99,7 %	3,37	0	0	2	0	2	2 334,1953			12 322,3	448	466	Empty	false	UGT1A9_i1_Q331R,UGT1A9_i1_S488F,UGT1A9_i1_L474M,UGT1A9_i1,UGT1A9_i1_V411L,UGT1A9_i1_Y486D,UGT1A9_i1_K428E,O60656,UGT1A9_i1_P364L,UGT1A9_i1_D256N,UGT1A9_i1_C3W,UGT1A9_i1_K402T,UGT1A9_i1_R367G,UGT1A9_i1_C3Y,UGT1A9_i1_P387H,UGT1A9_i1_A401P,UGT1A9_i1_A368T,UGT1A9_i1_Q357R,UGT1A9_i1_S442I,UGT1A9_i1_A511P,UGT1A9_i1_K129N,UGT1A9_i1_L496X,UGT1A9_i1_S381R,UGT1A9_i1_G308E,UGT1A9_i1_A497X,UGT1A9_i1_S375F,UG…
Kidney	UGT1A	15996	Ingel15996_GuillemetteC_20120524_03_MGFPeaklist (F052982)	UDP-glucuronosyltransferase 1-6 OS=Homo sapiens GN=UGT1A6 PE=1 SV=2	P19224,UGT1A6_i1,UGT1A6_i1_A368T,UGT1A6_i1_A401P,UGT1A6_i1_A497X,UGT1A6_i1_A511P,UGT1A6_i1_G22C,UGT1A6_i1_G308E,UGT1A6_i1_I294T,UGT1A6_i1_K402T,UGT1A6_i1_L474M,UGT1A6_i1_L496X,UGT1A6_i1_P387H,UGT1A6_i1_R184S,UGT1A6_i1_S375F,UGT1A6_i1_S381R,UGT1A6_i1_S488F,UGT1A6_i1_S70Y,UGT1A6_i1_S7A,UGT1A6_i1_T181A,UGT1A6_i1_Y486D	CP13_3_HomoSapiens_9606_20130509.fasta,GuillemetteC_UGT_20131017.fasta	60 703,9	100,0 %	2	2	2	0,0109%	17,9%	GAGVTLNVLEMTSEDLENALK	K	A	99,7 %	2,01	0	2	1	0	2	2 220,1067			12 607,6	407	427	Empty	false	UGT1A9_i2_S381R,UGT1A9_i2_M33T,UGT1A9_i1_Q331R,UGT1A9_i1_S488F,UGT1A9_i1_L474M,UGT1A9_i1,UGT1A9_i2,UGT1A9_i1_K437X,UGT1A9_i1_Y486D,O60656,UGT1A9_i1_P364L,UGT1A9_i2_Q357R,UGT1A9_i2_R367G,UGT1A9_i2_I294T,UGT1A9_i1_D256N,UGT1A9_i1_C3W,UGT1A9_i1_K402T,UGT1A9_i1_R367G,UGT1A9_i1_C3Y,UGT1A9_i2_K402T,UGT1A9_i1_P387H,UGT1A9_i1_A401P,UGT1A9_i2_G308E,UGT1A9_i1_A368T,UGT1A9_i2_P387H,UGT1A9_i2_K129N,UGT1A9_i2…
Kidney	UGT1A	15996	Ingel15996_GuillemetteC_20120524_03_MGFPeaklist (F052982)	UDP-glucuronosyltransferase 1-6 OS=Homo sapiens GN=UGT1A6 PE=1 SV=2	P19224,UGT1A6_i1,UGT1A6_i1_A368T,UGT1A6_i1_A401P,UGT1A6_i1_A497X,UGT1A6_i1_A511P,UGT1A6_i1_G22C,UGT1A6_i1_G308E,UGT1A6_i1_I294T,UGT1A6_i1_K402T,UGT1A6_i1_L474M,UGT1A6_i1_L496X,UGT1A6_i1_P387H,UGT1A6_i1_R184S,UGT1A6_i1_S375F,UGT1A6_i1_S381R,UGT1A6_i1_S488F,UGT1A6_i1_S70Y,UGT1A6_i1_S7A,UGT1A6_i1_T181A,UGT1A6_i1_Y486D	CP13_3_HomoSapiens_9606_20130509.fasta,GuillemetteC_UGT_20131017.fasta	60 703,9	100,0 %	2	2	2	0,0109%	17,9%	IPQTVLWR	K	Y	99,7 %	1,07	0	5	0	0	2	1 012,5939	2 153,50		111572	328	335	Empty	false	UGT1A9_i2_S381R,UGT1A9_i2_M33T,UGT1A9_i2_K428E,UGT1A9_i1_S488F,UGT1A9_i2_R341X,UGT1A9_i1_L474M,UGT1A9_i1,UGT1A9_i2,UGT1A9_i1_V411L,UGT1A9_i1_K437X,UGT1A9_i1_Y486D,UGT1A9_i1_K428E,O60656,UGT1A9_i1_P364L,UGT1A9_i2_Q357R,UGT1A9_i2_Q357X,UGT1A9_i2_R367G,UGT1A9_i2_I294T,UGT1A9_i1_D256N,UGT1A9_i1_C3W,UGT1A9_i1_K402T,UGT1A9_i1_R367G,UGT1A9_i1_C3Y,UGT1A9_i2_K402T,UGT1A9_i1_P387H,UGT1A9_i1_A401P,UGT1A9_i2…
Kidney	UGT1A	15996	Ingel15996_GuillemetteC_20120524_03_MGFPeaklist (F052982)	UDP-glucuronosyltransferase 1-6 OS=Homo sapiens GN=UGT1A6 PE=1 SV=2	P19224,UGT1A6_i1,UGT1A6_i1_A368T,UGT1A6_i1_A401P,UGT1A6_i1_A497X,UGT1A6_i1_A511P,UGT1A6_i1_G22C,UGT1A6_i1_G308E,UGT1A6_i1_I294T,UGT1A6_i1_K402T,UGT1A6_i1_L474M,UGT1A6_i1_L496X,UGT1A6_i1_P387H,UGT1A6_i1_R184S,UGT1A6_i1_S375F,UGT1A6_i1_S381R,UGT1A6_i1_S488F,UGT1A6_i1_S70Y,UGT1A6_i1_S7A,UGT1A6_i1_T181A,UGT1A6_i1_Y486D	CP13_3_HomoSapiens_9606_20130509.fasta,GuillemetteC_UGT_20131017.fasta	60 703,9	100,0 %	2	2	2	0,0109%	17,9%	IYPVPYDQEELKNR	K	Y	97,9 %	0,377	0	0	1	0	2	1 763,8964			5 429,16	77	90	Empty	true
Kidney	UGT1A	15996	Ingel15996_GuillemetteC_20120524_03_MGFPeaklist (F052982)	UDP-glucuronosyltransferase 1-6 OS=Homo sapiens GN=UGT1A6 PE=1 SV=2	P19224,UGT1A6_i1,UGT1A6_i1_A368T,UGT1A6_i1_A401P,UGT1A6_i1_A497X,UGT1A6_i1_A511P,UGT1A6_i1_G22C,UGT1A6_i1_G308E,UGT1A6_i1_I294T,UGT1A6_i1_K402T,UGT1A6_i1_L474M,UGT1A6_i1_L496X,UGT1A6_i1_P387H,UGT1A6_i1_R184S,UGT1A6_i1_S375F,UGT1A6_i1_S381R,UGT1A6_i1_S488F,UGT1A6_i1_S70Y,UGT1A6_i1_S7A,UGT1A6_i1_T181A,UGT1A6_i1_Y486D	CP13_3_HomoSapiens_9606_20130509.fasta,GuillemetteC_UGT_20131017.fasta	60 703,9	100,0 %	2	2	2	0,0109%	17,9%	WLPQNDLLGHPMTR	K	A	99,7 %	6,24	0	0	6	0	2	1 677,8532	2 126,00		144756	353	366	Empty	false	UGT1A9_i2_S381R,UGT1A9_i2_M33T,UGT1A9_i1_Q331R,UGT1A9_i2_K428E,UGT1A9_i1_S488F,UGT1A9_i1_L474M,UGT1A9_i1,UGT1A9_i2,UGT1A9_i1_V411L,UGT1A9_i1_K437X,UGT1A9_i1_K428E,UGT1A9_i1_Y486D,O60656,UGT1A9_i2_I294T,UGT1A9_i1_D256N,UGT1A9_i1_C3W,UGT1A9_i1_K402T,UGT1A9_i1_C3Y,UGT1A9_i2_K402T,UGT1A9_i1_P387H,UGT1A9_i1_A401P,UGT1A9_i2_G308E,UGT1A9_i1_A368T,UGT1A9_i2_P387H,UGT1A9_i2_K129N,UGT1A9_i2_A401P,UGT1A9_i1…
Kidney	UGT1A	15996	Ingel15996_GuillemetteC_20120524_03_MGFPeaklist (F052982)	UDP-glucuronosyltransferase 1-6 OS=Homo sapiens GN=UGT1A6 PE=1 SV=2	P19224,UGT1A6_i1,UGT1A6_i1_A368T,UGT1A6_i1_A401P,UGT1A6_i1_A497X,UGT1A6_i1_A511P,UGT1A6_i1_G22C,UGT1A6_i1_G308E,UGT1A6_i1_I294T,UGT1A6_i1_K402T,UGT1A6_i1_L474M,UGT1A6_i1_L496X,UGT1A6_i1_P387H,UGT1A6_i1_R184S,UGT1A6_i1_S375F,UGT1A6_i1_S381R,UGT1A6_i1_S488F,UGT1A6_i1_S70Y,UGT1A6_i1_S7A,UGT1A6_i1_T181A,UGT1A6_i1_Y486D	CP13_3_HomoSapiens_9606_20130509.fasta,GuillemetteC_UGT_20131017.fasta	60 703,9	100,0 %	2	2	2	0,0109%	17,9%	AMAIADALGK	K	I	99,7 %	1,26	0	8	0	0	2	976,5134	1 768,00		141274	318	327	Empty	false	UGT1A9_i2_S381R,UGT1A9_i2_M33T,UGT1A9_i1_Q331R,UGT1A9_i2_K428E,UGT1A9_i1_S488F,UGT1A9_i2_R341X,UGT1A9_i1_L474M,UGT1A9_i1,UGT1A9_i2,UGT1A9_i1_V411L,UGT1A9_i1_K437X,UGT1A9_i1_Y486D,UGT1A9_i1_K428E,O60656,UGT1A9_i1_P364L,UGT1A9_i2_Q357R,UGT1A9_i2_Q357X,UGT1A9_i2_R367G,UGT1A9_i2_I294T,UGT1A9_i1_D256N,UGT1A9_i1_C3W,UGT1A9_i1_K402T,UGT1A9_i1_R367G,UGT1A9_i1_C3Y,UGT1A9_i2_K402T,UGT1A9_i1_P387H,UGT1A9_i1…
Kidney	UGT1A	15996	Ingel15996_GuillemetteC_20120524_03_MGFPeaklist (F052982)	UDP-glucuronosyltransferase 1-6 OS=Homo sapiens GN=UGT1A6 PE=1 SV=2	P19224,UGT1A6_i1,UGT1A6_i1_A368T,UGT1A6_i1_A401P,UGT1A6_i1_A497X,UGT1A6_i1_A511P,UGT1A6_i1_G22C,UGT1A6_i1_G308E,UGT1A6_i1_I294T,UGT1A6_i1_K402T,UGT1A6_i1_L474M,UGT1A6_i1_L496X,UGT1A6_i1_P387H,UGT1A6_i1_R184S,UGT1A6_i1_S375F,UGT1A6_i1_S381R,UGT1A6_i1_S488F,UGT1A6_i1_S70Y,UGT1A6_i1_S7A,UGT1A6_i1_T181A,UGT1A6_i1_Y486D	CP13_3_HomoSapiens_9606_20130509.fasta,GuillemetteC_UGT_20131017.fasta	60 703,9	100,0 %	2	2	2	0,0109%	17,9%	DIVEVLSDR	K	G	99,7 %	0,770	0	1	0	0	2	1 045,5525			12 830,7	44	52	Empty	true
Kidney	UGT1A	15996	Ingel15996_GuillemetteC_20120524_03_MGFPeaklist (F052982)	UDP-glucuronosyltransferase 1-6 OS=Homo sapiens GN=UGT1A6 PE=1 SV=2	P19224,UGT1A6_i1,UGT1A6_i1_A368T,UGT1A6_i1_A401P,UGT1A6_i1_A497X,UGT1A6_i1_A511P,UGT1A6_i1_G22C,UGT1A6_i1_G308E,UGT1A6_i1_I294T,UGT1A6_i1_K402T,UGT1A6_i1_L474M,UGT1A6_i1_L496X,UGT1A6_i1_P387H,UGT1A6_i1_R184S,UGT1A6_i1_S375F,UGT1A6_i1_S381R,UGT1A6_i1_S488F,UGT1A6_i1_S70Y,UGT1A6_i1_S7A,UGT1A6_i1_T181A,UGT1A6_i1_Y486D	CP13_3_HomoSapiens_9606_20130509.fasta,GuillemetteC_UGT_20131017.fasta	60 703,9	100,0 %	2	2	2	0,0109%	17,9%	DRPVEPLDLAVFWVEFVMR	K	H	99,7 %	3,37	0	0	2	0	2	2 334,1953			12 322,3	448	466	Empty	false	UGT1A9_i1_Q331R,UGT1A9_i1_S488F,UGT1A9_i1_L474M,UGT1A9_i1,UGT1A9_i1_V411L,UGT1A9_i1_Y486D,UGT1A9_i1_K428E,O60656,UGT1A9_i1_P364L,UGT1A9_i1_D256N,UGT1A9_i1_C3W,UGT1A9_i1_K402T,UGT1A9_i1_R367G,UGT1A9_i1_C3Y,UGT1A9_i1_P387H,UGT1A9_i1_A401P,UGT1A9_i1_A368T,UGT1A9_i1_Q357R,UGT1A9_i1_S442I,UGT1A9_i1_A511P,UGT1A9_i1_K129N,UGT1A9_i1_L496X,UGT1A9_i1_S381R,UGT1A9_i1_G308E,UGT1A9_i1_A497X,UGT1A9_i1_S375F,UG…
Kidney	UGT1A	15996	Ingel15996_GuillemetteC_20120524_03_MGFPeaklist (F052982)	UDP-glucuronosyltransferase 1-6 OS=Homo sapiens GN=UGT1A6 PE=1 SV=2	P19224,UGT1A6_i1,UGT1A6_i1_A368T,UGT1A6_i1_A401P,UGT1A6_i1_A497X,UGT1A6_i1_A511P,UGT1A6_i1_G22C,UGT1A6_i1_G308E,UGT1A6_i1_I294T,UGT1A6_i1_K402T,UGT1A6_i1_L474M,UGT1A6_i1_L496X,UGT1A6_i1_P387H,UGT1A6_i1_R184S,UGT1A6_i1_S375F,UGT1A6_i1_S381R,UGT1A6_i1_S488F,UGT1A6_i1_S70Y,UGT1A6_i1_S7A,UGT1A6_i1_T181A,UGT1A6_i1_Y486D	CP13_3_HomoSapiens_9606_20130509.fasta,GuillemetteC_UGT_20131017.fasta	60 703,9	100,0 %	2	2	2	0,0109%	17,9%	GAGVTLNVLEMTSEDLENALK	K	A	99,7 %	2,01	0	2	1	0	2	2 220,1067			12 607,6	407	427	Empty	false	UGT1A9_i2_S381R,UGT1A9_i2_M33T,UGT1A9_i1_Q331R,UGT1A9_i1_S488F,UGT1A9_i1_L474M,UGT1A9_i1,UGT1A9_i2,UGT1A9_i1_K437X,UGT1A9_i1_Y486D,O60656,UGT1A9_i1_P364L,UGT1A9_i2_Q357R,UGT1A9_i2_R367G,UGT1A9_i2_I294T,UGT1A9_i1_D256N,UGT1A9_i1_C3W,UGT1A9_i1_K402T,UGT1A9_i1_R367G,UGT1A9_i1_C3Y,UGT1A9_i2_K402T,UGT1A9_i1_P387H,UGT1A9_i1_A401P,UGT1A9_i2_G308E,UGT1A9_i1_A368T,UGT1A9_i2_P387H,UGT1A9_i2_K129N,UGT1A9_i2…
Kidney	UGT1A	15996	Ingel15996_GuillemetteC_20120524_03_MGFPeaklist (F052982)	UDP-glucuronosyltransferase 1-6 OS=Homo sapiens GN=UGT1A6 PE=1 SV=2	P19224,UGT1A6_i1,UGT1A6_i1_A368T,UGT1A6_i1_A401P,UGT1A6_i1_A497X,UGT1A6_i1_A511P,UGT1A6_i1_G22C,UGT1A6_i1_G308E,UGT1A6_i1_I294T,UGT1A6_i1_K402T,UGT1A6_i1_L474M,UGT1A6_i1_L496X,UGT1A6_i1_P387H,UGT1A6_i1_R184S,UGT1A6_i1_S375F,UGT1A6_i1_S381R,UGT1A6_i1_S488F,UGT1A6_i1_S70Y,UGT1A6_i1_S7A,UGT1A6_i1_T181A,UGT1A6_i1_Y486D	CP13_3_HomoSapiens_9606_20130509.fasta,GuillemetteC_UGT_20131017.fasta	60 703,9	100,0 %	2	2	2	0,0109%	17,9%	IPQTVLWR	K	Y	99,7 %	1,07	0	5	0	0	2	1 012,5939	2 153,50		111572	328	335	Empty	false	UGT1A9_i2_S381R,UGT1A9_i2_M33T,UGT1A9_i2_K428E,UGT1A9_i1_S488F,UGT1A9_i2_R341X,UGT1A9_i1_L474M,UGT1A9_i1,UGT1A9_i2,UGT1A9_i1_V411L,UGT1A9_i1_K437X,UGT1A9_i1_Y486D,UGT1A9_i1_K428E,O60656,UGT1A9_i1_P364L,UGT1A9_i2_Q357R,UGT1A9_i2_Q357X,UGT1A9_i2_R367G,UGT1A9_i2_I294T,UGT1A9_i1_D256N,UGT1A9_i1_C3W,UGT1A9_i1_K402T,UGT1A9_i1_R367G,UGT1A9_i1_C3Y,UGT1A9_i2_K402T,UGT1A9_i1_P387H,UGT1A9_i1_A401P,UGT1A9_i2…
Kidney	UGT1A	15996	Ingel15996_GuillemetteC_20120524_03_MGFPeaklist (F052982)	UDP-glucuronosyltransferase 1-6 OS=Homo sapiens GN=UGT1A6 PE=1 SV=2	P19224,UGT1A6_i1,UGT1A6_i1_A368T,UGT1A6_i1_A401P,UGT1A6_i1_A497X,UGT1A6_i1_A511P,UGT1A6_i1_G22C,UGT1A6_i1_G308E,UGT1A6_i1_I294T,UGT1A6_i1_K402T,UGT1A6_i1_L474M,UGT1A6_i1_L496X,UGT1A6_i1_P387H,UGT1A6_i1_R184S,UGT1A6_i1_S375F,UGT1A6_i1_S381R,UGT1A6_i1_S488F,UGT1A6_i1_S70Y,UGT1A6_i1_S7A,UGT1A6_i1_T181A,UGT1A6_i1_Y486D	CP13_3_HomoSapiens_9606_20130509.fasta,GuillemetteC_UGT_20131017.fasta	60 703,9	100,0 %	2	2	2	0,0109%	17,9%	IYPVPYDQEELKNR	K	Y	97,9 %	0,377	0	0	1	0	2	1 763,8964			5 429,16	77	90	Empty	true
Kidney	UGT1A	15996	Ingel15996_GuillemetteC_20120524_03_MGFPeaklist (F052982)	UDP-glucuronosyltransferase 1-6 OS=Homo sapiens GN=UGT1A6 PE=1 SV=2	P19224,UGT1A6_i1,UGT1A6_i1_A368T,UGT1A6_i1_A401P,UGT1A6_i1_A497X,UGT1A6_i1_A511P,UGT1A6_i1_G22C,UGT1A6_i1_G308E,UGT1A6_i1_I294T,UGT1A6_i1_K402T,UGT1A6_i1_L474M,UGT1A6_i1_L496X,UGT1A6_i1_P387H,UGT1A6_i1_R184S,UGT1A6_i1_S375F,UGT1A6_i1_S381R,UGT1A6_i1_S488F,UGT1A6_i1_S70Y,UGT1A6_i1_S7A,UGT1A6_i1_T181A,UGT1A6_i1_Y486D	CP13_3_HomoSapiens_9606_20130509.fasta,GuillemetteC_UGT_20131017.fasta	60 703,9	100,0 %	2	2	2	0,0109%	17,9%	WLPQNDLLGHPMTR	K	A	99,7 %	6,24	0	0	6	0	2	1 677,8532	2 126,00		144756	353	366	Empty	false	UGT1A9_i2_S381R,UGT1A9_i2_M33T,UGT1A9_i1_Q331R,UGT1A9_i2_K428E,UGT1A9_i1_S488F,UGT1A9_i1_L474M,UGT1A9_i1,UGT1A9_i2,UGT1A9_i1_V411L,UGT1A9_i1_K437X,UGT1A9_i1_K428E,UGT1A9_i1_Y486D,O60656,UGT1A9_i2_I294T,UGT1A9_i1_D256N,UGT1A9_i1_C3W,UGT1A9_i1_K402T,UGT1A9_i1_C3Y,UGT1A9_i2_K402T,UGT1A9_i1_P387H,UGT1A9_i1_A401P,UGT1A9_i2_G308E,UGT1A9_i1_A368T,UGT1A9_i2_P387H,UGT1A9_i2_K129N,UGT1A9_i2_A401P,UGT1A9_i1…
Kidney	UGT1A	15996	Ingel15996_GuillemetteC_20120524_03_MGFPeaklist (F052982)	UDP-glucuronosyltransferase 1-6 OS=Homo sapiens GN=UGT1A6 PE=1 SV=2	P19224,UGT1A6_i1,UGT1A6_i1_A368T,UGT1A6_i1_A401P,UGT1A6_i1_A497X,UGT1A6_i1_A511P,UGT1A6_i1_G22C,UGT1A6_i1_G308E,UGT1A6_i1_I294T,UGT1A6_i1_K402T,UGT1A6_i1_L474M,UGT1A6_i1_L496X,UGT1A6_i1_P387H,UGT1A6_i1_R184S,UGT1A6_i1_S375F,UGT1A6_i1_S381R,UGT1A6_i1_S488F,UGT1A6_i1_S70Y,UGT1A6_i1_S7A,UGT1A6_i1_T181A,UGT1A6_i1_Y486D	CP13_3_HomoSapiens_9606_20130509.fasta,GuillemetteC_UGT_20131017.fasta	60 703,9	100,0 %	2	2	2	0,0109%	17,9%	AMAIADALGK	K	I	99,7 %	1,26	0	8	0	0	2	976,5134	1 768,00		141274	318	327	Empty	false	UGT1A9_i2_S381R,UGT1A9_i2_M33T,UGT1A9_i1_Q331R,UGT1A9_i2_K428E,UGT1A9_i1_S488F,UGT1A9_i2_R341X,UGT1A9_i1_L474M,UGT1A9_i1,UGT1A9_i2,UGT1A9_i1_V411L,UGT1A9_i1_K437X,UGT1A9_i1_Y486D,UGT1A9_i1_K428E,O60656,UGT1A9_i1_P364L,UGT1A9_i2_Q357R,UGT1A9_i2_Q357X,UGT1A9_i2_R367G,UGT1A9_i2_I294T,UGT1A9_i1_D256N,UGT1A9_i1_C3W,UGT1A9_i1_K402T,UGT1A9_i1_R367G,UGT1A9_i1_C3Y,UGT1A9_i2_K402T,UGT1A9_i1_P387H,UGT1A9_i1…
Kidney	UGT1A	15996	Ingel15996_GuillemetteC_20120524_03_MGFPeaklist (F052982)	UDP-glucuronosyltransferase 1-6 OS=Homo sapiens GN=UGT1A6 PE=1 SV=2	P19224,UGT1A6_i1,UGT1A6_i1_A368T,UGT1A6_i1_A401P,UGT1A6_i1_A497X,UGT1A6_i1_A511P,UGT1A6_i1_G22C,UGT1A6_i1_G308E,UGT1A6_i1_I294T,UGT1A6_i1_K402T,UGT1A6_i1_L474M,UGT1A6_i1_L496X,UGT1A6_i1_P387H,UGT1A6_i1_R184S,UGT1A6_i1_S375F,UGT1A6_i1_S381R,UGT1A6_i1_S488F,UGT1A6_i1_S70Y,UGT1A6_i1_S7A,UGT1A6_i1_T181A,UGT1A6_i1_Y486D	CP13_3_HomoSapiens_9606_20130509.fasta,GuillemetteC_UGT_20131017.fasta	60 703,9	100,0 %	2	2	2	0,0109%	17,9%	DIVEVLSDR	K	G	99,7 %	0,770	0	1	0	0	2	1 045,5525			12 830,7	44	52	Empty	true
Kidney	UGT1A	15996	Ingel15996_GuillemetteC_20120524_03_MGFPeaklist (F052982)	UDP-glucuronosyltransferase 1-6 OS=Homo sapiens GN=UGT1A6 PE=1 SV=2	P19224,UGT1A6_i1,UGT1A6_i1_A368T,UGT1A6_i1_A401P,UGT1A6_i1_A497X,UGT1A6_i1_A511P,UGT1A6_i1_G22C,UGT1A6_i1_G308E,UGT1A6_i1_I294T,UGT1A6_i1_K402T,UGT1A6_i1_L474M,UGT1A6_i1_L496X,UGT1A6_i1_P387H,UGT1A6_i1_R184S,UGT1A6_i1_S375F,UGT1A6_i1_S381R,UGT1A6_i1_S488F,UGT1A6_i1_S70Y,UGT1A6_i1_S7A,UGT1A6_i1_T181A,UGT1A6_i1_Y486D	CP13_3_HomoSapiens_9606_20130509.fasta,GuillemetteC_UGT_20131017.fasta	60 703,9	100,0 %	2	2	2	0,0109%	17,9%	DRPVEPLDLAVFWVEFVMR	K	H	99,7 %	3,37	0	0	2	0	2	2 334,1953			12 322,3	448	466	Empty	false	UGT1A9_i1_Q331R,UGT1A9_i1_S488F,UGT1A9_i1_L474M,UGT1A9_i1,UGT1A9_i1_V411L,UGT1A9_i1_Y486D,UGT1A9_i1_K428E,O60656,UGT1A9_i1_P364L,UGT1A9_i1_D256N,UGT1A9_i1_C3W,UGT1A9_i1_K402T,UGT1A9_i1_R367G,UGT1A9_i1_C3Y,UGT1A9_i1_P387H,UGT1A9_i1_A401P,UGT1A9_i1_A368T,UGT1A9_i1_Q357R,UGT1A9_i1_S442I,UGT1A9_i1_A511P,UGT1A9_i1_K129N,UGT1A9_i1_L496X,UGT1A9_i1_S381R,UGT1A9_i1_G308E,UGT1A9_i1_A497X,UGT1A9_i1_S375F,UG…
Kidney	UGT1A	15996	Ingel15996_GuillemetteC_20120524_03_MGFPeaklist (F052982)	UDP-glucuronosyltransferase 1-6 OS=Homo sapiens GN=UGT1A6 PE=1 SV=2	P19224,UGT1A6_i1,UGT1A6_i1_A368T,UGT1A6_i1_A401P,UGT1A6_i1_A497X,UGT1A6_i1_A511P,UGT1A6_i1_G22C,UGT1A6_i1_G308E,UGT1A6_i1_I294T,UGT1A6_i1_K402T,UGT1A6_i1_L474M,UGT1A6_i1_L496X,UGT1A6_i1_P387H,UGT1A6_i1_R184S,UGT1A6_i1_S375F,UGT1A6_i1_S381R,UGT1A6_i1_S488F,UGT1A6_i1_S70Y,UGT1A6_i1_S7A,UGT1A6_i1_T181A,UGT1A6_i1_Y486D	CP13_3_HomoSapiens_9606_20130509.fasta,GuillemetteC_UGT_20131017.fasta	60 703,9	100,0 %	2	2	2	0,0109%	17,9%	GAGVTLNVLEMTSEDLENALK	K	A	99,7 %	2,01	0	2	1	0	2	2 220,1067			12 607,6	407	427	Empty	false	UGT1A9_i2_S381R,UGT1A9_i2_M33T,UGT1A9_i1_Q331R,UGT1A9_i1_S488F,UGT1A9_i1_L474M,UGT1A9_i1,UGT1A9_i2,UGT1A9_i1_K437X,UGT1A9_i1_Y486D,O60656,UGT1A9_i1_P364L,UGT1A9_i2_Q357R,UGT1A9_i2_R367G,UGT1A9_i2_I294T,UGT1A9_i1_D256N,UGT1A9_i1_C3W,UGT1A9_i1_K402T,UGT1A9_i1_R367G,UGT1A9_i1_C3Y,UGT1A9_i2_K402T,UGT1A9_i1_P387H,UGT1A9_i1_A401P,UGT1A9_i2_G308E,UGT1A9_i1_A368T,UGT1A9_i2_P387H,UGT1A9_i2_K129N,UGT1A9_i2…
Kidney	UGT1A	15996	Ingel15996_GuillemetteC_20120524_03_MGFPeaklist (F052982)	UDP-glucuronosyltransferase 1-6 OS=Homo sapiens GN=UGT1A6 PE=1 SV=2	P19224,UGT1A6_i1,UGT1A6_i1_A368T,UGT1A6_i1_A401P,UGT1A6_i1_A497X,UGT1A6_i1_A511P,UGT1A6_i1_G22C,UGT1A6_i1_G308E,UGT1A6_i1_I294T,UGT1A6_i1_K402T,UGT1A6_i1_L474M,UGT1A6_i1_L496X,UGT1A6_i1_P387H,UGT1A6_i1_R184S,UGT1A6_i1_S375F,UGT1A6_i1_S381R,UGT1A6_i1_S488F,UGT1A6_i1_S70Y,UGT1A6_i1_S7A,UGT1A6_i1_T181A,UGT1A6_i1_Y486D	CP13_3_HomoSapiens_9606_20130509.fasta,GuillemetteC_UGT_20131017.fasta	60 703,9	100,0 %	2	2	2	0,0109%	17,9%	IPQTVLWR	K	Y	99,7 %	1,07	0	5	0	0	2	1 012,5939	2 153,50		111572	328	335	Empty	false	UGT1A9_i2_S381R,UGT1A9_i2_M33T,UGT1A9_i2_K428E,UGT1A9_i1_S488F,UGT1A9_i2_R341X,UGT1A9_i1_L474M,UGT1A9_i1,UGT1A9_i2,UGT1A9_i1_V411L,UGT1A9_i1_K437X,UGT1A9_i1_Y486D,UGT1A9_i1_K428E,O60656,UGT1A9_i1_P364L,UGT1A9_i2_Q357R,UGT1A9_i2_Q357X,UGT1A9_i2_R367G,UGT1A9_i2_I294T,UGT1A9_i1_D256N,UGT1A9_i1_C3W,UGT1A9_i1_K402T,UGT1A9_i1_R367G,UGT1A9_i1_C3Y,UGT1A9_i2_K402T,UGT1A9_i1_P387H,UGT1A9_i1_A401P,UGT1A9_i2…
Kidney	UGT1A	15996	Ingel15996_GuillemetteC_20120524_03_MGFPeaklist (F052982)	UDP-glucuronosyltransferase 1-6 OS=Homo sapiens GN=UGT1A6 PE=1 SV=2	P19224,UGT1A6_i1,UGT1A6_i1_A368T,UGT1A6_i1_A401P,UGT1A6_i1_A497X,UGT1A6_i1_A511P,UGT1A6_i1_G22C,UGT1A6_i1_G308E,UGT1A6_i1_I294T,UGT1A6_i1_K402T,UGT1A6_i1_L474M,UGT1A6_i1_L496X,UGT1A6_i1_P387H,UGT1A6_i1_R184S,UGT1A6_i1_S375F,UGT1A6_i1_S381R,UGT1A6_i1_S488F,UGT1A6_i1_S70Y,UGT1A6_i1_S7A,UGT1A6_i1_T181A,UGT1A6_i1_Y486D	CP13_3_HomoSapiens_9606_20130509.fasta,GuillemetteC_UGT_20131017.fasta	60 703,9	100,0 %	2	2	2	0,0109%	17,9%	IYPVPYDQEELKNR	K	Y	97,9 %	0,377	0	0	1	0	2	1 763,8964			5 429,16	77	90	Empty	true
Kidney	UGT1A	15996	Ingel15996_GuillemetteC_20120524_03_MGFPeaklist (F052982)	UDP-glucuronosyltransferase 1-6 OS=Homo sapiens GN=UGT1A6 PE=1 SV=2	P19224,UGT1A6_i1,UGT1A6_i1_A368T,UGT1A6_i1_A401P,UGT1A6_i1_A497X,UGT1A6_i1_A511P,UGT1A6_i1_G22C,UGT1A6_i1_G308E,UGT1A6_i1_I294T,UGT1A6_i1_K402T,UGT1A6_i1_L474M,UGT1A6_i1_L496X,UGT1A6_i1_P387H,UGT1A6_i1_R184S,UGT1A6_i1_S375F,UGT1A6_i1_S381R,UGT1A6_i1_S488F,UGT1A6_i1_S70Y,UGT1A6_i1_S7A,UGT1A6_i1_T181A,UGT1A6_i1_Y486D	CP13_3_HomoSapiens_9606_20130509.fasta,GuillemetteC_UGT_20131017.fasta	60 703,9	100,0 %	2	2	2	0,0109%	17,9%	WLPQNDLLGHPMTR	K	A	99,7 %	6,24	0	0	6	0	2	1 677,8532	2 126,00		144756	353	366	Empty	false	UGT1A9_i2_S381R,UGT1A9_i2_M33T,UGT1A9_i1_Q331R,UGT1A9_i2_K428E,UGT1A9_i1_S488F,UGT1A9_i1_L474M,UGT1A9_i1,UGT1A9_i2,UGT1A9_i1_V411L,UGT1A9_i1_K437X,UGT1A9_i1_K428E,UGT1A9_i1_Y486D,O60656,UGT1A9_i2_I294T,UGT1A9_i1_D256N,UGT1A9_i1_C3W,UGT1A9_i1_K402T,UGT1A9_i1_C3Y,UGT1A9_i2_K402T,UGT1A9_i1_P387H,UGT1A9_i1_A401P,UGT1A9_i2_G308E,UGT1A9_i1_A368T,UGT1A9_i2_P387H,UGT1A9_i2_K129N,UGT1A9_i2_A401P,UGT1A9_i1…
Kidney	UGT1A	15996	Ingel15996_GuillemetteC_20120524_03_MGFPeaklist (F052982)	UDP-glucuronosyltransferase 1-6 OS=Homo sapiens GN=UGT1A6 PE=1 SV=2	P19224,UGT1A6_i1,UGT1A6_i1_A368T,UGT1A6_i1_A401P,UGT1A6_i1_A497X,UGT1A6_i1_A511P,UGT1A6_i1_G22C,UGT1A6_i1_G308E,UGT1A6_i1_I294T,UGT1A6_i1_K402T,UGT1A6_i1_L474M,UGT1A6_i1_L496X,UGT1A6_i1_P387H,UGT1A6_i1_R184S,UGT1A6_i1_S375F,UGT1A6_i1_S381R,UGT1A6_i1_S488F,UGT1A6_i1_S70Y,UGT1A6_i1_S7A,UGT1A6_i1_T181A,UGT1A6_i1_Y486D	CP13_3_HomoSapiens_9606_20130509.fasta,GuillemetteC_UGT_20131017.fasta	60 703,9	100,0 %	2	2	2	0,0109%	17,9%	AMAIADALGK	K	I	99,7 %	1,26	0	8	0	0	2	976,5134	1 768,00		141274	318	327	Empty	false	UGT1A9_i2_S381R,UGT1A9_i2_M33T,UGT1A9_i1_Q331R,UGT1A9_i2_K428E,UGT1A9_i1_S488F,UGT1A9_i2_R341X,UGT1A9_i1_L474M,UGT1A9_i1,UGT1A9_i2,UGT1A9_i1_V411L,UGT1A9_i1_K437X,UGT1A9_i1_Y486D,UGT1A9_i1_K428E,O60656,UGT1A9_i1_P364L,UGT1A9_i2_Q357R,UGT1A9_i2_Q357X,UGT1A9_i2_R367G,UGT1A9_i2_I294T,UGT1A9_i1_D256N,UGT1A9_i1_C3W,UGT1A9_i1_K402T,UGT1A9_i1_R367G,UGT1A9_i1_C3Y,UGT1A9_i2_K402T,UGT1A9_i1_P387H,UGT1A9_i1…
Kidney	UGT1A	15996	Ingel15996_GuillemetteC_20120524_03_MGFPeaklist (F052982)	UDP-glucuronosyltransferase 1-6 OS=Homo sapiens GN=UGT1A6 PE=1 SV=2	P19224,UGT1A6_i1,UGT1A6_i1_A368T,UGT1A6_i1_A401P,UGT1A6_i1_A497X,UGT1A6_i1_A511P,UGT1A6_i1_G22C,UGT1A6_i1_G308E,UGT1A6_i1_I294T,UGT1A6_i1_K402T,UGT1A6_i1_L474M,UGT1A6_i1_L496X,UGT1A6_i1_P387H,UGT1A6_i1_R184S,UGT1A6_i1_S375F,UGT1A6_i1_S381R,UGT1A6_i1_S488F,UGT1A6_i1_S70Y,UGT1A6_i1_S7A,UGT1A6_i1_T181A,UGT1A6_i1_Y486D	CP13_3_HomoSapiens_9606_20130509.fasta,GuillemetteC_UGT_20131017.fasta	60 703,9	100,0 %	2	2	2	0,0109%	17,9%	DIVEVLSDR	K	G	99,7 %	0,770	0	1	0	0	2	1 045,5525			12 830,7	44	52	Empty	true
Kidney	UGT1A	15996	Ingel15996_GuillemetteC_20120524_03_MGFPeaklist (F052982)	UDP-glucuronosyltransferase 1-6 OS=Homo sapiens GN=UGT1A6 PE=1 SV=2	P19224,UGT1A6_i1,UGT1A6_i1_A368T,UGT1A6_i1_A401P,UGT1A6_i1_A497X,UGT1A6_i1_A511P,UGT1A6_i1_G22C,UGT1A6_i1_G308E,UGT1A6_i1_I294T,UGT1A6_i1_K402T,UGT1A6_i1_L474M,UGT1A6_i1_L496X,UGT1A6_i1_P387H,UGT1A6_i1_R184S,UGT1A6_i1_S375F,UGT1A6_i1_S381R,UGT1A6_i1_S488F,UGT1A6_i1_S70Y,UGT1A6_i1_S7A,UGT1A6_i1_T181A,UGT1A6_i1_Y486D	CP13_3_HomoSapiens_9606_20130509.fasta,GuillemetteC_UGT_20131017.fasta	60 703,9	100,0 %	2	2	2	0,0109%	17,9%	DRPVEPLDLAVFWVEFVMR	K	H	99,7 %	3,37	0	0	2	0	2	2 334,1953			12 322,3	448	466	Empty	false	UGT1A9_i1_Q331R,UGT1A9_i1_S488F,UGT1A9_i1_L474M,UGT1A9_i1,UGT1A9_i1_V411L,UGT1A9_i1_Y486D,UGT1A9_i1_K428E,O60656,UGT1A9_i1_P364L,UGT1A9_i1_D256N,UGT1A9_i1_C3W,UGT1A9_i1_K402T,UGT1A9_i1_R367G,UGT1A9_i1_C3Y,UGT1A9_i1_P387H,UGT1A9_i1_A401P,UGT1A9_i1_A368T,UGT1A9_i1_Q357R,UGT1A9_i1_S442I,UGT1A9_i1_A511P,UGT1A9_i1_K129N,UGT1A9_i1_L496X,UGT1A9_i1_S381R,UGT1A9_i1_G308E,UGT1A9_i1_A497X,UGT1A9_i1_S375F,UG…
Kidney	UGT1A	15996	Ingel15996_GuillemetteC_20120524_03_MGFPeaklist (F052982)	UDP-glucuronosyltransferase 1-6 OS=Homo sapiens GN=UGT1A6 PE=1 SV=2	P19224,UGT1A6_i1,UGT1A6_i1_A368T,UGT1A6_i1_A401P,UGT1A6_i1_A497X,UGT1A6_i1_A511P,UGT1A6_i1_G22C,UGT1A6_i1_G308E,UGT1A6_i1_I294T,UGT1A6_i1_K402T,UGT1A6_i1_L474M,UGT1A6_i1_L496X,UGT1A6_i1_P387H,UGT1A6_i1_R184S,UGT1A6_i1_S375F,UGT1A6_i1_S381R,UGT1A6_i1_S488F,UGT1A6_i1_S70Y,UGT1A6_i1_S7A,UGT1A6_i1_T181A,UGT1A6_i1_Y486D	CP13_3_HomoSapiens_9606_20130509.fasta,GuillemetteC_UGT_20131017.fasta	60 703,9	100,0 %	2	2	2	0,0109%	17,9%	GAGVTLNVLEMTSEDLENALK	K	A	99,7 %	2,01	0	2	1	0	2	2 220,1067			12 607,6	407	427	Empty	false	UGT1A9_i2_S381R,UGT1A9_i2_M33T,UGT1A9_i1_Q331R,UGT1A9_i1_S488F,UGT1A9_i1_L474M,UGT1A9_i1,UGT1A9_i2,UGT1A9_i1_K437X,UGT1A9_i1_Y486D,O60656,UGT1A9_i1_P364L,UGT1A9_i2_Q357R,UGT1A9_i2_R367G,UGT1A9_i2_I294T,UGT1A9_i1_D256N,UGT1A9_i1_C3W,UGT1A9_i1_K402T,UGT1A9_i1_R367G,UGT1A9_i1_C3Y,UGT1A9_i2_K402T,UGT1A9_i1_P387H,UGT1A9_i1_A401P,UGT1A9_i2_G308E,UGT1A9_i1_A368T,UGT1A9_i2_P387H,UGT1A9_i2_K129N,UGT1A9_i2…
Kidney	UGT1A	15996	Ingel15996_GuillemetteC_20120524_03_MGFPeaklist (F052982)	UDP-glucuronosyltransferase 1-6 OS=Homo sapiens GN=UGT1A6 PE=1 SV=2	P19224,UGT1A6_i1,UGT1A6_i1_A368T,UGT1A6_i1_A401P,UGT1A6_i1_A497X,UGT1A6_i1_A511P,UGT1A6_i1_G22C,UGT1A6_i1_G308E,UGT1A6_i1_I294T,UGT1A6_i1_K402T,UGT1A6_i1_L474M,UGT1A6_i1_L496X,UGT1A6_i1_P387H,UGT1A6_i1_R184S,UGT1A6_i1_S375F,UGT1A6_i1_S381R,UGT1A6_i1_S488F,UGT1A6_i1_S70Y,UGT1A6_i1_S7A,UGT1A6_i1_T181A,UGT1A6_i1_Y486D	CP13_3_HomoSapiens_9606_20130509.fasta,GuillemetteC_UGT_20131017.fasta	60 703,9	100,0 %	2	2	2	0,0109%	17,9%	IPQTVLWR	K	Y	99,7 %	1,07	0	5	0	0	2	1 012,5939	2 153,50		111572	328	335	Empty	false	UGT1A9_i2_S381R,UGT1A9_i2_M33T,UGT1A9_i2_K428E,UGT1A9_i1_S488F,UGT1A9_i2_R341X,UGT1A9_i1_L474M,UGT1A9_i1,UGT1A9_i2,UGT1A9_i1_V411L,UGT1A9_i1_K437X,UGT1A9_i1_Y486D,UGT1A9_i1_K428E,O60656,UGT1A9_i1_P364L,UGT1A9_i2_Q357R,UGT1A9_i2_Q357X,UGT1A9_i2_R367G,UGT1A9_i2_I294T,UGT1A9_i1_D256N,UGT1A9_i1_C3W,UGT1A9_i1_K402T,UGT1A9_i1_R367G,UGT1A9_i1_C3Y,UGT1A9_i2_K402T,UGT1A9_i1_P387H,UGT1A9_i1_A401P,UGT1A9_i2…
Kidney	UGT1A	15996	Ingel15996_GuillemetteC_20120524_03_MGFPeaklist (F052982)	UDP-glucuronosyltransferase 1-6 OS=Homo sapiens GN=UGT1A6 PE=1 SV=2	P19224,UGT1A6_i1,UGT1A6_i1_A368T,UGT1A6_i1_A401P,UGT1A6_i1_A497X,UGT1A6_i1_A511P,UGT1A6_i1_G22C,UGT1A6_i1_G308E,UGT1A6_i1_I294T,UGT1A6_i1_K402T,UGT1A6_i1_L474M,UGT1A6_i1_L496X,UGT1A6_i1_P387H,UGT1A6_i1_R184S,UGT1A6_i1_S375F,UGT1A6_i1_S381R,UGT1A6_i1_S488F,UGT1A6_i1_S70Y,UGT1A6_i1_S7A,UGT1A6_i1_T181A,UGT1A6_i1_Y486D	CP13_3_HomoSapiens_9606_20130509.fasta,GuillemetteC_UGT_20131017.fasta	60 703,9	100,0 %	2	2	2	0,0109%	17,9%	IYPVPYDQEELKNR	K	Y	97,9 %	0,377	0	0	1	0	2	1 763,8964			5 429,16	77	90	Empty	true
Kidney	UGT1A	15996	Ingel15996_GuillemetteC_20120524_03_MGFPeaklist (F052982)	UDP-glucuronosyltransferase 1-6 OS=Homo sapiens GN=UGT1A6 PE=1 SV=2	P19224,UGT1A6_i1,UGT1A6_i1_A368T,UGT1A6_i1_A401P,UGT1A6_i1_A497X,UGT1A6_i1_A511P,UGT1A6_i1_G22C,UGT1A6_i1_G308E,UGT1A6_i1_I294T,UGT1A6_i1_K402T,UGT1A6_i1_L474M,UGT1A6_i1_L496X,UGT1A6_i1_P387H,UGT1A6_i1_R184S,UGT1A6_i1_S375F,UGT1A6_i1_S381R,UGT1A6_i1_S488F,UGT1A6_i1_S70Y,UGT1A6_i1_S7A,UGT1A6_i1_T181A,UGT1A6_i1_Y486D	CP13_3_HomoSapiens_9606_20130509.fasta,GuillemetteC_UGT_20131017.fasta	60 703,9	100,0 %	2	2	2	0,0109%	17,9%	WLPQNDLLGHPMTR	K	A	99,7 %	6,24	0	0	6	0	2	1 677,8532	2 126,00		144756	353	366	Empty	false	UGT1A9_i2_S381R,UGT1A9_i2_M33T,UGT1A9_i1_Q331R,UGT1A9_i2_K428E,UGT1A9_i1_S488F,UGT1A9_i1_L474M,UGT1A9_i1,UGT1A9_i2,UGT1A9_i1_V411L,UGT1A9_i1_K437X,UGT1A9_i1_K428E,UGT1A9_i1_Y486D,O60656,UGT1A9_i2_I294T,UGT1A9_i1_D256N,UGT1A9_i1_C3W,UGT1A9_i1_K402T,UGT1A9_i1_C3Y,UGT1A9_i2_K402T,UGT1A9_i1_P387H,UGT1A9_i1_A401P,UGT1A9_i2_G308E,UGT1A9_i1_A368T,UGT1A9_i2_P387H,UGT1A9_i2_K129N,UGT1A9_i2_A401P,UGT1A9_i1…
Kidney	UGT1A	15996	Ingel15996_GuillemetteC_20120524_03_MGFPeaklist (F052982)	UDP-glucuronosyltransferase 1-6 OS=Homo sapiens GN=UGT1A6 PE=1 SV=2	P19224,UGT1A6_i1,UGT1A6_i1_A368T,UGT1A6_i1_A401P,UGT1A6_i1_A497X,UGT1A6_i1_A511P,UGT1A6_i1_G22C,UGT1A6_i1_G308E,UGT1A6_i1_I294T,UGT1A6_i1_K402T,UGT1A6_i1_L474M,UGT1A6_i1_L496X,UGT1A6_i1_P387H,UGT1A6_i1_R184S,UGT1A6_i1_S375F,UGT1A6_i1_S381R,UGT1A6_i1_S488F,UGT1A6_i1_S70Y,UGT1A6_i1_S7A,UGT1A6_i1_T181A,UGT1A6_i1_Y486D	CP13_3_HomoSapiens_9606_20130509.fasta,GuillemetteC_UGT_20131017.fasta	60 703,9	100,0 %	2	2	2	0,0109%	17,9%	AMAIADALGK	K	I	99,7 %	1,26	0	8	0	0	2	976,5134	1 768,00		141274	318	327	Empty	false	UGT1A9_i2_S381R,UGT1A9_i2_M33T,UGT1A9_i1_Q331R,UGT1A9_i2_K428E,UGT1A9_i1_S488F,UGT1A9_i2_R341X,UGT1A9_i1_L474M,UGT1A9_i1,UGT1A9_i2,UGT1A9_i1_V411L,UGT1A9_i1_K437X,UGT1A9_i1_Y486D,UGT1A9_i1_K428E,O60656,UGT1A9_i1_P364L,UGT1A9_i2_Q357R,UGT1A9_i2_Q357X,UGT1A9_i2_R367G,UGT1A9_i2_I294T,UGT1A9_i1_D256N,UGT1A9_i1_C3W,UGT1A9_i1_K402T,UGT1A9_i1_R367G,UGT1A9_i1_C3Y,UGT1A9_i2_K402T,UGT1A9_i1_P387H,UGT1A9_i1…
Kidney	UGT1A	15996	Ingel15996_GuillemetteC_20120524_03_MGFPeaklist (F052982)	UDP-glucuronosyltransferase 1-6 OS=Homo sapiens GN=UGT1A6 PE=1 SV=2	P19224,UGT1A6_i1,UGT1A6_i1_A368T,UGT1A6_i1_A401P,UGT1A6_i1_A497X,UGT1A6_i1_A511P,UGT1A6_i1_G22C,UGT1A6_i1_G308E,UGT1A6_i1_I294T,UGT1A6_i1_K402T,UGT1A6_i1_L474M,UGT1A6_i1_L496X,UGT1A6_i1_P387H,UGT1A6_i1_R184S,UGT1A6_i1_S375F,UGT1A6_i1_S381R,UGT1A6_i1_S488F,UGT1A6_i1_S70Y,UGT1A6_i1_S7A,UGT1A6_i1_T181A,UGT1A6_i1_Y486D	CP13_3_HomoSapiens_9606_20130509.fasta,GuillemetteC_UGT_20131017.fasta	60 703,9	100,0 %	2	2	2	0,0109%	17,9%	DIVEVLSDR	K	G	99,7 %	0,770	0	1	0	0	2	1 045,5525			12 830,7	44	52	Empty	true
Kidney	UGT1A	15996	Ingel15996_GuillemetteC_20120524_03_MGFPeaklist (F052982)	UDP-glucuronosyltransferase 1-6 OS=Homo sapiens GN=UGT1A6 PE=1 SV=2	P19224,UGT1A6_i1,UGT1A6_i1_A368T,UGT1A6_i1_A401P,UGT1A6_i1_A497X,UGT1A6_i1_A511P,UGT1A6_i1_G22C,UGT1A6_i1_G308E,UGT1A6_i1_I294T,UGT1A6_i1_K402T,UGT1A6_i1_L474M,UGT1A6_i1_L496X,UGT1A6_i1_P387H,UGT1A6_i1_R184S,UGT1A6_i1_S375F,UGT1A6_i1_S381R,UGT1A6_i1_S488F,UGT1A6_i1_S70Y,UGT1A6_i1_S7A,UGT1A6_i1_T181A,UGT1A6_i1_Y486D	CP13_3_HomoSapiens_9606_20130509.fasta,GuillemetteC_UGT_20131017.fasta	60 703,9	100,0 %	2	2	2	0,0109%	17,9%	DRPVEPLDLAVFWVEFVMR	K	H	99,7 %	3,37	0	0	2	0	2	2 334,1953			12 322,3	448	466	Empty	false	UGT1A9_i1_Q331R,UGT1A9_i1_S488F,UGT1A9_i1_L474M,UGT1A9_i1,UGT1A9_i1_V411L,UGT1A9_i1_Y486D,UGT1A9_i1_K428E,O60656,UGT1A9_i1_P364L,UGT1A9_i1_D256N,UGT1A9_i1_C3W,UGT1A9_i1_K402T,UGT1A9_i1_R367G,UGT1A9_i1_C3Y,UGT1A9_i1_P387H,UGT1A9_i1_A401P,UGT1A9_i1_A368T,UGT1A9_i1_Q357R,UGT1A9_i1_S442I,UGT1A9_i1_A511P,UGT1A9_i1_K129N,UGT1A9_i1_L496X,UGT1A9_i1_S381R,UGT1A9_i1_G308E,UGT1A9_i1_A497X,UGT1A9_i1_S375F,UG…
Kidney	UGT1A	15996	Ingel15996_GuillemetteC_20120524_03_MGFPeaklist (F052982)	UDP-glucuronosyltransferase 1-6 OS=Homo sapiens GN=UGT1A6 PE=1 SV=2	P19224,UGT1A6_i1,UGT1A6_i1_A368T,UGT1A6_i1_A401P,UGT1A6_i1_A497X,UGT1A6_i1_A511P,UGT1A6_i1_G22C,UGT1A6_i1_G308E,UGT1A6_i1_I294T,UGT1A6_i1_K402T,UGT1A6_i1_L474M,UGT1A6_i1_L496X,UGT1A6_i1_P387H,UGT1A6_i1_R184S,UGT1A6_i1_S375F,UGT1A6_i1_S381R,UGT1A6_i1_S488F,UGT1A6_i1_S70Y,UGT1A6_i1_S7A,UGT1A6_i1_T181A,UGT1A6_i1_Y486D	CP13_3_HomoSapiens_9606_20130509.fasta,GuillemetteC_UGT_20131017.fasta	60 703,9	100,0 %	2	2	2	0,0109%	17,9%	GAGVTLNVLEMTSEDLENALK	K	A	99,7 %	2,01	0	2	1	0	2	2 220,1067			12 607,6	407	427	Empty	false	UGT1A9_i2_S381R,UGT1A9_i2_M33T,UGT1A9_i1_Q331R,UGT1A9_i1_S488F,UGT1A9_i1_L474M,UGT1A9_i1,UGT1A9_i2,UGT1A9_i1_K437X,UGT1A9_i1_Y486D,O60656,UGT1A9_i1_P364L,UGT1A9_i2_Q357R,UGT1A9_i2_R367G,UGT1A9_i2_I294T,UGT1A9_i1_D256N,UGT1A9_i1_C3W,UGT1A9_i1_K402T,UGT1A9_i1_R367G,UGT1A9_i1_C3Y,UGT1A9_i2_K402T,UGT1A9_i1_P387H,UGT1A9_i1_A401P,UGT1A9_i2_G308E,UGT1A9_i1_A368T,UGT1A9_i2_P387H,UGT1A9_i2_K129N,UGT1A9_i2…
Kidney	UGT1A	15996	Ingel15996_GuillemetteC_20120524_03_MGFPeaklist (F052982)	UDP-glucuronosyltransferase 1-6 OS=Homo sapiens GN=UGT1A6 PE=1 SV=2	P19224,UGT1A6_i1,UGT1A6_i1_A368T,UGT1A6_i1_A401P,UGT1A6_i1_A497X,UGT1A6_i1_A511P,UGT1A6_i1_G22C,UGT1A6_i1_G308E,UGT1A6_i1_I294T,UGT1A6_i1_K402T,UGT1A6_i1_L474M,UGT1A6_i1_L496X,UGT1A6_i1_P387H,UGT1A6_i1_R184S,UGT1A6_i1_S375F,UGT1A6_i1_S381R,UGT1A6_i1_S488F,UGT1A6_i1_S70Y,UGT1A6_i1_S7A,UGT1A6_i1_T181A,UGT1A6_i1_Y486D	CP13_3_HomoSapiens_9606_20130509.fasta,GuillemetteC_UGT_20131017.fasta	60 703,9	100,0 %	2	2	2	0,0109%	17,9%	IPQTVLWR	K	Y	99,7 %	1,07	0	5	0	0	2	1 012,5939	2 153,50		111572	328	335	Empty	false	UGT1A9_i2_S381R,UGT1A9_i2_M33T,UGT1A9_i2_K428E,UGT1A9_i1_S488F,UGT1A9_i2_R341X,UGT1A9_i1_L474M,UGT1A9_i1,UGT1A9_i2,UGT1A9_i1_V411L,UGT1A9_i1_K437X,UGT1A9_i1_Y486D,UGT1A9_i1_K428E,O60656,UGT1A9_i1_P364L,UGT1A9_i2_Q357R,UGT1A9_i2_Q357X,UGT1A9_i2_R367G,UGT1A9_i2_I294T,UGT1A9_i1_D256N,UGT1A9_i1_C3W,UGT1A9_i1_K402T,UGT1A9_i1_R367G,UGT1A9_i1_C3Y,UGT1A9_i2_K402T,UGT1A9_i1_P387H,UGT1A9_i1_A401P,UGT1A9_i2…
Kidney	UGT1A	15996	Ingel15996_GuillemetteC_20120524_03_MGFPeaklist (F052982)	UDP-glucuronosyltransferase 1-6 OS=Homo sapiens GN=UGT1A6 PE=1 SV=2	P19224,UGT1A6_i1,UGT1A6_i1_A368T,UGT1A6_i1_A401P,UGT1A6_i1_A497X,UGT1A6_i1_A511P,UGT1A6_i1_G22C,UGT1A6_i1_G308E,UGT1A6_i1_I294T,UGT1A6_i1_K402T,UGT1A6_i1_L474M,UGT1A6_i1_L496X,UGT1A6_i1_P387H,UGT1A6_i1_R184S,UGT1A6_i1_S375F,UGT1A6_i1_S381R,UGT1A6_i1_S488F,UGT1A6_i1_S70Y,UGT1A6_i1_S7A,UGT1A6_i1_T181A,UGT1A6_i1_Y486D	CP13_3_HomoSapiens_9606_20130509.fasta,GuillemetteC_UGT_20131017.fasta	60 703,9	100,0 %	2	2	2	0,0109%	17,9%	IYPVPYDQEELKNR	K	Y	97,9 %	0,377	0	0	1	0	2	1 763,8964			5 429,16	77	90	Empty	true
Kidney	UGT1A	15996	Ingel15996_GuillemetteC_20120524_03_MGFPeaklist (F052982)	UDP-glucuronosyltransferase 1-6 OS=Homo sapiens GN=UGT1A6 PE=1 SV=2	P19224,UGT1A6_i1,UGT1A6_i1_A368T,UGT1A6_i1_A401P,UGT1A6_i1_A497X,UGT1A6_i1_A511P,UGT1A6_i1_G22C,UGT1A6_i1_G308E,UGT1A6_i1_I294T,UGT1A6_i1_K402T,UGT1A6_i1_L474M,UGT1A6_i1_L496X,UGT1A6_i1_P387H,UGT1A6_i1_R184S,UGT1A6_i1_S375F,UGT1A6_i1_S381R,UGT1A6_i1_S488F,UGT1A6_i1_S70Y,UGT1A6_i1_S7A,UGT1A6_i1_T181A,UGT1A6_i1_Y486D	CP13_3_HomoSapiens_9606_20130509.fasta,GuillemetteC_UGT_20131017.fasta	60 703,9	100,0 %	2	2	2	0,0109%	17,9%	WLPQNDLLGHPMTR	K	A	99,7 %	6,24	0	0	6	0	2	1 677,8532	2 126,00		144756	353	366	Empty	false	UGT1A9_i2_S381R,UGT1A9_i2_M33T,UGT1A9_i1_Q331R,UGT1A9_i2_K428E,UGT1A9_i1_S488F,UGT1A9_i1_L474M,UGT1A9_i1,UGT1A9_i2,UGT1A9_i1_V411L,UGT1A9_i1_K437X,UGT1A9_i1_K428E,UGT1A9_i1_Y486D,O60656,UGT1A9_i2_I294T,UGT1A9_i1_D256N,UGT1A9_i1_C3W,UGT1A9_i1_K402T,UGT1A9_i1_C3Y,UGT1A9_i2_K402T,UGT1A9_i1_P387H,UGT1A9_i1_A401P,UGT1A9_i2_G308E,UGT1A9_i1_A368T,UGT1A9_i2_P387H,UGT1A9_i2_K129N,UGT1A9_i2_A401P,UGT1A9_i1…
Kidney	UGT1A	15996	Ingel15996_GuillemetteC_20120524_03_MGFPeaklist (F052982)	UDP-glucuronosyltransferase 1-6 OS=Homo sapiens GN=UGT1A6 PE=1 SV=2	P19224,UGT1A6_i1,UGT1A6_i1_A368T,UGT1A6_i1_A401P,UGT1A6_i1_A497X,UGT1A6_i1_A511P,UGT1A6_i1_G22C,UGT1A6_i1_G308E,UGT1A6_i1_I294T,UGT1A6_i1_K402T,UGT1A6_i1_L474M,UGT1A6_i1_L496X,UGT1A6_i1_P387H,UGT1A6_i1_R184S,UGT1A6_i1_S375F,UGT1A6_i1_S381R,UGT1A6_i1_S488F,UGT1A6_i1_S70Y,UGT1A6_i1_S7A,UGT1A6_i1_T181A,UGT1A6_i1_Y486D	CP13_3_HomoSapiens_9606_20130509.fasta,GuillemetteC_UGT_20131017.fasta	60 703,9	100,0 %	2	2	2	0,0109%	17,9%	AMAIADALGK	K	I	99,7 %	1,26	0	8	0	0	2	976,5134	1 768,00		141274	318	327	Empty	false	UGT1A9_i2_S381R,UGT1A9_i2_M33T,UGT1A9_i1_Q331R,UGT1A9_i2_K428E,UGT1A9_i1_S488F,UGT1A9_i2_R341X,UGT1A9_i1_L474M,UGT1A9_i1,UGT1A9_i2,UGT1A9_i1_V411L,UGT1A9_i1_K437X,UGT1A9_i1_Y486D,UGT1A9_i1_K428E,O60656,UGT1A9_i1_P364L,UGT1A9_i2_Q357R,UGT1A9_i2_Q357X,UGT1A9_i2_R367G,UGT1A9_i2_I294T,UGT1A9_i1_D256N,UGT1A9_i1_C3W,UGT1A9_i1_K402T,UGT1A9_i1_R367G,UGT1A9_i1_C3Y,UGT1A9_i2_K402T,UGT1A9_i1_P387H,UGT1A9_i1…
Kidney	UGT1A	15996	Ingel15996_GuillemetteC_20120524_03_MGFPeaklist (F052982)	UDP-glucuronosyltransferase 1-6 OS=Homo sapiens GN=UGT1A6 PE=1 SV=2	P19224,UGT1A6_i1,UGT1A6_i1_A368T,UGT1A6_i1_A401P,UGT1A6_i1_A497X,UGT1A6_i1_A511P,UGT1A6_i1_G22C,UGT1A6_i1_G308E,UGT1A6_i1_I294T,UGT1A6_i1_K402T,UGT1A6_i1_L474M,UGT1A6_i1_L496X,UGT1A6_i1_P387H,UGT1A6_i1_R184S,UGT1A6_i1_S375F,UGT1A6_i1_S381R,UGT1A6_i1_S488F,UGT1A6_i1_S70Y,UGT1A6_i1_S7A,UGT1A6_i1_T181A,UGT1A6_i1_Y486D	CP13_3_HomoSapiens_9606_20130509.fasta,GuillemetteC_UGT_20131017.fasta	60 703,9	100,0 %	2	2	2	0,0109%	17,9%	DIVEVLSDR	K	G	99,7 %	0,770	0	1	0	0	2	1 045,5525			12 830,7	44	52	Empty	true
Kidney	UGT1A	15996	Ingel15996_GuillemetteC_20120524_03_MGFPeaklist (F052982)	UDP-glucuronosyltransferase 1-6 OS=Homo sapiens GN=UGT1A6 PE=1 SV=2	P19224,UGT1A6_i1,UGT1A6_i1_A368T,UGT1A6_i1_A401P,UGT1A6_i1_A497X,UGT1A6_i1_A511P,UGT1A6_i1_G22C,UGT1A6_i1_G308E,UGT1A6_i1_I294T,UGT1A6_i1_K402T,UGT1A6_i1_L474M,UGT1A6_i1_L496X,UGT1A6_i1_P387H,UGT1A6_i1_R184S,UGT1A6_i1_S375F,UGT1A6_i1_S381R,UGT1A6_i1_S488F,UGT1A6_i1_S70Y,UGT1A6_i1_S7A,UGT1A6_i1_T181A,UGT1A6_i1_Y486D	CP13_3_HomoSapiens_9606_20130509.fasta,GuillemetteC_UGT_20131017.fasta	60 703,9	100,0 %	2	2	2	0,0109%	17,9%	DRPVEPLDLAVFWVEFVMR	K	H	99,7 %	3,37	0	0	2	0	2	2 334,1953			12 322,3	448	466	Empty	false	UGT1A9_i1_Q331R,UGT1A9_i1_S488F,UGT1A9_i1_L474M,UGT1A9_i1,UGT1A9_i1_V411L,UGT1A9_i1_Y486D,UGT1A9_i1_K428E,O60656,UGT1A9_i1_P364L,UGT1A9_i1_D256N,UGT1A9_i1_C3W,UGT1A9_i1_K402T,UGT1A9_i1_R367G,UGT1A9_i1_C3Y,UGT1A9_i1_P387H,UGT1A9_i1_A401P,UGT1A9_i1_A368T,UGT1A9_i1_Q357R,UGT1A9_i1_S442I,UGT1A9_i1_A511P,UGT1A9_i1_K129N,UGT1A9_i1_L496X,UGT1A9_i1_S381R,UGT1A9_i1_G308E,UGT1A9_i1_A497X,UGT1A9_i1_S375F,UG…
Kidney	UGT1A	15996	Ingel15996_GuillemetteC_20120524_03_MGFPeaklist (F052982)	UDP-glucuronosyltransferase 1-6 OS=Homo sapiens GN=UGT1A6 PE=1 SV=2	P19224,UGT1A6_i1,UGT1A6_i1_A368T,UGT1A6_i1_A401P,UGT1A6_i1_A497X,UGT1A6_i1_A511P,UGT1A6_i1_G22C,UGT1A6_i1_G308E,UGT1A6_i1_I294T,UGT1A6_i1_K402T,UGT1A6_i1_L474M,UGT1A6_i1_L496X,UGT1A6_i1_P387H,UGT1A6_i1_R184S,UGT1A6_i1_S375F,UGT1A6_i1_S381R,UGT1A6_i1_S488F,UGT1A6_i1_S70Y,UGT1A6_i1_S7A,UGT1A6_i1_T181A,UGT1A6_i1_Y486D	CP13_3_HomoSapiens_9606_20130509.fasta,GuillemetteC_UGT_20131017.fasta	60 703,9	100,0 %	2	2	2	0,0109%	17,9%	GAGVTLNVLEMTSEDLENALK	K	A	99,7 %	2,01	0	2	1	0	2	2 220,1067			12 607,6	407	427	Empty	false	UGT1A9_i2_S381R,UGT1A9_i2_M33T,UGT1A9_i1_Q331R,UGT1A9_i1_S488F,UGT1A9_i1_L474M,UGT1A9_i1,UGT1A9_i2,UGT1A9_i1_K437X,UGT1A9_i1_Y486D,O60656,UGT1A9_i1_P364L,UGT1A9_i2_Q357R,UGT1A9_i2_R367G,UGT1A9_i2_I294T,UGT1A9_i1_D256N,UGT1A9_i1_C3W,UGT1A9_i1_K402T,UGT1A9_i1_R367G,UGT1A9_i1_C3Y,UGT1A9_i2_K402T,UGT1A9_i1_P387H,UGT1A9_i1_A401P,UGT1A9_i2_G308E,UGT1A9_i1_A368T,UGT1A9_i2_P387H,UGT1A9_i2_K129N,UGT1A9_i2…
Kidney	UGT1A	15996	Ingel15996_GuillemetteC_20120524_03_MGFPeaklist (F052982)	UDP-glucuronosyltransferase 1-6 OS=Homo sapiens GN=UGT1A6 PE=1 SV=2	P19224,UGT1A6_i1,UGT1A6_i1_A368T,UGT1A6_i1_A401P,UGT1A6_i1_A497X,UGT1A6_i1_A511P,UGT1A6_i1_G22C,UGT1A6_i1_G308E,UGT1A6_i1_I294T,UGT1A6_i1_K402T,UGT1A6_i1_L474M,UGT1A6_i1_L496X,UGT1A6_i1_P387H,UGT1A6_i1_R184S,UGT1A6_i1_S375F,UGT1A6_i1_S381R,UGT1A6_i1_S488F,UGT1A6_i1_S70Y,UGT1A6_i1_S7A,UGT1A6_i1_T181A,UGT1A6_i1_Y486D	CP13_3_HomoSapiens_9606_20130509.fasta,GuillemetteC_UGT_20131017.fasta	60 703,9	100,0 %	2	2	2	0,0109%	17,9%	IPQTVLWR	K	Y	99,7 %	1,07	0	5	0	0	2	1 012,5939	2 153,50		111572	328	335	Empty	false	UGT1A9_i2_S381R,UGT1A9_i2_M33T,UGT1A9_i2_K428E,UGT1A9_i1_S488F,UGT1A9_i2_R341X,UGT1A9_i1_L474M,UGT1A9_i1,UGT1A9_i2,UGT1A9_i1_V411L,UGT1A9_i1_K437X,UGT1A9_i1_Y486D,UGT1A9_i1_K428E,O60656,UGT1A9_i1_P364L,UGT1A9_i2_Q357R,UGT1A9_i2_Q357X,UGT1A9_i2_R367G,UGT1A9_i2_I294T,UGT1A9_i1_D256N,UGT1A9_i1_C3W,UGT1A9_i1_K402T,UGT1A9_i1_R367G,UGT1A9_i1_C3Y,UGT1A9_i2_K402T,UGT1A9_i1_P387H,UGT1A9_i1_A401P,UGT1A9_i2…
Kidney	UGT1A	15996	Ingel15996_GuillemetteC_20120524_03_MGFPeaklist (F052982)	UDP-glucuronosyltransferase 1-6 OS=Homo sapiens GN=UGT1A6 PE=1 SV=2	P19224,UGT1A6_i1,UGT1A6_i1_A368T,UGT1A6_i1_A401P,UGT1A6_i1_A497X,UGT1A6_i1_A511P,UGT1A6_i1_G22C,UGT1A6_i1_G308E,UGT1A6_i1_I294T,UGT1A6_i1_K402T,UGT1A6_i1_L474M,UGT1A6_i1_L496X,UGT1A6_i1_P387H,UGT1A6_i1_R184S,UGT1A6_i1_S375F,UGT1A6_i1_S381R,UGT1A6_i1_S488F,UGT1A6_i1_S70Y,UGT1A6_i1_S7A,UGT1A6_i1_T181A,UGT1A6_i1_Y486D	CP13_3_HomoSapiens_9606_20130509.fasta,GuillemetteC_UGT_20131017.fasta	60 703,9	100,0 %	2	2	2	0,0109%	17,9%	IYPVPYDQEELKNR	K	Y	97,9 %	0,377	0	0	1	0	2	1 763,8964			5 429,16	77	90	Empty	true
Kidney	UGT1A	15996	Ingel15996_GuillemetteC_20120524_03_MGFPeaklist (F052982)	UDP-glucuronosyltransferase 1-6 OS=Homo sapiens GN=UGT1A6 PE=1 SV=2	P19224,UGT1A6_i1,UGT1A6_i1_A368T,UGT1A6_i1_A401P,UGT1A6_i1_A497X,UGT1A6_i1_A511P,UGT1A6_i1_G22C,UGT1A6_i1_G308E,UGT1A6_i1_I294T,UGT1A6_i1_K402T,UGT1A6_i1_L474M,UGT1A6_i1_L496X,UGT1A6_i1_P387H,UGT1A6_i1_R184S,UGT1A6_i1_S375F,UGT1A6_i1_S381R,UGT1A6_i1_S488F,UGT1A6_i1_S70Y,UGT1A6_i1_S7A,UGT1A6_i1_T181A,UGT1A6_i1_Y486D	CP13_3_HomoSapiens_9606_20130509.fasta,GuillemetteC_UGT_20131017.fasta	60 703,9	100,0 %	2	2	2	0,0109%	17,9%	WLPQNDLLGHPMTR	K	A	99,7 %	6,24	0	0	6	0	2	1 677,8532	2 126,00		144756	353	366	Empty	false	UGT1A9_i2_S381R,UGT1A9_i2_M33T,UGT1A9_i1_Q331R,UGT1A9_i2_K428E,UGT1A9_i1_S488F,UGT1A9_i1_L474M,UGT1A9_i1,UGT1A9_i2,UGT1A9_i1_V411L,UGT1A9_i1_K437X,UGT1A9_i1_K428E,UGT1A9_i1_Y486D,O60656,UGT1A9_i2_I294T,UGT1A9_i1_D256N,UGT1A9_i1_C3W,UGT1A9_i1_K402T,UGT1A9_i1_C3Y,UGT1A9_i2_K402T,UGT1A9_i1_P387H,UGT1A9_i1_A401P,UGT1A9_i2_G308E,UGT1A9_i1_A368T,UGT1A9_i2_P387H,UGT1A9_i2_K129N,UGT1A9_i2_A401P,UGT1A9_i1…
Kidney	UGT1A	16197	Ingel16197_MR201236_05_MGFPeaklist (F053011)	UDP-glucuronosyltransferase 1-9 OS=Homo sapiens GN=UGT1A9 PE=1 SV=1	O60656	CP13_3_HomoSapiens_9606_20130509.fasta	59 942,1	100,0 %	10	11	20	0,253%	21,9%	AMAIADALGKIPQTVLWR	K	Y	99,7 %	5,77	0	0	3	0	2	1 954,0945			15 792,7	316	333	Empty	true	UGT1A9_i2_S381R,UGT1A9_i2_M33T,UGT1A9_i2_K428E,UGT1A6_i1_S375F,UGT1A9_i1_S488F,UGT1A6_i1_S488F,UGT1A6_i1_A497X,UGT1A9_i2_R341X,UGT1A6_i1_G308E,UGT1A9_i1_L474M,UGT1A9_i1,UGT1A9_i2,UGT1A6_i1_S381R,UGT1A9_i1_V411L,UGT1A9_i1_K437X,UGT1A9_i1_Y486D,UGT1A9_i1_K428E,P19224,UGT1A9_i1_P364L,UGT1A9_i2_Q357R,UGT1A9_i2_Q357X,UGT1A6_i1_A511P,UGT1A6_i1_T181A,UGT1A6_i1_P387H,UGT1A9_i2_R367G,UGT1A9_i2_I294T,UGT1A…
Kidney	UGT1A	16197	Ingel16197_MR201236_05_MGFPeaklist (F053011)	UDP-glucuronosyltransferase 1-9 OS=Homo sapiens GN=UGT1A9 PE=1 SV=1	O60656	CP13_3_HomoSapiens_9606_20130509.fasta	59 942,1	100,0 %	10	11	20	0,253%	21,9%	GAGVTLNVLEMTSEDLENALK	K	A	99,7 %	5,66	0	0	2	0	2	2 204,1117			6 328,70	405	425	Empty	true	UGT1A9_i2_S381R,UGT1A9_i2_M33T,UGT1A9_i1_Q331R,UGT1A6_i1_S375F,UGT1A9_i1_S488F,UGT1A6_i1_S488F,UGT1A6_i1_A497X,UGT1A6_i1_G308E,UGT1A9_i1_L474M,UGT1A9_i1,UGT1A9_i2,UGT1A6_i1_S381R,UGT1A9_i1_K437X,UGT1A9_i1_Y486D,P19224,UGT1A9_i1_P364L,UGT1A9_i2_Q357R,UGT1A6_i1_A511P,UGT1A6_i1_T181A,UGT1A6_i1_P387H,UGT1A9_i2_R367G,UGT1A9_i2_I294T,UGT1A9_i1_D256N,UGT1A9_i1_C3W,UGT1A9_i1_K402T,UGT1A9_i1_R367G,UGT1A9_…
Kidney	UGT1A	16197	Ingel16197_MR201236_05_MGFPeaklist (F053011)	UDP-glucuronosyltransferase 1-9 OS=Homo sapiens GN=UGT1A9 PE=1 SV=1	O60656	CP13_3_HomoSapiens_9606_20130509.fasta	59 942,1	100,0 %	10	11	20	0,253%	21,9%	GHEVVVVMPEVSWQLGR	R	S	99,7 %	5,38	0	0	4	0	2	1 921,9953			8 313,80	52	68	Empty	true	UGT1A9_i2_S381R,UGT1A9_i2_M33T,UGT1A9_i1_Q331R,UGT1A9_i2_K428E,UGT1A9_i1_S488F,UGT1A9_i2_R341X,UGT1A9_i1_L474M,UGT1A9_i1,UGT1A9_i2,UGT1A9_i1_V411L,UGT1A9_i1_K437X,UGT1A9_i1_K428E,UGT1A9_i1_Y486D,UGT1A9_i1_P364L,UGT1A9_i2_Q357R,UGT1A9_i2_Q357X,UGT1A9_i2_R367G,UGT1A9_i1_D256N,UGT1A9_i2_I294T,UGT1A9_i1_K402T,UGT1A9_i1_C3W,UGT1A9_i1_R367G,UGT1A9_i1_C3Y,UGT1A9_i1_P387H,UGT1A9_i2_K402T,UGT1A9_i1_A401P,…
Kidney	UGT1A	16197	Ingel16197_MR201236_05_MGFPeaklist (F053011)	UDP-glucuronosyltransferase 1-9 OS=Homo sapiens GN=UGT1A9 PE=1 SV=1	O60656	CP13_3_HomoSapiens_9606_20130509.fasta	59 942,1	100,0 %	10	11	20	0,253%	21,9%	GKLLVVPMDGSHWFTMR	A	S	99,7 %	4,51	0	0	0	1	1	1 974,0090			1 984,70	26	42	Empty	true
Kidney	UGT1A	16197	Ingel16197_MR201236_05_MGFPeaklist (F053011)	UDP-glucuronosyltransferase 1-9 OS=Homo sapiens GN=UGT1A9 PE=1 SV=1	O60656	CP13_3_HomoSapiens_9606_20130509.fasta	59 942,1	100,0 %	10	11	20	0,253%	21,9%	ILLGFSDAMTFK	R	E	99,7 %	2,06	0	1	0	0	2	1 342,7077			1 036,15	193	204	Empty	true	UGT1A9_i2_S381R,UGT1A9_i2_M33T,UGT1A9_i1_Q331R,UGT1A9_i2_K428E,UGT1A9_i1_S488F,UGT1A9_i2_R341X,UGT1A9_i1_L474M,UGT1A9_i1,UGT1A9_i2,UGT1A9_i1_V411L,UGT1A9_i1_K437X,UGT1A9_i1_K428E,UGT1A9_i1_Y486D,UGT1A9_i1_P364L,UGT1A9_i2_Q357R,UGT1A9_i2_Q357X,UGT1A9_i2_R367G,UGT1A9_i1_D256N,UGT1A9_i2_I294T,UGT1A9_i1_K402T,UGT1A9_i1_C3W,UGT1A9_i1_R367G,UGT1A9_i1_C3Y,UGT1A9_i1_P387H,UGT1A9_i2_K402T,UGT1A9_i1_A401P,…
Kidney	UGT1A	16197	Ingel16197_MR201236_05_MGFPeaklist (F053011)	UDP-glucuronosyltransferase 1-9 OS=Homo sapiens GN=UGT1A9 PE=1 SV=1	O60656	CP13_3_HomoSapiens_9606_20130509.fasta	59 942,1	100,0 %	10	11	20	0,253%	21,9%	ILLGFSDAMTFKER	R	V	99,7 %	5,08	0	0	1	0	2	1 627,8514			745,296	193	206	Empty	true	UGT1A9_i2_S381R,UGT1A9_i2_M33T,UGT1A9_i1_Q331R,UGT1A9_i2_K428E,UGT1A9_i1_S488F,UGT1A9_i2_R341X,UGT1A9_i1_L474M,UGT1A9_i1,UGT1A9_i2,UGT1A9_i1_V411L,UGT1A9_i1_K437X,UGT1A9_i1_K428E,UGT1A9_i1_Y486D,UGT1A9_i1_P364L,UGT1A9_i2_Q357R,UGT1A9_i2_Q357X,UGT1A9_i2_R367G,UGT1A9_i1_D256N,UGT1A9_i2_I294T,UGT1A9_i1_K402T,UGT1A9_i1_C3W,UGT1A9_i1_R367G,UGT1A9_i1_C3Y,UGT1A9_i1_P387H,UGT1A9_i2_K402T,UGT1A9_i1_A401P,…
Kidney	UGT1A	16197	Ingel16197_MR201236_05_MGFPeaklist (F053011)	UDP-glucuronosyltransferase 1-9 OS=Homo sapiens GN=UGT1A9 PE=1 SV=1	O60656	CP13_3_HomoSapiens_9606_20130509.fasta	59 942,1	100,0 %	10	11	20	0,253%	21,9%	LILRGHEVVVVMPEVSWQLGR	K	S	99,7 %	8,62	0	0	0	3	2	2 417,3487			5 829,75	48	68	Empty	true	UGT1A9_i2_S381R,UGT1A9_i2_M33T,UGT1A9_i1_Q331R,UGT1A9_i2_K428E,UGT1A9_i1_S488F,UGT1A9_i2_R341X,UGT1A9_i1_L474M,UGT1A9_i1,UGT1A9_i2,UGT1A9_i1_V411L,UGT1A9_i1_K437X,UGT1A9_i1_K428E,UGT1A9_i1_Y486D,UGT1A9_i1_P364L,UGT1A9_i2_Q357R,UGT1A9_i2_Q357X,UGT1A9_i2_R367G,UGT1A9_i1_D256N,UGT1A9_i2_I294T,UGT1A9_i1_K402T,UGT1A9_i1_C3W,UGT1A9_i1_R367G,UGT1A9_i1_C3Y,UGT1A9_i1_P387H,UGT1A9_i2_K402T,UGT1A9_i1_A401P,…
Kidney	UGT1A	16197	Ingel16197_MR201236_05_MGFPeaklist (F053011)	UDP-glucuronosyltransferase 1-9 OS=Homo sapiens GN=UGT1A9 PE=1 SV=1	O60656	CP13_3_HomoSapiens_9606_20130509.fasta	59 942,1	100,0 %	10	11	20	0,253%	21,9%	LLVVPMDGSHWFTMR	K	S	99,7 %	5,07	0	0	2	0	2	1 788,8925			6 752,46	28	42	Empty	true	UGT1A9_i2_S381R,UGT1A9_i1_Q331R,UGT1A9_i2_K428E,UGT1A9_i1_S488F,UGT1A9_i1_L474M,UGT1A9_i2_R341X,UGT1A9_i1,UGT1A9_i2,UGT1A9_i1_V411L,UGT1A9_i1_K437X,UGT1A9_i1_K428E,UGT1A9_i1_Y486D,UGT1A9_i1_P364L,UGT1A9_i2_Q357R,UGT1A9_i2_Q357X,UGT1A9_i2_R367G,UGT1A9_i1_D256N,UGT1A9_i2_I294T,UGT1A9_i1_R367G,UGT1A9_i1_K402T,UGT1A9_i1_C3W,UGT1A9_i1_C3Y,UGT1A9_i1_P387H,UGT1A9_i2_K402T,UGT1A9_i1_A401P,UGT1A9_i2_G308E…
Kidney	UGT1A	16197	Ingel16197_MR201236_05_MGFPeaklist (F053011)	UDP-glucuronosyltransferase 1-9 OS=Homo sapiens GN=UGT1A9 PE=1 SV=1	O60656	CP13_3_HomoSapiens_9606_20130509.fasta	59 942,1	100,0 %	10	11	20	0,253%	21,9%	WLPQNDLLGHPMTR	K	A	99,7 %	6,49	0	0	2	0	2	1 677,8532			11 685,7	351	364	Empty	true	UGT1A9_i2_S381R,UGT1A9_i2_M33T,UGT1A9_i1_Q331R,UGT1A9_i2_K428E,UGT1A6_i1_S375F,UGT1A9_i1_S488F,UGT1A6_i1_S488F,UGT1A6_i1_A497X,UGT1A6_i1_G308E,UGT1A9_i1_L474M,UGT1A9_i1,UGT1A9_i2,UGT1A6_i1_S381R,UGT1A9_i1_V411L,UGT1A9_i1_K437X,UGT1A9_i1_K428E,UGT1A9_i1_Y486D,P19224,UGT1A6_i1_A511P,UGT1A6_i1_T181A,UGT1A6_i1_P387H,UGT1A9_i2_I294T,UGT1A9_i1_D256N,UGT1A9_i1_C3W,UGT1A9_i1_K402T,UGT1A9_i1_C3Y,UGT1A6_i1…
Kidney	UGT1A	16197	Ingel16197_MR201236_05_MGFPeaklist (F053011)	UDP-glucuronosyltransferase 1-9 OS=Homo sapiens GN=UGT1A9 PE=1 SV=1	O60656	CP13_3_HomoSapiens_9606_20130509.fasta	59 942,1	100,0 %	10	11	20	0,253%	21,9%	YFSLPSVVFAR	K	G	99,7 %	4,89	0	1	0	0	2	1 285,6938			1 253,17	160	170	Empty	true	UGT1A9_i2_S381R,UGT1A9_i2_M33T,UGT1A9_i1_Q331R,UGT1A9_i2_K428E,UGT1A9_i1_S488F,UGT1A9_i2_R341X,UGT1A9_i1_L474M,UGT1A9_i1,UGT1A9_i2,UGT1A9_i1_V411L,UGT1A9_i1_K437X,UGT1A9_i1_K428E,UGT1A9_i1_Y486D,UGT1A9_i1_P364L,UGT1A9_i2_Q357R,UGT1A9_i2_Q357X,UGT1A9_i2_R367G,UGT1A9_i1_D256N,UGT1A9_i2_I294T,UGT1A9_i1_K402T,UGT1A9_i1_C3W,UGT1A9_i1_R367G,UGT1A9_i1_C3Y,UGT1A9_i1_P387H,UGT1A9_i2_K402T,UGT1A9_i1_A401P,…
Kidney	UGT1A	16197	Ingel16197_MR201236_05_MGFPeaklist (F053011)	UDP-glucuronosyltransferase 2B7 OS=Homo sapiens GN=UGT2B7 PE=1 SV=1	P16662,UGT2B7_i1,UGT2B7_i1_A71S,UGT2B7_i1_A71S-L72F,UGT2B7_i1_L46P,UGT2B7_i1_L72P,UGT2B7_i1_N378S,UGT2B7_i1_R409K,UGT2B7_i1_S299F,UGT2B7_i1_T179I,UGT2B7_i1_T41I,UGT2B7_i1_T41I-L46P,UGT2B7_i1_Y268H,UGT2B7_i2,UGT2B7_i2_A71S,UGT2B7_i2_L46P,UGT2B7_i2_L72F,UGT2B7_i2_N378S,UGT2B7_i2_R409K,UGT2B7_i2_S299F,UGT2B7_i2_T179I,UGT2B7_i2_T41I,UGT2B7_i2_Y268H,UGT2B7_i3,UGT2B7_i3_A71S,UGT2B7_i3_L46P,UGT2B7_i3_L7…	CP13_3_HomoSapiens_9606_20130509.fasta,GuillemetteC_UGT_20131017.fasta	22 823,7	99,8 %	1	2	2	0,0253%	3,21%	VDFNTMSSTDLLNALKR	R	V	99,7 %	3,74	0	0	2	0	2	1 925,9639			2 669,06	166	182	Empty	true
Kidney	UGT1A	16197	Ingel16197_MR201236_05_MGFPeaklist (F053011)	UDP-glucuronosyltransferase 2B7 OS=Homo sapiens GN=UGT2B7 PE=1 SV=1	P16662,UGT2B7_i1,UGT2B7_i1_A71S,UGT2B7_i1_A71S-L72F,UGT2B7_i1_L46P,UGT2B7_i1_L72P,UGT2B7_i1_N378S,UGT2B7_i1_R409K,UGT2B7_i1_S299F,UGT2B7_i1_T179I,UGT2B7_i1_T41I,UGT2B7_i1_T41I-L46P,UGT2B7_i1_Y268H,UGT2B7_i2,UGT2B7_i2_A71S,UGT2B7_i2_L46P,UGT2B7_i2_L72F,UGT2B7_i2_N378S,UGT2B7_i2_R409K,UGT2B7_i2_S299F,UGT2B7_i2_T179I,UGT2B7_i2_T41I,UGT2B7_i2_Y268H,UGT2B7_i3,UGT2B7_i3_A71S,UGT2B7_i3_L46P,UGT2B7_i3_L7…	CP13_3_HomoSapiens_9606_20130509.fasta,GuillemetteC_UGT_20131017.fasta	22 823,7	99,8 %	1	2	2	0,0253%	3,21%	VDFNTMSSTDLLNALKR	R	V	99,7 %	3,74	0	0	2	0	2	1 925,9639			2 669,06	166	182	Empty	true
Kidney	UGT1A	16197	Ingel16197_MR201236_05_MGFPeaklist (F053011)	UDP-glucuronosyltransferase 2B7 OS=Homo sapiens GN=UGT2B7 PE=1 SV=1	P16662,UGT2B7_i1,UGT2B7_i1_A71S,UGT2B7_i1_A71S-L72F,UGT2B7_i1_L46P,UGT2B7_i1_L72P,UGT2B7_i1_N378S,UGT2B7_i1_R409K,UGT2B7_i1_S299F,UGT2B7_i1_T179I,UGT2B7_i1_T41I,UGT2B7_i1_T41I-L46P,UGT2B7_i1_Y268H,UGT2B7_i2,UGT2B7_i2_A71S,UGT2B7_i2_L46P,UGT2B7_i2_L72F,UGT2B7_i2_N378S,UGT2B7_i2_R409K,UGT2B7_i2_S299F,UGT2B7_i2_T179I,UGT2B7_i2_T41I,UGT2B7_i2_Y268H,UGT2B7_i3,UGT2B7_i3_A71S,UGT2B7_i3_L46P,UGT2B7_i3_L7…	CP13_3_HomoSapiens_9606_20130509.fasta,GuillemetteC_UGT_20131017.fasta	22 823,7	99,8 %	1	2	2	0,0253%	3,21%	VDFNTMSSTDLLNALKR	R	V	99,7 %	3,74	0	0	2	0	2	1 925,9639			2 669,06	166	182	Empty	true
Kidney	UGT1A	16197	Ingel16197_MR201236_05_MGFPeaklist (F053011)	UDP-glucuronosyltransferase 2B7 OS=Homo sapiens GN=UGT2B7 PE=1 SV=1	P16662,UGT2B7_i1,UGT2B7_i1_A71S,UGT2B7_i1_A71S-L72F,UGT2B7_i1_L46P,UGT2B7_i1_L72P,UGT2B7_i1_N378S,UGT2B7_i1_R409K,UGT2B7_i1_S299F,UGT2B7_i1_T179I,UGT2B7_i1_T41I,UGT2B7_i1_T41I-L46P,UGT2B7_i1_Y268H,UGT2B7_i2,UGT2B7_i2_A71S,UGT2B7_i2_L46P,UGT2B7_i2_L72F,UGT2B7_i2_N378S,UGT2B7_i2_R409K,UGT2B7_i2_S299F,UGT2B7_i2_T179I,UGT2B7_i2_T41I,UGT2B7_i2_Y268H,UGT2B7_i3,UGT2B7_i3_A71S,UGT2B7_i3_L46P,UGT2B7_i3_L7…	CP13_3_HomoSapiens_9606_20130509.fasta,GuillemetteC_UGT_20131017.fasta	22 823,7	99,8 %	1	2	2	0,0253%	3,21%	VDFNTMSSTDLLNALKR	R	V	99,7 %	3,74	0	0	2	0	2	1 925,9639			2 669,06	166	182	Empty	true
Kidney	UGT1A	16197	Ingel16197_MR201236_05_MGFPeaklist (F053011)	UDP-glucuronosyltransferase 2B7 OS=Homo sapiens GN=UGT2B7 PE=1 SV=1	P16662,UGT2B7_i1,UGT2B7_i1_A71S,UGT2B7_i1_A71S-L72F,UGT2B7_i1_L46P,UGT2B7_i1_L72P,UGT2B7_i1_N378S,UGT2B7_i1_R409K,UGT2B7_i1_S299F,UGT2B7_i1_T179I,UGT2B7_i1_T41I,UGT2B7_i1_T41I-L46P,UGT2B7_i1_Y268H,UGT2B7_i2,UGT2B7_i2_A71S,UGT2B7_i2_L46P,UGT2B7_i2_L72F,UGT2B7_i2_N378S,UGT2B7_i2_R409K,UGT2B7_i2_S299F,UGT2B7_i2_T179I,UGT2B7_i2_T41I,UGT2B7_i2_Y268H,UGT2B7_i3,UGT2B7_i3_A71S,UGT2B7_i3_L46P,UGT2B7_i3_L7…	CP13_3_HomoSapiens_9606_20130509.fasta,GuillemetteC_UGT_20131017.fasta	22 823,7	99,8 %	1	2	2	0,0253%	3,21%	VDFNTMSSTDLLNALKR	R	V	99,7 %	3,74	0	0	2	0	2	1 925,9639			2 669,06	166	182	Empty	true
Kidney	UGT1A	16197	Ingel16197_MR201236_05_MGFPeaklist (F053011)	UDP-glucuronosyltransferase 2B7 OS=Homo sapiens GN=UGT2B7 PE=1 SV=1	P16662,UGT2B7_i1,UGT2B7_i1_A71S,UGT2B7_i1_A71S-L72F,UGT2B7_i1_L46P,UGT2B7_i1_L72P,UGT2B7_i1_N378S,UGT2B7_i1_R409K,UGT2B7_i1_S299F,UGT2B7_i1_T179I,UGT2B7_i1_T41I,UGT2B7_i1_T41I-L46P,UGT2B7_i1_Y268H,UGT2B7_i2,UGT2B7_i2_A71S,UGT2B7_i2_L46P,UGT2B7_i2_L72F,UGT2B7_i2_N378S,UGT2B7_i2_R409K,UGT2B7_i2_S299F,UGT2B7_i2_T179I,UGT2B7_i2_T41I,UGT2B7_i2_Y268H,UGT2B7_i3,UGT2B7_i3_A71S,UGT2B7_i3_L46P,UGT2B7_i3_L7…	CP13_3_HomoSapiens_9606_20130509.fasta,GuillemetteC_UGT_20131017.fasta	22 823,7	99,8 %	1	2	2	0,0253%	3,21%	VDFNTMSSTDLLNALKR	R	V	99,7 %	3,74	0	0	2	0	2	1 925,9639			2 669,06	166	182	Empty	true
Kidney	UGT1A	16197	Ingel16197_MR201236_05_MGFPeaklist (F053011)	UDP-glucuronosyltransferase 2B7 OS=Homo sapiens GN=UGT2B7 PE=1 SV=1	P16662,UGT2B7_i1,UGT2B7_i1_A71S,UGT2B7_i1_A71S-L72F,UGT2B7_i1_L46P,UGT2B7_i1_L72P,UGT2B7_i1_N378S,UGT2B7_i1_R409K,UGT2B7_i1_S299F,UGT2B7_i1_T179I,UGT2B7_i1_T41I,UGT2B7_i1_T41I-L46P,UGT2B7_i1_Y268H,UGT2B7_i2,UGT2B7_i2_A71S,UGT2B7_i2_L46P,UGT2B7_i2_L72F,UGT2B7_i2_N378S,UGT2B7_i2_R409K,UGT2B7_i2_S299F,UGT2B7_i2_T179I,UGT2B7_i2_T41I,UGT2B7_i2_Y268H,UGT2B7_i3,UGT2B7_i3_A71S,UGT2B7_i3_L46P,UGT2B7_i3_L7…	CP13_3_HomoSapiens_9606_20130509.fasta,GuillemetteC_UGT_20131017.fasta	22 823,7	99,8 %	1	2	2	0,0253%	3,21%	VDFNTMSSTDLLNALKR	R	V	99,7 %	3,74	0	0	2	0	2	1 925,9639			2 669,06	166	182	Empty	true
Kidney	UGT1A	16197	Ingel16197_MR201236_05_MGFPeaklist (F053011)	UDP-glucuronosyltransferase 2B7 OS=Homo sapiens GN=UGT2B7 PE=1 SV=1	P16662,UGT2B7_i1,UGT2B7_i1_A71S,UGT2B7_i1_A71S-L72F,UGT2B7_i1_L46P,UGT2B7_i1_L72P,UGT2B7_i1_N378S,UGT2B7_i1_R409K,UGT2B7_i1_S299F,UGT2B7_i1_T179I,UGT2B7_i1_T41I,UGT2B7_i1_T41I-L46P,UGT2B7_i1_Y268H,UGT2B7_i2,UGT2B7_i2_A71S,UGT2B7_i2_L46P,UGT2B7_i2_L72F,UGT2B7_i2_N378S,UGT2B7_i2_R409K,UGT2B7_i2_S299F,UGT2B7_i2_T179I,UGT2B7_i2_T41I,UGT2B7_i2_Y268H,UGT2B7_i3,UGT2B7_i3_A71S,UGT2B7_i3_L46P,UGT2B7_i3_L7…	CP13_3_HomoSapiens_9606_20130509.fasta,GuillemetteC_UGT_20131017.fasta	22 823,7	99,8 %	1	2	2	0,0253%	3,21%	VDFNTMSSTDLLNALKR	R	V	99,7 %	3,74	0	0	2	0	2	1 925,9639			2 669,06	166	182	Empty	true
Kidney	UGT1A	16197	Ingel16197_MR201236_05_MGFPeaklist (F053011)	UDP-glucuronosyltransferase 2B7 OS=Homo sapiens GN=UGT2B7 PE=1 SV=1	P16662,UGT2B7_i1,UGT2B7_i1_A71S,UGT2B7_i1_A71S-L72F,UGT2B7_i1_L46P,UGT2B7_i1_L72P,UGT2B7_i1_N378S,UGT2B7_i1_R409K,UGT2B7_i1_S299F,UGT2B7_i1_T179I,UGT2B7_i1_T41I,UGT2B7_i1_T41I-L46P,UGT2B7_i1_Y268H,UGT2B7_i2,UGT2B7_i2_A71S,UGT2B7_i2_L46P,UGT2B7_i2_L72F,UGT2B7_i2_N378S,UGT2B7_i2_R409K,UGT2B7_i2_S299F,UGT2B7_i2_T179I,UGT2B7_i2_T41I,UGT2B7_i2_Y268H,UGT2B7_i3,UGT2B7_i3_A71S,UGT2B7_i3_L46P,UGT2B7_i3_L7…	CP13_3_HomoSapiens_9606_20130509.fasta,GuillemetteC_UGT_20131017.fasta	22 823,7	99,8 %	1	2	2	0,0253%	3,21%	VDFNTMSSTDLLNALKR	R	V	99,7 %	3,74	0	0	2	0	2	1 925,9639			2 669,06	166	182	Empty	true
Kidney	UGT1A	16197	Ingel16197_MR201236_05_MGFPeaklist (F053011)	UDP-glucuronosyltransferase 2B7 OS=Homo sapiens GN=UGT2B7 PE=1 SV=1	P16662,UGT2B7_i1,UGT2B7_i1_A71S,UGT2B7_i1_A71S-L72F,UGT2B7_i1_L46P,UGT2B7_i1_L72P,UGT2B7_i1_N378S,UGT2B7_i1_R409K,UGT2B7_i1_S299F,UGT2B7_i1_T179I,UGT2B7_i1_T41I,UGT2B7_i1_T41I-L46P,UGT2B7_i1_Y268H,UGT2B7_i2,UGT2B7_i2_A71S,UGT2B7_i2_L46P,UGT2B7_i2_L72F,UGT2B7_i2_N378S,UGT2B7_i2_R409K,UGT2B7_i2_S299F,UGT2B7_i2_T179I,UGT2B7_i2_T41I,UGT2B7_i2_Y268H,UGT2B7_i3,UGT2B7_i3_A71S,UGT2B7_i3_L46P,UGT2B7_i3_L7…	CP13_3_HomoSapiens_9606_20130509.fasta,GuillemetteC_UGT_20131017.fasta	22 823,7	99,8 %	1	2	2	0,0253%	3,21%	VDFNTMSSTDLLNALKR	R	V	99,7 %	3,74	0	0	2	0	2	1 925,9639			2 669,06	166	182	Empty	true
Kidney	UGT1A	16197	Ingel16197_MR201236_05_MGFPeaklist (F053011)	UDP-glucuronosyltransferase 2B7 OS=Homo sapiens GN=UGT2B7 PE=1 SV=1	P16662,UGT2B7_i1,UGT2B7_i1_A71S,UGT2B7_i1_A71S-L72F,UGT2B7_i1_L46P,UGT2B7_i1_L72P,UGT2B7_i1_N378S,UGT2B7_i1_R409K,UGT2B7_i1_S299F,UGT2B7_i1_T179I,UGT2B7_i1_T41I,UGT2B7_i1_T41I-L46P,UGT2B7_i1_Y268H,UGT2B7_i2,UGT2B7_i2_A71S,UGT2B7_i2_L46P,UGT2B7_i2_L72F,UGT2B7_i2_N378S,UGT2B7_i2_R409K,UGT2B7_i2_S299F,UGT2B7_i2_T179I,UGT2B7_i2_T41I,UGT2B7_i2_Y268H,UGT2B7_i3,UGT2B7_i3_A71S,UGT2B7_i3_L46P,UGT2B7_i3_L7…	CP13_3_HomoSapiens_9606_20130509.fasta,GuillemetteC_UGT_20131017.fasta	22 823,7	99,8 %	1	2	2	0,0253%	3,21%	VDFNTMSSTDLLNALKR	R	V	99,7 %	3,74	0	0	2	0	2	1 925,9639			2 669,06	166	182	Empty	true
Kidney	UGT1A	16197	Ingel16197_MR201236_05_MGFPeaklist (F053011)	UDP-glucuronosyltransferase 2B7 OS=Homo sapiens GN=UGT2B7 PE=1 SV=1	P16662,UGT2B7_i1,UGT2B7_i1_A71S,UGT2B7_i1_A71S-L72F,UGT2B7_i1_L46P,UGT2B7_i1_L72P,UGT2B7_i1_N378S,UGT2B7_i1_R409K,UGT2B7_i1_S299F,UGT2B7_i1_T179I,UGT2B7_i1_T41I,UGT2B7_i1_T41I-L46P,UGT2B7_i1_Y268H,UGT2B7_i2,UGT2B7_i2_A71S,UGT2B7_i2_L46P,UGT2B7_i2_L72F,UGT2B7_i2_N378S,UGT2B7_i2_R409K,UGT2B7_i2_S299F,UGT2B7_i2_T179I,UGT2B7_i2_T41I,UGT2B7_i2_Y268H,UGT2B7_i3,UGT2B7_i3_A71S,UGT2B7_i3_L46P,UGT2B7_i3_L7…	CP13_3_HomoSapiens_9606_20130509.fasta,GuillemetteC_UGT_20131017.fasta	22 823,7	99,8 %	1	2	2	0,0253%	3,21%	VDFNTMSSTDLLNALKR	R	V	99,7 %	3,74	0	0	2	0	2	1 925,9639			2 669,06	166	182	Empty	true
Kidney	UGT1A	16197	Ingel16197_MR201236_05_MGFPeaklist (F053011)	UDP-glucuronosyltransferase 2B7 OS=Homo sapiens GN=UGT2B7 PE=1 SV=1	P16662,UGT2B7_i1,UGT2B7_i1_A71S,UGT2B7_i1_A71S-L72F,UGT2B7_i1_L46P,UGT2B7_i1_L72P,UGT2B7_i1_N378S,UGT2B7_i1_R409K,UGT2B7_i1_S299F,UGT2B7_i1_T179I,UGT2B7_i1_T41I,UGT2B7_i1_T41I-L46P,UGT2B7_i1_Y268H,UGT2B7_i2,UGT2B7_i2_A71S,UGT2B7_i2_L46P,UGT2B7_i2_L72F,UGT2B7_i2_N378S,UGT2B7_i2_R409K,UGT2B7_i2_S299F,UGT2B7_i2_T179I,UGT2B7_i2_T41I,UGT2B7_i2_Y268H,UGT2B7_i3,UGT2B7_i3_A71S,UGT2B7_i3_L46P,UGT2B7_i3_L7…	CP13_3_HomoSapiens_9606_20130509.fasta,GuillemetteC_UGT_20131017.fasta	22 823,7	99,8 %	1	2	2	0,0253%	3,21%	VDFNTMSSTDLLNALKR	R	V	99,7 %	3,74	0	0	2	0	2	1 925,9639			2 669,06	166	182	Empty	true
Kidney	UGT1A	16197	Ingel16197_MR201236_05_MGFPeaklist (F053011)	UDP-glucuronosyltransferase 2B7 OS=Homo sapiens GN=UGT2B7 PE=1 SV=1	P16662,UGT2B7_i1,UGT2B7_i1_A71S,UGT2B7_i1_A71S-L72F,UGT2B7_i1_L46P,UGT2B7_i1_L72P,UGT2B7_i1_N378S,UGT2B7_i1_R409K,UGT2B7_i1_S299F,UGT2B7_i1_T179I,UGT2B7_i1_T41I,UGT2B7_i1_T41I-L46P,UGT2B7_i1_Y268H,UGT2B7_i2,UGT2B7_i2_A71S,UGT2B7_i2_L46P,UGT2B7_i2_L72F,UGT2B7_i2_N378S,UGT2B7_i2_R409K,UGT2B7_i2_S299F,UGT2B7_i2_T179I,UGT2B7_i2_T41I,UGT2B7_i2_Y268H,UGT2B7_i3,UGT2B7_i3_A71S,UGT2B7_i3_L46P,UGT2B7_i3_L7…	CP13_3_HomoSapiens_9606_20130509.fasta,GuillemetteC_UGT_20131017.fasta	22 823,7	99,8 %	1	2	2	0,0253%	3,21%	VDFNTMSSTDLLNALKR	R	V	99,7 %	3,74	0	0	2	0	2	1 925,9639			2 669,06	166	182	Empty	true
Kidney	UGT1A	16197	Ingel16197_MR201236_05_MGFPeaklist (F053011)	UDP-glucuronosyltransferase 2B7 OS=Homo sapiens GN=UGT2B7 PE=1 SV=1	P16662,UGT2B7_i1,UGT2B7_i1_A71S,UGT2B7_i1_A71S-L72F,UGT2B7_i1_L46P,UGT2B7_i1_L72P,UGT2B7_i1_N378S,UGT2B7_i1_R409K,UGT2B7_i1_S299F,UGT2B7_i1_T179I,UGT2B7_i1_T41I,UGT2B7_i1_T41I-L46P,UGT2B7_i1_Y268H,UGT2B7_i2,UGT2B7_i2_A71S,UGT2B7_i2_L46P,UGT2B7_i2_L72F,UGT2B7_i2_N378S,UGT2B7_i2_R409K,UGT2B7_i2_S299F,UGT2B7_i2_T179I,UGT2B7_i2_T41I,UGT2B7_i2_Y268H,UGT2B7_i3,UGT2B7_i3_A71S,UGT2B7_i3_L46P,UGT2B7_i3_L7…	CP13_3_HomoSapiens_9606_20130509.fasta,GuillemetteC_UGT_20131017.fasta	22 823,7	99,8 %	1	2	2	0,0253%	3,21%	VDFNTMSSTDLLNALKR	R	V	99,7 %	3,74	0	0	2	0	2	1 925,9639			2 669,06	166	182	Empty	true
Kidney	UGT1A	16197	Ingel16197_MR201236_05_MGFPeaklist (F053011)	UDP-glucuronosyltransferase 2B7 OS=Homo sapiens GN=UGT2B7 PE=1 SV=1	P16662,UGT2B7_i1,UGT2B7_i1_A71S,UGT2B7_i1_A71S-L72F,UGT2B7_i1_L46P,UGT2B7_i1_L72P,UGT2B7_i1_N378S,UGT2B7_i1_R409K,UGT2B7_i1_S299F,UGT2B7_i1_T179I,UGT2B7_i1_T41I,UGT2B7_i1_T41I-L46P,UGT2B7_i1_Y268H,UGT2B7_i2,UGT2B7_i2_A71S,UGT2B7_i2_L46P,UGT2B7_i2_L72F,UGT2B7_i2_N378S,UGT2B7_i2_R409K,UGT2B7_i2_S299F,UGT2B7_i2_T179I,UGT2B7_i2_T41I,UGT2B7_i2_Y268H,UGT2B7_i3,UGT2B7_i3_A71S,UGT2B7_i3_L46P,UGT2B7_i3_L7…	CP13_3_HomoSapiens_9606_20130509.fasta,GuillemetteC_UGT_20131017.fasta	22 823,7	99,8 %	1	2	2	0,0253%	3,21%	VDFNTMSSTDLLNALKR	R	V	99,7 %	3,74	0	0	2	0	2	1 925,9639			2 669,06	166	182	Empty	true
Kidney	UGT1A	16197	Ingel16197_MR201236_05_MGFPeaklist (F053011)	UDP-glucuronosyltransferase 2B7 OS=Homo sapiens GN=UGT2B7 PE=1 SV=1	P16662,UGT2B7_i1,UGT2B7_i1_A71S,UGT2B7_i1_A71S-L72F,UGT2B7_i1_L46P,UGT2B7_i1_L72P,UGT2B7_i1_N378S,UGT2B7_i1_R409K,UGT2B7_i1_S299F,UGT2B7_i1_T179I,UGT2B7_i1_T41I,UGT2B7_i1_T41I-L46P,UGT2B7_i1_Y268H,UGT2B7_i2,UGT2B7_i2_A71S,UGT2B7_i2_L46P,UGT2B7_i2_L72F,UGT2B7_i2_N378S,UGT2B7_i2_R409K,UGT2B7_i2_S299F,UGT2B7_i2_T179I,UGT2B7_i2_T41I,UGT2B7_i2_Y268H,UGT2B7_i3,UGT2B7_i3_A71S,UGT2B7_i3_L46P,UGT2B7_i3_L7…	CP13_3_HomoSapiens_9606_20130509.fasta,GuillemetteC_UGT_20131017.fasta	22 823,7	99,8 %	1	2	2	0,0253%	3,21%	VDFNTMSSTDLLNALKR	R	V	99,7 %	3,74	0	0	2	0	2	1 925,9639			2 669,06	166	182	Empty	true
Kidney	UGT1A	16197	Ingel16197_MR201236_05_MGFPeaklist (F053011)	UDP-glucuronosyltransferase 2B7 OS=Homo sapiens GN=UGT2B7 PE=1 SV=1	P16662,UGT2B7_i1,UGT2B7_i1_A71S,UGT2B7_i1_A71S-L72F,UGT2B7_i1_L46P,UGT2B7_i1_L72P,UGT2B7_i1_N378S,UGT2B7_i1_R409K,UGT2B7_i1_S299F,UGT2B7_i1_T179I,UGT2B7_i1_T41I,UGT2B7_i1_T41I-L46P,UGT2B7_i1_Y268H,UGT2B7_i2,UGT2B7_i2_A71S,UGT2B7_i2_L46P,UGT2B7_i2_L72F,UGT2B7_i2_N378S,UGT2B7_i2_R409K,UGT2B7_i2_S299F,UGT2B7_i2_T179I,UGT2B7_i2_T41I,UGT2B7_i2_Y268H,UGT2B7_i3,UGT2B7_i3_A71S,UGT2B7_i3_L46P,UGT2B7_i3_L7…	CP13_3_HomoSapiens_9606_20130509.fasta,GuillemetteC_UGT_20131017.fasta	22 823,7	99,8 %	1	2	2	0,0253%	3,21%	VDFNTMSSTDLLNALKR	R	V	99,7 %	3,74	0	0	2	0	2	1 925,9639			2 669,06	166	182	Empty	true
Kidney	UGT1A	16197	Ingel16197_MR201236_05_MGFPeaklist (F053011)	UDP-glucuronosyltransferase 2B7 OS=Homo sapiens GN=UGT2B7 PE=1 SV=1	P16662,UGT2B7_i1,UGT2B7_i1_A71S,UGT2B7_i1_A71S-L72F,UGT2B7_i1_L46P,UGT2B7_i1_L72P,UGT2B7_i1_N378S,UGT2B7_i1_R409K,UGT2B7_i1_S299F,UGT2B7_i1_T179I,UGT2B7_i1_T41I,UGT2B7_i1_T41I-L46P,UGT2B7_i1_Y268H,UGT2B7_i2,UGT2B7_i2_A71S,UGT2B7_i2_L46P,UGT2B7_i2_L72F,UGT2B7_i2_N378S,UGT2B7_i2_R409K,UGT2B7_i2_S299F,UGT2B7_i2_T179I,UGT2B7_i2_T41I,UGT2B7_i2_Y268H,UGT2B7_i3,UGT2B7_i3_A71S,UGT2B7_i3_L46P,UGT2B7_i3_L7…	CP13_3_HomoSapiens_9606_20130509.fasta,GuillemetteC_UGT_20131017.fasta	22 823,7	99,8 %	1	2	2	0,0253%	3,21%	VDFNTMSSTDLLNALKR	R	V	99,7 %	3,74	0	0	2	0	2	1 925,9639			2 669,06	166	182	Empty	true
Kidney	UGT1A	16197	Ingel16197_MR201236_05_MGFPeaklist (F053011)	UDP-glucuronosyltransferase 2B7 OS=Homo sapiens GN=UGT2B7 PE=1 SV=1	P16662,UGT2B7_i1,UGT2B7_i1_A71S,UGT2B7_i1_A71S-L72F,UGT2B7_i1_L46P,UGT2B7_i1_L72P,UGT2B7_i1_N378S,UGT2B7_i1_R409K,UGT2B7_i1_S299F,UGT2B7_i1_T179I,UGT2B7_i1_T41I,UGT2B7_i1_T41I-L46P,UGT2B7_i1_Y268H,UGT2B7_i2,UGT2B7_i2_A71S,UGT2B7_i2_L46P,UGT2B7_i2_L72F,UGT2B7_i2_N378S,UGT2B7_i2_R409K,UGT2B7_i2_S299F,UGT2B7_i2_T179I,UGT2B7_i2_T41I,UGT2B7_i2_Y268H,UGT2B7_i3,UGT2B7_i3_A71S,UGT2B7_i3_L46P,UGT2B7_i3_L7…	CP13_3_HomoSapiens_9606_20130509.fasta,GuillemetteC_UGT_20131017.fasta	22 823,7	99,8 %	1	2	2	0,0253%	3,21%	VDFNTMSSTDLLNALKR	R	V	99,7 %	3,74	0	0	2	0	2	1 925,9639			2 669,06	166	182	Empty	true
Kidney	UGT1A	16197	Ingel16197_MR201236_05_MGFPeaklist (F053011)	UDP-glucuronosyltransferase 2B7 OS=Homo sapiens GN=UGT2B7 PE=1 SV=1	P16662,UGT2B7_i1,UGT2B7_i1_A71S,UGT2B7_i1_A71S-L72F,UGT2B7_i1_L46P,UGT2B7_i1_L72P,UGT2B7_i1_N378S,UGT2B7_i1_R409K,UGT2B7_i1_S299F,UGT2B7_i1_T179I,UGT2B7_i1_T41I,UGT2B7_i1_T41I-L46P,UGT2B7_i1_Y268H,UGT2B7_i2,UGT2B7_i2_A71S,UGT2B7_i2_L46P,UGT2B7_i2_L72F,UGT2B7_i2_N378S,UGT2B7_i2_R409K,UGT2B7_i2_S299F,UGT2B7_i2_T179I,UGT2B7_i2_T41I,UGT2B7_i2_Y268H,UGT2B7_i3,UGT2B7_i3_A71S,UGT2B7_i3_L46P,UGT2B7_i3_L7…	CP13_3_HomoSapiens_9606_20130509.fasta,GuillemetteC_UGT_20131017.fasta	22 823,7	99,8 %	1	2	2	0,0253%	3,21%	VDFNTMSSTDLLNALKR	R	V	99,7 %	3,74	0	0	2	0	2	1 925,9639			2 669,06	166	182	Empty	true
Kidney	UGT1A	16197	Ingel16197_MR201236_05_MGFPeaklist (F053011)	UDP-glucuronosyltransferase 2B7 OS=Homo sapiens GN=UGT2B7 PE=1 SV=1	P16662,UGT2B7_i1,UGT2B7_i1_A71S,UGT2B7_i1_A71S-L72F,UGT2B7_i1_L46P,UGT2B7_i1_L72P,UGT2B7_i1_N378S,UGT2B7_i1_R409K,UGT2B7_i1_S299F,UGT2B7_i1_T179I,UGT2B7_i1_T41I,UGT2B7_i1_T41I-L46P,UGT2B7_i1_Y268H,UGT2B7_i2,UGT2B7_i2_A71S,UGT2B7_i2_L46P,UGT2B7_i2_L72F,UGT2B7_i2_N378S,UGT2B7_i2_R409K,UGT2B7_i2_S299F,UGT2B7_i2_T179I,UGT2B7_i2_T41I,UGT2B7_i2_Y268H,UGT2B7_i3,UGT2B7_i3_A71S,UGT2B7_i3_L46P,UGT2B7_i3_L7…	CP13_3_HomoSapiens_9606_20130509.fasta,GuillemetteC_UGT_20131017.fasta	22 823,7	99,8 %	1	2	2	0,0253%	3,21%	VDFNTMSSTDLLNALKR	R	V	99,7 %	3,74	0	0	2	0	2	1 925,9639			2 669,06	166	182	Empty	true
Kidney	UGT1A	16197	Ingel16197_MR201236_05_MGFPeaklist (F053011)	UDP-glucuronosyltransferase 2B7 OS=Homo sapiens GN=UGT2B7 PE=1 SV=1	P16662,UGT2B7_i1,UGT2B7_i1_A71S,UGT2B7_i1_A71S-L72F,UGT2B7_i1_L46P,UGT2B7_i1_L72P,UGT2B7_i1_N378S,UGT2B7_i1_R409K,UGT2B7_i1_S299F,UGT2B7_i1_T179I,UGT2B7_i1_T41I,UGT2B7_i1_T41I-L46P,UGT2B7_i1_Y268H,UGT2B7_i2,UGT2B7_i2_A71S,UGT2B7_i2_L46P,UGT2B7_i2_L72F,UGT2B7_i2_N378S,UGT2B7_i2_R409K,UGT2B7_i2_S299F,UGT2B7_i2_T179I,UGT2B7_i2_T41I,UGT2B7_i2_Y268H,UGT2B7_i3,UGT2B7_i3_A71S,UGT2B7_i3_L46P,UGT2B7_i3_L7…	CP13_3_HomoSapiens_9606_20130509.fasta,GuillemetteC_UGT_20131017.fasta	22 823,7	99,8 %	1	2	2	0,0253%	3,21%	VDFNTMSSTDLLNALKR	R	V	99,7 %	3,74	0	0	2	0	2	1 925,9639			2 669,06	166	182	Empty	true
Kidney	UGT1A	16197	Ingel16197_MR201236_05_MGFPeaklist (F053011)	UDP-glucuronosyltransferase 2B7 OS=Homo sapiens GN=UGT2B7 PE=1 SV=1	P16662,UGT2B7_i1,UGT2B7_i1_A71S,UGT2B7_i1_A71S-L72F,UGT2B7_i1_L46P,UGT2B7_i1_L72P,UGT2B7_i1_N378S,UGT2B7_i1_R409K,UGT2B7_i1_S299F,UGT2B7_i1_T179I,UGT2B7_i1_T41I,UGT2B7_i1_T41I-L46P,UGT2B7_i1_Y268H,UGT2B7_i2,UGT2B7_i2_A71S,UGT2B7_i2_L46P,UGT2B7_i2_L72F,UGT2B7_i2_N378S,UGT2B7_i2_R409K,UGT2B7_i2_S299F,UGT2B7_i2_T179I,UGT2B7_i2_T41I,UGT2B7_i2_Y268H,UGT2B7_i3,UGT2B7_i3_A71S,UGT2B7_i3_L46P,UGT2B7_i3_L7…	CP13_3_HomoSapiens_9606_20130509.fasta,GuillemetteC_UGT_20131017.fasta	22 823,7	99,8 %	1	2	2	0,0253%	3,21%	VDFNTMSSTDLLNALKR	R	V	99,7 %	3,74	0	0	2	0	2	1 925,9639			2 669,06	166	182	Empty	true
Kidney	UGT1A	16197	Ingel16197_MR201236_05_MGFPeaklist (F053011)	UDP-glucuronosyltransferase 2B7 OS=Homo sapiens GN=UGT2B7 PE=1 SV=1	P16662,UGT2B7_i1,UGT2B7_i1_A71S,UGT2B7_i1_A71S-L72F,UGT2B7_i1_L46P,UGT2B7_i1_L72P,UGT2B7_i1_N378S,UGT2B7_i1_R409K,UGT2B7_i1_S299F,UGT2B7_i1_T179I,UGT2B7_i1_T41I,UGT2B7_i1_T41I-L46P,UGT2B7_i1_Y268H,UGT2B7_i2,UGT2B7_i2_A71S,UGT2B7_i2_L46P,UGT2B7_i2_L72F,UGT2B7_i2_N378S,UGT2B7_i2_R409K,UGT2B7_i2_S299F,UGT2B7_i2_T179I,UGT2B7_i2_T41I,UGT2B7_i2_Y268H,UGT2B7_i3,UGT2B7_i3_A71S,UGT2B7_i3_L46P,UGT2B7_i3_L7…	CP13_3_HomoSapiens_9606_20130509.fasta,GuillemetteC_UGT_20131017.fasta	22 823,7	99,8 %	1	2	2	0,0253%	3,21%	VDFNTMSSTDLLNALKR	R	V	99,7 %	3,74	0	0	2	0	2	1 925,9639			2 669,06	166	182	Empty	true
Kidney	UGT1A	16197	Ingel16197_MR201236_05_MGFPeaklist (F053011)	UDP-glucuronosyltransferase 2B7 OS=Homo sapiens GN=UGT2B7 PE=1 SV=1	P16662,UGT2B7_i1,UGT2B7_i1_A71S,UGT2B7_i1_A71S-L72F,UGT2B7_i1_L46P,UGT2B7_i1_L72P,UGT2B7_i1_N378S,UGT2B7_i1_R409K,UGT2B7_i1_S299F,UGT2B7_i1_T179I,UGT2B7_i1_T41I,UGT2B7_i1_T41I-L46P,UGT2B7_i1_Y268H,UGT2B7_i2,UGT2B7_i2_A71S,UGT2B7_i2_L46P,UGT2B7_i2_L72F,UGT2B7_i2_N378S,UGT2B7_i2_R409K,UGT2B7_i2_S299F,UGT2B7_i2_T179I,UGT2B7_i2_T41I,UGT2B7_i2_Y268H,UGT2B7_i3,UGT2B7_i3_A71S,UGT2B7_i3_L46P,UGT2B7_i3_L7…	CP13_3_HomoSapiens_9606_20130509.fasta,GuillemetteC_UGT_20131017.fasta	22 823,7	99,8 %	1	2	2	0,0253%	3,21%	VDFNTMSSTDLLNALKR	R	V	99,7 %	3,74	0	0	2	0	2	1 925,9639			2 669,06	166	182	Empty	true
Kidney	UGT1A	16197	Ingel16197_MR201236_05_MGFPeaklist (F053011)	UDP-glucuronosyltransferase 2B7 OS=Homo sapiens GN=UGT2B7 PE=1 SV=1	P16662,UGT2B7_i1,UGT2B7_i1_A71S,UGT2B7_i1_A71S-L72F,UGT2B7_i1_L46P,UGT2B7_i1_L72P,UGT2B7_i1_N378S,UGT2B7_i1_R409K,UGT2B7_i1_S299F,UGT2B7_i1_T179I,UGT2B7_i1_T41I,UGT2B7_i1_T41I-L46P,UGT2B7_i1_Y268H,UGT2B7_i2,UGT2B7_i2_A71S,UGT2B7_i2_L46P,UGT2B7_i2_L72F,UGT2B7_i2_N378S,UGT2B7_i2_R409K,UGT2B7_i2_S299F,UGT2B7_i2_T179I,UGT2B7_i2_T41I,UGT2B7_i2_Y268H,UGT2B7_i3,UGT2B7_i3_A71S,UGT2B7_i3_L46P,UGT2B7_i3_L7…	CP13_3_HomoSapiens_9606_20130509.fasta,GuillemetteC_UGT_20131017.fasta	22 823,7	99,8 %	1	2	2	0,0253%	3,21%	VDFNTMSSTDLLNALKR	R	V	99,7 %	3,74	0	0	2	0	2	1 925,9639			2 669,06	166	182	Empty	true
Kidney	UGT1A	16197	Ingel16197_MR201236_05_MGFPeaklist (F053011)	UDP-glucuronosyltransferase 2B7 OS=Homo sapiens GN=UGT2B7 PE=1 SV=1	P16662,UGT2B7_i1,UGT2B7_i1_A71S,UGT2B7_i1_A71S-L72F,UGT2B7_i1_L46P,UGT2B7_i1_L72P,UGT2B7_i1_N378S,UGT2B7_i1_R409K,UGT2B7_i1_S299F,UGT2B7_i1_T179I,UGT2B7_i1_T41I,UGT2B7_i1_T41I-L46P,UGT2B7_i1_Y268H,UGT2B7_i2,UGT2B7_i2_A71S,UGT2B7_i2_L46P,UGT2B7_i2_L72F,UGT2B7_i2_N378S,UGT2B7_i2_R409K,UGT2B7_i2_S299F,UGT2B7_i2_T179I,UGT2B7_i2_T41I,UGT2B7_i2_Y268H,UGT2B7_i3,UGT2B7_i3_A71S,UGT2B7_i3_L46P,UGT2B7_i3_L7…	CP13_3_HomoSapiens_9606_20130509.fasta,GuillemetteC_UGT_20131017.fasta	22 823,7	99,8 %	1	2	2	0,0253%	3,21%	VDFNTMSSTDLLNALKR	R	V	99,7 %	3,74	0	0	2	0	2	1 925,9639			2 669,06	166	182	Empty	true
Kidney	UGT1A	16197	Ingel16197_MR201236_05_MGFPeaklist (F053011)	UDP-glucuronosyltransferase 2B7 OS=Homo sapiens GN=UGT2B7 PE=1 SV=1	P16662,UGT2B7_i1,UGT2B7_i1_A71S,UGT2B7_i1_A71S-L72F,UGT2B7_i1_L46P,UGT2B7_i1_L72P,UGT2B7_i1_N378S,UGT2B7_i1_R409K,UGT2B7_i1_S299F,UGT2B7_i1_T179I,UGT2B7_i1_T41I,UGT2B7_i1_T41I-L46P,UGT2B7_i1_Y268H,UGT2B7_i2,UGT2B7_i2_A71S,UGT2B7_i2_L46P,UGT2B7_i2_L72F,UGT2B7_i2_N378S,UGT2B7_i2_R409K,UGT2B7_i2_S299F,UGT2B7_i2_T179I,UGT2B7_i2_T41I,UGT2B7_i2_Y268H,UGT2B7_i3,UGT2B7_i3_A71S,UGT2B7_i3_L46P,UGT2B7_i3_L7…	CP13_3_HomoSapiens_9606_20130509.fasta,GuillemetteC_UGT_20131017.fasta	22 823,7	99,8 %	1	2	2	0,0253%	3,21%	VDFNTMSSTDLLNALKR	R	V	99,7 %	3,74	0	0	2	0	2	1 925,9639			2 669,06	166	182	Empty	true
Kidney	UGT1A	16197	Ingel16197_MR201236_05_MGFPeaklist (F053011)	UDP-glucuronosyltransferase 2B7 OS=Homo sapiens GN=UGT2B7 PE=1 SV=1	P16662,UGT2B7_i1,UGT2B7_i1_A71S,UGT2B7_i1_A71S-L72F,UGT2B7_i1_L46P,UGT2B7_i1_L72P,UGT2B7_i1_N378S,UGT2B7_i1_R409K,UGT2B7_i1_S299F,UGT2B7_i1_T179I,UGT2B7_i1_T41I,UGT2B7_i1_T41I-L46P,UGT2B7_i1_Y268H,UGT2B7_i2,UGT2B7_i2_A71S,UGT2B7_i2_L46P,UGT2B7_i2_L72F,UGT2B7_i2_N378S,UGT2B7_i2_R409K,UGT2B7_i2_S299F,UGT2B7_i2_T179I,UGT2B7_i2_T41I,UGT2B7_i2_Y268H,UGT2B7_i3,UGT2B7_i3_A71S,UGT2B7_i3_L46P,UGT2B7_i3_L7…	CP13_3_HomoSapiens_9606_20130509.fasta,GuillemetteC_UGT_20131017.fasta	22 823,7	99,8 %	1	2	2	0,0253%	3,21%	VDFNTMSSTDLLNALKR	R	V	99,7 %	3,74	0	0	2	0	2	1 925,9639			2 669,06	166	182	Empty	true
Kidney	UGT1A	16197	Ingel16197_MR201236_05_MGFPeaklist (F053011)	UDP-glucuronosyltransferase 2B7 OS=Homo sapiens GN=UGT2B7 PE=1 SV=1	P16662,UGT2B7_i1,UGT2B7_i1_A71S,UGT2B7_i1_A71S-L72F,UGT2B7_i1_L46P,UGT2B7_i1_L72P,UGT2B7_i1_N378S,UGT2B7_i1_R409K,UGT2B7_i1_S299F,UGT2B7_i1_T179I,UGT2B7_i1_T41I,UGT2B7_i1_T41I-L46P,UGT2B7_i1_Y268H,UGT2B7_i2,UGT2B7_i2_A71S,UGT2B7_i2_L46P,UGT2B7_i2_L72F,UGT2B7_i2_N378S,UGT2B7_i2_R409K,UGT2B7_i2_S299F,UGT2B7_i2_T179I,UGT2B7_i2_T41I,UGT2B7_i2_Y268H,UGT2B7_i3,UGT2B7_i3_A71S,UGT2B7_i3_L46P,UGT2B7_i3_L7…	CP13_3_HomoSapiens_9606_20130509.fasta,GuillemetteC_UGT_20131017.fasta	22 823,7	99,8 %	1	2	2	0,0253%	3,21%	VDFNTMSSTDLLNALKR	R	V	99,7 %	3,74	0	0	2	0	2	1 925,9639			2 669,06	166	182	Empty	true
Kidney	UGT1A	16197	Ingel16197_MR201236_05_MGFPeaklist (F053011)	UDP-glucuronosyltransferase 2B7 OS=Homo sapiens GN=UGT2B7 PE=1 SV=1	P16662,UGT2B7_i1,UGT2B7_i1_A71S,UGT2B7_i1_A71S-L72F,UGT2B7_i1_L46P,UGT2B7_i1_L72P,UGT2B7_i1_N378S,UGT2B7_i1_R409K,UGT2B7_i1_S299F,UGT2B7_i1_T179I,UGT2B7_i1_T41I,UGT2B7_i1_T41I-L46P,UGT2B7_i1_Y268H,UGT2B7_i2,UGT2B7_i2_A71S,UGT2B7_i2_L46P,UGT2B7_i2_L72F,UGT2B7_i2_N378S,UGT2B7_i2_R409K,UGT2B7_i2_S299F,UGT2B7_i2_T179I,UGT2B7_i2_T41I,UGT2B7_i2_Y268H,UGT2B7_i3,UGT2B7_i3_A71S,UGT2B7_i3_L46P,UGT2B7_i3_L7…	CP13_3_HomoSapiens_9606_20130509.fasta,GuillemetteC_UGT_20131017.fasta	22 823,7	99,8 %	1	2	2	0,0253%	3,21%	VDFNTMSSTDLLNALKR	R	V	99,7 %	3,74	0	0	2	0	2	1 925,9639			2 669,06	166	182	Empty	true
Kidney	UGT1A	16197	Ingel16197_MR201236_05_MGFPeaklist (F053011)	UDP-glucuronosyltransferase 2B7 OS=Homo sapiens GN=UGT2B7 PE=1 SV=1	P16662,UGT2B7_i1,UGT2B7_i1_A71S,UGT2B7_i1_A71S-L72F,UGT2B7_i1_L46P,UGT2B7_i1_L72P,UGT2B7_i1_N378S,UGT2B7_i1_R409K,UGT2B7_i1_S299F,UGT2B7_i1_T179I,UGT2B7_i1_T41I,UGT2B7_i1_T41I-L46P,UGT2B7_i1_Y268H,UGT2B7_i2,UGT2B7_i2_A71S,UGT2B7_i2_L46P,UGT2B7_i2_L72F,UGT2B7_i2_N378S,UGT2B7_i2_R409K,UGT2B7_i2_S299F,UGT2B7_i2_T179I,UGT2B7_i2_T41I,UGT2B7_i2_Y268H,UGT2B7_i3,UGT2B7_i3_A71S,UGT2B7_i3_L46P,UGT2B7_i3_L7…	CP13_3_HomoSapiens_9606_20130509.fasta,GuillemetteC_UGT_20131017.fasta	22 823,7	99,8 %	1	2	2	0,0253%	3,21%	VDFNTMSSTDLLNALKR	R	V	99,7 %	3,74	0	0	2	0	2	1 925,9639			2 669,06	166	182	Empty	true
Kidney	UGT1A	16197	Ingel16197_MR201236_05_MGFPeaklist (F053011)	UDP-glucuronosyltransferase 2B7 OS=Homo sapiens GN=UGT2B7 PE=1 SV=1	P16662,UGT2B7_i1,UGT2B7_i1_A71S,UGT2B7_i1_A71S-L72F,UGT2B7_i1_L46P,UGT2B7_i1_L72P,UGT2B7_i1_N378S,UGT2B7_i1_R409K,UGT2B7_i1_S299F,UGT2B7_i1_T179I,UGT2B7_i1_T41I,UGT2B7_i1_T41I-L46P,UGT2B7_i1_Y268H,UGT2B7_i2,UGT2B7_i2_A71S,UGT2B7_i2_L46P,UGT2B7_i2_L72F,UGT2B7_i2_N378S,UGT2B7_i2_R409K,UGT2B7_i2_S299F,UGT2B7_i2_T179I,UGT2B7_i2_T41I,UGT2B7_i2_Y268H,UGT2B7_i3,UGT2B7_i3_A71S,UGT2B7_i3_L46P,UGT2B7_i3_L7…	CP13_3_HomoSapiens_9606_20130509.fasta,GuillemetteC_UGT_20131017.fasta	22 823,7	99,8 %	1	2	2	0,0253%	3,21%	VDFNTMSSTDLLNALKR	R	V	99,7 %	3,74	0	0	2	0	2	1 925,9639			2 669,06	166	182	Empty	true
Kidney	UGT1A	16197	Ingel16197_MR201236_05_MGFPeaklist (F053011)	UDP-glucuronosyltransferase 2B7 OS=Homo sapiens GN=UGT2B7 PE=1 SV=1	P16662,UGT2B7_i1,UGT2B7_i1_A71S,UGT2B7_i1_A71S-L72F,UGT2B7_i1_L46P,UGT2B7_i1_L72P,UGT2B7_i1_N378S,UGT2B7_i1_R409K,UGT2B7_i1_S299F,UGT2B7_i1_T179I,UGT2B7_i1_T41I,UGT2B7_i1_T41I-L46P,UGT2B7_i1_Y268H,UGT2B7_i2,UGT2B7_i2_A71S,UGT2B7_i2_L46P,UGT2B7_i2_L72F,UGT2B7_i2_N378S,UGT2B7_i2_R409K,UGT2B7_i2_S299F,UGT2B7_i2_T179I,UGT2B7_i2_T41I,UGT2B7_i2_Y268H,UGT2B7_i3,UGT2B7_i3_A71S,UGT2B7_i3_L46P,UGT2B7_i3_L7…	CP13_3_HomoSapiens_9606_20130509.fasta,GuillemetteC_UGT_20131017.fasta	22 823,7	99,8 %	1	2	2	0,0253%	3,21%	VDFNTMSSTDLLNALKR	R	V	99,7 %	3,74	0	0	2	0	2	1 925,9639			2 669,06	166	182	Empty	true
Kidney	UGT1A	16197	Ingel16197_MR201236_05_MGFPeaklist (F053011)	UDP-glucuronosyltransferase 2B7 OS=Homo sapiens GN=UGT2B7 PE=1 SV=1	P16662,UGT2B7_i1,UGT2B7_i1_A71S,UGT2B7_i1_A71S-L72F,UGT2B7_i1_L46P,UGT2B7_i1_L72P,UGT2B7_i1_N378S,UGT2B7_i1_R409K,UGT2B7_i1_S299F,UGT2B7_i1_T179I,UGT2B7_i1_T41I,UGT2B7_i1_T41I-L46P,UGT2B7_i1_Y268H,UGT2B7_i2,UGT2B7_i2_A71S,UGT2B7_i2_L46P,UGT2B7_i2_L72F,UGT2B7_i2_N378S,UGT2B7_i2_R409K,UGT2B7_i2_S299F,UGT2B7_i2_T179I,UGT2B7_i2_T41I,UGT2B7_i2_Y268H,UGT2B7_i3,UGT2B7_i3_A71S,UGT2B7_i3_L46P,UGT2B7_i3_L7…	CP13_3_HomoSapiens_9606_20130509.fasta,GuillemetteC_UGT_20131017.fasta	22 823,7	99,8 %	1	2	2	0,0253%	3,21%	VDFNTMSSTDLLNALKR	R	V	99,7 %	3,74	0	0	2	0	2	1 925,9639			2 669,06	166	182	Empty	true
Kidney	UGT1A	16197	Ingel16197_MR201236_05_MGFPeaklist (F053011)	UDP-glucuronosyltransferase 2B7 OS=Homo sapiens GN=UGT2B7 PE=1 SV=1	P16662,UGT2B7_i1,UGT2B7_i1_A71S,UGT2B7_i1_A71S-L72F,UGT2B7_i1_L46P,UGT2B7_i1_L72P,UGT2B7_i1_N378S,UGT2B7_i1_R409K,UGT2B7_i1_S299F,UGT2B7_i1_T179I,UGT2B7_i1_T41I,UGT2B7_i1_T41I-L46P,UGT2B7_i1_Y268H,UGT2B7_i2,UGT2B7_i2_A71S,UGT2B7_i2_L46P,UGT2B7_i2_L72F,UGT2B7_i2_N378S,UGT2B7_i2_R409K,UGT2B7_i2_S299F,UGT2B7_i2_T179I,UGT2B7_i2_T41I,UGT2B7_i2_Y268H,UGT2B7_i3,UGT2B7_i3_A71S,UGT2B7_i3_L46P,UGT2B7_i3_L7…	CP13_3_HomoSapiens_9606_20130509.fasta,GuillemetteC_UGT_20131017.fasta	22 823,7	99,8 %	1	2	2	0,0253%	3,21%	VDFNTMSSTDLLNALKR	R	V	99,7 %	3,74	0	0	2	0	2	1 925,9639			2 669,06	166	182	Empty	true
Kidney	UGT1A	16197	Ingel16197_MR201236_05_MGFPeaklist (F053011)	UDP-glucuronosyltransferase 2B7 OS=Homo sapiens GN=UGT2B7 PE=1 SV=1	P16662,UGT2B7_i1,UGT2B7_i1_A71S,UGT2B7_i1_A71S-L72F,UGT2B7_i1_L46P,UGT2B7_i1_L72P,UGT2B7_i1_N378S,UGT2B7_i1_R409K,UGT2B7_i1_S299F,UGT2B7_i1_T179I,UGT2B7_i1_T41I,UGT2B7_i1_T41I-L46P,UGT2B7_i1_Y268H,UGT2B7_i2,UGT2B7_i2_A71S,UGT2B7_i2_L46P,UGT2B7_i2_L72F,UGT2B7_i2_N378S,UGT2B7_i2_R409K,UGT2B7_i2_S299F,UGT2B7_i2_T179I,UGT2B7_i2_T41I,UGT2B7_i2_Y268H,UGT2B7_i3,UGT2B7_i3_A71S,UGT2B7_i3_L46P,UGT2B7_i3_L7…	CP13_3_HomoSapiens_9606_20130509.fasta,GuillemetteC_UGT_20131017.fasta	22 823,7	99,8 %	1	2	2	0,0253%	3,21%	VDFNTMSSTDLLNALKR	R	V	99,7 %	3,74	0	0	2	0	2	1 925,9639			2 669,06	166	182	Empty	true
Kidney	UGT1A	16197	Ingel16197_MR201236_05_MGFPeaklist (F053011)	UDP-glucuronosyltransferase 2B7 OS=Homo sapiens GN=UGT2B7 PE=1 SV=1	P16662,UGT2B7_i1,UGT2B7_i1_A71S,UGT2B7_i1_A71S-L72F,UGT2B7_i1_L46P,UGT2B7_i1_L72P,UGT2B7_i1_N378S,UGT2B7_i1_R409K,UGT2B7_i1_S299F,UGT2B7_i1_T179I,UGT2B7_i1_T41I,UGT2B7_i1_T41I-L46P,UGT2B7_i1_Y268H,UGT2B7_i2,UGT2B7_i2_A71S,UGT2B7_i2_L46P,UGT2B7_i2_L72F,UGT2B7_i2_N378S,UGT2B7_i2_R409K,UGT2B7_i2_S299F,UGT2B7_i2_T179I,UGT2B7_i2_T41I,UGT2B7_i2_Y268H,UGT2B7_i3,UGT2B7_i3_A71S,UGT2B7_i3_L46P,UGT2B7_i3_L7…	CP13_3_HomoSapiens_9606_20130509.fasta,GuillemetteC_UGT_20131017.fasta	22 823,7	99,8 %	1	2	2	0,0253%	3,21%	VDFNTMSSTDLLNALKR	R	V	99,7 %	3,74	0	0	2	0	2	1 925,9639			2 669,06	166	182	Empty	true
Kidney	UGT1A	16197	Ingel16197_MR201236_05_MGFPeaklist (F053011)	UDP-glucuronosyltransferase 2B7 OS=Homo sapiens GN=UGT2B7 PE=1 SV=1	P16662,UGT2B7_i1,UGT2B7_i1_A71S,UGT2B7_i1_A71S-L72F,UGT2B7_i1_L46P,UGT2B7_i1_L72P,UGT2B7_i1_N378S,UGT2B7_i1_R409K,UGT2B7_i1_S299F,UGT2B7_i1_T179I,UGT2B7_i1_T41I,UGT2B7_i1_T41I-L46P,UGT2B7_i1_Y268H,UGT2B7_i2,UGT2B7_i2_A71S,UGT2B7_i2_L46P,UGT2B7_i2_L72F,UGT2B7_i2_N378S,UGT2B7_i2_R409K,UGT2B7_i2_S299F,UGT2B7_i2_T179I,UGT2B7_i2_T41I,UGT2B7_i2_Y268H,UGT2B7_i3,UGT2B7_i3_A71S,UGT2B7_i3_L46P,UGT2B7_i3_L7…	CP13_3_HomoSapiens_9606_20130509.fasta,GuillemetteC_UGT_20131017.fasta	22 823,7	99,8 %	1	2	2	0,0253%	3,21%	VDFNTMSSTDLLNALKR	R	V	99,7 %	3,74	0	0	2	0	2	1 925,9639			2 669,06	166	182	Empty	true
Kidney	UGT1A	16197	Ingel16197_MR201236_05_MGFPeaklist (F053011)	UDP-glucuronosyltransferase 2B7 OS=Homo sapiens GN=UGT2B7 PE=1 SV=1	P16662,UGT2B7_i1,UGT2B7_i1_A71S,UGT2B7_i1_A71S-L72F,UGT2B7_i1_L46P,UGT2B7_i1_L72P,UGT2B7_i1_N378S,UGT2B7_i1_R409K,UGT2B7_i1_S299F,UGT2B7_i1_T179I,UGT2B7_i1_T41I,UGT2B7_i1_T41I-L46P,UGT2B7_i1_Y268H,UGT2B7_i2,UGT2B7_i2_A71S,UGT2B7_i2_L46P,UGT2B7_i2_L72F,UGT2B7_i2_N378S,UGT2B7_i2_R409K,UGT2B7_i2_S299F,UGT2B7_i2_T179I,UGT2B7_i2_T41I,UGT2B7_i2_Y268H,UGT2B7_i3,UGT2B7_i3_A71S,UGT2B7_i3_L46P,UGT2B7_i3_L7…	CP13_3_HomoSapiens_9606_20130509.fasta,GuillemetteC_UGT_20131017.fasta	22 823,7	99,8 %	1	2	2	0,0253%	3,21%	VDFNTMSSTDLLNALKR	R	V	99,7 %	3,74	0	0	2	0	2	1 925,9639			2 669,06	166	182	Empty	true
Kidney	UGT1A	16197	Ingel16197_MR201236_05_MGFPeaklist (F053011)	UDP-glucuronosyltransferase 2B7 OS=Homo sapiens GN=UGT2B7 PE=1 SV=1	P16662,UGT2B7_i1,UGT2B7_i1_A71S,UGT2B7_i1_A71S-L72F,UGT2B7_i1_L46P,UGT2B7_i1_L72P,UGT2B7_i1_N378S,UGT2B7_i1_R409K,UGT2B7_i1_S299F,UGT2B7_i1_T179I,UGT2B7_i1_T41I,UGT2B7_i1_T41I-L46P,UGT2B7_i1_Y268H,UGT2B7_i2,UGT2B7_i2_A71S,UGT2B7_i2_L46P,UGT2B7_i2_L72F,UGT2B7_i2_N378S,UGT2B7_i2_R409K,UGT2B7_i2_S299F,UGT2B7_i2_T179I,UGT2B7_i2_T41I,UGT2B7_i2_Y268H,UGT2B7_i3,UGT2B7_i3_A71S,UGT2B7_i3_L46P,UGT2B7_i3_L7…	CP13_3_HomoSapiens_9606_20130509.fasta,GuillemetteC_UGT_20131017.fasta	22 823,7	99,8 %	1	2	2	0,0253%	3,21%	VDFNTMSSTDLLNALKR	R	V	99,7 %	3,74	0	0	2	0	2	1 925,9639			2 669,06	166	182	Empty	true
Kidney	UGT1A	16197	Ingel16197_MR201236_05_MGFPeaklist (F053011)	UDP-glucuronosyltransferase 2B7 OS=Homo sapiens GN=UGT2B7 PE=1 SV=1	P16662,UGT2B7_i1,UGT2B7_i1_A71S,UGT2B7_i1_A71S-L72F,UGT2B7_i1_L46P,UGT2B7_i1_L72P,UGT2B7_i1_N378S,UGT2B7_i1_R409K,UGT2B7_i1_S299F,UGT2B7_i1_T179I,UGT2B7_i1_T41I,UGT2B7_i1_T41I-L46P,UGT2B7_i1_Y268H,UGT2B7_i2,UGT2B7_i2_A71S,UGT2B7_i2_L46P,UGT2B7_i2_L72F,UGT2B7_i2_N378S,UGT2B7_i2_R409K,UGT2B7_i2_S299F,UGT2B7_i2_T179I,UGT2B7_i2_T41I,UGT2B7_i2_Y268H,UGT2B7_i3,UGT2B7_i3_A71S,UGT2B7_i3_L46P,UGT2B7_i3_L7…	CP13_3_HomoSapiens_9606_20130509.fasta,GuillemetteC_UGT_20131017.fasta	22 823,7	99,8 %	1	2	2	0,0253%	3,21%	VDFNTMSSTDLLNALKR	R	V	99,7 %	3,74	0	0	2	0	2	1 925,9639			2 669,06	166	182	Empty	true

## Sheet: PeptideReport_UGT1A_Intestine
Intestin-UGT1A_GuillemetteC, Peptide report created on 11/24/2016
Experiment: Intestine_UGT1A_GuillemetteC
	Peak List Generator: unknown
		Version: unknown
		Charge States Calculated: unknown
		Deisotoped: unknown
		Textual Annotation: unknown
	Database Set: 2 Databases
		Database Name: a subset of the CP13_3_HomoSapiens_9606_20130509 database
			Version: unknown
			Taxonomy: All Entries
			Number of Proteins: 6524
		Database Name: the CP13_3_HomoSapiens_9606_20130509 database
			Version: unknown
			Taxonomy: All Entries
			Number of Proteins: 89704
		Does database contain common contaminants?: unknown
	Search Engine Set: 2 Search Engines
		Search Engine: Mascot
			Version: 2.4.1
			Samples: All Samples
			Fragment Tolerance: 0,100 Da (Monoisotopic)
			Parent Tolerance: 0,100 Da (Monoisotopic)
			Fixed Modifications:
			Variable Modifications: -18 on n (Glu->pyro-Glu), -17 on n (Gln->pyro-Glu), +1 on NQ (Deamidated), +16 on M (Oxidation)
			Database: the CP13_3_HomoSapiens_9606_20130509 database (unknown version, 89704 entries)
			Digestion Enzyme: Trypsin
			Max Missed Cleavages: 2
			Probability Model: Analysis performed prior to Scaffold 4
		Search Engine: X! Tandem
			Version: CYCLONE (2010.12.01.1)
			Samples: All Samples
			Fragment Tolerance: 0,100 Da (Monoisotopic)
			Parent Tolerance: 0,100 Da (Monoisotopic)
			Fixed Modifications:
			Variable Modifications: -18 on n (Dehydrated), -18 on n (Glu->pyro-Glu), -17 on n (Ammonia-loss), -17 on n (Gln->pyro-Glu), +1 on NQ (Deamidated), +16 on M (Oxidation)
			Database: a subset of the CP13_3_HomoSapiens_9606_20130509 database
			Digestion Enzyme: Trypsin
			Max Missed Cleavages: 2
			Probability Model:
				Ingel15957_GuillemetteC_no1_MGFPeaklist (F052936): LFDR Model, Classifier data: Bayes, Good (88%) m:41,8/s:7,30 m:4,17/s:1,91 m:0,408/s:0,116 m:0,450/s:0,111, Bad (12%) m:21,4/s:3,05 m:-0,773/s:1,08 m:0,0478/s:0,0505 m:0,205/s:0,0988 [all charge states]
				Ingel15959_GuillemetteC_no3_MGFPeaklist (F052961): LFDR Model, Classifier data: Bayes, Good (78%) m:40,5/s:6,35 m:4,01/s:1,59 m:0,407/s:0,107 m:0,451/s:0,105, Bad (22%) m:22,1/s:3,12 m:-0,742/s:0,713 m:0,0537/s:0,0552 m:0,210/s:0,0813 [all charge states]
				Ingel16001_GuillemetteC_MR_2012_33_S9_11_MGFPeaklist (F052999): LFDR Model, Classifier data: Bayes, Good (67%) m:39,3/s:7,70 m:4,35/s:1,80 m:0,417/s:0,122 m:0,420/s:0,109, Bad (33%) m:19,0/s:2,92 m:-0,820/s:0,716 m:0,0473/s:0,0535 m:0,142/s:0,0879 [all charge states]
				Ingel16002_GuillemetteC_MR_2012_33_S9_12_MGFPeaklist (F053003): LFDR Model, No Classifier [all charge states]
				Ingel16199_MR201236_07_MGFPeaklist (F053014): LFDR Model, No Classifier [all charge states]
				Ingel16200_MR201236_08_MGFPeaklist (F053015): LFDR Model, No Classifier [all charge states]
	Scaffold: Version: Scaffold_4.6.1
		Modification Metadata Set: 1541 modifications
			Source: C:\Program Files\Scaffold 4\parameters\unimod.xml
			Comment:
		Protein Grouping Strategy: MS-sample specific grouping with binary peptide-protein weights
		Peptide Thresholds: 95,0 % minimum
		Protein Thresholds: 95,0 % minimum and 1 peptide minimum
		Peptide FDR: 0,8 % (Decoy)
		Protein FDR: 15,0 % (Decoy)
		GO Annotation Source(s):
		Alternate ID Source(s):
Experiment name	Biological sample category	Biological sample name	MS/MS sample name	Protein name	Protein accession numbers	Database sources	Protein molecular weight (Da)	Protein identification probability	Exclusive unique peptide count	Exclusive unique spectrum count	Exclusive spectrum count	Percentage of total spectra	Percentage sequence coverage	Peptide sequence	Previous amino acid	Next amino acid	Best Peptide identification probability	Best X! Tandem -log(e) score	Number of identified +1H spectra	Number of identified +2H spectra	Number of identified +3H spectra	Number of identified +4H spectra	Number of enzymatic termini	Calculated +1H Peptide Mass (AMU)	Median Retention Time	Total Precursor Intensity	Total TIC	Peptide start index	Peptide stop index	Star Category	Assigned	Other Proteins
Intestine	UGT1A	15957	Ingel15957_GuillemetteC_no1_MGFPeaklist (F052936)	UDP-glucuronosyltransferase 1-6 OS=Homo sapiens GN=UGT1A6 PE=1 SV=2	P19224	CP13_3_HomoSapiens_9606_20130509.fasta	60 752,0	100,0 %	8	10	38	0,148%	30,6%	AMAIADALGK	K	I	99,7 %	5,40	0	50	0	2	2	976,5134	2 004,00		10700000	318	327	Empty	false	Q7Z6H8,P22309,P35503,P35504,P22310,A6NJC3,Q9HAW9,Q9HAW8
Intestine	UGT1A	15957	Ingel15957_GuillemetteC_no1_MGFPeaklist (F052936)	UDP-glucuronosyltransferase 1-6 OS=Homo sapiens GN=UGT1A6 PE=1 SV=2	P19224	CP13_3_HomoSapiens_9606_20130509.fasta	60 752,0	100,0 %	8	10	38	0,148%	30,6%	AMAIADALGKIPQTVLWR	K	Y	99,7 %	1,17	0	0	9	0	2	1 954,0945	2 755,00		202261	318	335	Empty	false	Q7Z6H8,P22309,P35503,P35504,P22310,A6NJC3,Q9HAW9,Q9HAW8
Intestine	UGT1A	15957	Ingel15957_GuillemetteC_no1_MGFPeaklist (F052936)	UDP-glucuronosyltransferase 1-6 OS=Homo sapiens GN=UGT1A6 PE=1 SV=2	P19224	CP13_3_HomoSapiens_9606_20130509.fasta	60 752,0	100,0 %	8	10	38	0,148%	30,6%	DIVEVLSDR	K	G	99,7 %	1,55	0	5	0	0	2	1 045,5525	2 166,00		154768	44	52	Empty	true
Intestine	UGT1A	15957	Ingel15957_GuillemetteC_no1_MGFPeaklist (F052936)	UDP-glucuronosyltransferase 1-6 OS=Homo sapiens GN=UGT1A6 PE=1 SV=2	P19224	CP13_3_HomoSapiens_9606_20130509.fasta	60 752,0	100,0 %	8	10	38	0,148%	30,6%	DIVEVLSDRGHEIVVVVPEVNLLLK	K	E	99,7 %	2,04	0	0	0	1	2	2 784,5872	2 837,00		11 853,4	44	68	Empty	true
Intestine	UGT1A	15957	Ingel15957_GuillemetteC_no1_MGFPeaklist (F052936)	UDP-glucuronosyltransferase 1-6 OS=Homo sapiens GN=UGT1A6 PE=1 SV=2	P19224	CP13_3_HomoSapiens_9606_20130509.fasta	60 752,0	100,0 %	8	10	38	0,148%	30,6%	DLAVFWVEFVMR	L	H	99,7 %	4,00	0	1	0	0	1	1 511,7715	2 976,00		41 926,3	455	466	Empty	false	P22309,P35503,P35504,P22310,Q9HAW9,Q9HAW8
Intestine	UGT1A	15957	Ingel15957_GuillemetteC_no1_MGFPeaklist (F052936)	UDP-glucuronosyltransferase 1-6 OS=Homo sapiens GN=UGT1A6 PE=1 SV=2	P19224	CP13_3_HomoSapiens_9606_20130509.fasta	60 752,0	100,0 %	8	10	38	0,148%	30,6%	DRPVEPLDLAVFW	K	V	99,7 %	3,66	0	2	0	0	1	1 556,8109	2 918,50		31 320,7	448	460	Empty	false	P22309,P35503,P35504,P22310,Q9HAW9,Q9HAW8
Intestine	UGT1A	15957	Ingel15957_GuillemetteC_no1_MGFPeaklist (F052936)	UDP-glucuronosyltransferase 1-6 OS=Homo sapiens GN=UGT1A6 PE=1 SV=2	P19224	CP13_3_HomoSapiens_9606_20130509.fasta	60 752,0	100,0 %	8	10	38	0,148%	30,6%	DRPVEPLDLAVFWVEFVMR	K	H	99,7 %	0,000	0	11	50	6	2	2 318,2003	3 231,00		2780660	448	466	Empty	false	P22309,P35503,P35504,P22310,Q9HAW9,Q9HAW8
Intestine	UGT1A	15957	Ingel15957_GuillemetteC_no1_MGFPeaklist (F052936)	UDP-glucuronosyltransferase 1-6 OS=Homo sapiens GN=UGT1A6 PE=1 SV=2	P19224	CP13_3_HomoSapiens_9606_20130509.fasta	60 752,0	100,0 %	8	10	38	0,148%	30,6%	DVDIITLYQK	R	V	99,7 %	2,09	0	4	0	0	2	1 207,6571	2 262,50		218869	240	249	Empty	true
Intestine	UGT1A	15957	Ingel15957_GuillemetteC_no1_MGFPeaklist (F052936)	UDP-glucuronosyltransferase 1-6 OS=Homo sapiens GN=UGT1A6 PE=1 SV=2	P19224	CP13_3_HomoSapiens_9606_20130509.fasta	60 752,0	100,0 %	8	10	38	0,148%	30,6%	EDLENALK	S	A	98,2 %	1,64	0	9	0	0	1	931,4732	1 869,00		638014	420	427	Empty	false	Q7Z6H8,P22309,P35503,P35504,P22310,A6NJC3,Q9HAW9,Q9HAW8
Intestine	UGT1A	15957	Ingel15957_GuillemetteC_no1_MGFPeaklist (F052936)	UDP-glucuronosyltransferase 1-6 OS=Homo sapiens GN=UGT1A6 PE=1 SV=2	P19224	CP13_3_HomoSapiens_9606_20130509.fasta	60 752,0	100,0 %	8	10	38	0,148%	30,6%	EMTSEDLENALK	L	A	99,7 %	3,68	0	9	0	0	1	1 379,6360	2 119,00		1667470	416	427	Empty	false	Q7Z6H8,P22309,P35503,P35504,P22310,A6NJC3,Q9HAW9,Q9HAW8
Intestine	UGT1A	15957	Ingel15957_GuillemetteC_no1_MGFPeaklist (F052936)	UDP-glucuronosyltransferase 1-6 OS=Homo sapiens GN=UGT1A6 PE=1 SV=2	P19224	CP13_3_HomoSapiens_9606_20130509.fasta	60 752,0	100,0 %	8	10	38	0,148%	30,6%	FSDHMTFSQR	K	V	99,7 %	1,24	0	0	6	0	2	1 255,5524	1 707,00		101967	199	208	Empty	true
Intestine	UGT1A	15957	Ingel15957_GuillemetteC_no1_MGFPeaklist (F052936)	UDP-glucuronosyltransferase 1-6 OS=Homo sapiens GN=UGT1A6 PE=1 SV=2	P19224	CP13_3_HomoSapiens_9606_20130509.fasta	60 752,0	100,0 %	8	10	38	0,148%	30,6%	FWVEFVMR	V	H	98,2 %	4,85	0	5	0	0	1	1 113,5549	2 589,00		36 332,8	459	466	Empty	false	P22309,P35503,P35504,P22310,Q9HAW9,Q9HAW8
Intestine	UGT1A	15957	Ingel15957_GuillemetteC_no1_MGFPeaklist (F052936)	UDP-glucuronosyltransferase 1-6 OS=Homo sapiens GN=UGT1A6 PE=1 SV=2	P19224	CP13_3_HomoSapiens_9606_20130509.fasta	60 752,0	100,0 %	8	10	38	0,148%	30,6%	GAGVTLNVLEMTS	K	E	97,8 %	0,824	0	1	0	0	1	1 291,6563	2 463,00		113488	407	419	Empty	false	Q7Z6H8,P22309,P35503,P35504,P22310,A6NJC3,Q9HAW9,Q9HAW8
Intestine	UGT1A	15957	Ingel15957_GuillemetteC_no1_MGFPeaklist (F052936)	UDP-glucuronosyltransferase 1-6 OS=Homo sapiens GN=UGT1A6 PE=1 SV=2	P19224	CP13_3_HomoSapiens_9606_20130509.fasta	60 752,0	100,0 %	8	10	38	0,148%	30,6%	GAGVTLNVLEMTSE	K	D	99,7 %	4,14	0	3	0	0	1	1 420,6989	2 473,00		321035	407	420	Empty	false	Q7Z6H8,P22309,P35503,P35504,P22310,A6NJC3,Q9HAW9,Q9HAW8
Intestine	UGT1A	15957	Ingel15957_GuillemetteC_no1_MGFPeaklist (F052936)	UDP-glucuronosyltransferase 1-6 OS=Homo sapiens GN=UGT1A6 PE=1 SV=2	P19224	CP13_3_HomoSapiens_9606_20130509.fasta	60 752,0	100,0 %	8	10	38	0,148%	30,6%	GAGVTLNVLEMTSEDLENALK	K	A	99,7 %	5,18	0	6	14	0	2	2 204,1117	2 929,50		7400560	407	427	Empty	false	Q7Z6H8,P22309,P35503,P35504,P22310,A6NJC3,Q9HAW9,Q9HAW8
Intestine	UGT1A	15957	Ingel15957_GuillemetteC_no1_MGFPeaklist (F052936)	UDP-glucuronosyltransferase 1-6 OS=Homo sapiens GN=UGT1A6 PE=1 SV=2	P19224	CP13_3_HomoSapiens_9606_20130509.fasta	60 752,0	100,0 %	8	10	38	0,148%	30,6%	GHEIVVVVPEVNLLLK	R	E	99,7 %	3,14	0	1	8	0	2	1 758,0525	2 665,00		185606	53	68	Empty	true
Intestine	UGT1A	15957	Ingel15957_GuillemetteC_no1_MGFPeaklist (F052936)	UDP-glucuronosyltransferase 1-6 OS=Homo sapiens GN=UGT1A6 PE=1 SV=2	P19224	CP13_3_HomoSapiens_9606_20130509.fasta	60 752,0	100,0 %	8	10	38	0,148%	30,6%	IPQTVLWR	K	Y	99,7 %	0,886	0	49	0	0	2	1 012,5939	2 230,00		16100000	328	335	Empty	false	Q7Z6H8,P22309,P35503,P35504,P22310,A6NJC3,Q9HAW9,Q9HAW8
Intestine	UGT1A	15957	Ingel15957_GuillemetteC_no1_MGFPeaklist (F052936)	UDP-glucuronosyltransferase 1-6 OS=Homo sapiens GN=UGT1A6 PE=1 SV=2	P19224	CP13_3_HomoSapiens_9606_20130509.fasta	60 752,0	100,0 %	8	10	38	0,148%	30,6%	LPQNDLLGHPMTR	W	A	99,7 %	5,72	0	0	6	0	1	1 491,7739	1 949,50		869640	354	366	Empty	false	Q7Z6H8,P22309,P35503,P35504,P22310,A6NJC3,Q9HAW9,Q9HAW8
Intestine	UGT1A	15957	Ingel15957_GuillemetteC_no1_MGFPeaklist (F052936)	UDP-glucuronosyltransferase 1-6 OS=Homo sapiens GN=UGT1A6 PE=1 SV=2	P19224	CP13_3_HomoSapiens_9606_20130509.fasta	60 752,0	100,0 %	8	10	38	0,148%	30,6%	MTSEDLENALK	E	A	99,7 %	1,80	0	1	0	0	1	1 250,5934	2 065,00		52 432,7	417	427	Empty	false	Q7Z6H8,P22309,P35503,P35504,P22310,A6NJC3,Q9HAW9,Q9HAW8
Intestine	UGT1A	15957	Ingel15957_GuillemetteC_no1_MGFPeaklist (F052936)	UDP-glucuronosyltransferase 1-6 OS=Homo sapiens GN=UGT1A6 PE=1 SV=2	P19224	CP13_3_HomoSapiens_9606_20130509.fasta	60 752,0	100,0 %	8	10	38	0,148%	30,6%	RPVEPLDLAVFWVEFVMR	D	H	99,7 %	3,96	0	0	1	0	1	2 203,1733	3 243,00		47 870,6	449	466	Empty	false	P22309,P35503,P35504,P22310,Q9HAW9,Q9HAW8
Intestine	UGT1A	15957	Ingel15957_GuillemetteC_no1_MGFPeaklist (F052936)	UDP-glucuronosyltransferase 1-6 OS=Homo sapiens GN=UGT1A6 PE=1 SV=2	P19224	CP13_3_HomoSapiens_9606_20130509.fasta	60 752,0	100,0 %	8	10	38	0,148%	30,6%	SFLTAPQTEYR	R	N	99,7 %	5,28	0	5	0	0	2	1 312,6532	1 972,00		124709	103	113	Empty	true
Intestine	UGT1A	15957	Ingel15957_GuillemetteC_no1_MGFPeaklist (F052936)	UDP-glucuronosyltransferase 1-6 OS=Homo sapiens GN=UGT1A6 PE=1 SV=2	P19224	CP13_3_HomoSapiens_9606_20130509.fasta	60 752,0	100,0 %	8	10	38	0,148%	30,6%	SLGSMVSEIPEK	F	K	99,7 %	2,92	0	3	0	0	1	1 276,6454	2 111,00		67 157,9	305	316	Empty	false	Q7Z6H8,P22309,P35503,P35504,P22310,A6NJC3,Q9HAW9,Q9HAW8
Intestine	UGT1A	15957	Ingel15957_GuillemetteC_no1_MGFPeaklist (F052936)	UDP-glucuronosyltransferase 1-6 OS=Homo sapiens GN=UGT1A6 PE=1 SV=2	P19224	CP13_3_HomoSapiens_9606_20130509.fasta	60 752,0	100,0 %	8	10	38	0,148%	30,6%	SLGSMVSEIPEKK	F	A	99,7 %	2,36	0	0	2	0	1	1 404,7404	1 965,50		60 412,0	305	317	Empty	false	Q7Z6H8,P22309,P35503,P35504,P22310,A6NJC3,Q9HAW9,Q9HAW8
Intestine	UGT1A	15957	Ingel15957_GuillemetteC_no1_MGFPeaklist (F052936)	UDP-glucuronosyltransferase 1-6 OS=Homo sapiens GN=UGT1A6 PE=1 SV=2	P19224	CP13_3_HomoSapiens_9606_20130509.fasta	60 752,0	100,0 %	8	10	38	0,148%	30,6%	SPDPVSYIPR	R	C	99,7 %	4,00	0	6	0	0	2	1 130,5841	2 029,00		334273	185	194	Empty	true
Intestine	UGT1A	15957	Ingel15957_GuillemetteC_no1_MGFPeaklist (F052936)	UDP-glucuronosyltransferase 1-6 OS=Homo sapiens GN=UGT1A6 PE=1 SV=2	P19224	CP13_3_HomoSapiens_9606_20130509.fasta	60 752,0	100,0 %	8	10	38	0,148%	30,6%	VFWVEFVMR	A	H	99,7 %	4,92	0	4	0	0	1	1 212,6233	2 803,00		93 428,4	458	466	Empty	false	P22309,P35503,P35504,P22310,Q9HAW9,Q9HAW8
Intestine	UGT1A	15957	Ingel15957_GuillemetteC_no1_MGFPeaklist (F052936)	UDP-glucuronosyltransferase 1-6 OS=Homo sapiens GN=UGT1A6 PE=1 SV=2	P19224	CP13_3_HomoSapiens_9606_20130509.fasta	60 752,0	100,0 %	8	10	38	0,148%	30,6%	VLEMTSEDLENALK	N	A	99,7 %	6,49	0	1	0	0	1	1 591,7885	2 353,00		12 607,9	414	427	Empty	false	Q7Z6H8,P22309,P35503,P35504,P22310,A6NJC3,Q9HAW9,Q9HAW8
Intestine	UGT1A	15957	Ingel15957_GuillemetteC_no1_MGFPeaklist (F052936)	UDP-glucuronosyltransferase 1-6 OS=Homo sapiens GN=UGT1A6 PE=1 SV=2	P19224	CP13_3_HomoSapiens_9606_20130509.fasta	60 752,0	100,0 %	8	10	38	0,148%	30,6%	WLPQNDLLGHPMTR	K	A	99,7 %	7,12	0	0	18	0	2	1 677,8532	2 172,50		13600000	353	366	Empty	false	Q7Z6H8,P22309,P35503,P35504,P22310,A6NJC3,Q9HAW9,Q9HAW8
Intestine	UGT1A	15957	Ingel15957_GuillemetteC_no1_MGFPeaklist (F052936)	UDP-glucuronosyltransferase 1-6 OS=Homo sapiens GN=UGT1A6 PE=1 SV=2	P19224	CP13_3_HomoSapiens_9606_20130509.fasta	60 752,0	100,0 %	8	10	38	0,148%	30,6%	YQSFGNNHFAER	R	S	99,7 %	3,62	0	0	2	0	2	1 469,6555	1 714,50		131070	91	102	Empty	true
Intestine	UGT1A	15957	Ingel15957_GuillemetteC_no1_MGFPeaklist (F052936)	UDP-glucuronosyltransferase 1-10 OS=Homo sapiens GN=UGT1A10 PE=2 SV=1	Q9HAW8	CP13_3_HomoSapiens_9606_20130509.fasta	59 810,1	100,0 %	19	28	176	0,683%	39,1%	AMAIADALGK	K	I	99,7 %	5,40	0	50	0	2	2	976,5134	2 004,00		10700000	316	325	Empty	false	Q7Z6H8,P22309,P35503,P35504,P22310,A6NJC3,Q9HAW9,P19224
Intestine	UGT1A	15957	Ingel15957_GuillemetteC_no1_MGFPeaklist (F052936)	UDP-glucuronosyltransferase 1-10 OS=Homo sapiens GN=UGT1A10 PE=2 SV=1	Q9HAW8	CP13_3_HomoSapiens_9606_20130509.fasta	59 810,1	100,0 %	19	28	176	0,683%	39,1%	AMAIADALGKIPQTVLWR	K	Y	99,7 %	1,17	0	0	9	0	2	1 954,0945	2 755,00		202261	316	333	Empty	false	Q7Z6H8,P22309,P35503,P35504,P22310,A6NJC3,Q9HAW9,P19224
Intestine	UGT1A	15957	Ingel15957_GuillemetteC_no1_MGFPeaklist (F052936)	UDP-glucuronosyltransferase 1-10 OS=Homo sapiens GN=UGT1A10 PE=2 SV=1	Q9HAW8	CP13_3_HomoSapiens_9606_20130509.fasta	59 810,1	100,0 %	19	28	176	0,683%	39,1%	DGSHWFTMQSVVEK	M	L	99,7 %	2,10	0	0	1	0	1	1 650,7581	2 256,00		76 338,5	34	47	Empty	true	Q7Z6H8,Q9HAW9
Intestine	UGT1A	15957	Ingel15957_GuillemetteC_no1_MGFPeaklist (F052936)	UDP-glucuronosyltransferase 1-10 OS=Homo sapiens GN=UGT1A10 PE=2 SV=1	Q9HAW8	CP13_3_HomoSapiens_9606_20130509.fasta	59 810,1	100,0 %	19	28	176	0,683%	39,1%	DLAVFWVEFVMR	L	H	99,7 %	4,00	0	1	0	0	1	1 511,7715	2 976,00		41 926,3	453	464	Empty	false	P22309,P35503,P35504,P22310,Q9HAW9,P19224
Intestine	UGT1A	15957	Ingel15957_GuillemetteC_no1_MGFPeaklist (F052936)	UDP-glucuronosyltransferase 1-10 OS=Homo sapiens GN=UGT1A10 PE=2 SV=1	Q9HAW8	CP13_3_HomoSapiens_9606_20130509.fasta	59 810,1	100,0 %	19	28	176	0,683%	39,1%	DLLGFSDAMTFK	N	E	99,7 %	1,000	0	1	0	0	1	1 344,6506	2 560,00		22 504,3	193	204	Empty	true	Q7Z6H8
Intestine	UGT1A	15957	Ingel15957_GuillemetteC_no1_MGFPeaklist (F052936)	UDP-glucuronosyltransferase 1-10 OS=Homo sapiens GN=UGT1A10 PE=2 SV=1	Q9HAW8	CP13_3_HomoSapiens_9606_20130509.fasta	59 810,1	100,0 %	19	28	176	0,683%	39,1%	DLYSHTSIWLLR	Y	T	99,7 %	1,52	0	0	1	0	1	1 503,7955	2 527,00		26 171,9	243	254	Empty	true	Q7Z6H8,Q9HAW9
Intestine	UGT1A	15957	Ingel15957_GuillemetteC_no1_MGFPeaklist (F052936)	UDP-glucuronosyltransferase 1-10 OS=Homo sapiens GN=UGT1A10 PE=2 SV=1	Q9HAW8	CP13_3_HomoSapiens_9606_20130509.fasta	59 810,1	100,0 %	19	28	176	0,683%	39,1%	DQNREFMVFAHAQWK	E	A	99,2 %	1,31	0	0	0	1	1	1 906,9017	2 265,00		70 529,6	85	99	Empty	true	Q7Z6H8
Intestine	UGT1A	15957	Ingel15957_GuillemetteC_no1_MGFPeaklist (F052936)	UDP-glucuronosyltransferase 1-10 OS=Homo sapiens GN=UGT1A10 PE=2 SV=1	Q9HAW8	CP13_3_HomoSapiens_9606_20130509.fasta	59 810,1	100,0 %	19	28	176	0,683%	39,1%	DRPVEPLDLAVFW	K	V	99,7 %	3,66	0	2	0	0	1	1 556,8109	2 918,50		31 320,7	446	458	Empty	false	P22309,P35503,P35504,P22310,Q9HAW9,P19224
Intestine	UGT1A	15957	Ingel15957_GuillemetteC_no1_MGFPeaklist (F052936)	UDP-glucuronosyltransferase 1-10 OS=Homo sapiens GN=UGT1A10 PE=2 SV=1	Q9HAW8	CP13_3_HomoSapiens_9606_20130509.fasta	59 810,1	100,0 %	19	28	176	0,683%	39,1%	DRPVEPLDLAVFWVEFVMR	K	H	99,7 %	0,000	0	11	50	6	2	2 318,2003	3 231,00		2780660	446	464	Empty	false	P22309,P35503,P35504,P22310,Q9HAW9,P19224
Intestine	UGT1A	15957	Ingel15957_GuillemetteC_no1_MGFPeaklist (F052936)	UDP-glucuronosyltransferase 1-10 OS=Homo sapiens GN=UGT1A10 PE=2 SV=1	Q9HAW8	CP13_3_HomoSapiens_9606_20130509.fasta	59 810,1	100,0 %	19	28	176	0,683%	39,1%	EDLENALK	S	A	98,2 %	1,64	0	9	0	0	1	931,4732	1 869,00		638014	418	425	Empty	false	Q7Z6H8,P22309,P35503,P35504,P22310,A6NJC3,Q9HAW9,P19224
Intestine	UGT1A	15957	Ingel15957_GuillemetteC_no1_MGFPeaklist (F052936)	UDP-glucuronosyltransferase 1-10 OS=Homo sapiens GN=UGT1A10 PE=2 SV=1	Q9HAW8	CP13_3_HomoSapiens_9606_20130509.fasta	59 810,1	100,0 %	19	28	176	0,683%	39,1%	EFMVFAHAQWK	R	A	99,7 %	2,77	0	5	38	0	2	1 393,6721	2 374,00		1641430	89	99	Empty	true	Q7Z6H8
Intestine	UGT1A	15957	Ingel15957_GuillemetteC_no1_MGFPeaklist (F052936)	UDP-glucuronosyltransferase 1-10 OS=Homo sapiens GN=UGT1A10 PE=2 SV=1	Q9HAW8	CP13_3_HomoSapiens_9606_20130509.fasta	59 810,1	100,0 %	19	28	176	0,683%	39,1%	EMTSEDLENALK	L	A	99,7 %	3,68	0	9	0	0	1	1 379,6360	2 119,00		1667470	414	425	Empty	false	Q7Z6H8,P22309,P35503,P35504,P22310,A6NJC3,Q9HAW9,P19224
Intestine	UGT1A	15957	Ingel15957_GuillemetteC_no1_MGFPeaklist (F052936)	UDP-glucuronosyltransferase 1-10 OS=Homo sapiens GN=UGT1A10 PE=2 SV=1	Q9HAW8	CP13_3_HomoSapiens_9606_20130509.fasta	59 810,1	100,0 %	19	28	176	0,683%	39,1%	FSLPSVVFTR	Y	G	99,7 %	3,35	0	1	0	0	1	1 152,6411	2 517,00		62 897,3	161	170	Empty	true	Q7Z6H8
Intestine	UGT1A	15957	Ingel15957_GuillemetteC_no1_MGFPeaklist (F052936)	UDP-glucuronosyltransferase 1-10 OS=Homo sapiens GN=UGT1A10 PE=2 SV=1	Q9HAW8	CP13_3_HomoSapiens_9606_20130509.fasta	59 810,1	100,0 %	19	28	176	0,683%	39,1%	FWVEFVMR	V	H	98,2 %	4,85	0	5	0	0	1	1 113,5549	2 589,00		36 332,8	457	464	Empty	false	P22309,P35503,P35504,P22310,Q9HAW9,P19224
Intestine	UGT1A	15957	Ingel15957_GuillemetteC_no1_MGFPeaklist (F052936)	UDP-glucuronosyltransferase 1-10 OS=Homo sapiens GN=UGT1A10 PE=2 SV=1	Q9HAW8	CP13_3_HomoSapiens_9606_20130509.fasta	59 810,1	100,0 %	19	28	176	0,683%	39,1%	GAGVTLNVLEMTS	K	E	97,8 %	0,824	0	1	0	0	1	1 291,6563	2 463,00		113488	405	417	Empty	false	Q7Z6H8,P22309,P35503,P35504,P22310,A6NJC3,Q9HAW9,P19224
Intestine	UGT1A	15957	Ingel15957_GuillemetteC_no1_MGFPeaklist (F052936)	UDP-glucuronosyltransferase 1-10 OS=Homo sapiens GN=UGT1A10 PE=2 SV=1	Q9HAW8	CP13_3_HomoSapiens_9606_20130509.fasta	59 810,1	100,0 %	19	28	176	0,683%	39,1%	GAGVTLNVLEMTSE	K	D	99,7 %	4,14	0	3	0	0	1	1 420,6989	2 473,00		321035	405	418	Empty	false	Q7Z6H8,P22309,P35503,P35504,P22310,A6NJC3,Q9HAW9,P19224
Intestine	UGT1A	15957	Ingel15957_GuillemetteC_no1_MGFPeaklist (F052936)	UDP-glucuronosyltransferase 1-10 OS=Homo sapiens GN=UGT1A10 PE=2 SV=1	Q9HAW8	CP13_3_HomoSapiens_9606_20130509.fasta	59 810,1	100,0 %	19	28	176	0,683%	39,1%	GAGVTLNVLEMTSEDLENALK	K	A	99,7 %	5,18	0	6	14	0	2	2 204,1117	2 929,50		7400560	405	425	Empty	false	Q7Z6H8,P22309,P35503,P35504,P22310,A6NJC3,Q9HAW9,P19224
Intestine	UGT1A	15957	Ingel15957_GuillemetteC_no1_MGFPeaklist (F052936)	UDP-glucuronosyltransferase 1-10 OS=Homo sapiens GN=UGT1A10 PE=2 SV=1	Q9HAW8	CP13_3_HomoSapiens_9606_20130509.fasta	59 810,1	100,0 %	19	28	176	0,683%	39,1%	GHEVVVVMPEVSWQLER	R	S	99,7 %	7,35	0	2	23	0	2	1 994,0164	2 497,00		8136060	52	68	Empty	true	Q7Z6H8
Intestine	UGT1A	15957	Ingel15957_GuillemetteC_no1_MGFPeaklist (F052936)	UDP-glucuronosyltransferase 1-10 OS=Homo sapiens GN=UGT1A10 PE=2 SV=1	Q9HAW8	CP13_3_HomoSapiens_9606_20130509.fasta	59 810,1	100,0 %	19	28	176	0,683%	39,1%	IPQTVLWR	K	Y	99,7 %	0,886	0	49	0	0	2	1 012,5939	2 230,00		16100000	326	333	Empty	false	Q7Z6H8,P22309,P35503,P35504,P22310,A6NJC3,Q9HAW9,P19224
Intestine	UGT1A	15957	Ingel15957_GuillemetteC_no1_MGFPeaklist (F052936)	UDP-glucuronosyltransferase 1-10 OS=Homo sapiens GN=UGT1A10 PE=2 SV=1	Q9HAW8	CP13_3_HomoSapiens_9606_20130509.fasta	59 810,1	100,0 %	19	28	176	0,683%	39,1%	LLGFSDAMTFK	D	E	99,7 %	3,30	0	4	0	0	1	1 229,6236	2 501,50		89 305,5	194	204	Empty	true	Q7Z6H8,Q9HAW9
Intestine	UGT1A	15957	Ingel15957_GuillemetteC_no1_MGFPeaklist (F052936)	UDP-glucuronosyltransferase 1-10 OS=Homo sapiens GN=UGT1A10 PE=2 SV=1	Q9HAW8	CP13_3_HomoSapiens_9606_20130509.fasta	59 810,1	100,0 %	19	28	176	0,683%	39,1%	LLVVPMDGSHWFTMQSVVEK	K	L	99,7 %	2,40	0	0	20	0	2	2 303,1564	2 628,50		4191310	28	47	Empty	true	Q7Z6H8,Q9HAW9
Intestine	UGT1A	15957	Ingel15957_GuillemetteC_no1_MGFPeaklist (F052936)	UDP-glucuronosyltransferase 1-10 OS=Homo sapiens GN=UGT1A10 PE=2 SV=1	Q9HAW8	CP13_3_HomoSapiens_9606_20130509.fasta	59 810,1	100,0 %	19	28	176	0,683%	39,1%	LPQNDLLGHPMTR	W	A	99,7 %	5,72	0	0	6	0	1	1 491,7739	1 949,50		869640	352	364	Empty	false	Q7Z6H8,P22309,P35503,P35504,P22310,A6NJC3,Q9HAW9,P19224
Intestine	UGT1A	15957	Ingel15957_GuillemetteC_no1_MGFPeaklist (F052936)	UDP-glucuronosyltransferase 1-10 OS=Homo sapiens GN=UGT1A10 PE=2 SV=1	Q9HAW8	CP13_3_HomoSapiens_9606_20130509.fasta	59 810,1	100,0 %	19	28	176	0,683%	39,1%	LPSVVFTR	S	G	98,2 %	2,23	0	10	0	0	1	918,5407	2 088,50		1433120	163	170	Empty	true	Q7Z6H8
Intestine	UGT1A	15957	Ingel15957_GuillemetteC_no1_MGFPeaklist (F052936)	UDP-glucuronosyltransferase 1-10 OS=Homo sapiens GN=UGT1A10 PE=2 SV=1	Q9HAW8	CP13_3_HomoSapiens_9606_20130509.fasta	59 810,1	100,0 %	19	28	176	0,683%	39,1%	LYSHTSIWLLR	D	T	99,7 %	1,23	0	0	5	0	1	1 388,7685	2 407,00		82 575,8	244	254	Empty	true	Q7Z6H8,Q9HAW9
Intestine	UGT1A	15957	Ingel15957_GuillemetteC_no1_MGFPeaklist (F052936)	UDP-glucuronosyltransferase 1-10 OS=Homo sapiens GN=UGT1A10 PE=2 SV=1	Q9HAW8	CP13_3_HomoSapiens_9606_20130509.fasta	59 810,1	100,0 %	19	28	176	0,683%	39,1%	MTSEDLENALK	E	A	99,7 %	1,80	0	1	0	0	1	1 250,5934	2 065,00		52 432,7	415	425	Empty	false	Q7Z6H8,P22309,P35503,P35504,P22310,A6NJC3,Q9HAW9,P19224
Intestine	UGT1A	15957	Ingel15957_GuillemetteC_no1_MGFPeaklist (F052936)	UDP-glucuronosyltransferase 1-10 OS=Homo sapiens GN=UGT1A10 PE=2 SV=1	Q9HAW8	CP13_3_HomoSapiens_9606_20130509.fasta	59 810,1	100,0 %	19	28	176	0,683%	39,1%	NALEIASEILQ	R	T	99,7 %	2,85	0	6	0	0	1	1 200,6471	2 621,50		431184	226	236	Empty	true	Q7Z6H8,Q9HAW9
Intestine	UGT1A	15957	Ingel15957_GuillemetteC_no1_MGFPeaklist (F052936)	UDP-glucuronosyltransferase 1-10 OS=Homo sapiens GN=UGT1A10 PE=2 SV=1	Q9HAW8	CP13_3_HomoSapiens_9606_20130509.fasta	59 810,1	100,0 %	19	28	176	0,683%	39,1%	NALEIASEILQTPVTA	R	Y	99,7 %	3,16	0	1	0	0	1	1 669,9008	2 830,00		9 872,43	226	241	Empty	true	Q7Z6H8,Q9HAW9
Intestine	UGT1A	15957	Ingel15957_GuillemetteC_no1_MGFPeaklist (F052936)	UDP-glucuronosyltransferase 1-10 OS=Homo sapiens GN=UGT1A10 PE=2 SV=1	Q9HAW8	CP13_3_HomoSapiens_9606_20130509.fasta	59 810,1	100,0 %	19	28	176	0,683%	39,1%	NALEIASEILQTPVTAYDLYSHTSIWLLR	R	T	99,7 %	9,25	0	0	14	7	2	3 317,7418	3 268,00		130895	226	254	Empty	true	Q7Z6H8,Q9HAW9
Intestine	UGT1A	15957	Ingel15957_GuillemetteC_no1_MGFPeaklist (F052936)	UDP-glucuronosyltransferase 1-10 OS=Homo sapiens GN=UGT1A10 PE=2 SV=1	Q9HAW8	CP13_3_HomoSapiens_9606_20130509.fasta	59 810,1	100,0 %	19	28	176	0,683%	39,1%	RPVEPLDLAVFWVEFVMR	D	H	99,7 %	3,96	0	0	1	0	1	2 203,1733	3 243,00		47 870,6	447	464	Empty	false	P22309,P35503,P35504,P22310,Q9HAW9,P19224
Intestine	UGT1A	15957	Ingel15957_GuillemetteC_no1_MGFPeaklist (F052936)	UDP-glucuronosyltransferase 1-10 OS=Homo sapiens GN=UGT1A10 PE=2 SV=1	Q9HAW8	CP13_3_HomoSapiens_9606_20130509.fasta	59 810,1	100,0 %	19	28	176	0,683%	39,1%	SLGSMVSEIPEK	F	K	99,7 %	2,92	0	3	0	0	1	1 276,6454	2 111,00		67 157,9	303	314	Empty	false	Q7Z6H8,P22309,P35503,P35504,P22310,A6NJC3,Q9HAW9,P19224
Intestine	UGT1A	15957	Ingel15957_GuillemetteC_no1_MGFPeaklist (F052936)	UDP-glucuronosyltransferase 1-10 OS=Homo sapiens GN=UGT1A10 PE=2 SV=1	Q9HAW8	CP13_3_HomoSapiens_9606_20130509.fasta	59 810,1	100,0 %	19	28	176	0,683%	39,1%	SLGSMVSEIPEKK	F	A	99,7 %	2,36	0	0	2	0	1	1 404,7404	1 965,50		60 412,0	303	315	Empty	false	Q7Z6H8,P22309,P35503,P35504,P22310,A6NJC3,Q9HAW9,P19224
Intestine	UGT1A	15957	Ingel15957_GuillemetteC_no1_MGFPeaklist (F052936)	UDP-glucuronosyltransferase 1-10 OS=Homo sapiens GN=UGT1A10 PE=2 SV=1	Q9HAW8	CP13_3_HomoSapiens_9606_20130509.fasta	59 810,1	100,0 %	19	28	176	0,683%	39,1%	SLPSVVFTR	F	G	99,7 %	1,77	0	1	0	0	1	1 005,5727	2 161,00		69 085,6	162	170	Empty	true	Q7Z6H8
Intestine	UGT1A	15957	Ingel15957_GuillemetteC_no1_MGFPeaklist (F052936)	UDP-glucuronosyltransferase 1-10 OS=Homo sapiens GN=UGT1A10 PE=2 SV=1	Q9HAW8	CP13_3_HomoSapiens_9606_20130509.fasta	59 810,1	100,0 %	19	28	176	0,683%	39,1%	TDFVLDYPK	R	P	99,7 %	4,24	0	4	0	0	1	1 097,5515	2 160,00		441159	255	263	Empty	true	Q7Z6H8,Q9HAW9
Intestine	UGT1A	15957	Ingel15957_GuillemetteC_no1_MGFPeaklist (F052936)	UDP-glucuronosyltransferase 1-10 OS=Homo sapiens GN=UGT1A10 PE=2 SV=1	Q9HAW8	CP13_3_HomoSapiens_9606_20130509.fasta	59 810,1	100,0 %	19	28	176	0,683%	39,1%	TYSTSYTLEDQNR	K	E	99,7 %	7,77	0	13	0	0	2	1 577,7078	1 744,00		1750040	76	88	Empty	true	Q7Z6H8
Intestine	UGT1A	15957	Ingel15957_GuillemetteC_no1_MGFPeaklist (F052936)	UDP-glucuronosyltransferase 1-10 OS=Homo sapiens GN=UGT1A10 PE=2 SV=1	Q9HAW8	CP13_3_HomoSapiens_9606_20130509.fasta	59 810,1	100,0 %	19	28	176	0,683%	39,1%	VFWVEFVMR	A	H	99,7 %	4,92	0	4	0	0	1	1 212,6233	2 803,00		93 428,4	456	464	Empty	false	P22309,P35503,P35504,P22310,Q9HAW9,P19224
Intestine	UGT1A	15957	Ingel15957_GuillemetteC_no1_MGFPeaklist (F052936)	UDP-glucuronosyltransferase 1-10 OS=Homo sapiens GN=UGT1A10 PE=2 SV=1	Q9HAW8	CP13_3_HomoSapiens_9606_20130509.fasta	59 810,1	100,0 %	19	28	176	0,683%	39,1%	VLEMTSEDLENALK	N	A	99,7 %	6,49	0	1	0	0	1	1 591,7885	2 353,00		12 607,9	412	425	Empty	false	Q7Z6H8,P22309,P35503,P35504,P22310,A6NJC3,Q9HAW9,P19224
Intestine	UGT1A	15957	Ingel15957_GuillemetteC_no1_MGFPeaklist (F052936)	UDP-glucuronosyltransferase 1-10 OS=Homo sapiens GN=UGT1A10 PE=2 SV=1	Q9HAW8	CP13_3_HomoSapiens_9606_20130509.fasta	59 810,1	100,0 %	19	28	176	0,683%	39,1%	VMPEVSWQLER	V	S	99,7 %	2,57	0	1	0	0	1	1 373,6882	2 259,00		19 534,4	58	68	Empty	true	Q7Z6H8
Intestine	UGT1A	15957	Ingel15957_GuillemetteC_no1_MGFPeaklist (F052936)	UDP-glucuronosyltransferase 1-10 OS=Homo sapiens GN=UGT1A10 PE=2 SV=1	Q9HAW8	CP13_3_HomoSapiens_9606_20130509.fasta	59 810,1	100,0 %	19	28	176	0,683%	39,1%	WLPQNDLLGHPMTR	K	A	99,7 %	7,12	0	0	18	0	2	1 677,8532	2 172,50		13600000	351	364	Empty	false	Q7Z6H8,P22309,P35503,P35504,P22310,A6NJC3,Q9HAW9,P19224
Intestine	UGT1A	15957	Ingel15957_GuillemetteC_no1_MGFPeaklist (F052936)	UDP-glucuronosyltransferase 1-10 OS=Homo sapiens GN=UGT1A10 PE=2 SV=1	Q9HAW8	CP13_3_HomoSapiens_9606_20130509.fasta	59 810,1	100,0 %	19	28	176	0,683%	39,1%	YFSLPSVVFTR	K	G	99,7 %	6,82	0	17	0	0	2	1 315,7044	2 560,00		1724560	160	170	Empty	true	Q7Z6H8
Intestine	UGT1A	15957	Ingel15957_GuillemetteC_no1_MGFPeaklist (F052936)	UDP-glucuronosyltransferase 1-8 OS=Homo sapiens GN=UGT1A8 PE=1 SV=1	Q9HAW9	CP13_3_HomoSapiens_9606_20130509.fasta	59 742,5	100,0 %	2	2	10	0,0388%	32,5%	AMAIADALGK	K	I	99,7 %	5,40	0	50	0	2	2	976,5134	2 004,00		10700000	316	325	Empty	false	Q7Z6H8,P22309,P35503,P35504,P22310,A6NJC3,Q9HAW8,P19224
Intestine	UGT1A	15957	Ingel15957_GuillemetteC_no1_MGFPeaklist (F052936)	UDP-glucuronosyltransferase 1-8 OS=Homo sapiens GN=UGT1A8 PE=1 SV=1	Q9HAW9	CP13_3_HomoSapiens_9606_20130509.fasta	59 742,5	100,0 %	2	2	10	0,0388%	32,5%	AMAIADALGKIPQTVLWR	K	Y	99,7 %	1,17	0	0	9	0	2	1 954,0945	2 755,00		202261	316	333	Empty	false	Q7Z6H8,P22309,P35503,P35504,P22310,A6NJC3,Q9HAW8,P19224
Intestine	UGT1A	15957	Ingel15957_GuillemetteC_no1_MGFPeaklist (F052936)	UDP-glucuronosyltransferase 1-8 OS=Homo sapiens GN=UGT1A8 PE=1 SV=1	Q9HAW9	CP13_3_HomoSapiens_9606_20130509.fasta	59 742,5	100,0 %	2	2	10	0,0388%	32,5%	DGSHWFTMQSVVEK	M	L	99,7 %	2,10	0	0	1	0	1	1 650,7581	2 256,00		76 338,5	34	47	Empty	false	Q7Z6H8,Q9HAW8
Intestine	UGT1A	15957	Ingel15957_GuillemetteC_no1_MGFPeaklist (F052936)	UDP-glucuronosyltransferase 1-8 OS=Homo sapiens GN=UGT1A8 PE=1 SV=1	Q9HAW9	CP13_3_HomoSapiens_9606_20130509.fasta	59 742,5	100,0 %	2	2	10	0,0388%	32,5%	DLAVFWVEFVMR	L	H	99,7 %	4,00	0	1	0	0	1	1 511,7715	2 976,00		41 926,3	453	464	Empty	false	P22309,P35503,P35504,P22310,Q9HAW8,P19224
Intestine	UGT1A	15957	Ingel15957_GuillemetteC_no1_MGFPeaklist (F052936)	UDP-glucuronosyltransferase 1-8 OS=Homo sapiens GN=UGT1A8 PE=1 SV=1	Q9HAW9	CP13_3_HomoSapiens_9606_20130509.fasta	59 742,5	100,0 %	2	2	10	0,0388%	32,5%	DLYSHTSIWLLR	Y	T	99,7 %	1,52	0	0	1	0	1	1 503,7955	2 527,00		26 171,9	243	254	Empty	false	Q7Z6H8,Q9HAW8
Intestine	UGT1A	15957	Ingel15957_GuillemetteC_no1_MGFPeaklist (F052936)	UDP-glucuronosyltransferase 1-8 OS=Homo sapiens GN=UGT1A8 PE=1 SV=1	Q9HAW9	CP13_3_HomoSapiens_9606_20130509.fasta	59 742,5	100,0 %	2	2	10	0,0388%	32,5%	DRPVEPLDLAVFW	K	V	99,7 %	3,66	0	2	0	0	1	1 556,8109	2 918,50		31 320,7	446	458	Empty	false	P22309,P35503,P35504,P22310,Q9HAW8,P19224
Intestine	UGT1A	15957	Ingel15957_GuillemetteC_no1_MGFPeaklist (F052936)	UDP-glucuronosyltransferase 1-8 OS=Homo sapiens GN=UGT1A8 PE=1 SV=1	Q9HAW9	CP13_3_HomoSapiens_9606_20130509.fasta	59 742,5	100,0 %	2	2	10	0,0388%	32,5%	DRPVEPLDLAVFWVEFVMR	K	H	99,7 %	0,000	0	11	50	6	2	2 318,2003	3 231,00		2780660	446	464	Empty	false	P22309,P35503,P35504,P22310,Q9HAW8,P19224
Intestine	UGT1A	15957	Ingel15957_GuillemetteC_no1_MGFPeaklist (F052936)	UDP-glucuronosyltransferase 1-8 OS=Homo sapiens GN=UGT1A8 PE=1 SV=1	Q9HAW9	CP13_3_HomoSapiens_9606_20130509.fasta	59 742,5	100,0 %	2	2	10	0,0388%	32,5%	EDLENALK	S	A	98,2 %	1,64	0	9	0	0	1	931,4732	1 869,00		638014	418	425	Empty	false	Q7Z6H8,P22309,P35503,P35504,P22310,A6NJC3,Q9HAW8,P19224
Intestine	UGT1A	15957	Ingel15957_GuillemetteC_no1_MGFPeaklist (F052936)	UDP-glucuronosyltransferase 1-8 OS=Homo sapiens GN=UGT1A8 PE=1 SV=1	Q9HAW9	CP13_3_HomoSapiens_9606_20130509.fasta	59 742,5	100,0 %	2	2	10	0,0388%	32,5%	EMTSEDLENALK	L	A	99,7 %	3,68	0	9	0	0	1	1 379,6360	2 119,00		1667470	414	425	Empty	false	Q7Z6H8,P22309,P35503,P35504,P22310,A6NJC3,Q9HAW8,P19224
Intestine	UGT1A	15957	Ingel15957_GuillemetteC_no1_MGFPeaklist (F052936)	UDP-glucuronosyltransferase 1-8 OS=Homo sapiens GN=UGT1A8 PE=1 SV=1	Q9HAW9	CP13_3_HomoSapiens_9606_20130509.fasta	59 742,5	100,0 %	2	2	10	0,0388%	32,5%	FWVEFVMR	V	H	98,2 %	4,85	0	5	0	0	1	1 113,5549	2 589,00		36 332,8	457	464	Empty	false	P22309,P35503,P35504,P22310,Q9HAW8,P19224
Intestine	UGT1A	15957	Ingel15957_GuillemetteC_no1_MGFPeaklist (F052936)	UDP-glucuronosyltransferase 1-8 OS=Homo sapiens GN=UGT1A8 PE=1 SV=1	Q9HAW9	CP13_3_HomoSapiens_9606_20130509.fasta	59 742,5	100,0 %	2	2	10	0,0388%	32,5%	GAGVTLNVLEMTS	K	E	97,8 %	0,824	0	1	0	0	1	1 291,6563	2 463,00		113488	405	417	Empty	false	Q7Z6H8,P22309,P35503,P35504,P22310,A6NJC3,Q9HAW8,P19224
Intestine	UGT1A	15957	Ingel15957_GuillemetteC_no1_MGFPeaklist (F052936)	UDP-glucuronosyltransferase 1-8 OS=Homo sapiens GN=UGT1A8 PE=1 SV=1	Q9HAW9	CP13_3_HomoSapiens_9606_20130509.fasta	59 742,5	100,0 %	2	2	10	0,0388%	32,5%	GAGVTLNVLEMTSE	K	D	99,7 %	4,14	0	3	0	0	1	1 420,6989	2 473,00		321035	405	418	Empty	false	Q7Z6H8,P22309,P35503,P35504,P22310,A6NJC3,Q9HAW8,P19224
Intestine	UGT1A	15957	Ingel15957_GuillemetteC_no1_MGFPeaklist (F052936)	UDP-glucuronosyltransferase 1-8 OS=Homo sapiens GN=UGT1A8 PE=1 SV=1	Q9HAW9	CP13_3_HomoSapiens_9606_20130509.fasta	59 742,5	100,0 %	2	2	10	0,0388%	32,5%	GAGVTLNVLEMTSEDLENALK	K	A	99,7 %	5,18	0	6	14	0	2	2 204,1117	2 929,50		7400560	405	425	Empty	false	Q7Z6H8,P22309,P35503,P35504,P22310,A6NJC3,Q9HAW8,P19224
Intestine	UGT1A	15957	Ingel15957_GuillemetteC_no1_MGFPeaklist (F052936)	UDP-glucuronosyltransferase 1-8 OS=Homo sapiens GN=UGT1A8 PE=1 SV=1	Q9HAW9	CP13_3_HomoSapiens_9606_20130509.fasta	59 742,5	100,0 %	2	2	10	0,0388%	32,5%	GHEVVVVMPEVSWQLGK	R	S	99,7 %	7,11	0	0	7	0	2	1 893,9892	2 492,00		312920	52	68	Empty	true
Intestine	UGT1A	15957	Ingel15957_GuillemetteC_no1_MGFPeaklist (F052936)	UDP-glucuronosyltransferase 1-8 OS=Homo sapiens GN=UGT1A8 PE=1 SV=1	Q9HAW9	CP13_3_HomoSapiens_9606_20130509.fasta	59 742,5	100,0 %	2	2	10	0,0388%	32,5%	ILLGFSDAMTFK	R	E	99,7 %	3,06	0	3	0	0	2	1 342,7077	2 541,00		95 643,1	193	204	Empty	true
Intestine	UGT1A	15957	Ingel15957_GuillemetteC_no1_MGFPeaklist (F052936)	UDP-glucuronosyltransferase 1-8 OS=Homo sapiens GN=UGT1A8 PE=1 SV=1	Q9HAW9	CP13_3_HomoSapiens_9606_20130509.fasta	59 742,5	100,0 %	2	2	10	0,0388%	32,5%	IPQTVLWR	K	Y	99,7 %	0,886	0	49	0	0	2	1 012,5939	2 230,00		16100000	326	333	Empty	false	Q7Z6H8,P22309,P35503,P35504,P22310,A6NJC3,Q9HAW8,P19224
Intestine	UGT1A	15957	Ingel15957_GuillemetteC_no1_MGFPeaklist (F052936)	UDP-glucuronosyltransferase 1-8 OS=Homo sapiens GN=UGT1A8 PE=1 SV=1	Q9HAW9	CP13_3_HomoSapiens_9606_20130509.fasta	59 742,5	100,0 %	2	2	10	0,0388%	32,5%	LLGFSDAMTFK	I	E	99,7 %	3,30	0	4	0	0	1	1 229,6236	2 501,50		89 305,5	194	204	Empty	false	Q7Z6H8,Q9HAW8
Intestine	UGT1A	15957	Ingel15957_GuillemetteC_no1_MGFPeaklist (F052936)	UDP-glucuronosyltransferase 1-8 OS=Homo sapiens GN=UGT1A8 PE=1 SV=1	Q9HAW9	CP13_3_HomoSapiens_9606_20130509.fasta	59 742,5	100,0 %	2	2	10	0,0388%	32,5%	LLVVPMDGSHWFTMQSVVEK	K	L	99,7 %	2,40	0	0	20	0	2	2 303,1564	2 628,50		4191310	28	47	Empty	false	Q7Z6H8,Q9HAW8
Intestine	UGT1A	15957	Ingel15957_GuillemetteC_no1_MGFPeaklist (F052936)	UDP-glucuronosyltransferase 1-8 OS=Homo sapiens GN=UGT1A8 PE=1 SV=1	Q9HAW9	CP13_3_HomoSapiens_9606_20130509.fasta	59 742,5	100,0 %	2	2	10	0,0388%	32,5%	LPQNDLLGHPMTR	W	A	99,7 %	5,72	0	0	6	0	1	1 491,7739	1 949,50		869640	352	364	Empty	false	Q7Z6H8,P22309,P35503,P35504,P22310,A6NJC3,Q9HAW8,P19224
Intestine	UGT1A	15957	Ingel15957_GuillemetteC_no1_MGFPeaklist (F052936)	UDP-glucuronosyltransferase 1-8 OS=Homo sapiens GN=UGT1A8 PE=1 SV=1	Q9HAW9	CP13_3_HomoSapiens_9606_20130509.fasta	59 742,5	100,0 %	2	2	10	0,0388%	32,5%	LYSHTSIWLLR	D	T	99,7 %	1,23	0	0	5	0	1	1 388,7685	2 407,00		82 575,8	244	254	Empty	false	Q7Z6H8,Q9HAW8
Intestine	UGT1A	15957	Ingel15957_GuillemetteC_no1_MGFPeaklist (F052936)	UDP-glucuronosyltransferase 1-8 OS=Homo sapiens GN=UGT1A8 PE=1 SV=1	Q9HAW9	CP13_3_HomoSapiens_9606_20130509.fasta	59 742,5	100,0 %	2	2	10	0,0388%	32,5%	MTSEDLENALK	E	A	99,7 %	1,80	0	1	0	0	1	1 250,5934	2 065,00		52 432,7	415	425	Empty	false	Q7Z6H8,P22309,P35503,P35504,P22310,A6NJC3,Q9HAW8,P19224
Intestine	UGT1A	15957	Ingel15957_GuillemetteC_no1_MGFPeaklist (F052936)	UDP-glucuronosyltransferase 1-8 OS=Homo sapiens GN=UGT1A8 PE=1 SV=1	Q9HAW9	CP13_3_HomoSapiens_9606_20130509.fasta	59 742,5	100,0 %	2	2	10	0,0388%	32,5%	NALEIASEILQ	K	T	99,7 %	2,85	0	6	0	0	1	1 200,6471	2 621,50		431184	226	236	Empty	false	Q7Z6H8,Q9HAW8
Intestine	UGT1A	15957	Ingel15957_GuillemetteC_no1_MGFPeaklist (F052936)	UDP-glucuronosyltransferase 1-8 OS=Homo sapiens GN=UGT1A8 PE=1 SV=1	Q9HAW9	CP13_3_HomoSapiens_9606_20130509.fasta	59 742,5	100,0 %	2	2	10	0,0388%	32,5%	NALEIASEILQTPVTA	K	Y	99,7 %	3,16	0	1	0	0	1	1 669,9008	2 830,00		9 872,43	226	241	Empty	false	Q7Z6H8,Q9HAW8
Intestine	UGT1A	15957	Ingel15957_GuillemetteC_no1_MGFPeaklist (F052936)	UDP-glucuronosyltransferase 1-8 OS=Homo sapiens GN=UGT1A8 PE=1 SV=1	Q9HAW9	CP13_3_HomoSapiens_9606_20130509.fasta	59 742,5	100,0 %	2	2	10	0,0388%	32,5%	NALEIASEILQTPVTAYDLYSHTSIWLLR	K	T	99,7 %	9,25	0	0	14	7	2	3 317,7418	3 268,00		130895	226	254	Empty	false	Q7Z6H8,Q9HAW8
Intestine	UGT1A	15957	Ingel15957_GuillemetteC_no1_MGFPeaklist (F052936)	UDP-glucuronosyltransferase 1-8 OS=Homo sapiens GN=UGT1A8 PE=1 SV=1	Q9HAW9	CP13_3_HomoSapiens_9606_20130509.fasta	59 742,5	100,0 %	2	2	10	0,0388%	32,5%	RPVEPLDLAVFWVEFVMR	D	H	99,7 %	3,96	0	0	1	0	1	2 203,1733	3 243,00		47 870,6	447	464	Empty	false	P22309,P35503,P35504,P22310,Q9HAW8,P19224
Intestine	UGT1A	15957	Ingel15957_GuillemetteC_no1_MGFPeaklist (F052936)	UDP-glucuronosyltransferase 1-8 OS=Homo sapiens GN=UGT1A8 PE=1 SV=1	Q9HAW9	CP13_3_HomoSapiens_9606_20130509.fasta	59 742,5	100,0 %	2	2	10	0,0388%	32,5%	SLGSMVSEIPEK	F	K	99,7 %	2,92	0	3	0	0	1	1 276,6454	2 111,00		67 157,9	303	314	Empty	false	Q7Z6H8,P22309,P35503,P35504,P22310,A6NJC3,Q9HAW8,P19224
Intestine	UGT1A	15957	Ingel15957_GuillemetteC_no1_MGFPeaklist (F052936)	UDP-glucuronosyltransferase 1-8 OS=Homo sapiens GN=UGT1A8 PE=1 SV=1	Q9HAW9	CP13_3_HomoSapiens_9606_20130509.fasta	59 742,5	100,0 %	2	2	10	0,0388%	32,5%	SLGSMVSEIPEKK	F	A	99,7 %	2,36	0	0	2	0	1	1 404,7404	1 965,50		60 412,0	303	315	Empty	false	Q7Z6H8,P22309,P35503,P35504,P22310,A6NJC3,Q9HAW8,P19224
Intestine	UGT1A	15957	Ingel15957_GuillemetteC_no1_MGFPeaklist (F052936)	UDP-glucuronosyltransferase 1-8 OS=Homo sapiens GN=UGT1A8 PE=1 SV=1	Q9HAW9	CP13_3_HomoSapiens_9606_20130509.fasta	59 742,5	100,0 %	2	2	10	0,0388%	32,5%	TDFVLDYPK	R	P	99,7 %	4,24	0	4	0	0	1	1 097,5515	2 160,00		441159	255	263	Empty	false	Q7Z6H8,Q9HAW8
Intestine	UGT1A	15957	Ingel15957_GuillemetteC_no1_MGFPeaklist (F052936)	UDP-glucuronosyltransferase 1-8 OS=Homo sapiens GN=UGT1A8 PE=1 SV=1	Q9HAW9	CP13_3_HomoSapiens_9606_20130509.fasta	59 742,5	100,0 %	2	2	10	0,0388%	32,5%	VFWVEFVMR	A	H	99,7 %	4,92	0	4	0	0	1	1 212,6233	2 803,00		93 428,4	456	464	Empty	false	P22309,P35503,P35504,P22310,Q9HAW8,P19224
Intestine	UGT1A	15957	Ingel15957_GuillemetteC_no1_MGFPeaklist (F052936)	UDP-glucuronosyltransferase 1-8 OS=Homo sapiens GN=UGT1A8 PE=1 SV=1	Q9HAW9	CP13_3_HomoSapiens_9606_20130509.fasta	59 742,5	100,0 %	2	2	10	0,0388%	32,5%	VLEMTSEDLENALK	N	A	99,7 %	6,49	0	1	0	0	1	1 591,7885	2 353,00		12 607,9	412	425	Empty	false	Q7Z6H8,P22309,P35503,P35504,P22310,A6NJC3,Q9HAW8,P19224
Intestine	UGT1A	15957	Ingel15957_GuillemetteC_no1_MGFPeaklist (F052936)	UDP-glucuronosyltransferase 1-8 OS=Homo sapiens GN=UGT1A8 PE=1 SV=1	Q9HAW9	CP13_3_HomoSapiens_9606_20130509.fasta	59 742,5	100,0 %	2	2	10	0,0388%	32,5%	WLPQNDLLGHPMTR	K	A	99,7 %	7,12	0	0	18	0	2	1 677,8532	2 172,50		13600000	351	364	Empty	false	Q7Z6H8,P22309,P35503,P35504,P22310,A6NJC3,Q9HAW8,P19224
Intestine	UGT1A	15957	Ingel15957_GuillemetteC_no1_MGFPeaklist (F052936)	UDP-glucuronosyltransferase 2A3 OS=Homo sapiens GN=UGT2A3 PE=2 SV=2	Q6UWM9	CP13_3_HomoSapiens_9606_20130509.fasta	60 255,7	100,0 %	12	13	61	0,237%	23,7%	AEIWLIR	K	T	98,8 %	1,15	0	4	0	0	2	900,5302	2 369,00		61 218,2	251	257	Empty	true
Intestine	UGT1A	15957	Ingel15957_GuillemetteC_no1_MGFPeaklist (F052936)	UDP-glucuronosyltransferase 2A3 OS=Homo sapiens GN=UGT2A3 PE=2 SV=2	Q6UWM9	CP13_3_HomoSapiens_9606_20130509.fasta	60 255,7	100,0 %	12	13	61	0,237%	23,7%	ANIIASALAQIPQK	K	V	99,7 %	8,96	0	4	0	0	2	1 437,8425	2 505,50		209751	319	332	Empty	true
Intestine	UGT1A	15957	Ingel15957_GuillemetteC_no1_MGFPeaklist (F052936)	UDP-glucuronosyltransferase 2A3 OS=Homo sapiens GN=UGT2A3 PE=2 SV=2	Q6UWM9	CP13_3_HomoSapiens_9606_20130509.fasta	60 255,7	100,0 %	12	13	61	0,237%	23,7%	AVFWIEFVMR	R	H	99,7 %	2,82	0	4	0	0	2	1 297,6761	2 935,00		70 067,6	458	467	Empty	true	O75795
Intestine	UGT1A	15957	Ingel15957_GuillemetteC_no1_MGFPeaklist (F052936)	UDP-glucuronosyltransferase 2A3 OS=Homo sapiens GN=UGT2A3 PE=2 SV=2	Q6UWM9	CP13_3_HomoSapiens_9606_20130509.fasta	60 255,7	100,0 %	12	13	61	0,237%	23,7%	FWIEFVMR	V	H	98,2 %	3,51	0	2	0	0	1	1 127,5706	2 739,50		8 068,17	460	467	Empty	true	O75795
Intestine	UGT1A	15957	Ingel15957_GuillemetteC_no1_MGFPeaklist (F052936)	UDP-glucuronosyltransferase 2A3 OS=Homo sapiens GN=UGT2A3 PE=2 SV=2	Q6UWM9	CP13_3_HomoSapiens_9606_20130509.fasta	60 255,7	100,0 %	12	13	61	0,237%	23,7%	GAAVEINFK	K	T	99,7 %	0,745	0	5	0	0	2	948,5149	1 953,00		175801	408	416	Empty	true
Intestine	UGT1A	15957	Ingel15957_GuillemetteC_no1_MGFPeaklist (F052936)	UDP-glucuronosyltransferase 2A3 OS=Homo sapiens GN=UGT2A3 PE=2 SV=2	Q6UWM9	CP13_3_HomoSapiens_9606_20130509.fasta	60 255,7	100,0 %	12	13	61	0,237%	23,7%	GHEVTVLTHSKPSLIDYR	R	K	99,7 %	7,00	0	0	0	1	2	2 052,0874	1 936,00		56 081,8	50	67	Empty	true
Intestine	UGT1A	15957	Ingel15957_GuillemetteC_no1_MGFPeaklist (F052936)	UDP-glucuronosyltransferase 2A3 OS=Homo sapiens GN=UGT2A3 PE=2 SV=2	Q6UWM9	CP13_3_HomoSapiens_9606_20130509.fasta	60 255,7	100,0 %	12	13	61	0,237%	23,7%	ISVGGNMER	R	S	99,7 %	2,02	0	2	0	0	2	962,4724	1 654,00		34 324,2	172	180	Empty	true
Intestine	UGT1A	15957	Ingel15957_GuillemetteC_no1_MGFPeaklist (F052936)	UDP-glucuronosyltransferase 2A3 OS=Homo sapiens GN=UGT2A3 PE=2 SV=2	Q6UWM9	CP13_3_HomoSapiens_9606_20130509.fasta	60 255,7	100,0 %	12	13	61	0,237%	23,7%	LNDFFVEIR	K	G	99,7 %	2,49	0	10	0	0	2	1 152,6048	2 452,50		299840	110	118	Empty	true
Intestine	UGT1A	15957	Ingel15957_GuillemetteC_no1_MGFPeaklist (F052936)	UDP-glucuronosyltransferase 2A3 OS=Homo sapiens GN=UGT2A3 PE=2 SV=2	Q6UWM9	CP13_3_HomoSapiens_9606_20130509.fasta	60 255,7	100,0 %	12	13	61	0,237%	23,7%	TEENEIFVDLALNVLPGLSTWQSVIK	R	L	99,7 %	1,34	0	0	1	0	2	2 915,5403	2 968,00		7 203,38	84	109	Empty	true
Intestine	UGT1A	15957	Ingel15957_GuillemetteC_no1_MGFPeaklist (F052936)	UDP-glucuronosyltransferase 2A3 OS=Homo sapiens GN=UGT2A3 PE=2 SV=2	Q6UWM9	CP13_3_HomoSapiens_9606_20130509.fasta	60 255,7	100,0 %	12	13	61	0,237%	23,7%	TVITDSSYKENAMR	R	L	99,7 %	0,000	0	0	16	0	2	1 630,7742	1 676,50		172310	429	442	Empty	true
Intestine	UGT1A	15957	Ingel15957_GuillemetteC_no1_MGFPeaklist (F052936)	UDP-glucuronosyltransferase 2A3 OS=Homo sapiens GN=UGT2A3 PE=2 SV=2	Q6UWM9	CP13_3_HomoSapiens_9606_20130509.fasta	60 255,7	100,0 %	12	13	61	0,237%	23,7%	VFWIEFVMR	A	H	99,7 %	1,62	0	2	0	0	1	1 226,6390	2 911,00		20 732,4	459	467	Empty	true	O75795
Intestine	UGT1A	15957	Ingel15957_GuillemetteC_no1_MGFPeaklist (F052936)	UDP-glucuronosyltransferase 2A3 OS=Homo sapiens GN=UGT2A3 PE=2 SV=2	Q6UWM9	CP13_3_HomoSapiens_9606_20130509.fasta	60 255,7	100,0 %	12	13	61	0,237%	23,7%	VILEELIVR	K	G	99,7 %	0,721	0	10	0	0	2	1 083,6773	2 480,00		467781	41	49	Empty	true
Intestine	UGT1A	15957	Ingel15957_GuillemetteC_no1_MGFPeaklist (F052936)	UDP-glucuronosyltransferase 2B17 OS=Homo sapiens GN=UGT2B17 PE=2 SV=1	O75795	CP13_3_HomoSapiens_9606_20130509.fasta	61 097,9	100,0 %	3	3	7	0,0272%	6,98%	AVFWIEFVMR	R	H	99,7 %	2,82	0	4	0	0	2	1 297,6761	2 935,00		70 067,6	461	470	Empty	false	Q6UWM9
Intestine	UGT1A	15957	Ingel15957_GuillemetteC_no1_MGFPeaklist (F052936)	UDP-glucuronosyltransferase 2B17 OS=Homo sapiens GN=UGT2B17 PE=2 SV=1	O75795	CP13_3_HomoSapiens_9606_20130509.fasta	61 097,9	100,0 %	3	3	7	0,0272%	6,98%	FSVGYTVEK	R	N	99,7 %	1,42	0	1	0	0	2	1 029,5251	1 885,00		24 876,5	175	183	Empty	true
Intestine	UGT1A	15957	Ingel15957_GuillemetteC_no1_MGFPeaklist (F052936)	UDP-glucuronosyltransferase 2B17 OS=Homo sapiens GN=UGT2B17 PE=2 SV=1	O75795	CP13_3_HomoSapiens_9606_20130509.fasta	61 097,9	100,0 %	3	3	7	0,0272%	6,98%	FWIEFVMR	V	H	98,2 %	3,51	0	2	0	0	1	1 127,5706	2 739,50		8 068,17	463	470	Empty	false	Q6UWM9
Intestine	UGT1A	15957	Ingel15957_GuillemetteC_no1_MGFPeaklist (F052936)	UDP-glucuronosyltransferase 2B17 OS=Homo sapiens GN=UGT2B17 PE=2 SV=1	O75795	CP13_3_HomoSapiens_9606_20130509.fasta	61 097,9	100,0 %	3	3	7	0,0272%	6,98%	NDLEDFFMK	K	M	99,7 %	1,74	0	1	0	0	2	1 158,5137	2 490,00		6 533,75	84	92	Empty	true
Intestine	UGT1A	15957	Ingel15957_GuillemetteC_no1_MGFPeaklist (F052936)	UDP-glucuronosyltransferase 2B17 OS=Homo sapiens GN=UGT2B17 PE=2 SV=1	O75795	CP13_3_HomoSapiens_9606_20130509.fasta	61 097,9	100,0 %	3	3	7	0,0272%	6,98%	TILEELVQR	K	G	99,7 %	1,48	0	5	0	0	2	1 100,6311	2 358,00		52 477,2	41	49	Empty	true
Intestine	UGT1A	15957	Ingel15957_GuillemetteC_no1_MGFPeaklist (F052936)	UDP-glucuronosyltransferase 2B17 OS=Homo sapiens GN=UGT2B17 PE=2 SV=1	O75795	CP13_3_HomoSapiens_9606_20130509.fasta	61 097,9	100,0 %	3	3	7	0,0272%	6,98%	VFWIEFVMR	A	H	99,7 %	1,62	0	2	0	0	1	1 226,6390	2 911,00		20 732,4	462	470	Empty	false	Q6UWM9
Intestine	UGT1A	15957	Ingel15957_GuillemetteC_no1_MGFPeaklist (F052936)	UDP-glucuronosyltransferase 1-1 OS=Homo sapiens GN=UGT1A1 PE=1 SV=1	P22309	CP13_3_HomoSapiens_9606_20130509.fasta	59 592,1	100,0 %	40	58	417	1,62%	39,8%	AMAIADALGK	K	I	99,7 %	5,40	0	50	0	2	2	976,5134	2 004,00		10700000	319	328	Empty	true	Q7Z6H8,P35503,P35504,P22310,A6NJC3,Q9HAW9,Q9HAW8,P19224
Intestine	UGT1A	15957	Ingel15957_GuillemetteC_no1_MGFPeaklist (F052936)	UDP-glucuronosyltransferase 1-1 OS=Homo sapiens GN=UGT1A1 PE=1 SV=1	P22309	CP13_3_HomoSapiens_9606_20130509.fasta	59 592,1	100,0 %	40	58	417	1,62%	39,8%	AMAIADALGKIPQTVLWR	K	Y	99,7 %	1,17	0	0	9	0	2	1 954,0945	2 755,00		202261	319	336	Empty	true	Q7Z6H8,P35503,P35504,P22310,A6NJC3,Q9HAW9,Q9HAW8,P19224
Intestine	UGT1A	15957	Ingel15957_GuillemetteC_no1_MGFPeaklist (F052936)	UDP-glucuronosyltransferase 1-1 OS=Homo sapiens GN=UGT1A1 PE=1 SV=1	P22309	CP13_3_HomoSapiens_9606_20130509.fasta	59 592,1	100,0 %	40	58	417	1,62%	39,8%	APDASLYIR	L	D	99,7 %	2,92	0	7	0	0	1	1 005,5364	1 903,00		226149	61	69	Empty	true	A6NJC3
Intestine	UGT1A	15957	Ingel15957_GuillemetteC_no1_MGFPeaklist (F052936)	UDP-glucuronosyltransferase 1-1 OS=Homo sapiens GN=UGT1A1 PE=1 SV=1	P22309	CP13_3_HomoSapiens_9606_20130509.fasta	59 592,1	100,0 %	40	58	417	1,62%	39,8%	DGAFYTLK	R	T	99,7 %	1,25	0	27	0	0	2	914,4619	1 978,00		2804690	70	77	Empty	true	A6NJC3
Intestine	UGT1A	15957	Ingel15957_GuillemetteC_no1_MGFPeaklist (F052936)	UDP-glucuronosyltransferase 1-1 OS=Homo sapiens GN=UGT1A1 PE=1 SV=1	P22309	CP13_3_HomoSapiens_9606_20130509.fasta	59 592,1	100,0 %	40	58	417	1,62%	39,8%	DLAVFWVEFVMR	L	H	99,7 %	4,00	0	1	0	0	1	1 511,7715	2 976,00		41 926,3	456	467	Empty	true	P35503,P35504,P22310,Q9HAW9,Q9HAW8,P19224
Intestine	UGT1A	15957	Ingel15957_GuillemetteC_no1_MGFPeaklist (F052936)	UDP-glucuronosyltransferase 1-1 OS=Homo sapiens GN=UGT1A1 PE=1 SV=1	P22309	CP13_3_HomoSapiens_9606_20130509.fasta	59 592,1	100,0 %	40	58	417	1,62%	39,8%	DLLSSASVWLFR	Q	S	99,7 %	3,74	0	1	0	0	1	1 393,7474	2 937,00		8 757,88	246	257	Empty	true	A6NJC3
Intestine	UGT1A	15957	Ingel15957_GuillemetteC_no1_MGFPeaklist (F052936)	UDP-glucuronosyltransferase 1-1 OS=Homo sapiens GN=UGT1A1 PE=1 SV=1	P22309	CP13_3_HomoSapiens_9606_20130509.fasta	59 592,1	100,0 %	40	58	417	1,62%	39,8%	DRPVEPLDLAVFW	K	V	99,7 %	3,66	0	2	0	0	1	1 556,8109	2 918,50		31 320,7	449	461	Empty	true	P35503,P35504,P22310,Q9HAW9,Q9HAW8,P19224
Intestine	UGT1A	15957	Ingel15957_GuillemetteC_no1_MGFPeaklist (F052936)	UDP-glucuronosyltransferase 1-1 OS=Homo sapiens GN=UGT1A1 PE=1 SV=1	P22309	CP13_3_HomoSapiens_9606_20130509.fasta	59 592,1	100,0 %	40	58	417	1,62%	39,8%	DRPVEPLDLAVFWVEFVMR	K	H	99,7 %	0,000	0	11	50	6	2	2 318,2003	3 231,00		2780660	449	467	Empty	true	P35503,P35504,P22310,Q9HAW9,Q9HAW8,P19224
Intestine	UGT1A	15957	Ingel15957_GuillemetteC_no1_MGFPeaklist (F052936)	UDP-glucuronosyltransferase 1-1 OS=Homo sapiens GN=UGT1A1 PE=1 SV=1	P22309	CP13_3_HomoSapiens_9606_20130509.fasta	59 592,1	100,0 %	40	58	417	1,62%	39,8%	DVVYSPYATLASEFLQR	C	E	99,7 %	5,52	0	0	2	0	1	1 958,9858	2 779,50		45 934,1	224	240	Empty	true	A6NJC3
Intestine	UGT1A	15957	Ingel15957_GuillemetteC_no1_MGFPeaklist (F052936)	UDP-glucuronosyltransferase 1-1 OS=Homo sapiens GN=UGT1A1 PE=1 SV=1	P22309	CP13_3_HomoSapiens_9606_20130509.fasta	59 592,1	100,0 %	40	58	417	1,62%	39,8%	EDLENALK	S	A	98,2 %	1,64	0	9	0	0	1	931,4732	1 869,00		638014	421	428	Empty	true	Q7Z6H8,P35503,P35504,P22310,A6NJC3,Q9HAW9,Q9HAW8,P19224
Intestine	UGT1A	15957	Ingel15957_GuillemetteC_no1_MGFPeaklist (F052936)	UDP-glucuronosyltransferase 1-1 OS=Homo sapiens GN=UGT1A1 PE=1 SV=1	P22309	CP13_3_HomoSapiens_9606_20130509.fasta	59 592,1	100,0 %	40	58	417	1,62%	39,8%	EDVKESFVSLGHNVFENDSFLQR	R	V	99,7 %	5,33	0	0	0	5	2	2 696,2951	2 510,00		2068840	86	108	Empty	true	A6NJC3
Intestine	UGT1A	15957	Ingel15957_GuillemetteC_no1_MGFPeaklist (F052936)	UDP-glucuronosyltransferase 1-1 OS=Homo sapiens GN=UGT1A1 PE=1 SV=1	P22309	CP13_3_HomoSapiens_9606_20130509.fasta	59 592,1	100,0 %	40	58	417	1,62%	39,8%	EMTSEDLENALK	L	A	99,7 %	3,68	0	9	0	0	1	1 379,6360	2 119,00		1667470	417	428	Empty	true	Q7Z6H8,P35503,P35504,P22310,A6NJC3,Q9HAW9,Q9HAW8,P19224
Intestine	UGT1A	15957	Ingel15957_GuillemetteC_no1_MGFPeaklist (F052936)	UDP-glucuronosyltransferase 1-1 OS=Homo sapiens GN=UGT1A1 PE=1 SV=1	P22309	CP13_3_HomoSapiens_9606_20130509.fasta	59 592,1	100,0 %	40	58	417	1,62%	39,8%	ESFVSLGHNVFENDSFLQR	K	V	99,7 %	7,11	0	3	8	0	2	2 225,0621	2 512,00		2976420	90	108	Empty	true	A6NJC3
Intestine	UGT1A	15957	Ingel15957_GuillemetteC_no1_MGFPeaklist (F052936)	UDP-glucuronosyltransferase 1-1 OS=Homo sapiens GN=UGT1A1 PE=1 SV=1	P22309	CP13_3_HomoSapiens_9606_20130509.fasta	59 592,1	100,0 %	40	58	417	1,62%	39,8%	EVTVQDLLSSASVWLFR	R	S	99,7 %	9,92	0	1	8	0	2	1 950,0331	2 981,00		1199570	241	257	Empty	true	A6NJC3
Intestine	UGT1A	15957	Ingel15957_GuillemetteC_no1_MGFPeaklist (F052936)	UDP-glucuronosyltransferase 1-1 OS=Homo sapiens GN=UGT1A1 PE=1 SV=1	P22309	CP13_3_HomoSapiens_9606_20130509.fasta	59 592,1	100,0 %	40	58	417	1,62%	39,8%	FWVEFVMR	V	H	98,2 %	4,85	0	5	0	0	1	1 113,5549	2 589,00		36 332,8	460	467	Empty	true	P35503,P35504,P22310,Q9HAW9,Q9HAW8,P19224
Intestine	UGT1A	15957	Ingel15957_GuillemetteC_no1_MGFPeaklist (F052936)	UDP-glucuronosyltransferase 1-1 OS=Homo sapiens GN=UGT1A1 PE=1 SV=1	P22309	CP13_3_HomoSapiens_9606_20130509.fasta	59 592,1	100,0 %	40	58	417	1,62%	39,8%	GAGVTLNVLEMTS	K	E	97,8 %	0,824	0	1	0	0	1	1 291,6563	2 463,00		113488	408	420	Empty	true	Q7Z6H8,P35503,P35504,P22310,A6NJC3,Q9HAW9,Q9HAW8,P19224
Intestine	UGT1A	15957	Ingel15957_GuillemetteC_no1_MGFPeaklist (F052936)	UDP-glucuronosyltransferase 1-1 OS=Homo sapiens GN=UGT1A1 PE=1 SV=1	P22309	CP13_3_HomoSapiens_9606_20130509.fasta	59 592,1	100,0 %	40	58	417	1,62%	39,8%	GAGVTLNVLEMTSE	K	D	99,7 %	4,14	0	3	0	0	1	1 420,6989	2 473,00		321035	408	421	Empty	true	Q7Z6H8,P35503,P35504,P22310,A6NJC3,Q9HAW9,Q9HAW8,P19224
Intestine	UGT1A	15957	Ingel15957_GuillemetteC_no1_MGFPeaklist (F052936)	UDP-glucuronosyltransferase 1-1 OS=Homo sapiens GN=UGT1A1 PE=1 SV=1	P22309	CP13_3_HomoSapiens_9606_20130509.fasta	59 592,1	100,0 %	40	58	417	1,62%	39,8%	GAGVTLNVLEMTSEDLENALK	K	A	99,7 %	5,18	0	6	14	0	2	2 204,1117	2 929,50		7400560	408	428	Empty	true	Q7Z6H8,P35503,P35504,P22310,A6NJC3,Q9HAW9,Q9HAW8,P19224
Intestine	UGT1A	15957	Ingel15957_GuillemetteC_no1_MGFPeaklist (F052936)	UDP-glucuronosyltransferase 1-1 OS=Homo sapiens GN=UGT1A1 PE=1 SV=1	P22309	CP13_3_HomoSapiens_9606_20130509.fasta	59 592,1	100,0 %	40	58	417	1,62%	39,8%	GHEIVVLAPDASLYIR	R	D	99,7 %	7,82	0	0	23	5	2	1 752,9644	2 433,50		10800000	54	69	Empty	true	A6NJC3
Intestine	UGT1A	15957	Ingel15957_GuillemetteC_no1_MGFPeaklist (F052936)	UDP-glucuronosyltransferase 1-1 OS=Homo sapiens GN=UGT1A1 PE=1 SV=1	P22309	CP13_3_HomoSapiens_9606_20130509.fasta	59 592,1	100,0 %	40	58	417	1,62%	39,8%	ILLIPVDGSHWLSMLGAIQQLQQR	K	G	99,7 %	7,49	0	0	28	1	2	2 716,4971	2 950,00		2327410	30	53	Empty	true	A6NJC3
Intestine	UGT1A	15957	Ingel15957_GuillemetteC_no1_MGFPeaklist (F052936)	UDP-glucuronosyltransferase 1-1 OS=Homo sapiens GN=UGT1A1 PE=1 SV=1	P22309	CP13_3_HomoSapiens_9606_20130509.fasta	59 592,1	100,0 %	40	58	417	1,62%	39,8%	IPQTVLWR	K	Y	99,7 %	0,886	0	49	0	0	2	1 012,5939	2 230,00		16100000	329	336	Empty	true	Q7Z6H8,P35503,P35504,P22310,A6NJC3,Q9HAW9,Q9HAW8,P19224
Intestine	UGT1A	15957	Ingel15957_GuillemetteC_no1_MGFPeaklist (F052936)	UDP-glucuronosyltransferase 1-1 OS=Homo sapiens GN=UGT1A1 PE=1 SV=1	P22309	CP13_3_HomoSapiens_9606_20130509.fasta	59 592,1	100,0 %	40	58	417	1,62%	39,8%	IPVDGSHWLSMLGAIQQLQQR	L	G	99,7 %	8,23	0	0	1	0	1	2 377,2448	2 820,00		624951	33	53	Empty	true	A6NJC3
Intestine	UGT1A	15957	Ingel15957_GuillemetteC_no1_MGFPeaklist (F052936)	UDP-glucuronosyltransferase 1-1 OS=Homo sapiens GN=UGT1A1 PE=1 SV=1	P22309	CP13_3_HomoSapiens_9606_20130509.fasta	59 592,1	100,0 %	40	58	417	1,62%	39,8%	LGAIQQLQQR	M	G	99,7 %	2,57	0	7	0	0	1	1 154,6642	1 840,00		197026	44	53	Empty	true	A6NJC3
Intestine	UGT1A	15957	Ingel15957_GuillemetteC_no1_MGFPeaklist (F052936)	UDP-glucuronosyltransferase 1-1 OS=Homo sapiens GN=UGT1A1 PE=1 SV=1	P22309	CP13_3_HomoSapiens_9606_20130509.fasta	59 592,1	100,0 %	40	58	417	1,62%	39,8%	LGHNVFENDSFLQR	S	V	99,7 %	2,36	0	0	1	0	1	1 675,8187	2 210,00		35 407,2	95	108	Empty	true	A6NJC3
Intestine	UGT1A	15957	Ingel15957_GuillemetteC_no1_MGFPeaklist (F052936)	UDP-glucuronosyltransferase 1-1 OS=Homo sapiens GN=UGT1A1 PE=1 SV=1	P22309	CP13_3_HomoSapiens_9606_20130509.fasta	59 592,1	100,0 %	40	58	417	1,62%	39,8%	LLSSASVWLFR	D	S	99,7 %	3,02	0	2	0	0	1	1 278,7204	2 579,50		114508	247	257	Empty	true	A6NJC3
Intestine	UGT1A	15957	Ingel15957_GuillemetteC_no1_MGFPeaklist (F052936)	UDP-glucuronosyltransferase 1-1 OS=Homo sapiens GN=UGT1A1 PE=1 SV=1	P22309	CP13_3_HomoSapiens_9606_20130509.fasta	59 592,1	100,0 %	40	58	417	1,62%	39,8%	LPQNDLLGHPMTR	W	A	99,7 %	5,72	0	0	6	0	1	1 491,7739	1 949,50		869640	355	367	Empty	true	Q7Z6H8,P35503,P35504,P22310,A6NJC3,Q9HAW9,Q9HAW8,P19224
Intestine	UGT1A	15957	Ingel15957_GuillemetteC_no1_MGFPeaklist (F052936)	UDP-glucuronosyltransferase 1-1 OS=Homo sapiens GN=UGT1A1 PE=1 SV=1	P22309	CP13_3_HomoSapiens_9606_20130509.fasta	59 592,1	100,0 %	40	58	417	1,62%	39,8%	MTSEDLENALK	E	A	99,7 %	1,80	0	1	0	0	1	1 250,5934	2 065,00		52 432,7	418	428	Empty	true	Q7Z6H8,P35503,P35504,P22310,A6NJC3,Q9HAW9,Q9HAW8,P19224
Intestine	UGT1A	15957	Ingel15957_GuillemetteC_no1_MGFPeaklist (F052936)	UDP-glucuronosyltransferase 1-1 OS=Homo sapiens GN=UGT1A1 PE=1 SV=1	P22309	CP13_3_HomoSapiens_9606_20130509.fasta	59 592,1	100,0 %	40	58	417	1,62%	39,8%	PLSSHSDHMTFLQR	R	V	99,7 %	3,21	0	0	0	2	1	1 655,7959	1 893,00		106093	196	209	Empty	true	A6NJC3
Intestine	UGT1A	15957	Ingel15957_GuillemetteC_no1_MGFPeaklist (F052936)	UDP-glucuronosyltransferase 1-1 OS=Homo sapiens GN=UGT1A1 PE=1 SV=1	P22309	CP13_3_HomoSapiens_9606_20130509.fasta	59 592,1	100,0 %	40	58	417	1,62%	39,8%	QDLLSSASVWLFR	V	S	99,7 %	3,38	0	3	0	0	1	1 521,8060	2 875,00		27 153,4	245	257	Empty	true	A6NJC3
Intestine	UGT1A	15957	Ingel15957_GuillemetteC_no1_MGFPeaklist (F052936)	UDP-glucuronosyltransferase 1-1 OS=Homo sapiens GN=UGT1A1 PE=1 SV=1	P22309	CP13_3_HomoSapiens_9606_20130509.fasta	59 592,1	100,0 %	40	58	417	1,62%	39,8%	RPVEPLDLAVFWVEFVMR	D	H	99,7 %	3,96	0	0	1	0	1	2 203,1733	3 243,00		47 870,6	450	467	Empty	true	P35503,P35504,P22310,Q9HAW9,Q9HAW8,P19224
Intestine	UGT1A	15957	Ingel15957_GuillemetteC_no1_MGFPeaklist (F052936)	UDP-glucuronosyltransferase 1-1 OS=Homo sapiens GN=UGT1A1 PE=1 SV=1	P22309	CP13_3_HomoSapiens_9606_20130509.fasta	59 592,1	100,0 %	40	58	417	1,62%	39,8%	SLGSMVSEIPEK	F	K	99,7 %	2,92	0	3	0	0	1	1 276,6454	2 111,00		67 157,9	306	317	Empty	true	Q7Z6H8,P35503,P35504,P22310,A6NJC3,Q9HAW9,Q9HAW8,P19224
Intestine	UGT1A	15957	Ingel15957_GuillemetteC_no1_MGFPeaklist (F052936)	UDP-glucuronosyltransferase 1-1 OS=Homo sapiens GN=UGT1A1 PE=1 SV=1	P22309	CP13_3_HomoSapiens_9606_20130509.fasta	59 592,1	100,0 %	40	58	417	1,62%	39,8%	SLGSMVSEIPEKK	F	A	99,7 %	2,36	0	0	2	0	1	1 404,7404	1 965,50		60 412,0	306	318	Empty	true	Q7Z6H8,P35503,P35504,P22310,A6NJC3,Q9HAW9,Q9HAW8,P19224
Intestine	UGT1A	15957	Ingel15957_GuillemetteC_no1_MGFPeaklist (F052936)	UDP-glucuronosyltransferase 1-1 OS=Homo sapiens GN=UGT1A1 PE=1 SV=1	P22309	CP13_3_HomoSapiens_9606_20130509.fasta	59 592,1	100,0 %	40	58	417	1,62%	39,8%	SSASVWLFR	L	S	99,7 %	2,96	0	2	0	0	1	1 052,5522	2 403,50		43 698,1	249	257	Empty	true	A6NJC3
Intestine	UGT1A	15957	Ingel15957_GuillemetteC_no1_MGFPeaklist (F052936)	UDP-glucuronosyltransferase 1-1 OS=Homo sapiens GN=UGT1A1 PE=1 SV=1	P22309	CP13_3_HomoSapiens_9606_20130509.fasta	59 592,1	100,0 %	40	58	417	1,62%	39,8%	TYPVPFQR	K	E	99,7 %	1,28	0	14	0	0	2	1 007,5309	1 940,00		5140530	78	85	Empty	true	A6NJC3
Intestine	UGT1A	15957	Ingel15957_GuillemetteC_no1_MGFPeaklist (F052936)	UDP-glucuronosyltransferase 1-1 OS=Homo sapiens GN=UGT1A1 PE=1 SV=1	P22309	CP13_3_HomoSapiens_9606_20130509.fasta	59 592,1	100,0 %	40	58	417	1,62%	39,8%	VDGSHWLSMLGAIQQLQQR	P	G	99,7 %	8,92	0	0	1	0	1	2 167,1079	2 695,00		7 992,54	35	53	Empty	true	A6NJC3
Intestine	UGT1A	15957	Ingel15957_GuillemetteC_no1_MGFPeaklist (F052936)	UDP-glucuronosyltransferase 1-1 OS=Homo sapiens GN=UGT1A1 PE=1 SV=1	P22309	CP13_3_HomoSapiens_9606_20130509.fasta	59 592,1	100,0 %	40	58	417	1,62%	39,8%	VFWVEFVMR	A	H	99,7 %	4,92	0	4	0	0	1	1 212,6233	2 803,00		93 428,4	459	467	Empty	true	P35503,P35504,P22310,Q9HAW9,Q9HAW8,P19224
Intestine	UGT1A	15957	Ingel15957_GuillemetteC_no1_MGFPeaklist (F052936)	UDP-glucuronosyltransferase 1-1 OS=Homo sapiens GN=UGT1A1 PE=1 SV=1	P22309	CP13_3_HomoSapiens_9606_20130509.fasta	59 592,1	100,0 %	40	58	417	1,62%	39,8%	VLEMTSEDLENALK	N	A	99,7 %	6,49	0	1	0	0	1	1 591,7885	2 353,00		12 607,9	415	428	Empty	true	Q7Z6H8,P35503,P35504,P22310,A6NJC3,Q9HAW9,Q9HAW8,P19224
Intestine	UGT1A	15957	Ingel15957_GuillemetteC_no1_MGFPeaklist (F052936)	UDP-glucuronosyltransferase 1-1 OS=Homo sapiens GN=UGT1A1 PE=1 SV=1	P22309	CP13_3_HomoSapiens_9606_20130509.fasta	59 592,1	100,0 %	40	58	417	1,62%	39,8%	VQDLLSSASVWLFR	T	S	99,7 %	4,92	0	1	0	0	1	1 620,8744	2 912,00		21 618,9	244	257	Empty	true	A6NJC3
Intestine	UGT1A	15957	Ingel15957_GuillemetteC_no1_MGFPeaklist (F052936)	UDP-glucuronosyltransferase 1-1 OS=Homo sapiens GN=UGT1A1 PE=1 SV=1	P22309	CP13_3_HomoSapiens_9606_20130509.fasta	59 592,1	100,0 %	40	58	417	1,62%	39,8%	WLPQNDLLGHPMTR	K	A	99,7 %	7,12	0	0	18	0	2	1 677,8532	2 172,50		13600000	354	367	Empty	true	Q7Z6H8,P35503,P35504,P22310,A6NJC3,Q9HAW9,Q9HAW8,P19224
Intestine	UGT1A	15957	Ingel15957_GuillemetteC_no1_MGFPeaklist (F052936)	UDP-glucuronosyltransferase 1-1 OS=Homo sapiens GN=UGT1A1 PE=1 SV=1	P22309	CP13_3_HomoSapiens_9606_20130509.fasta	59 592,1	100,0 %	40	58	417	1,62%	39,8%	WLSMLGAIQQLQQR	H	G	99,7 %	2,47	0	1	0	0	1	1 653,8896	2 516,00		30 493,5	40	53	Empty	true	A6NJC3
Intestine	UGT1A	15957	Ingel15957_GuillemetteC_no1_MGFPeaklist (F052936)	UDP-glucuronosyltransferase 1-3 OS=Homo sapiens GN=UGT1A3 PE=1 SV=1	P35503	CP13_3_HomoSapiens_9606_20130509.fasta	60 339,1	100,0 %	6	6	17	0,0660%	27,0%	AMAIADALGK	K	I	99,7 %	5,40	0	50	0	2	2	976,5134	2 004,00		10700000	320	329	Empty	false	Q7Z6H8,P22309,P35504,P22310,A6NJC3,Q9HAW9,Q9HAW8,P19224
Intestine	UGT1A	15957	Ingel15957_GuillemetteC_no1_MGFPeaklist (F052936)	UDP-glucuronosyltransferase 1-3 OS=Homo sapiens GN=UGT1A3 PE=1 SV=1	P35503	CP13_3_HomoSapiens_9606_20130509.fasta	60 339,1	100,0 %	6	6	17	0,0660%	27,0%	AMAIADALGKIPQTVLWR	K	Y	99,7 %	1,17	0	0	9	0	2	1 954,0945	2 755,00		202261	320	337	Empty	false	Q7Z6H8,P22309,P35504,P22310,A6NJC3,Q9HAW9,Q9HAW8,P19224
Intestine	UGT1A	15957	Ingel15957_GuillemetteC_no1_MGFPeaklist (F052936)	UDP-glucuronosyltransferase 1-3 OS=Homo sapiens GN=UGT1A3 PE=1 SV=1	P35503	CP13_3_HomoSapiens_9606_20130509.fasta	60 339,1	100,0 %	6	6	17	0,0660%	27,0%	DLAVFWVEFVMR	L	H	99,7 %	4,00	0	1	0	0	1	1 511,7715	2 976,00		41 926,3	457	468	Empty	false	P22309,P35504,P22310,Q9HAW9,Q9HAW8,P19224
Intestine	UGT1A	15957	Ingel15957_GuillemetteC_no1_MGFPeaklist (F052936)	UDP-glucuronosyltransferase 1-3 OS=Homo sapiens GN=UGT1A3 PE=1 SV=1	P35503	CP13_3_HomoSapiens_9606_20130509.fasta	60 339,1	100,0 %	6	6	17	0,0660%	27,0%	DRPVEPLDLAVFW	K	V	99,7 %	3,66	0	2	0	0	1	1 556,8109	2 918,50		31 320,7	450	462	Empty	false	P22309,P35504,P22310,Q9HAW9,Q9HAW8,P19224
Intestine	UGT1A	15957	Ingel15957_GuillemetteC_no1_MGFPeaklist (F052936)	UDP-glucuronosyltransferase 1-3 OS=Homo sapiens GN=UGT1A3 PE=1 SV=1	P35503	CP13_3_HomoSapiens_9606_20130509.fasta	60 339,1	100,0 %	6	6	17	0,0660%	27,0%	DRPVEPLDLAVFWVEFVMR	K	H	99,7 %	0,000	0	11	50	6	2	2 318,2003	3 231,00		2780660	450	468	Empty	false	P22309,P35504,P22310,Q9HAW9,Q9HAW8,P19224
Intestine	UGT1A	15957	Ingel15957_GuillemetteC_no1_MGFPeaklist (F052936)	UDP-glucuronosyltransferase 1-3 OS=Homo sapiens GN=UGT1A3 PE=1 SV=1	P35503	CP13_3_HomoSapiens_9606_20130509.fasta	60 339,1	100,0 %	6	6	17	0,0660%	27,0%	EDLENALK	S	A	98,2 %	1,64	0	9	0	0	1	931,4732	1 869,00		638014	422	429	Empty	false	Q7Z6H8,P22309,P35504,P22310,A6NJC3,Q9HAW9,Q9HAW8,P19224
Intestine	UGT1A	15957	Ingel15957_GuillemetteC_no1_MGFPeaklist (F052936)	UDP-glucuronosyltransferase 1-3 OS=Homo sapiens GN=UGT1A3 PE=1 SV=1	P35503	CP13_3_HomoSapiens_9606_20130509.fasta	60 339,1	100,0 %	6	6	17	0,0660%	27,0%	EMTSEDLENALK	L	A	99,7 %	3,68	0	9	0	0	1	1 379,6360	2 119,00		1667470	418	429	Empty	false	Q7Z6H8,P22309,P35504,P22310,A6NJC3,Q9HAW9,Q9HAW8,P19224
Intestine	UGT1A	15957	Ingel15957_GuillemetteC_no1_MGFPeaklist (F052936)	UDP-glucuronosyltransferase 1-3 OS=Homo sapiens GN=UGT1A3 PE=1 SV=1	P35503	CP13_3_HomoSapiens_9606_20130509.fasta	60 339,1	100,0 %	6	6	17	0,0660%	27,0%	EVSVVDILSHASVWLFR	R	G	99,7 %	5,18	0	0	6	0	2	1 957,0541	2 993,50		143698	242	258	Empty	true
Intestine	UGT1A	15957	Ingel15957_GuillemetteC_no1_MGFPeaklist (F052936)	UDP-glucuronosyltransferase 1-3 OS=Homo sapiens GN=UGT1A3 PE=1 SV=1	P35503	CP13_3_HomoSapiens_9606_20130509.fasta	60 339,1	100,0 %	6	6	17	0,0660%	27,0%	FWVEFVMR	V	H	98,2 %	4,85	0	5	0	0	1	1 113,5549	2 589,00		36 332,8	461	468	Empty	false	P22309,P35504,P22310,Q9HAW9,Q9HAW8,P19224
Intestine	UGT1A	15957	Ingel15957_GuillemetteC_no1_MGFPeaklist (F052936)	UDP-glucuronosyltransferase 1-3 OS=Homo sapiens GN=UGT1A3 PE=1 SV=1	P35503	CP13_3_HomoSapiens_9606_20130509.fasta	60 339,1	100,0 %	6	6	17	0,0660%	27,0%	GAGVTLNVLEMTS	K	E	97,8 %	0,824	0	1	0	0	1	1 291,6563	2 463,00		113488	409	421	Empty	false	Q7Z6H8,P22309,P35504,P22310,A6NJC3,Q9HAW9,Q9HAW8,P19224
Intestine	UGT1A	15957	Ingel15957_GuillemetteC_no1_MGFPeaklist (F052936)	UDP-glucuronosyltransferase 1-3 OS=Homo sapiens GN=UGT1A3 PE=1 SV=1	P35503	CP13_3_HomoSapiens_9606_20130509.fasta	60 339,1	100,0 %	6	6	17	0,0660%	27,0%	GAGVTLNVLEMTSE	K	D	99,7 %	4,14	0	3	0	0	1	1 420,6989	2 473,00		321035	409	422	Empty	false	Q7Z6H8,P22309,P35504,P22310,A6NJC3,Q9HAW9,Q9HAW8,P19224
Intestine	UGT1A	15957	Ingel15957_GuillemetteC_no1_MGFPeaklist (F052936)	UDP-glucuronosyltransferase 1-3 OS=Homo sapiens GN=UGT1A3 PE=1 SV=1	P35503	CP13_3_HomoSapiens_9606_20130509.fasta	60 339,1	100,0 %	6	6	17	0,0660%	27,0%	GAGVTLNVLEMTSEDLENALK	K	A	99,7 %	5,18	0	6	14	0	2	2 204,1117	2 929,50		7400560	409	429	Empty	false	Q7Z6H8,P22309,P35504,P22310,A6NJC3,Q9HAW9,Q9HAW8,P19224
Intestine	UGT1A	15957	Ingel15957_GuillemetteC_no1_MGFPeaklist (F052936)	UDP-glucuronosyltransferase 1-3 OS=Homo sapiens GN=UGT1A3 PE=1 SV=1	P35503	CP13_3_HomoSapiens_9606_20130509.fasta	60 339,1	100,0 %	6	6	17	0,0660%	27,0%	GHQAVVLTPEVNMHIK	R	E	99,7 %	1,000	0	0	0	1	2	1 772,9477	2 077,00		13 712,5	55	70	Empty	true	P22310
Intestine	UGT1A	15957	Ingel15957_GuillemetteC_no1_MGFPeaklist (F052936)	UDP-glucuronosyltransferase 1-3 OS=Homo sapiens GN=UGT1A3 PE=1 SV=1	P35503	CP13_3_HomoSapiens_9606_20130509.fasta	60 339,1	100,0 %	6	6	17	0,0660%	27,0%	ILSHASVWLFR	D	G	99,2 %	1,02	0	1	0	0	1	1 328,7473	2 579,00		21 571,2	248	258	Empty	true
Intestine	UGT1A	15957	Ingel15957_GuillemetteC_no1_MGFPeaklist (F052936)	UDP-glucuronosyltransferase 1-3 OS=Homo sapiens GN=UGT1A3 PE=1 SV=1	P35503	CP13_3_HomoSapiens_9606_20130509.fasta	60 339,1	100,0 %	6	6	17	0,0660%	27,0%	IPQTVLWR	K	Y	99,7 %	0,886	0	49	0	0	2	1 012,5939	2 230,00		16100000	330	337	Empty	false	Q7Z6H8,P22309,P35504,P22310,A6NJC3,Q9HAW9,Q9HAW8,P19224
Intestine	UGT1A	15957	Ingel15957_GuillemetteC_no1_MGFPeaklist (F052936)	UDP-glucuronosyltransferase 1-3 OS=Homo sapiens GN=UGT1A3 PE=1 SV=1	P35503	CP13_3_HomoSapiens_9606_20130509.fasta	60 339,1	100,0 %	6	6	17	0,0660%	27,0%	IPTVFFLR	S	N	98,2 %	1,28	0	1	0	0	1	992,5928	2 541,00		21 561,6	167	174	Empty	true
Intestine	UGT1A	15957	Ingel15957_GuillemetteC_no1_MGFPeaklist (F052936)	UDP-glucuronosyltransferase 1-3 OS=Homo sapiens GN=UGT1A3 PE=1 SV=1	P35503	CP13_3_HomoSapiens_9606_20130509.fasta	60 339,1	100,0 %	6	6	17	0,0660%	27,0%	LPQNDLLGHPMTR	W	A	99,7 %	5,72	0	0	6	0	1	1 491,7739	1 949,50		869640	356	368	Empty	false	Q7Z6H8,P22309,P35504,P22310,A6NJC3,Q9HAW9,Q9HAW8,P19224
Intestine	UGT1A	15957	Ingel15957_GuillemetteC_no1_MGFPeaklist (F052936)	UDP-glucuronosyltransferase 1-3 OS=Homo sapiens GN=UGT1A3 PE=1 SV=1	P35503	CP13_3_HomoSapiens_9606_20130509.fasta	60 339,1	100,0 %	6	6	17	0,0660%	27,0%	MTSEDLENALK	E	A	99,7 %	1,80	0	1	0	0	1	1 250,5934	2 065,00		52 432,7	419	429	Empty	false	Q7Z6H8,P22309,P35504,P22310,A6NJC3,Q9HAW9,Q9HAW8,P19224
Intestine	UGT1A	15957	Ingel15957_GuillemetteC_no1_MGFPeaklist (F052936)	UDP-glucuronosyltransferase 1-3 OS=Homo sapiens GN=UGT1A3 PE=1 SV=1	P35503	CP13_3_HomoSapiens_9606_20130509.fasta	60 339,1	100,0 %	6	6	17	0,0660%	27,0%	RPVEPLDLAVFWVEFVMR	D	H	99,7 %	3,96	0	0	1	0	1	2 203,1733	3 243,00		47 870,6	451	468	Empty	false	P22309,P35504,P22310,Q9HAW9,Q9HAW8,P19224
Intestine	UGT1A	15957	Ingel15957_GuillemetteC_no1_MGFPeaklist (F052936)	UDP-glucuronosyltransferase 1-3 OS=Homo sapiens GN=UGT1A3 PE=1 SV=1	P35503	CP13_3_HomoSapiens_9606_20130509.fasta	60 339,1	100,0 %	6	6	17	0,0660%	27,0%	SLGSMVSEIPEK	F	K	99,7 %	2,92	0	3	0	0	1	1 276,6454	2 111,00		67 157,9	307	318	Empty	false	Q7Z6H8,P22309,P35504,P22310,A6NJC3,Q9HAW9,Q9HAW8,P19224
Intestine	UGT1A	15957	Ingel15957_GuillemetteC_no1_MGFPeaklist (F052936)	UDP-glucuronosyltransferase 1-3 OS=Homo sapiens GN=UGT1A3 PE=1 SV=1	P35503	CP13_3_HomoSapiens_9606_20130509.fasta	60 339,1	100,0 %	6	6	17	0,0660%	27,0%	SLGSMVSEIPEKK	F	A	99,7 %	2,36	0	0	2	0	1	1 404,7404	1 965,50		60 412,0	307	319	Empty	false	Q7Z6H8,P22309,P35504,P22310,A6NJC3,Q9HAW9,Q9HAW8,P19224
Intestine	UGT1A	15957	Ingel15957_GuillemetteC_no1_MGFPeaklist (F052936)	UDP-glucuronosyltransferase 1-3 OS=Homo sapiens GN=UGT1A3 PE=1 SV=1	P35503	CP13_3_HomoSapiens_9606_20130509.fasta	60 339,1	100,0 %	6	6	17	0,0660%	27,0%	VFWVEFVMR	A	H	99,7 %	4,92	0	4	0	0	1	1 212,6233	2 803,00		93 428,4	460	468	Empty	false	P22309,P35504,P22310,Q9HAW9,Q9HAW8,P19224
Intestine	UGT1A	15957	Ingel15957_GuillemetteC_no1_MGFPeaklist (F052936)	UDP-glucuronosyltransferase 1-3 OS=Homo sapiens GN=UGT1A3 PE=1 SV=1	P35503	CP13_3_HomoSapiens_9606_20130509.fasta	60 339,1	100,0 %	6	6	17	0,0660%	27,0%	VLEMTSEDLENALK	N	A	99,7 %	6,49	0	1	0	0	1	1 591,7885	2 353,00		12 607,9	416	429	Empty	false	Q7Z6H8,P22309,P35504,P22310,A6NJC3,Q9HAW9,Q9HAW8,P19224
Intestine	UGT1A	15957	Ingel15957_GuillemetteC_no1_MGFPeaklist (F052936)	UDP-glucuronosyltransferase 1-3 OS=Homo sapiens GN=UGT1A3 PE=1 SV=1	P35503	CP13_3_HomoSapiens_9606_20130509.fasta	60 339,1	100,0 %	6	6	17	0,0660%	27,0%	VLVVPIDGSHWLSMR	K	E	99,7 %	6,80	0	0	4	0	2	1 708,9204	2 525,50		156061	31	45	Empty	true
Intestine	UGT1A	15957	Ingel15957_GuillemetteC_no1_MGFPeaklist (F052936)	UDP-glucuronosyltransferase 1-3 OS=Homo sapiens GN=UGT1A3 PE=1 SV=1	P35503	CP13_3_HomoSapiens_9606_20130509.fasta	60 339,1	100,0 %	6	6	17	0,0660%	27,0%	WLPQNDLLGHPMTR	K	A	99,7 %	7,12	0	0	18	0	2	1 677,8532	2 172,50		13600000	355	368	Empty	false	Q7Z6H8,P22309,P35504,P22310,A6NJC3,Q9HAW9,Q9HAW8,P19224
Intestine	UGT1A	15957	Ingel15957_GuillemetteC_no1_MGFPeaklist (F052936)	UDP-glucuronosyltransferase 1-3 OS=Homo sapiens GN=UGT1A3 PE=1 SV=1	P35503	CP13_3_HomoSapiens_9606_20130509.fasta	60 339,1	100,0 %	6	6	17	0,0660%	27,0%	YLSIPTVFFLR	K	N	99,7 %	2,18	0	4	0	0	2	1 355,7722	2 911,50		50 661,7	164	174	Empty	true
Intestine	UGT1A	15957	Ingel15957_GuillemetteC_no1_MGFPeaklist (F052936)	UDP-glucuronosyltransferase 1-4 OS=Homo sapiens GN=UGT1A4 PE=1 SV=1	P22310	CP13_3_HomoSapiens_9606_20130509.fasta	60 025,8	100,0 %	3	3	13	0,0505%	26,4%	AMAIADALGK	K	I	99,7 %	5,40	0	50	0	2	2	976,5134	2 004,00		10700000	320	329	Empty	false	Q7Z6H8,P22309,P35503,P35504,A6NJC3,Q9HAW9,Q9HAW8,P19224
Intestine	UGT1A	15957	Ingel15957_GuillemetteC_no1_MGFPeaklist (F052936)	UDP-glucuronosyltransferase 1-4 OS=Homo sapiens GN=UGT1A4 PE=1 SV=1	P22310	CP13_3_HomoSapiens_9606_20130509.fasta	60 025,8	100,0 %	3	3	13	0,0505%	26,4%	AMAIADALGKIPQTVLWR	K	Y	99,7 %	1,17	0	0	9	0	2	1 954,0945	2 755,00		202261	320	337	Empty	false	Q7Z6H8,P22309,P35503,P35504,A6NJC3,Q9HAW9,Q9HAW8,P19224
Intestine	UGT1A	15957	Ingel15957_GuillemetteC_no1_MGFPeaklist (F052936)	UDP-glucuronosyltransferase 1-4 OS=Homo sapiens GN=UGT1A4 PE=1 SV=1	P22310	CP13_3_HomoSapiens_9606_20130509.fasta	60 025,8	100,0 %	3	3	13	0,0505%	26,4%	DLAVFWVEFVMR	L	H	99,7 %	4,00	0	1	0	0	1	1 511,7715	2 976,00		41 926,3	457	468	Empty	false	P22309,P35503,P35504,Q9HAW9,Q9HAW8,P19224
Intestine	UGT1A	15957	Ingel15957_GuillemetteC_no1_MGFPeaklist (F052936)	UDP-glucuronosyltransferase 1-4 OS=Homo sapiens GN=UGT1A4 PE=1 SV=1	P22310	CP13_3_HomoSapiens_9606_20130509.fasta	60 025,8	100,0 %	3	3	13	0,0505%	26,4%	DRPVEPLDLAVFW	K	V	99,7 %	3,66	0	2	0	0	1	1 556,8109	2 918,50		31 320,7	450	462	Empty	false	P22309,P35503,P35504,Q9HAW9,Q9HAW8,P19224
Intestine	UGT1A	15957	Ingel15957_GuillemetteC_no1_MGFPeaklist (F052936)	UDP-glucuronosyltransferase 1-4 OS=Homo sapiens GN=UGT1A4 PE=1 SV=1	P22310	CP13_3_HomoSapiens_9606_20130509.fasta	60 025,8	100,0 %	3	3	13	0,0505%	26,4%	DRPVEPLDLAVFWVEFVMR	K	H	99,7 %	0,000	0	11	50	6	2	2 318,2003	3 231,00		2780660	450	468	Empty	false	P22309,P35503,P35504,Q9HAW9,Q9HAW8,P19224
Intestine	UGT1A	15957	Ingel15957_GuillemetteC_no1_MGFPeaklist (F052936)	UDP-glucuronosyltransferase 1-4 OS=Homo sapiens GN=UGT1A4 PE=1 SV=1	P22310	CP13_3_HomoSapiens_9606_20130509.fasta	60 025,8	100,0 %	3	3	13	0,0505%	26,4%	EDLENALK	S	A	98,2 %	1,64	0	9	0	0	1	931,4732	1 869,00		638014	422	429	Empty	false	Q7Z6H8,P22309,P35503,P35504,A6NJC3,Q9HAW9,Q9HAW8,P19224
Intestine	UGT1A	15957	Ingel15957_GuillemetteC_no1_MGFPeaklist (F052936)	UDP-glucuronosyltransferase 1-4 OS=Homo sapiens GN=UGT1A4 PE=1 SV=1	P22310	CP13_3_HomoSapiens_9606_20130509.fasta	60 025,8	100,0 %	3	3	13	0,0505%	26,4%	EMTSEDLENALK	L	A	99,7 %	3,68	0	9	0	0	1	1 379,6360	2 119,00		1667470	418	429	Empty	false	Q7Z6H8,P22309,P35503,P35504,A6NJC3,Q9HAW9,Q9HAW8,P19224
Intestine	UGT1A	15957	Ingel15957_GuillemetteC_no1_MGFPeaklist (F052936)	UDP-glucuronosyltransferase 1-4 OS=Homo sapiens GN=UGT1A4 PE=1 SV=1	P22310	CP13_3_HomoSapiens_9606_20130509.fasta	60 025,8	100,0 %	3	3	13	0,0505%	26,4%	FWVEFVMR	V	H	98,2 %	4,85	0	5	0	0	1	1 113,5549	2 589,00		36 332,8	461	468	Empty	false	P22309,P35503,P35504,Q9HAW9,Q9HAW8,P19224
Intestine	UGT1A	15957	Ingel15957_GuillemetteC_no1_MGFPeaklist (F052936)	UDP-glucuronosyltransferase 1-4 OS=Homo sapiens GN=UGT1A4 PE=1 SV=1	P22310	CP13_3_HomoSapiens_9606_20130509.fasta	60 025,8	100,0 %	3	3	13	0,0505%	26,4%	GAGVTLNVLEMTS	K	E	97,8 %	0,824	0	1	0	0	1	1 291,6563	2 463,00		113488	409	421	Empty	false	Q7Z6H8,P22309,P35503,P35504,A6NJC3,Q9HAW9,Q9HAW8,P19224
Intestine	UGT1A	15957	Ingel15957_GuillemetteC_no1_MGFPeaklist (F052936)	UDP-glucuronosyltransferase 1-4 OS=Homo sapiens GN=UGT1A4 PE=1 SV=1	P22310	CP13_3_HomoSapiens_9606_20130509.fasta	60 025,8	100,0 %	3	3	13	0,0505%	26,4%	GAGVTLNVLEMTSE	K	D	99,7 %	4,14	0	3	0	0	1	1 420,6989	2 473,00		321035	409	422	Empty	false	Q7Z6H8,P22309,P35503,P35504,A6NJC3,Q9HAW9,Q9HAW8,P19224
Intestine	UGT1A	15957	Ingel15957_GuillemetteC_no1_MGFPeaklist (F052936)	UDP-glucuronosyltransferase 1-4 OS=Homo sapiens GN=UGT1A4 PE=1 SV=1	P22310	CP13_3_HomoSapiens_9606_20130509.fasta	60 025,8	100,0 %	3	3	13	0,0505%	26,4%	GAGVTLNVLEMTSEDLENALK	K	A	99,7 %	5,18	0	6	14	0	2	2 204,1117	2 929,50		7400560	409	429	Empty	false	Q7Z6H8,P22309,P35503,P35504,A6NJC3,Q9HAW9,Q9HAW8,P19224
Intestine	UGT1A	15957	Ingel15957_GuillemetteC_no1_MGFPeaklist (F052936)	UDP-glucuronosyltransferase 1-4 OS=Homo sapiens GN=UGT1A4 PE=1 SV=1	P22310	CP13_3_HomoSapiens_9606_20130509.fasta	60 025,8	100,0 %	3	3	13	0,0505%	26,4%	GHQAVVLTPEVNMHIK	R	E	99,7 %	1,000	0	0	0	1	2	1 772,9477	2 077,00		13 712,5	55	70	Empty	false	P35503
Intestine	UGT1A	15957	Ingel15957_GuillemetteC_no1_MGFPeaklist (F052936)	UDP-glucuronosyltransferase 1-4 OS=Homo sapiens GN=UGT1A4 PE=1 SV=1	P22310	CP13_3_HomoSapiens_9606_20130509.fasta	60 025,8	100,0 %	3	3	13	0,0505%	26,4%	IPQTVLWR	K	Y	99,7 %	0,886	0	49	0	0	2	1 012,5939	2 230,00		16100000	330	337	Empty	false	Q7Z6H8,P22309,P35503,P35504,A6NJC3,Q9HAW9,Q9HAW8,P19224
Intestine	UGT1A	15957	Ingel15957_GuillemetteC_no1_MGFPeaklist (F052936)	UDP-glucuronosyltransferase 1-4 OS=Homo sapiens GN=UGT1A4 PE=1 SV=1	P22310	CP13_3_HomoSapiens_9606_20130509.fasta	60 025,8	100,0 %	3	3	13	0,0505%	26,4%	LLTTNSDHMTFLQR	K	V	99,7 %	9,57	0	0	5	0	2	1 676,8426	2 136,00		267885	197	210	Empty	true	P35504
Intestine	UGT1A	15957	Ingel15957_GuillemetteC_no1_MGFPeaklist (F052936)	UDP-glucuronosyltransferase 1-4 OS=Homo sapiens GN=UGT1A4 PE=1 SV=1	P22310	CP13_3_HomoSapiens_9606_20130509.fasta	60 025,8	100,0 %	3	3	13	0,0505%	26,4%	LPQNDLLGHPMTR	W	A	99,7 %	5,72	0	0	6	0	1	1 491,7739	1 949,50		869640	356	368	Empty	false	Q7Z6H8,P22309,P35503,P35504,A6NJC3,Q9HAW9,Q9HAW8,P19224
Intestine	UGT1A	15957	Ingel15957_GuillemetteC_no1_MGFPeaklist (F052936)	UDP-glucuronosyltransferase 1-4 OS=Homo sapiens GN=UGT1A4 PE=1 SV=1	P22310	CP13_3_HomoSapiens_9606_20130509.fasta	60 025,8	100,0 %	3	3	13	0,0505%	26,4%	MTSEDLENALK	E	A	99,7 %	1,80	0	1	0	0	1	1 250,5934	2 065,00		52 432,7	419	429	Empty	false	Q7Z6H8,P22309,P35503,P35504,A6NJC3,Q9HAW9,Q9HAW8,P19224
Intestine	UGT1A	15957	Ingel15957_GuillemetteC_no1_MGFPeaklist (F052936)	UDP-glucuronosyltransferase 1-4 OS=Homo sapiens GN=UGT1A4 PE=1 SV=1	P22310	CP13_3_HomoSapiens_9606_20130509.fasta	60 025,8	100,0 %	3	3	13	0,0505%	26,4%	RPVEPLDLAVFWVEFVMR	D	H	99,7 %	3,96	0	0	1	0	1	2 203,1733	3 243,00		47 870,6	451	468	Empty	false	P22309,P35503,P35504,Q9HAW9,Q9HAW8,P19224
Intestine	UGT1A	15957	Ingel15957_GuillemetteC_no1_MGFPeaklist (F052936)	UDP-glucuronosyltransferase 1-4 OS=Homo sapiens GN=UGT1A4 PE=1 SV=1	P22310	CP13_3_HomoSapiens_9606_20130509.fasta	60 025,8	100,0 %	3	3	13	0,0505%	26,4%	SLGSMVSEIPEK	F	K	99,7 %	2,92	0	3	0	0	1	1 276,6454	2 111,00		67 157,9	307	318	Empty	false	Q7Z6H8,P22309,P35503,P35504,A6NJC3,Q9HAW9,Q9HAW8,P19224
Intestine	UGT1A	15957	Ingel15957_GuillemetteC_no1_MGFPeaklist (F052936)	UDP-glucuronosyltransferase 1-4 OS=Homo sapiens GN=UGT1A4 PE=1 SV=1	P22310	CP13_3_HomoSapiens_9606_20130509.fasta	60 025,8	100,0 %	3	3	13	0,0505%	26,4%	SLGSMVSEIPEKK	F	A	99,7 %	2,36	0	0	2	0	1	1 404,7404	1 965,50		60 412,0	307	319	Empty	false	Q7Z6H8,P22309,P35503,P35504,A6NJC3,Q9HAW9,Q9HAW8,P19224
Intestine	UGT1A	15957	Ingel15957_GuillemetteC_no1_MGFPeaklist (F052936)	UDP-glucuronosyltransferase 1-4 OS=Homo sapiens GN=UGT1A4 PE=1 SV=1	P22310	CP13_3_HomoSapiens_9606_20130509.fasta	60 025,8	100,0 %	3	3	13	0,0505%	26,4%	VFWVEFVMR	A	H	99,7 %	4,92	0	4	0	0	1	1 212,6233	2 803,00		93 428,4	460	468	Empty	false	P22309,P35503,P35504,Q9HAW9,Q9HAW8,P19224
Intestine	UGT1A	15957	Ingel15957_GuillemetteC_no1_MGFPeaklist (F052936)	UDP-glucuronosyltransferase 1-4 OS=Homo sapiens GN=UGT1A4 PE=1 SV=1	P22310	CP13_3_HomoSapiens_9606_20130509.fasta	60 025,8	100,0 %	3	3	13	0,0505%	26,4%	VLEMTSEDLENALK	N	A	99,7 %	6,49	0	1	0	0	1	1 591,7885	2 353,00		12 607,9	416	429	Empty	false	Q7Z6H8,P22309,P35503,P35504,A6NJC3,Q9HAW9,Q9HAW8,P19224
Intestine	UGT1A	15957	Ingel15957_GuillemetteC_no1_MGFPeaklist (F052936)	UDP-glucuronosyltransferase 1-4 OS=Homo sapiens GN=UGT1A4 PE=1 SV=1	P22310	CP13_3_HomoSapiens_9606_20130509.fasta	60 025,8	100,0 %	3	3	13	0,0505%	26,4%	VLVVPTDGSPWLSMR	K	E	99,7 %	7,35	0	6	0	0	2	1 656,8779	2 518,50		324741	31	45	Empty	true
Intestine	UGT1A	15957	Ingel15957_GuillemetteC_no1_MGFPeaklist (F052936)	UDP-glucuronosyltransferase 1-4 OS=Homo sapiens GN=UGT1A4 PE=1 SV=1	P22310	CP13_3_HomoSapiens_9606_20130509.fasta	60 025,8	100,0 %	3	3	13	0,0505%	26,4%	WLPQNDLLGHPMTR	K	A	99,7 %	7,12	0	0	18	0	2	1 677,8532	2 172,50		13600000	355	368	Empty	false	Q7Z6H8,P22309,P35503,P35504,A6NJC3,Q9HAW9,Q9HAW8,P19224
Intestine	UGT1A	15957	Ingel15957_GuillemetteC_no1_MGFPeaklist (F052936)	UDP-glucuronosyltransferase 1-4 OS=Homo sapiens GN=UGT1A4 PE=1 SV=1	P22310	CP13_3_HomoSapiens_9606_20130509.fasta	60 025,8	100,0 %	3	3	13	0,0505%	26,4%	YLSIPAVFFWR	K	Y	99,7 %	2,24	0	2	0	0	2	1 398,7568	2 935,00		40 460,5	164	174	Empty	true
Intestine	UGT1A	15957	Ingel15957_GuillemetteC_no1_MGFPeaklist (F052936)	UDP-glucuronosyltransferase 1-5 OS=Homo sapiens GN=UGT1A5 PE=2 SV=1	P35504	CP13_3_HomoSapiens_9606_20130509.fasta	60 072,0	100,0 %	2	2	2	0,00776%	23,4%	AMAIADALGK	K	I	99,7 %	5,40	0	50	0	2	2	976,5134	2 004,00		10700000	320	329	Empty	false	Q7Z6H8,P22309,P35503,P22310,A6NJC3,Q9HAW9,Q9HAW8,P19224
Intestine	UGT1A	15957	Ingel15957_GuillemetteC_no1_MGFPeaklist (F052936)	UDP-glucuronosyltransferase 1-5 OS=Homo sapiens GN=UGT1A5 PE=2 SV=1	P35504	CP13_3_HomoSapiens_9606_20130509.fasta	60 072,0	100,0 %	2	2	2	0,00776%	23,4%	AMAIADALGKIPQTVLWR	K	Y	99,7 %	1,17	0	0	9	0	2	1 954,0945	2 755,00		202261	320	337	Empty	false	Q7Z6H8,P22309,P35503,P22310,A6NJC3,Q9HAW9,Q9HAW8,P19224
Intestine	UGT1A	15957	Ingel15957_GuillemetteC_no1_MGFPeaklist (F052936)	UDP-glucuronosyltransferase 1-5 OS=Homo sapiens GN=UGT1A5 PE=2 SV=1	P35504	CP13_3_HomoSapiens_9606_20130509.fasta	60 072,0	100,0 %	2	2	2	0,00776%	23,4%	DLAVFWVEFVMR	L	H	99,7 %	4,00	0	1	0	0	1	1 511,7715	2 976,00		41 926,3	457	468	Empty	false	P22309,P35503,P22310,Q9HAW9,Q9HAW8,P19224
Intestine	UGT1A	15957	Ingel15957_GuillemetteC_no1_MGFPeaklist (F052936)	UDP-glucuronosyltransferase 1-5 OS=Homo sapiens GN=UGT1A5 PE=2 SV=1	P35504	CP13_3_HomoSapiens_9606_20130509.fasta	60 072,0	100,0 %	2	2	2	0,00776%	23,4%	DRPVEPLDLAVFW	K	V	99,7 %	3,66	0	2	0	0	1	1 556,8109	2 918,50		31 320,7	450	462	Empty	false	P22309,P35503,P22310,Q9HAW9,Q9HAW8,P19224
Intestine	UGT1A	15957	Ingel15957_GuillemetteC_no1_MGFPeaklist (F052936)	UDP-glucuronosyltransferase 1-5 OS=Homo sapiens GN=UGT1A5 PE=2 SV=1	P35504	CP13_3_HomoSapiens_9606_20130509.fasta	60 072,0	100,0 %	2	2	2	0,00776%	23,4%	DRPVEPLDLAVFWVEFVMR	K	H	99,7 %	0,000	0	11	50	6	2	2 318,2003	3 231,00		2780660	450	468	Empty	false	P22309,P35503,P22310,Q9HAW9,Q9HAW8,P19224
Intestine	UGT1A	15957	Ingel15957_GuillemetteC_no1_MGFPeaklist (F052936)	UDP-glucuronosyltransferase 1-5 OS=Homo sapiens GN=UGT1A5 PE=2 SV=1	P35504	CP13_3_HomoSapiens_9606_20130509.fasta	60 072,0	100,0 %	2	2	2	0,00776%	23,4%	EDLENALK	S	A	98,2 %	1,64	0	9	0	0	1	931,4732	1 869,00		638014	422	429	Empty	false	Q7Z6H8,P22309,P35503,P22310,A6NJC3,Q9HAW9,Q9HAW8,P19224
Intestine	UGT1A	15957	Ingel15957_GuillemetteC_no1_MGFPeaklist (F052936)	UDP-glucuronosyltransferase 1-5 OS=Homo sapiens GN=UGT1A5 PE=2 SV=1	P35504	CP13_3_HomoSapiens_9606_20130509.fasta	60 072,0	100,0 %	2	2	2	0,00776%	23,4%	EMTSEDLENALK	L	A	99,7 %	3,68	0	9	0	0	1	1 379,6360	2 119,00		1667470	418	429	Empty	false	Q7Z6H8,P22309,P35503,P22310,A6NJC3,Q9HAW9,Q9HAW8,P19224
Intestine	UGT1A	15957	Ingel15957_GuillemetteC_no1_MGFPeaklist (F052936)	UDP-glucuronosyltransferase 1-5 OS=Homo sapiens GN=UGT1A5 PE=2 SV=1	P35504	CP13_3_HomoSapiens_9606_20130509.fasta	60 072,0	100,0 %	2	2	2	0,00776%	23,4%	FWVEFVMR	V	H	98,2 %	4,85	0	5	0	0	1	1 113,5549	2 589,00		36 332,8	461	468	Empty	false	P22309,P35503,P22310,Q9HAW9,Q9HAW8,P19224
Intestine	UGT1A	15957	Ingel15957_GuillemetteC_no1_MGFPeaklist (F052936)	UDP-glucuronosyltransferase 1-5 OS=Homo sapiens GN=UGT1A5 PE=2 SV=1	P35504	CP13_3_HomoSapiens_9606_20130509.fasta	60 072,0	100,0 %	2	2	2	0,00776%	23,4%	GAGVTLNVLEMTS	K	E	97,8 %	0,824	0	1	0	0	1	1 291,6563	2 463,00		113488	409	421	Empty	false	Q7Z6H8,P22309,P35503,P22310,A6NJC3,Q9HAW9,Q9HAW8,P19224
Intestine	UGT1A	15957	Ingel15957_GuillemetteC_no1_MGFPeaklist (F052936)	UDP-glucuronosyltransferase 1-5 OS=Homo sapiens GN=UGT1A5 PE=2 SV=1	P35504	CP13_3_HomoSapiens_9606_20130509.fasta	60 072,0	100,0 %	2	2	2	0,00776%	23,4%	GAGVTLNVLEMTSE	K	D	99,7 %	4,14	0	3	0	0	1	1 420,6989	2 473,00		321035	409	422	Empty	false	Q7Z6H8,P22309,P35503,P22310,A6NJC3,Q9HAW9,Q9HAW8,P19224
Intestine	UGT1A	15957	Ingel15957_GuillemetteC_no1_MGFPeaklist (F052936)	UDP-glucuronosyltransferase 1-5 OS=Homo sapiens GN=UGT1A5 PE=2 SV=1	P35504	CP13_3_HomoSapiens_9606_20130509.fasta	60 072,0	100,0 %	2	2	2	0,00776%	23,4%	GAGVTLNVLEMTSEDLENALK	K	A	99,7 %	5,18	0	6	14	0	2	2 204,1117	2 929,50		7400560	409	429	Empty	false	Q7Z6H8,P22309,P35503,P22310,A6NJC3,Q9HAW9,Q9HAW8,P19224
Intestine	UGT1A	15957	Ingel15957_GuillemetteC_no1_MGFPeaklist (F052936)	UDP-glucuronosyltransferase 1-5 OS=Homo sapiens GN=UGT1A5 PE=2 SV=1	P35504	CP13_3_HomoSapiens_9606_20130509.fasta	60 072,0	100,0 %	2	2	2	0,00776%	23,4%	IPQTVLWR	K	Y	99,7 %	0,886	0	49	0	0	2	1 012,5939	2 230,00		16100000	330	337	Empty	false	Q7Z6H8,P22309,P35503,P22310,A6NJC3,Q9HAW9,Q9HAW8,P19224
Intestine	UGT1A	15957	Ingel15957_GuillemetteC_no1_MGFPeaklist (F052936)	UDP-glucuronosyltransferase 1-5 OS=Homo sapiens GN=UGT1A5 PE=2 SV=1	P35504	CP13_3_HomoSapiens_9606_20130509.fasta	60 072,0	100,0 %	2	2	2	0,00776%	23,4%	LLTTNSDHMTFLQR	R	V	99,7 %	9,57	0	0	5	0	2	1 676,8426	2 136,00		267885	197	210	Empty	false	P22310
Intestine	UGT1A	15957	Ingel15957_GuillemetteC_no1_MGFPeaklist (F052936)	UDP-glucuronosyltransferase 1-5 OS=Homo sapiens GN=UGT1A5 PE=2 SV=1	P35504	CP13_3_HomoSapiens_9606_20130509.fasta	60 072,0	100,0 %	2	2	2	0,00776%	23,4%	LPQNDLLGHPMTR	W	A	99,7 %	5,72	0	0	6	0	1	1 491,7739	1 949,50		869640	356	368	Empty	false	Q7Z6H8,P22309,P35503,P22310,A6NJC3,Q9HAW9,Q9HAW8,P19224
Intestine	UGT1A	15957	Ingel15957_GuillemetteC_no1_MGFPeaklist (F052936)	UDP-glucuronosyltransferase 1-5 OS=Homo sapiens GN=UGT1A5 PE=2 SV=1	P35504	CP13_3_HomoSapiens_9606_20130509.fasta	60 072,0	100,0 %	2	2	2	0,00776%	23,4%	MTSEDLENALK	E	A	99,7 %	1,80	0	1	0	0	1	1 250,5934	2 065,00		52 432,7	419	429	Empty	false	Q7Z6H8,P22309,P35503,P22310,A6NJC3,Q9HAW9,Q9HAW8,P19224
Intestine	UGT1A	15957	Ingel15957_GuillemetteC_no1_MGFPeaklist (F052936)	UDP-glucuronosyltransferase 1-5 OS=Homo sapiens GN=UGT1A5 PE=2 SV=1	P35504	CP13_3_HomoSapiens_9606_20130509.fasta	60 072,0	100,0 %	2	2	2	0,00776%	23,4%	RPVEPLDLAVFWVEFVMR	D	H	99,7 %	3,96	0	0	1	0	1	2 203,1733	3 243,00		47 870,6	451	468	Empty	false	P22309,P35503,P22310,Q9HAW9,Q9HAW8,P19224
Intestine	UGT1A	15957	Ingel15957_GuillemetteC_no1_MGFPeaklist (F052936)	UDP-glucuronosyltransferase 1-5 OS=Homo sapiens GN=UGT1A5 PE=2 SV=1	P35504	CP13_3_HomoSapiens_9606_20130509.fasta	60 072,0	100,0 %	2	2	2	0,00776%	23,4%	SLGSMVSEIPEK	F	K	99,7 %	2,92	0	3	0	0	1	1 276,6454	2 111,00		67 157,9	307	318	Empty	false	Q7Z6H8,P22309,P35503,P22310,A6NJC3,Q9HAW9,Q9HAW8,P19224
Intestine	UGT1A	15957	Ingel15957_GuillemetteC_no1_MGFPeaklist (F052936)	UDP-glucuronosyltransferase 1-5 OS=Homo sapiens GN=UGT1A5 PE=2 SV=1	P35504	CP13_3_HomoSapiens_9606_20130509.fasta	60 072,0	100,0 %	2	2	2	0,00776%	23,4%	SLGSMVSEIPEKK	F	A	99,7 %	2,36	0	0	2	0	1	1 404,7404	1 965,50		60 412,0	307	319	Empty	false	Q7Z6H8,P22309,P35503,P22310,A6NJC3,Q9HAW9,Q9HAW8,P19224
Intestine	UGT1A	15957	Ingel15957_GuillemetteC_no1_MGFPeaklist (F052936)	UDP-glucuronosyltransferase 1-5 OS=Homo sapiens GN=UGT1A5 PE=2 SV=1	P35504	CP13_3_HomoSapiens_9606_20130509.fasta	60 072,0	100,0 %	2	2	2	0,00776%	23,4%	VFWVEFVMR	A	H	99,7 %	4,92	0	4	0	0	1	1 212,6233	2 803,00		93 428,4	460	468	Empty	false	P22309,P35503,P22310,Q9HAW9,Q9HAW8,P19224
Intestine	UGT1A	15957	Ingel15957_GuillemetteC_no1_MGFPeaklist (F052936)	UDP-glucuronosyltransferase 1-5 OS=Homo sapiens GN=UGT1A5 PE=2 SV=1	P35504	CP13_3_HomoSapiens_9606_20130509.fasta	60 072,0	100,0 %	2	2	2	0,00776%	23,4%	VLEMTSEDLENALK	N	A	99,7 %	6,49	0	1	0	0	1	1 591,7885	2 353,00		12 607,9	416	429	Empty	false	Q7Z6H8,P22309,P35503,P22310,A6NJC3,Q9HAW9,Q9HAW8,P19224
Intestine	UGT1A	15957	Ingel15957_GuillemetteC_no1_MGFPeaklist (F052936)	UDP-glucuronosyltransferase 1-5 OS=Homo sapiens GN=UGT1A5 PE=2 SV=1	P35504	CP13_3_HomoSapiens_9606_20130509.fasta	60 072,0	100,0 %	2	2	2	0,00776%	23,4%	VLVVPTDGSHWLSMR	K	E	99,7 %	4,49	0	0	1	0	2	1 696,8840	2 380,00		14 783,2	31	45	Empty	true
Intestine	UGT1A	15957	Ingel15957_GuillemetteC_no1_MGFPeaklist (F052936)	UDP-glucuronosyltransferase 1-5 OS=Homo sapiens GN=UGT1A5 PE=2 SV=1	P35504	CP13_3_HomoSapiens_9606_20130509.fasta	60 072,0	100,0 %	2	2	2	0,00776%	23,4%	WLPQNDLLGHPMTR	K	A	99,7 %	7,12	0	0	18	0	2	1 677,8532	2 172,50		13600000	355	368	Empty	false	Q7Z6H8,P22309,P35503,P22310,A6NJC3,Q9HAW9,Q9HAW8,P19224
Intestine	UGT1A	15957	Ingel15957_GuillemetteC_no1_MGFPeaklist (F052936)	UDP-glucuronosyltransferase 1-5 OS=Homo sapiens GN=UGT1A5 PE=2 SV=1	P35504	CP13_3_HomoSapiens_9606_20130509.fasta	60 072,0	100,0 %	2	2	2	0,00776%	23,4%	YLSIPAVFFLR	K	N	99,7 %	3,03	0	1	0	0	2	1 325,7616	2 927,00		8 531,39	164	174	Empty	true
Intestine	UGT1A	16001	Ingel16001_GuillemetteC_MR_2012_33_S9_11_MGFPeaklist (F052999)	UDP-glucuronosyltransferase 1-10 OS=Homo sapiens GN=UGT1A10 PE=2 SV=1	Q7Z6H8,Q9HAW8	CP13_3_HomoSapiens_9606_20130509.fasta	59 810,1	99,3 %	1	1	2	0,0129%	9,25%	ALGKIPQTVLWR	D	Y	99,7 %	3,39	0	0	1	0	1	1 381,8316			6 757,50	322	333	Empty	false	P22309,P35503,P35504,P22310,A6NJC3,Q9HAW9,P19224
Intestine	UGT1A	16001	Ingel16001_GuillemetteC_MR_2012_33_S9_11_MGFPeaklist (F052999)	UDP-glucuronosyltransferase 1-10 OS=Homo sapiens GN=UGT1A10 PE=2 SV=1	Q7Z6H8,Q9HAW8	CP13_3_HomoSapiens_9606_20130509.fasta	59 810,1	99,3 %	1	1	2	0,0129%	9,25%	AMAIADALGKIPQTVLWR	K	Y	99,7 %	1,47	0	0	2	0	2	1 954,0945			4 743,64	316	333	Empty	false	P22309,P35503,P35504,P22310,A6NJC3,Q9HAW9,P19224
Intestine	UGT1A	16001	Ingel16001_GuillemetteC_MR_2012_33_S9_11_MGFPeaklist (F052999)	UDP-glucuronosyltransferase 1-10 OS=Homo sapiens GN=UGT1A10 PE=2 SV=1	Q7Z6H8,Q9HAW8	CP13_3_HomoSapiens_9606_20130509.fasta	59 810,1	99,3 %	1	1	2	0,0129%	9,25%	GHEVVVVMPEVSWQLER	R	S	99,7 %	7,07	0	0	2	0	2	1 994,0164			20 293,2	52	68	Empty	true
Intestine	UGT1A	16001	Ingel16001_GuillemetteC_MR_2012_33_S9_11_MGFPeaklist (F052999)	UDP-glucuronosyltransferase 1-10 OS=Homo sapiens GN=UGT1A10 PE=2 SV=1	Q7Z6H8,Q9HAW8	CP13_3_HomoSapiens_9606_20130509.fasta	59 810,1	99,3 %	1	1	2	0,0129%	9,25%	IPQTVLWR	K	Y	99,7 %	0,495	0	3	0	0	2	1 012,5939			31 708,2	326	333	Empty	false	P22309,P35503,P35504,P22310,A6NJC3,Q9HAW9,P19224
Intestine	UGT1A	16001	Ingel16001_GuillemetteC_MR_2012_33_S9_11_MGFPeaklist (F052999)	UDP-glucuronosyltransferase 1-10 OS=Homo sapiens GN=UGT1A10 PE=2 SV=1	Q7Z6H8,Q9HAW8	CP13_3_HomoSapiens_9606_20130509.fasta	59 810,1	99,3 %	1	1	2	0,0129%	9,25%	LPQNDLLGHPMTR	W	A	99,7 %	4,34	0	0	2	0	1	1 491,7739			10 552,8	352	364	Empty	false	P22309,P35503,P35504,P22310,A6NJC3,Q9HAW9,P19224
Intestine	UGT1A	16001	Ingel16001_GuillemetteC_MR_2012_33_S9_11_MGFPeaklist (F052999)	UDP-glucuronosyltransferase 1-10 OS=Homo sapiens GN=UGT1A10 PE=2 SV=1	Q7Z6H8,Q9HAW8	CP13_3_HomoSapiens_9606_20130509.fasta	59 810,1	99,3 %	1	1	2	0,0129%	9,25%	WLPQNDLLGHPMTR	K	A	99,7 %	4,66	0	0	2	0	2	1 677,8532			56 565,6	351	364	Empty	false	P22309,P35503,P35504,P22310,A6NJC3,Q9HAW9,P19224
Intestine	UGT1A	16001	Ingel16001_GuillemetteC_MR_2012_33_S9_11_MGFPeaklist (F052999)	UDP-glucuronosyltransferase 1-10 OS=Homo sapiens GN=UGT1A10 PE=2 SV=1	Q7Z6H8,Q9HAW8	CP13_3_HomoSapiens_9606_20130509.fasta	59 810,1	99,3 %	1	1	2	0,0129%	9,25%	ALGKIPQTVLWR	D	Y	99,7 %	3,39	0	0	1	0	1	1 381,8316			6 757,50	322	333	Empty	false	P22309,P35503,P35504,P22310,A6NJC3,Q9HAW9,P19224
Intestine	UGT1A	16001	Ingel16001_GuillemetteC_MR_2012_33_S9_11_MGFPeaklist (F052999)	UDP-glucuronosyltransferase 1-10 OS=Homo sapiens GN=UGT1A10 PE=2 SV=1	Q7Z6H8,Q9HAW8	CP13_3_HomoSapiens_9606_20130509.fasta	59 810,1	99,3 %	1	1	2	0,0129%	9,25%	AMAIADALGKIPQTVLWR	K	Y	99,7 %	1,47	0	0	2	0	2	1 954,0945			4 743,64	316	333	Empty	false	P22309,P35503,P35504,P22310,A6NJC3,Q9HAW9,P19224
Intestine	UGT1A	16001	Ingel16001_GuillemetteC_MR_2012_33_S9_11_MGFPeaklist (F052999)	UDP-glucuronosyltransferase 1-10 OS=Homo sapiens GN=UGT1A10 PE=2 SV=1	Q7Z6H8,Q9HAW8	CP13_3_HomoSapiens_9606_20130509.fasta	59 810,1	99,3 %	1	1	2	0,0129%	9,25%	GHEVVVVMPEVSWQLER	R	S	99,7 %	7,07	0	0	2	0	2	1 994,0164			20 293,2	52	68	Empty	true
Intestine	UGT1A	16001	Ingel16001_GuillemetteC_MR_2012_33_S9_11_MGFPeaklist (F052999)	UDP-glucuronosyltransferase 1-10 OS=Homo sapiens GN=UGT1A10 PE=2 SV=1	Q7Z6H8,Q9HAW8	CP13_3_HomoSapiens_9606_20130509.fasta	59 810,1	99,3 %	1	1	2	0,0129%	9,25%	IPQTVLWR	K	Y	99,7 %	0,495	0	3	0	0	2	1 012,5939			31 708,2	326	333	Empty	false	P22309,P35503,P35504,P22310,A6NJC3,Q9HAW9,P19224
Intestine	UGT1A	16001	Ingel16001_GuillemetteC_MR_2012_33_S9_11_MGFPeaklist (F052999)	UDP-glucuronosyltransferase 1-10 OS=Homo sapiens GN=UGT1A10 PE=2 SV=1	Q7Z6H8,Q9HAW8	CP13_3_HomoSapiens_9606_20130509.fasta	59 810,1	99,3 %	1	1	2	0,0129%	9,25%	LPQNDLLGHPMTR	W	A	99,7 %	4,34	0	0	2	0	1	1 491,7739			10 552,8	352	364	Empty	false	P22309,P35503,P35504,P22310,A6NJC3,Q9HAW9,P19224
Intestine	UGT1A	16001	Ingel16001_GuillemetteC_MR_2012_33_S9_11_MGFPeaklist (F052999)	UDP-glucuronosyltransferase 1-10 OS=Homo sapiens GN=UGT1A10 PE=2 SV=1	Q7Z6H8,Q9HAW8	CP13_3_HomoSapiens_9606_20130509.fasta	59 810,1	99,3 %	1	1	2	0,0129%	9,25%	WLPQNDLLGHPMTR	K	A	99,7 %	4,66	0	0	2	0	2	1 677,8532			56 565,6	351	364	Empty	false	P22309,P35503,P35504,P22310,A6NJC3,Q9HAW9,P19224
Intestine	UGT1A	16001	Ingel16001_GuillemetteC_MR_2012_33_S9_11_MGFPeaklist (F052999)	UDP-glucuronosyltransferase 1-1 OS=Homo sapiens GN=UGT1A1 PE=1 SV=1	A6NJC3,P22309	CP13_3_HomoSapiens_9606_20130509.fasta	59 592,1	100,0 %	10	11	16	0,103%	16,3%	ALGKIPQTVLWR	D	Y	99,7 %	3,39	0	0	1	0	1	1 381,8316			6 757,50	325	336	Empty	true	Q7Z6H8,P35503,P35504,P22310,Q9HAW9,Q9HAW8,P19224
Intestine	UGT1A	16001	Ingel16001_GuillemetteC_MR_2012_33_S9_11_MGFPeaklist (F052999)	UDP-glucuronosyltransferase 1-1 OS=Homo sapiens GN=UGT1A1 PE=1 SV=1	A6NJC3,P22309	CP13_3_HomoSapiens_9606_20130509.fasta	59 592,1	100,0 %	10	11	16	0,103%	16,3%	AMAIADALGKIPQTVLWR	K	Y	99,7 %	1,47	0	0	2	0	2	1 954,0945			4 743,64	319	336	Empty	true	Q7Z6H8,P35503,P35504,P22310,Q9HAW9,Q9HAW8,P19224
Intestine	UGT1A	16001	Ingel16001_GuillemetteC_MR_2012_33_S9_11_MGFPeaklist (F052999)	UDP-glucuronosyltransferase 1-1 OS=Homo sapiens GN=UGT1A1 PE=1 SV=1	A6NJC3,P22309	CP13_3_HomoSapiens_9606_20130509.fasta	59 592,1	100,0 %	10	11	16	0,103%	16,3%	DGAFYTLK	R	T	99,7 %	1,000	0	1	0	0	2	914,4619			10 626,0	70	77	Empty	true
Intestine	UGT1A	16001	Ingel16001_GuillemetteC_MR_2012_33_S9_11_MGFPeaklist (F052999)	UDP-glucuronosyltransferase 1-1 OS=Homo sapiens GN=UGT1A1 PE=1 SV=1	A6NJC3,P22309	CP13_3_HomoSapiens_9606_20130509.fasta	59 592,1	100,0 %	10	11	16	0,103%	16,3%	EDVKESFVSLGHNVFENDSFLQR	R	V	99,7 %	3,77	0	0	1	1	2	2 696,2951			23 302,5	86	108	Empty	true
Intestine	UGT1A	16001	Ingel16001_GuillemetteC_MR_2012_33_S9_11_MGFPeaklist (F052999)	UDP-glucuronosyltransferase 1-1 OS=Homo sapiens GN=UGT1A1 PE=1 SV=1	A6NJC3,P22309	CP13_3_HomoSapiens_9606_20130509.fasta	59 592,1	100,0 %	10	11	16	0,103%	16,3%	ESFVSLGHNVFENDSFLQR	K	V	99,7 %	4,82	0	0	1	0	2	2 225,0621			3 681,72	90	108	Empty	true
Intestine	UGT1A	16001	Ingel16001_GuillemetteC_MR_2012_33_S9_11_MGFPeaklist (F052999)	UDP-glucuronosyltransferase 1-1 OS=Homo sapiens GN=UGT1A1 PE=1 SV=1	A6NJC3,P22309	CP13_3_HomoSapiens_9606_20130509.fasta	59 592,1	100,0 %	10	11	16	0,103%	16,3%	GHEIVVLAPDASLYIR	R	D	99,7 %	6,29	0	0	1	0	2	1 752,9644			12 141,2	54	69	Empty	true
Intestine	UGT1A	16001	Ingel16001_GuillemetteC_MR_2012_33_S9_11_MGFPeaklist (F052999)	UDP-glucuronosyltransferase 1-1 OS=Homo sapiens GN=UGT1A1 PE=1 SV=1	A6NJC3,P22309	CP13_3_HomoSapiens_9606_20130509.fasta	59 592,1	100,0 %	10	11	16	0,103%	16,3%	IPQTVLWR	K	Y	99,7 %	0,495	0	3	0	0	2	1 012,5939			31 708,2	329	336	Empty	true	Q7Z6H8,P35503,P35504,P22310,Q9HAW9,Q9HAW8,P19224
Intestine	UGT1A	16001	Ingel16001_GuillemetteC_MR_2012_33_S9_11_MGFPeaklist (F052999)	UDP-glucuronosyltransferase 1-1 OS=Homo sapiens GN=UGT1A1 PE=1 SV=1	A6NJC3,P22309	CP13_3_HomoSapiens_9606_20130509.fasta	59 592,1	100,0 %	10	11	16	0,103%	16,3%	LPQNDLLGHPMTR	W	A	99,7 %	4,34	0	0	2	0	1	1 491,7739			10 552,8	355	367	Empty	true	Q7Z6H8,P35503,P35504,P22310,Q9HAW9,Q9HAW8,P19224
Intestine	UGT1A	16001	Ingel16001_GuillemetteC_MR_2012_33_S9_11_MGFPeaklist (F052999)	UDP-glucuronosyltransferase 1-1 OS=Homo sapiens GN=UGT1A1 PE=1 SV=1	A6NJC3,P22309	CP13_3_HomoSapiens_9606_20130509.fasta	59 592,1	100,0 %	10	11	16	0,103%	16,3%	TYPVPFQR	K	E	98,5 %	0,745	0	1	0	0	2	1 007,5309			27 836,7	78	85	Empty	true
Intestine	UGT1A	16001	Ingel16001_GuillemetteC_MR_2012_33_S9_11_MGFPeaklist (F052999)	UDP-glucuronosyltransferase 1-1 OS=Homo sapiens GN=UGT1A1 PE=1 SV=1	A6NJC3,P22309	CP13_3_HomoSapiens_9606_20130509.fasta	59 592,1	100,0 %	10	11	16	0,103%	16,3%	WLPQNDLLGHPMTR	K	A	99,7 %	4,66	0	0	2	0	2	1 677,8532			56 565,6	354	367	Empty	true	Q7Z6H8,P35503,P35504,P22310,Q9HAW9,Q9HAW8,P19224
Intestine	UGT1A	16001	Ingel16001_GuillemetteC_MR_2012_33_S9_11_MGFPeaklist (F052999)	UDP-glucuronosyltransferase 1-1 OS=Homo sapiens GN=UGT1A1 PE=1 SV=1	A6NJC3,P22309	CP13_3_HomoSapiens_9606_20130509.fasta	59 592,1	100,0 %	10	11	16	0,103%	16,3%	ALGKIPQTVLWR	D	Y	99,7 %	3,39	0	0	1	0	1	1 381,8316			6 757,50	325	336	Empty	true	Q7Z6H8,P35503,P35504,P22310,Q9HAW9,Q9HAW8,P19224
Intestine	UGT1A	16001	Ingel16001_GuillemetteC_MR_2012_33_S9_11_MGFPeaklist (F052999)	UDP-glucuronosyltransferase 1-1 OS=Homo sapiens GN=UGT1A1 PE=1 SV=1	A6NJC3,P22309	CP13_3_HomoSapiens_9606_20130509.fasta	59 592,1	100,0 %	10	11	16	0,103%	16,3%	AMAIADALGKIPQTVLWR	K	Y	99,7 %	1,47	0	0	2	0	2	1 954,0945			4 743,64	319	336	Empty	true	Q7Z6H8,P35503,P35504,P22310,Q9HAW9,Q9HAW8,P19224
Intestine	UGT1A	16001	Ingel16001_GuillemetteC_MR_2012_33_S9_11_MGFPeaklist (F052999)	UDP-glucuronosyltransferase 1-1 OS=Homo sapiens GN=UGT1A1 PE=1 SV=1	A6NJC3,P22309	CP13_3_HomoSapiens_9606_20130509.fasta	59 592,1	100,0 %	10	11	16	0,103%	16,3%	DGAFYTLK	R	T	99,7 %	1,000	0	1	0	0	2	914,4619			10 626,0	70	77	Empty	true
Intestine	UGT1A	16001	Ingel16001_GuillemetteC_MR_2012_33_S9_11_MGFPeaklist (F052999)	UDP-glucuronosyltransferase 1-1 OS=Homo sapiens GN=UGT1A1 PE=1 SV=1	A6NJC3,P22309	CP13_3_HomoSapiens_9606_20130509.fasta	59 592,1	100,0 %	10	11	16	0,103%	16,3%	EDVKESFVSLGHNVFENDSFLQR	R	V	99,7 %	3,77	0	0	1	1	2	2 696,2951			23 302,5	86	108	Empty	true
Intestine	UGT1A	16001	Ingel16001_GuillemetteC_MR_2012_33_S9_11_MGFPeaklist (F052999)	UDP-glucuronosyltransferase 1-1 OS=Homo sapiens GN=UGT1A1 PE=1 SV=1	A6NJC3,P22309	CP13_3_HomoSapiens_9606_20130509.fasta	59 592,1	100,0 %	10	11	16	0,103%	16,3%	ESFVSLGHNVFENDSFLQR	K	V	99,7 %	4,82	0	0	1	0	2	2 225,0621			3 681,72	90	108	Empty	true
Intestine	UGT1A	16001	Ingel16001_GuillemetteC_MR_2012_33_S9_11_MGFPeaklist (F052999)	UDP-glucuronosyltransferase 1-1 OS=Homo sapiens GN=UGT1A1 PE=1 SV=1	A6NJC3,P22309	CP13_3_HomoSapiens_9606_20130509.fasta	59 592,1	100,0 %	10	11	16	0,103%	16,3%	GHEIVVLAPDASLYIR	R	D	99,7 %	6,29	0	0	1	0	2	1 752,9644			12 141,2	54	69	Empty	true
Intestine	UGT1A	16001	Ingel16001_GuillemetteC_MR_2012_33_S9_11_MGFPeaklist (F052999)	UDP-glucuronosyltransferase 1-1 OS=Homo sapiens GN=UGT1A1 PE=1 SV=1	A6NJC3,P22309	CP13_3_HomoSapiens_9606_20130509.fasta	59 592,1	100,0 %	10	11	16	0,103%	16,3%	IPQTVLWR	K	Y	99,7 %	0,495	0	3	0	0	2	1 012,5939			31 708,2	329	336	Empty	true	Q7Z6H8,P35503,P35504,P22310,Q9HAW9,Q9HAW8,P19224
Intestine	UGT1A	16001	Ingel16001_GuillemetteC_MR_2012_33_S9_11_MGFPeaklist (F052999)	UDP-glucuronosyltransferase 1-1 OS=Homo sapiens GN=UGT1A1 PE=1 SV=1	A6NJC3,P22309	CP13_3_HomoSapiens_9606_20130509.fasta	59 592,1	100,0 %	10	11	16	0,103%	16,3%	LPQNDLLGHPMTR	W	A	99,7 %	4,34	0	0	2	0	1	1 491,7739			10 552,8	355	367	Empty	true	Q7Z6H8,P35503,P35504,P22310,Q9HAW9,Q9HAW8,P19224
Intestine	UGT1A	16001	Ingel16001_GuillemetteC_MR_2012_33_S9_11_MGFPeaklist (F052999)	UDP-glucuronosyltransferase 1-1 OS=Homo sapiens GN=UGT1A1 PE=1 SV=1	A6NJC3,P22309	CP13_3_HomoSapiens_9606_20130509.fasta	59 592,1	100,0 %	10	11	16	0,103%	16,3%	TYPVPFQR	K	E	98,5 %	0,745	0	1	0	0	2	1 007,5309			27 836,7	78	85	Empty	true
Intestine	UGT1A	16001	Ingel16001_GuillemetteC_MR_2012_33_S9_11_MGFPeaklist (F052999)	UDP-glucuronosyltransferase 1-1 OS=Homo sapiens GN=UGT1A1 PE=1 SV=1	A6NJC3,P22309	CP13_3_HomoSapiens_9606_20130509.fasta	59 592,1	100,0 %	10	11	16	0,103%	16,3%	WLPQNDLLGHPMTR	K	A	99,7 %	4,66	0	0	2	0	2	1 677,8532			56 565,6	354	367	Empty	true	Q7Z6H8,P35503,P35504,P22310,Q9HAW9,Q9HAW8,P19224

## Sheet: PeptideReport_UGT1A_HT-29
HT29-UGT1A_GuillemetteC, Peptide report created on 11/24/2016
Experiment: HT29-UGT1A GuillemetteC
	Peak List Generator: unknown
		Version: unknown
		Charge States Calculated: unknown
		Deisotoped: unknown
		Textual Annotation: unknown
	Database Set: 1 Database
		Database Name: the CP13_3_HomoSapiens_9606_20130509 database
			Version: unknown
			Taxonomy: All Entries
			Number of Proteins: 89704
		Does database contain common contaminants?: unknown
	Search Engine Set: 1 Search Engine
		Search Engine: Mascot
			Version: 2.4.1
			Samples: All Samples
			Fragment Tolerance: 0,100 Da (Monoisotopic)
			Parent Tolerance: 0,100 Da (Monoisotopic)
			Fixed Modifications: +57 on C (Carbamidomethyl) (Ingel16210_GuillemetteC_MR2012-39-1_MGFPeaklist (F052938), Ingel16211_GuillemetteC_MR2012-39-2_MGFPeaklist (F052946))
			Variable Modifications: -18 on n (Glu->pyro-Glu), -17 on n (Gln->pyro-Glu), +1 on NQ (Deamidated), +16 on M (Oxidation)
			Database: the CP13_3_HomoSapiens_9606_20130509 database (unknown version, 89704 entries)
			Digestion Enzyme: Trypsin
			Max Missed Cleavages: 2
			Probability Model: Analysis performed prior to Scaffold 4
	Scaffold: Version: Scaffold_4.6.1
		Modification Metadata Set: 1541 modifications
			Source: C:\Program Files\Scaffold 4\parameters\unimod.xml
			Comment:
		Protein Grouping Strategy: MS-sample specific grouping with binary peptide-protein weights
		Peptide Thresholds: 95,0 % minimum
		Protein Thresholds: 95,0 % minimum and 1 peptide minimum
		Peptide FDR: 0,4 % (Decoy)
		Protein FDR: 3,3 % (Decoy)
		GO Annotation Source(s):
		Alternate ID Source(s):
Experiment name	Biological sample category	Biological sample name	MS/MS sample name	Protein name	Protein accession numbers	Database sources	Protein molecular weight (Da)	Protein identification probability	Exclusive unique peptide count	Exclusive unique spectrum count	Exclusive spectrum count	Percentage of total spectra	Percentage sequence coverage	Peptide sequence	Previous amino acid	Next amino acid	Best Peptide identification probability	Number of identified +1H spectra	Number of identified +2H spectra	Number of identified +3H spectra	Number of identified +4H spectra	Number of enzymatic termini	Calculated +1H Peptide Mass (AMU)	Median Retention Time	Total Precursor Intensity	Total TIC	Peptide start index	Peptide stop index	Star Category	Assigned	Other Proteins
HT-29	UGT1A	15997	Ingel15997_GuillemetteC_MR-201233_01_MGFPeaklist (F053021)	Human UDP-glucuronosyltransferase 1A6 isoform 1	UGT1A6_i1_S381R	GuillemetteC_UGT_20131017.fasta	60 821,2	100,0 %	8	12	19	0,108%	32,0%	AMAIADALGK	K	I	99,7 %	0	4	0	0	2	960,5184	2 040,50		549546	318	327	Empty	false	UGT1A8_i1_A368T,UGT1A10_i1_K402T,UGT1A10_i1_L109F,UGT1A1_i1_A511P,UGT1A6_i1_A497X,UGT1A10_i1_E139K,UGT1A10_i1_L474M,UGT1A10_i1_A102V,UGT1A1_i1_P387S,UGT1A6_i1_G308E,UGT1A10_i1_A401P,UGT1A10_i1_I105M,UGT1A1_i1_G395V,UGT1A10_i1_I105L,UGT1A8_i1_T240A,UGT1A8_i1_L228I,UGT1A10_i1_P387H,UGT1A8_i1_A144V,UGT1A1_i1_P387H,UGT1A8_i1_A173V,P19224,UGT1A1_i1_I370V,UGT1A10_i1_L244I,UGT1A8_i1_K132R,UGT1A1_i1_R209…
HT-29	UGT1A	15997	Ingel15997_GuillemetteC_MR-201233_01_MGFPeaklist (F053021)	Human UDP-glucuronosyltransferase 1A6 isoform 1	UGT1A6_i1_S381R	GuillemetteC_UGT_20131017.fasta	60 821,2	100,0 %	8	12	19	0,108%	32,0%	AMAIADALGKIPQTVLWR	K	Y	99,7 %	0	1	21	2	2	1 954,0945	2 686,00		1704130	318	335	Empty	false	UGT1A8_i1_A368T,UGT1A10_i1_K402T,UGT1A10_i1_L109F,UGT1A1_i1_A511P,UGT1A6_i1_A497X,UGT1A10_i1_E139K,UGT1A10_i1_L474M,UGT1A10_i1_A102V,UGT1A1_i1_P387S,UGT1A6_i1_G308E,UGT1A10_i1_A401P,UGT1A10_i1_I105M,UGT1A1_i1_G395V,UGT1A10_i1_I105L,UGT1A8_i1_T240A,UGT1A8_i1_L228I,UGT1A10_i1_P387H,UGT1A8_i1_A144V,UGT1A1_i1_P387H,UGT1A8_i1_A173V,P19224,UGT1A1_i1_I370V,UGT1A10_i1_L244I,UGT1A8_i1_K132R,UGT1A1_i1_R209…
HT-29	UGT1A	15997	Ingel15997_GuillemetteC_MR-201233_01_MGFPeaklist (F053021)	Human UDP-glucuronosyltransferase 1A6 isoform 1	UGT1A6_i1_S381R	GuillemetteC_UGT_20131017.fasta	60 821,2	100,0 %	8	12	19	0,108%	32,0%	AVINDKSYKENIMR	K	L	99,7 %	0	0	1	5	2	1 680,8738	1 752,50		525762	428	441	Empty	false	UGT1A8_i1_A368T,UGT1A10_i1_K402T,UGT1A10_i1_L109F,UGT1A1_i1_A511P,UGT1A6_i1_A497X,UGT1A10_i1_E139K,UGT1A10_i1_L474M,UGT1A10_i1_A102V,UGT1A1_i1_P387S,UGT1A6_i1_G308E,UGT1A10_i1_A401P,UGT1A10_i1_I105M,UGT1A1_i1_G395V,UGT1A10_i1_I105L,UGT1A8_i1_T240A,UGT1A8_i1_L228I,UGT1A10_i1_P387H,UGT1A8_i1_A144V,UGT1A1_i1_P387H,UGT1A8_i1_A173V,P19224,UGT1A1_i1_I370V,UGT1A10_i1_L244I,UGT1A8_i1_K132R,UGT1A1_i1_R209…
HT-29	UGT1A	15997	Ingel15997_GuillemetteC_MR-201233_01_MGFPeaklist (F053021)	Human UDP-glucuronosyltransferase 1A6 isoform 1	UGT1A6_i1_S381R	GuillemetteC_UGT_20131017.fasta	60 821,2	100,0 %	8	12	19	0,108%	32,0%	DIVEVLSDRGHEIVVVVPEVNLLLK	K	E	99,7 %	0	0	0	2	2	2 784,5872	2 781,00		67 640,6	44	68	Empty	true	UGT1A6_i1_Y486D,UGT1A6_i1_S375F,UGT1A6_i1_A511P,UGT1A6_i1_T181A,UGT1A6_i1_S488F,UGT1A6_i1_A497X,UGT1A6_i1_P387H,UGT1A6_i1_K402T,UGT1A6_i1_G308E,UGT1A6_i1_I294T,UGT1A6_i1_A401P,UGT1A6_i1_S70Y,UGT1A6_i1,UGT1A6_i1_L496X,UGT1A6_i1_A368T,UGT1A6_i1_G22C,P19224,UGT1A6_i1_S7A,UGT1A6_i1_L474M
HT-29	UGT1A	15997	Ingel15997_GuillemetteC_MR-201233_01_MGFPeaklist (F053021)	Human UDP-glucuronosyltransferase 1A6 isoform 1	UGT1A6_i1_S381R	GuillemetteC_UGT_20131017.fasta	60 821,2	100,0 %	8	12	19	0,108%	32,0%	DRPVEPLDLAVFWVEFVMR	K	H	99,7 %	0	1	1	1	2	2 318,2003	2 976,00		46 347,1	448	466	Empty	false	UGT1A8_i1_A368T,UGT1A10_i1_K402T,UGT1A10_i1_L109F,UGT1A1_i1_A511P,UGT1A6_i1_A497X,UGT1A10_i1_E139K,UGT1A10_i1_L474M,UGT1A10_i1_A102V,UGT1A1_i1_P387S,UGT1A6_i1_G308E,UGT1A10_i1_A401P,UGT1A10_i1_I105M,UGT1A1_i1_G395V,UGT1A10_i1_I105L,UGT1A8_i1_T240A,UGT1A8_i1_L228I,UGT1A10_i1_P387H,UGT1A8_i1_A144V,UGT1A1_i1_P387H,UGT1A8_i1_A173V,P19224,UGT1A1_i1_I370V,UGT1A10_i1_L244I,UGT1A8_i1_K132R,UGT1A1_i1_R209…
HT-29	UGT1A	15997	Ingel15997_GuillemetteC_MR-201233_01_MGFPeaklist (F053021)	Human UDP-glucuronosyltransferase 1A6 isoform 1	UGT1A6_i1_S381R	GuillemetteC_UGT_20131017.fasta	60 821,2	100,0 %	8	12	19	0,108%	32,0%	GAGVTLNVLEMTSEDLENALK	K	A	99,7 %	0	1	4	0	2	2 204,1117	2 915,00		218315	407	427	Empty	false	UGT1A8_i1_A368T,UGT1A10_i1_K402T,UGT1A10_i1_L109F,UGT1A1_i1_A511P,UGT1A6_i1_A497X,UGT1A10_i1_E139K,UGT1A10_i1_L474M,UGT1A10_i1_A102V,UGT1A1_i1_P387S,UGT1A6_i1_G308E,UGT1A10_i1_A401P,UGT1A10_i1_I105M,UGT1A1_i1_G395V,UGT1A10_i1_I105L,UGT1A8_i1_T240A,UGT1A8_i1_L228I,UGT1A10_i1_P387H,UGT1A8_i1_A144V,UGT1A1_i1_P387H,UGT1A8_i1_A173V,P19224,UGT1A1_i1_I370V,UGT1A10_i1_L244I,UGT1A8_i1_K132R,UGT1A1_i1_R209…
[truncated: 3,718 more rows]
