# Supplementary material for: Endogenous Protein Interactome of Human UDP-Glucuronosyltransferases Exposed by Untargeted Proteomics
Source: Front Pharmacol. 2017 Feb 3;8:23. doi: 10.3389/fphar.2017.00023 (PMC5290407; doi:10.3389/fphar.2017.00023)
Supplement: Supplementary Table S2 — LC-MS/MS identification of interacting proteins in human tissue S9 fractions. [file Table2.XLSX]

## Sheet: Summary of datasets
Summary of datasets
Name of LC-MS/MS dataset	Description of samples	Raw LC-MS/MS file number	IP name	Total number of identified proteins1	MS/MS data reports (Supplemental Table #)
Liver	IP with Ab #9348 UGT1A/Liver-S9	20080,20081,20470,20471	L5, L6, L7, L8	182	S4
	IP with rabbit IgG/Liver-S9	20082,20083,20468,20469	L1, L2, L3, L4
Kidney	IP with Ab #9348 UGT1A/Kidney-S9	15794,15996,16197	K4, K5, K6	206	S5
	IP with rabbit IgG/Kidney-S9	15796,15995,16196	K1, K2, K3
Intestine	IP with Ab #9348 UGT1A/Liver-S9	15957.2	I4, I5	128	S6
	IP with rabbit IgG/Liver-S9	15959.2	I1, I2
HT-29	IP with Ab #9348 UGT1A/HT-29	15997,16195,16211	HT4, HT5, HT6	310	S7
	IP with rabbit IgG/HT-29	15999,16194,16210	HT1, HT2, HT3
1Based on Scaffold criteria: peptide and protein probability: 95%, minimum number of peptides: 2

## Sheet: Liver
UGT1A enzymes - Liver interaction proteins
		Probability SCORES			Spectral counts
					IP_UGT1A				IP_CONTROL
PROTID	GENE	UGT1A_FC_A	UGT1A_FC_B	UGT1A_SP	IP_L8	IP_L7	IP_L6	IP_L5	IP_L4	IP_L3	IP_L2	IP_L1
P02671	FGA	42.13	41.56	1	69	105	72	44	0	0	0	0
Q93100	PHKB	28.93	28.55	1	56	44	60	33	0	0	0	0
P46019	PHKA2	27.76	26.62	1	30	50	59	41	0	0	0	0
P02675	FGB	11.14	11.04	1	16	24	16	14	0	0	0	0
P15735	PHKG2	11.03	10.49	1	12	16	27	13	0	0	0	0
P32119	PRDX2	8.46	7.62	1	27	14	10	4	0	0	0	0
P02679	FGG	8.91	6.09	0.98	26	13	0	15	0	0	0	0
P16662	UGT2B7	5.62	5.53	1	9	7	7	8	0	0	0	0
Q06830	PRDX1	4.39	3.42	0.96	10	4	11	0	0	0	0	0
P08107	HSPA1A;HSPA1B	3.3	2.76	0.91	11	10	8	2	4	0	0	0
Q16629	SRSF7	2.77	2.73	0.91	4	3	2	3	0	0	0	0
P35579	MYH9	3.8	2.67	1	13	0	6	9	0	0	1	0
Q13011	ECH1	3.18	2.61	0.95	5	10	2	0	0	0	0	0
O60437	PPL	3.91	2.59	0.82	9	14	0	0	0	0	0	0
P02533	KRT14	3.2	2.29	0.93	11	0	0	4	0	0	0	0
P05141	SLC25A5	2.41	2.2	0.9	3	0	3	3	0	0	0	0
Q92538	GBF1	2.3	2.15	0.4	1	2	5	1	0	0	0	0
P12259	F5	2.38	2.13	0.42	2	0	5	2	0	0	0	0
P00738	HP	2	1.99	0.73	2	2	2	1	0	0	0	0
P06133	UGT2B4	2.53	1.98	0.87	8	4	0	0	0	0	0	0
P43490	NAMPT	2.21	1.92	0.82	5	4	0	2	1	0	0	0
P04004	SEBOX;VTN	2.14	1.89	0.7	6	4	2	1	2	0	0	0
P35527	KRT9	3.22	1.75	0.77	28	0	3	4	1	1	1	0
P21980	TGM2	1.9	1.74	0.72	4	1	1	2	1	0	0	0
P13647	KRT5	2.44	1.71	0.62	13	0	3	2	3	0	0	0
P34931	HSPA1L	2.01	1.66	0.68	7	7	7	2	5	0	0	1
P62424	RPL7A	2.02	1.55	0.71	7	16	4	6	7	3	0	0
P48668	KRT6C	2.16	1.54	0.47	9	0	0	0	0	0	0	0
Q9UJS0	SLC25A13	1.68	1.53	0.47	3	0	2	0	0	0	0	0
Q8IVM0	CCDC50	1.67	1.53	0.71	0	3	2	0	0	0	0	0
P11021	HSPA5	1.62	1.52	0.74	38	39	55	24	20	16	8	9
P05091	ALDH2	1.64	1.5	0.59	3	2	0	0	0	0	0	0
P45880	VDAC2	1.64	1.5	0.69	3	2	0	0	0	0	0	0
Q15293	RCN1	1.53	1.48	0.49	2	1	1	0	0	0	0	0
P49411	TUFM	1.63	1.46	0.51	1	4	0	0	0	0	0	0	Threshold FC_B=1.42
B7Z6Z4	MYL6	1.45	1.38	0.57	2	0	0	1	0	0	0	0
P30048	PRDX3	1.64	1.37	0.43	5	0	0	0	0	0	0	0
Q13247	SRSF6	1.48	1.35	0.49	1	3	0	1	1	0	0	0
F5GWP8	JUP	1.51	1.32	0.32	4	0	0	0	0	0	0	0
Q9Y3U8	RPL36	1.5	1.32	0.39	0	4	0	0	0	0	0	0
P22307	SCP2	1.38	1.32	0.34	1	2	0	0	0	0	0	0
P61254	RPL26	1.6	1.29	0.75	4	4	0	0	0	1	0	0
P35580	MYH10	1.39	1.27	0.07	0	0	0	2	0	0	0	0
E9PAV3	NACA	1.39	1.27	0.28	0	0	0	2	0	0	0	0
P18124	RPL7	1.61	1.27	0.71	12	9	6	7	4	8	0	0
P62263	RPS14	1.37	1.26	0.4	0	3	0	0	0	0	0	0
Q14254	FLOT2	1.39	1.26	0.32	3	0	0	0	0	0	0	0
P68871	HBB	1.51	1.26	0.45	6	4	2	2	3	2	0	0
O75955	FLOT1	1.39	1.26	0.34	3	0	0	0	0	0	0	0
Q02878	RPL6	1.6	1.22	0.6	10	18	6	8	8	7	0	1
Q8IYQ7	THNSL1	1.25	1.19	0.15	0	2	0	0	0	0	0	0
Q96RQ3	MCCC1	1.25	1.19	0.13	0	2	0	0	0	0	0	0
Q07955	SRSF1	1.25	1.19	0.28	0	2	0	0	0	0	0	0
P62269	RPS18	1.49	1.17	0.48	11	6	8	7	8	5	0	1
P27635	RPL10	1.37	1.15	0.52	0	3	0	2	2	0	0	0
P62701	RPS4X	1.36	1.13	0.5	2	4	0	0	2	0	0	0
P13639	EEF2	1.26	1.08	0.5	2	3	0	0	2	0	0	0
Q9HCC0	MCCC2	1.22	1.05	0.37	3	0	0	1	2	0	0	0
P62753	RPS6	1.28	1.04	0.35	6	4	2	2	3	2	0	1
Q00266	MAT1A	1.11	1.04	0.35	11	13	6	11	10	5	3	4
P50914	RPL14	1.25	1.03	0.31	3	6	2	2	5	2	0	0
P11142	HSPA8	1.27	0.99	0.34	8	9	6	2	8	5	0	0
P06576	ATP5B	1.3	0.99	0.33	7	16	7	5	10	8	0	0
P08319	ADH4	1.03	0.98	0.13	78	51	46	38	56	29	18	19
P53621	COPA	1.1	0.96	0.24	2	1	0	1	3	0	0	0
P11498	PC	1.4	0.95	0.62	12	20	4	2	10	7	0	0
P0C0L4	C4A	1.1	0.94	0.26	3	0	0	0	0	1	0	0
P17858	PFKL	1.36	0.94	0.42	8	0	2	0	3	1	0	0
P19474	TRIM21	1.33	0.94	0.38	13	3	4	1	5	3	0	1
P04264	KRT1	1.33	0.91	0.5	75	12	18	16	29	5	13	5
P52272	HNRNPM	1.24	0.9	0.42	3	8	0	1	2	3	0	0
P61353	RPL27	1.1	0.89	0.26	2	3	0	2	4	1	0	0
P62249	RPS16	1.08	0.89	0.44	3	8	1	5	4	2	2	1
P04792	HSPB1	1.02	0.88	0.3	6	9	6	4	6	7	1	1
O60814	HIST1H2BK	1.03	0.88	0.42	4	3	6	5	2	3	3	1
Q14117	DPYS	0.97	0.86	0.17	0	2	0	0	2	0	0	0
P54840	GYS2	1.08	0.86	0.25	2	2	5	1	5	2	0	0
P04908	HIST1H2AB;HIST1...	1.07	0.85	0.38	3	3	0	0	2	0	0	1
P84103	SRSF3	1.08	0.85	0.32	1	2	4	0	2	2	0	0
P62851	RPS25	1.04	0.84	0.31	3	3	1	0	3	0	1	0
P13645	KRT10	1.36	0.84	0.6	42	4	20	18	19	0	9	7
P36542	ATP5C1	1.03	0.84	0.34	0	0	3	1	4	0	0	0
P07327	ADH1A	0.91	0.84	0.08	53	40	41	26	42	18	21	17
P48735	IDH2	1.11	0.83	0.25	9	4	4	1	9	3	0	0
Q13885	TUBB2A	1.11	0.82	0.16	41	45	19	23	43	22	0	12
P08637	FCGR3A	1.02	0.82	0.37	2	2	5	6	4	1	2	2
Q16822	PCK2	1.03	0.81	0.41	24	35	17	10	36	17	2	3
P50225	SULT1A1	0.96	0.8	0.24	3	0	0	0	3	0	0	0
P01009	SERPINA1	0.87	0.8	0	0	1	0	0	2	0	0	0
P62847	RPS24	1.06	0.8	0.34	9	3	2	2	4	4	1	0
P08311	CTSG	0.91	0.78	0.33	2	1	0	0	0	2	0	0
P35908	KRT2	1.1	0.77	0.48	23	5	10	10	12	0	7	5
P62906	RPL10A	0.97	0.76	0.37	3	3	0	0	2	2	0	0
P62244	RPS15A	0.92	0.76	0.2	3	0	0	0	1	0	0	1
P30050	RPL12	0.87	0.75	0.17	0	2	0	0	3	0	0	0
P68363	TUBA1B	0.8	0.73	0.09	37	33	61	19	41	23	19	21
P58166	INHBE	0.89	0.73	0.22	2	2	0	0	3	1	0	0
P62241	RPS8	0.94	0.73	0.32	10	15	3	6	11	9	2	1
P83731	RPL24	0.76	0.72	0.07	5	4	3	4	5	3	3	2
P00326	ADH1C	0.96	0.72	0.68	18	18	27	16	0	0	18	14
Q02543	RPL18A	0.88	0.72	0.16	1	3	1	0	6	0	0	0
P68371	TUBB4B	0.73	0.71	0	44	43	34	35	50	30	23	21
P68104	EEF1A1	0.79	0.71	0.05	14	10	7	9	16	9	4	4
P62917	RPL8	0.87	0.69	0.13	5	5	0	4	3	5	1	1
P18077	RPL35A	0.9	0.69	0.32	2	4	0	0	3	2	0	0
P10909	CLU	0.92	0.69	0.24	4	2	4	0	7	2	0	0
P25705	ATP5A1	0.9	0.68	0.14	10	14	6	4	12	11	0	2
P49327	FASN	0.83	0.67	0.18	1	3	0	0	2	2	0	0
P28332	ADH6	0.88	0.67	0.2	4	3	3	0	5	2	1	0
P60709	ACTB	0.73	0.67	0.01	26	26	37	21	30	20	19	15
P51570	GALK1	0.88	0.66	0.18	2	2	3	5	7	5	0	0
Q6IB77	GLYAT	0.87	0.65	0.22	0	0	1	3	5	1	0	0
J3QQ67	RPL18	0.74	0.65	0.16	6	4	5	4	9	2	3	3
P33121	ACSL1	0.78	0.65	0.06	12	7	4	7	13	8	3	2
P46776	RPL27A	0.78	0.65	0.24	2	5	0	3	6	2	1	1
P61313	RPL15	0.8	0.64	0.15	5	3	3	2	4	6	1	0
P45954	ACADSB	0.8	0.64	0.14	3	0	0	0	5	0	0	0
P23378	GLDC	0.85	0.64	0.22	2	4	0	0	2	3	0	0
P42765	ACAA2	0.77	0.64	0.05	12	11	14	10	12	19	2	5
H0YLA4	H0YLA4	0.87	0.63	0.28	2	1	0	4	2	0	3	0
P46781	RPS9	0.69	0.63	0.07	7	5	4	3	6	6	3	2
P62280	RPS11	0.77	0.61	0.2	1	3	0	0	3	2	0	0
P26373	RPL13	0.65	0.59	0.06	6	9	6	5	7	7	5	4
P62826	RAN	0.73	0.58	0.24	1	3	0	0	1	2	1	0
P15880	RPS2	0.62	0.56	0.06	12	9	6	6	9	9	6	6
P68366	TUBA4A	1.41	0.55	0.71	28	24	0	0	30	0	0	0
P23396	RPS3	0.65	0.55	0.08	5	3	4	6	4	3	5	4
P51659	HSD17B4	0.63	0.54	0	1	0	0	0	0	3	0	0
P62913	RPL11	0.7	0.53	0.09	0	3	3	2	4	3	2	0
P48047	ATP5O	0.65	0.53	0.17	0	2	0	0	0	2	1	0
Q96Q07	BTBD9	0.77	0.53	0.4	1	0	5	4	3	0	5	0
Q04828	AKR1C1	0.62	0.53	0	0	1	0	0	2	2	0	0
P62277	RPS13	0.74	0.53	0.28	5	1	0	0	2	0	1	2
P04208	P04208	0.67	0.52	0.07	1	0	2	2	2	0	0	4
Q8TEM1	NUP210	0.6	0.5	0	0	1	1	0	0	0	1	2
P35232	PHB	0.59	0.5	0	1	1	0	0	4	2	0	0
P23141	CES1	0.58	0.49	0	1	0	0	0	1	3	0	0
P84098	RPL19	0.59	0.48	0.11	2	1	0	0	1	3	1	0
P39023	RPL3	0.58	0.48	0	0	1	1	0	1	4	0	0
P36578	RPL4	0.54	0.48	0.04	5	13	4	2	10	6	5	5
P01764	P01764	0.72	0.46	0.4	0	0	2	5	0	0	1	5
P35555	FBN1	0.55	0.46	0	0	0	1	0	2	0	2	0
P12109	COL6A1	0.66	0.44	0.31	2	0	5	8	3	2	5	4
P32969	RPL9	0.57	0.43	0.13	1	0	3	0	4	0	2	1
P12110	COL6A2	0.57	0.42	0.06	3	0	0	2	4	0	3	1
O95954	FTCD	0.53	0.4	0.04	0	3	0	0	2	5	0	0
Q99623	PHB2	0.47	0.4	0.08	1	0	4	0	4	2	2	2
P23083	P23083	0.49	0.4	0	0	0	0	1	0	0	0	4
F5H2F4	MTHFD1	0.54	0.4	0.05	4	7	0	3	7	6	4	1
P10515	DLAT	0.46	0.39	0.04	1	2	2	0	4	5	1	1
H0Y8B6	H0Y8B6	0.54	0.39	0.05	2	0	5	5	9	8	1	2
P01772	P01772	0.51	0.36	0.09	0	0	3	2	0	0	3	4
P07437	TUBB	0.67	0.36	0	0	63	37	42	58	31	22	21
P18621	RPL17-C18orf32;...	0.42	0.35	0.04	5	4	1	2	10	2	4	5
P00966	ASS1	0.51	0.35	0.04	2	7	0	3	7	11	1	0
P06309	P06309	0.42	0.34	0	0	0	0	1	0	0	1	4
P00325	ADH1B	0.7	0.34	0.01	0	57	67	44	52	23	33	29
P62841	RPS15	0.44	0.34	0.04	2	0	1	2	1	4	3	2
M0QYS1	RPL13A	0.39	0.32	0.04	2	7	1	1	6	8	4	2
Q15059	BRD3	0.53	0.31	0.2	16	1	0	1	14	4	4	2
P01861	IGHG4	0.62	0.31	0.44	0	0	11	0	0	0	0	9
P01834	IGKC	0.6	0.3	0.42	2	0	19	9	3	0	9	13
P00338	LDHA	0.38	0.3	0.06	1	2	0	0	2	0	4	2
P0CG05	Ig	0.57	0.28	0.4	2	0	16	14	3	0	10	16
P68032	ACTC1	0.62	0.26	0.34	20	0	19	0	25	13	0	6
P69905	HBA1;HBA2	0.32	0.25	0.04	1	3	0	0	3	1	4	4
P31327	CPS1	0.59	0.25	0	0	143	87	74	147	102	41	36
K7EJM4	VAT1	0.32	0.25	0.01	0	2	0	0	16	2	0	0
P62805	HIST1H4A;HIST1H...	0.38	0.24	0.28	0	0	3	5	0	0	8	6
P01762	P01762	0.3	0.23	0	0	0	0	1	0	0	4	4
G3V576	G3V576	0.3	0.23	0	0	0	0	1	0	0	5	3
P12111	COL6A3	0.23	0.2	0.02	4	1	2	2	13	5	5	11
P01859	IGHG2	0.42	0.2	0.15	0	1	14	0	6	4	0	13
P01857	IGHG1	0.27	0.19	0.02	2	4	13	7	12	9	10	27
P18135	Ig	0.31	0.18	0.01	0	2	0	6	0	0	5	14
Q9Y6C2	EMILIN1	0	0	0	0	0	0	0	5	0	0	0
Q9UPP5	KIAA1107	0	0	0	0	0	0	0	0	0	0	2
Q16363	LAMA4	0	0	0	0	0	0	0	0	0	0	9
P05089	ARG1	0	0	0	0	0	0	0	0	0	3	5
Q15911	ZFHX3	0	0	0	0	0	0	0	0	2	0	0
P01625	Ig	0	0	0	0	0	0	0	0	0	0	7
P00505	GOT2	0	0	0	0	0	0	0	0	0	6	5

## Sheet: Kidney
UGT1A enzymes - Kidney interaction proteins
		Probability SCORES			Spectral counts
					IP_UGT1A			IP_CONTROL
PROTID	GENE	UGT1A_FC_A	UGT1A_FC_B	UGT1A_SP	IP_K6	IP_K5	IP_K4	IP_K3	IP_K2	IP_K1
P68366	TUBA4A	12.85	12.81	1	56	38	19	0	0	0
Q16629	SRSF7	7.05	6.86	1	30	27	6	0	0	0
Q9BVA1	TUBB2B	11.66	6.61	0.99	72	0	24	0	0	0
Q07955	SRSF1	7.37	6.45	1	43	27	3	0	0	0
Q02880	TOP2B	6.12	5.93	1	23	25	5	0	0	0
P62424	RPL7A	4.85	4.76	1	20	16	4	0	0	0
P17858	PFKL	4.78	4.68	1	19	9	7	0	0	0
P62995	TRA2B	4.42	4.21	1	24	8	4	0	0	0
P36578	RPL4	4.5	4.15	1	7	11	9	0	0	0
P25705	ATP5A1	4.15	4.1	1	18	10	4	0	0	0
P35579	MYH9	4.4	4.1	1	8	21	4	0	0	0
P15880	RPS2	4.35	3.89	1	5	11	9	0	0	0
Q02878	RPL6	4.11	3.84	0.98	9	18	10	0	2	0
P32119	PRDX2	4.05	3.6	1	25	23	2	0	2	0
Q0VG54	Q0VG54	3.28	3.2	1	7	12	3	0	0	0
P84103	SRSF3	3.18	3.15	1	10	6	4	0	0	0
Q06830	PRDX1	4.41	3.08	0.98	10	29	0	0	0	0
P52272	HNRNPM	2.84	2.74	1	25	18	15	0	0	3
P11142	HSPA8	3.3	2.7	0.97	16	0	5	0	0	0
O95436	SLC34A2	2.71	2.66	1	6	9	2	0	0	0
Q13885	TUBB2A	6.22	2.55	0.49	0	57	0	0	0	0
P61313	RPL15	2.51	2.48	1	16	21	6	0	0	2
P50914	RPL14	2.67	2.46	0.97	4	3	5	0	0	0
Q13247	SRSF6	2.94	2.45	0.97	16	8	0	0	0	0
P35749	MYH11	2.67	2.3	0.83	10	10	0	0	0	0
P42765	ACAA2	2.7	2.3	0.98	14	7	0	0	0	0
P08107	HSPA1A;HSPA1B	2.62	2.26	0.96	13	7	0	0	0	0
Q59G71	TNS1	2.63	2.23	0.81	7	12	0	0	0	0
P00966	ASS1	2.66	2.22	0.96	16	5	0	0	0	0
O75494	SRSF10	2.66	2.22	0.96	16	5	0	0	0	0
Q92538	GBF1	2.55	2.16	0.75	0	5	5	0	0	0
P11498	PC	2.44	2.11	0.9	13	5	0	0	0	0
Q15287	RNPS1	2.5	2.1	0.94	15	4	0	0	0	0
P60660	MYL6	2.09	2.08	0.96	5	3	2	0	0	0
P46781	RPS9	2.23	2	0.95	9	6	0	0	0	0
G3V2A3	G3V2A3	3.29	1.99	0.48	0	25	0	0	0	0
P39023	RPL3	2.32	1.93	0.89	3	0	5	0	0	0
Q13595	TRA2A	2.06	1.88	0.94	8	5	0	0	0	0
Q9UKV3	ACIN1	2.24	1.86	0.64	14	2	0	0	0	0
Q14764	MVP	2.05	1.85	0.88	9	4	0	0	0	0
P12111	COL6A3	1.85	1.82	0.68	3	2	2	0	0	0
Q9Y3U8	RPL36	1.91	1.78	0.95	6	5	0	0	0	0
P48735	IDH2	2.01	1.76	0.81	11	2	0	0	0	0
P23396	RPS3	1.89	1.76	0.94	7	4	0	0	0	0
Q16822	PCK2	2.08	1.7	1	47	24	2	3	2	0
P14618	PKM	2.28	1.69	0.48	17	0	0	0	0	0
P06576	ATP5B	2.28	1.69	0.48	17	0	0	0	0	0
P02511	CRYAB	1.69	1.66	0.57	27	35	14	0	6	6
P46019	PHKA2	1.81	1.63	0.64	2	0	3	0	0	0
P68104	EEF1A1	1.67	1.63	0.84	10	13	7	0	3	2
A0A5E4	A0A5E4	2.09	1.62	0.41	0	0	5	0	0	0
P05141	SLC25A5	1.68	1.59	0.88	3	5	0	0	0	0
O14734	ACOT8	1.65	1.57	0.9	5	3	0	0	0	0
P62847	RPS24	1.65	1.57	0.93	5	3	0	0	0	0
Q59EJ3	Q59EJ3	1.87	1.54	0.44	0	0	4	0	0	0
Q92499	DDX1	1.87	1.54	0.43	0	0	4	0	0	0
P08238	HSP90AB1	1.87	1.54	0.42	0	0	4	0	0	0
P62917	RPL8	1.62	1.53	0.83	0	2	2	0	0	0
P04259	KRT6B	1.82	1.51	0.45	0	9	0	0	0	0
H7C4T5	H7C4T5	1.61	1.51	0.71	2	5	0	0	0	0
P36542	ATP5C1	1.56	1.49	0.84	5	2	0	0	0	0
Q02252	ALDH6A1	1.75	1.48	0.44	10	0	0	0	0	0
Q13242	SRSF9	1.75	1.48	0.47	10	0	0	0	0	0
P16662	UGT2B7	1.52	1.45	0.75	2	4	0	0	0	0
Q08170	SRSF4	1.68	1.45	0.44	9	0	0	0	0	0
P10809	HSPD1	1.68	1.45	0.45	9	0	0	0	0	0
Q9UQ35	SRRM2	1.5	1.45	0.21	3	3	0	0	0	0
O75400	PRPF40A	1.68	1.45	0.37	9	0	0	0	0	0
P05783	KRT18	1.65	1.44	0.43	0	0	3	0	0	0
P84098	RPL19	1.65	1.44	0.46	0	0	3	0	0	0
P07910	HNRNPC	1.65	1.44	0.43	0	0	3	0	0	0
O75592	MYCBP2	1.65	1.44	0.11	0	0	3	0	0	0
P27635	RPL10	1.65	1.44	0.44	0	0	3	0	0	0	Threshold FC_B=1.42
P18124	RPL7	1.6	1.41	0.84	9	8	0	0	3	0
Q15059	BRD3	1.55	1.38	0.38	0	6	0	0	0	0
P00325	ADH1B	1.43	1.38	0.78	2	3	0	0	0	0
Q03154	ACY1	1.53	1.37	0.46	7	0	0	0	0	0
Q13243	SRSF5	1.53	1.37	0.46	7	0	0	0	0	0
Q6IB77	GLYAT	1.45	1.33	0.46	6	0	0	0	0	0
P48047	ATP5O	1.45	1.33	0.45	6	0	0	0	0	0
P40429	RPL13A	1.46	1.33	0.45	0	5	0	0	0	0
P05155	SERPING1	1.46	1.33	0.4	0	5	0	0	0	0
Q9HCC0	MCCC2	1.45	1.33	0.41	6	0	0	0	0	0
P62249	RPS16	1.45	1.33	0.45	6	0	0	0	0	0
P01877	P01877	1.46	1.33	0.41	0	5	0	0	0	0
P62913	RPL11	1.44	1.32	0.41	0	0	2	0	0	0
P08263	GSTA1	1.44	1.32	0.43	0	0	2	0	0	0
UPI0001D3410C	UPI0001D3410C	1.44	1.32	0.35	0	0	2	0	0	0
E5RGH4	HNRNPH1	1.44	1.32	0.4	0	0	2	0	0	0
F2Z2S8	RPS3	1.44	1.32	0.41	0	0	2	0	0	0
Q14677	CLINT1	1.44	1.32	0.39	0	0	2	0	0	0
C9JCQ4	HSPD1	1.44	1.32	0.38	0	0	2	0	0	0
P62263	RPS14	1.44	1.32	0.43	0	0	2	0	0	0
Q9Y224	C14orf166	1.44	1.32	0.4	0	0	2	0	0	0
P15924	DSP	1.44	1.32	0.14	0	0	2	0	0	0
B7WNR0	ALB	1.44	1.32	0.37	0	0	2	0	0	0
P52907	CAPZA1	1.44	1.32	0.4	0	0	2	0	0	0
Q14571	ITPR2	1.44	1.32	0.14	0	0	2	0	0	0
P49411	TUFM	1.33	1.32	0.8	12	11	3	0	3	2
Q08426	EHHADH	1.38	1.29	0.37	5	0	0	0	0	0
P33121	ACSL1	1.38	1.29	0.38	5	0	0	0	0	0
P24752	ACAT1	1.38	1.29	0.42	5	0	0	0	0	0
P60842	EIF4A1	1.38	1.29	0.41	5	0	0	0	0	0
O60437	PPL	1.38	1.29	0.17	5	0	0	0	0	0
Q8IVM0	CCDC50	1.37	1.28	0.41	0	4	0	0	0	0
Q93100	PHKB	1.37	1.28	0.26	0	4	0	0	0	0
P52597	HNRNPF	1.3	1.24	0.39	4	0	0	0	0	0
P38606	ATP6V1A	1.3	1.24	0.37	4	0	0	0	0	0
Q14204	DYNC1H1	1.3	1.24	0.02	4	0	0	0	0	0
P62244	RPS15A	1.3	1.24	0.44	4	0	0	0	0	0
P62269	RPS18	1.27	1.22	0.43	0	3	0	0	0	0
Q9HCU5	PREB	1.27	1.22	0.39	0	3	0	0	0	0
P62854	RPS26	1.23	1.19	0.42	3	0	0	0	0	0
P30050	RPL12	1.23	1.19	0.38	3	0	0	0	0	0
Q9UM54	MYO6	1.23	1.19	0.16	3	0	0	0	0	0
Q96EY7	PTCD3	1.23	1.19	0.26	3	0	0	0	0	0
Q96KP4	CNDP2	1.23	1.19	0.36	3	0	0	0	0	0
Q9BTZ2	DHRS4	1.23	1.19	0.38	3	0	0	0	0	0
P47755	CAPZA2	1.23	1.19	0.37	3	0	0	0	0	0
P30038	ALDH4A1	1.23	1.19	0.31	3	0	0	0	0	0
P30084	ECHS1	1.23	1.19	0.39	3	0	0	0	0	0
P50440	GATM	1.23	1.19	0.37	3	0	0	0	0	0
P35268	RPL22	1.18	1.16	0.36	0	2	0	0	0	0
Q13011	ECH1	1.18	1.16	0.33	0	2	0	0	0	0
P02765	AHSG	1.18	1.16	0.29	0	2	0	0	0	0
P12110	COL6A2	1.18	1.16	0.16	0	2	0	0	0	0
Q9ULE6	PALD1	1.18	1.16	0.18	0	2	0	0	0	0
Q9Y5K6	CD2AP	1.18	1.16	0.21	0	2	0	0	0	0
Q9UBN7	HDAC6	1.18	1.16	0.13	0	2	0	0	0	0
P47756	CAPZB	1.18	1.16	0.34	0	2	0	0	0	0
P26599	PTBP1	1.18	1.16	0.25	0	2	0	0	0	0
P15311	EZR	1.18	1.16	0.26	0	2	0	0	0	0
P61353	RPL27	1.18	1.16	0.39	0	2	0	0	0	0
P61247	RPS3A	1.15	1.13	0.33	2	0	0	0	0	0
P61978	HNRNPK	1.15	1.13	0.26	2	0	0	0	0	0
O00571	DDX3X	1.15	1.13	0.21	2	0	0	0	0	0
M0QYQ6	M0QYQ6	1.15	1.13	0.17	2	0	0	0	0	0
E9PAV3	NACA	1.15	1.13	0.23	2	0	0	0	0	0
P62241	RPS8	1.13	1.08	0.61	8	11	7	0	2	4
Q09666	AHNAK	1.08	1.07	0	1	0	0	0	0	0
O60814	HIST1H2BK	1.05	1.01	0.44	3	4	0	0	3	0
P21810	BGN	1.07	1	0.51	7	3	0	0	4	0
P13647	KRT5	1.03	0.95	0.19	7	8	8	0	17	0
P60709	ACTB	0.92	0.89	0.27	48	36	26	16	15	0
P62805	HIST1H4A;HIST1H...	0.88	0.86	0.24	0	2	0	0	2	0
P80748	P80748	0.9	0.85	0.16	0	4	0	0	3	0
P09210	GSTA2	0.89	0.85	0.23	5	3	0	0	5	0
P01625	P01625	0.84	0.81	0.13	0	3	0	0	3	0
P04004	SEBOX;VTN	0.86	0.79	0.69	4	6	0	0	0	2
P01762	P01762	0.78	0.77	0.09	0	2	0	0	3	0
P35527	KRT9	0.85	0.76	0.09	27	20	26	0	53	4
P11021	HSPA5	0.8	0.74	0.24	7	4	0	0	8	0
P01772	P01772	0.79	0.72	0.2	0	5	0	0	5	0
P10909	CLU	0.72	0.72	0.34	6	5	2	0	3	3
P01024	C3	0.79	0.72	0.1	0	5	0	0	5	0
Q07020	RPL18	0.7	0.7	0.15	5	5	2	0	3	3
P04208	P04208	0.74	0.69	0.16	0	4	0	0	5	0
P0CG05	P0CG05	0.83	0.69	0.3	0	9	0	0	7	0
P07437	TUBB	0.68	0.68	0.28	84	76	29	22	22	17
P05062	ALDOB	0.68	0.67	0.15	4	6	3	0	9	2
P02790	HPX	0.76	0.66	0.41	0	7	0	0	0	2
P68371	TUBB4B	0.65	0.65	0.26	94	80	30	24	26	20
P68363	TUBA1B	0.61	0.61	0.17	63	46	19	19	20	9
P00738	HP	0.66	0.61	0.31	0	0	2	0	0	2
P04792	HSPB1	0.62	0.61	0.57	12	8	6	6	0	2
P13645	KRT10	0.58	0.56	0.07	32	34	25	7	58	8
P68032	ACTC1	0.59	0.56	0.11	44	26	27	13	14	15
P04264	KRT1	0.58	0.56	0.08	57	56	37	10	114	8
P06733	ENO1	0.6	0.55	0.37	21	4	4	4	5	3
P01834	IGKC	0.67	0.54	0.14	0	10	0	0	11	0
P35908	KRT2	0.62	0.53	0.1	20	18	26	6	42	6
Q14624	ITIH4	0.55	0.53	0.12	0	2	0	0	0	2
P62937	PPIA	0.57	0.53	0.37	5	0	0	2	0	0
P26373	RPL13	0.58	0.5	0.07	0	0	3	0	4	2
P02649	APOE	0.53	0.49	0.35	0	5	0	0	0	3
P18135	P18135	0.57	0.48	0.09	0	8	0	0	12	0
P12109	COL6A1	0.46	0.44	0.11	0	3	0	0	0	3
P01859	IGHG2	0.54	0.43	0.06	0	11	0	0	16	0
P02768	ALB	0.48	0.42	0.19	0	6	0	0	3	3
P05787	KRT8	0.55	0.42	0.45	0	0	5	4	0	0
P02533	KRT14	0.48	0.42	0.05	0	7	0	0	14	0
P69905	HBA1;HBA2	0.42	0.41	0.08	9	4	2	0	12	5
P19474	TRIM21	0.45	0.39	0.01	10	8	0	0	20	2
P00761	P00761	0.34	0.34	0.02	16	11	5	10	14	4
P04406	GAPDH	0.43	0.32	0.06	30	14	0	6	17	4
P01857	IGHG1	0.35	0.27	0.05	6	18	0	4	30	0
P01009	SERPINA1	0.31	0.27	0.02	5	18	11	3	16	20
P68871	HBB	0.26	0.26	0.01	15	10	8	10	29	9
P01766	P01766	0	0	0	0	0	0	0	8	0
P01764	P01764	0	0	0	0	0	0	0	3	0
I3L3I4	I3L3I4	0	0	0	0	0	0	0	0	14
P02679	FGG	0	0	0	0	0	0	0	0	2
P02769	P02769	0	0	0	0	0	0	6	0	0
Q6GMV8	Q6GMV8	0	0	0	0	0	0	0	0	3
P04075	ALDOA	0	0	0	0	0	0	0	2	0
Q6N096	Q6N096	0	0	0	0	0	0	0	0	3
F8WE04	F8WE04	0	0	0	0	0	0	0	6	0
P34896	SHMT1	0	0	0	0	0	0	0	2	0
P04207	P04207	0	0	0	0	0	0	0	2	0
P01717	P01717	0	0	0	0	0	0	0	2	0
P07195	LDHB	0	0	0	0	0	0	0	3	0
P02647	APOA1	0	0	0	0	0	0	0	0	2
P04114	APOB	0	0	0	0	0	0	0	0	2
UPI00027B2C76	UPI00027B2C76	0	0	0	0	0	0	0	0	4
P01621	P01621	0	0	0	0	0	0	0	8	0
P11182	DBT	0	0	0	0	0	0	0	13	0

## Sheet: Intestine
UGT1A enzymes - Intestine interaction proteins
		Probability SCORES			Spectral counts
					UGT1A_IP		IP_CONTROL
PROTID	GENE	UGT1A_FC_A	UGT1A_FC_B	UGT1A_SP	IP_I5	IP_I4	IP_I2	IP_I1
Q16820	MEP1B	26.55	7.22	0.48	22	0	0	0
Q16819	MEP1A	17.26	5.79	0.49	14	0	0	0
P68032	ACTC1	14.43	5.28	0.49	0	80	0	0
P25705	ATP5A1	6.32	4.91	0.89	4	4	0	0
P53621	COPA	5.49	4.9	0.87	3	6	0	0
Q6UWM9	UGT2A3	11.24	4.63	0.49	0	61	0	0
Q92538	GBF1	11.07	4.6	0.47	0	60	0	0
P05141	SLC25A5	10.07	4.37	0.49	0	54	0	0
Q86X10	RALGAPB	9.56	4.26	0.48	0	51	0	0
P32119	PRDX2	8.72	4.06	0.48	0	46	0	0
Q06830	PRDX1	8.56	4.01	0.49	0	45	0	0
P06899	HIST1H2BJ	7.97	3.86	0.45	6	0	0	0
F5GWY8	MYO1A	6.81	3.55	0.46	5	0	0	0
P62269	RPS18	3.53	3.47	0.51	5	23	0	8
P23396	RPS3	3.78	3.42	0.26	6	15	0	7
Q2PPJ7	RALGAPA2	5.87	3.28	0.38	0	29	0	0
P62424	RPL7A	3.25	3.24	0.58	3	22	0	6
P05787	KRT8	5.64	3.21	0.47	4	0	0	0
Q13011	ECH1	4.53	2.84	0.48	0	21	0	0
P30101	PDIA3	4.48	2.82	0.47	3	0	0	0
P09327	VIL1	4.48	2.82	0.44	3	0	0	0
Q06828	FMOD	4.48	2.82	0.46	3	0	0	0
P11021	HSPA5	4.48	2.82	0.44	3	0	0	0
P18124	RPL7	2.61	2.6	0.4	4	33	0	13
P07437	TUBB	2.66	2.56	0.14	19	75	0	49
P68371	TUBB4B	2.62	2.53	0.15	19	76	0	50
A8K7I4	CLCA1	2.88	2.52	0.03	60	143	0	126
B1AK87	CAPZB	3.69	2.52	0.49	0	16	0	0
Q06210	GFPT1	3.69	2.52	0.42	0	16	0	0
O75795	UGT2B17	3.52	2.46	0.41	0	15	0	0
P68104	EEF1A1	2.49	2.44	0.19	5	23	0	13
P62753	RPS6	3.35	2.39	0.49	0	14	0	0
P07355	ANXA2	3.32	2.38	0.42	2	0	0	0
P08263	GSTA1	3.32	2.38	0.44	2	0	0	0
P04406	GAPDH	3.32	2.38	0.42	2	0	0	0
Q7Z406	MYH14	2.52	2.36	0.04	40	132	0	105
O14734	ACOT8	3.01	2.24	0.45	0	12	0	0
Q14677	CLINT1	3.01	2.24	0.37	0	12	0	0
P62244	RPS15A	3.01	2.24	0.49	0	12	0	0
P62913	RPL11	2.85	2.17	0.49	0	11	0	0
Q6GYQ0	RALGAPA1	2.85	2.17	0.21	0	11	0	0
P07910	HNRNPC	2.68	2.09	0.48	0	10	0	0
P68363	TUBA1B	2.08	2.08	0.15	10	63	0	40
P27635	RPL10	2.15	2.05	0.15	2	6	0	4
O00159	MYO1C	2.05	2.04	0.09	2	11	0	6
P35579	MYH9	2.02	2.02	0.14	22	150	0	97
P61026	RAB10	2.51	2.01	0.48	0	9	0	0
P61353	RPL27	2.51	2.01	0.49	0	9	0	0
P49411	TUFM	2.48	1.99	0.19	3	3	0	4
P62266	RPS23	1.98	1.93	0.09	3	12	0	9
Q9Y5K6	CD2AP	2.34	1.92	0.35	0	8	0	0
Q9H444	CHMP4B	2.34	1.92	0.45	0	8	0	0
P60709	ACTB	2.02	1.86	0	45	136	0	145
P18085	ARF4	2.18	1.83	0.48	0	7	0	0
Q93100	PHKB	2.18	1.83	0.13	0	7	0	0
P61247	RPS3A	1.85	1.81	0.1	2	8	0	6
Q8WWA0	ITLN1	2.17	1.78	0.04	7	11	0	16
Q8WUY1	THEM6	2.01	1.74	0.43	0	6	0	0
P32969	RPL9	2.01	1.74	0.43	0	6	0	0
O15551	CLDN3	2.01	1.74	0.41	0	6	0	0
P19474	TRIM21	1.71	1.7	0.07	3	17	0	13
O14950	MYL12B	1.78	1.68	0.03	4	12	0	13
P31327	CPS1	2.13	1.65	0.11	6	7	0	13
P50416	CPT1A	1.84	1.64	0.22	0	5	0	0
Q02543	RPL18A	1.84	1.64	0.38	0	5	0	0
Q16822	PCK2	1.84	1.64	0.29	0	5	0	0
P62241	RPS8	1.68	1.64	0.04	6	26	0	25
O94832	MYO1D	1.61	1.61	0.05	13	111	0	81
P62158	CALM1;CALM2;CAL...	1.7	1.6	0.03	3	9	0	10
P46781	RPS9	1.59	1.59	0.09	5	29	0	25
O95433	AHSA1	1.67	1.53	0.28	0	4	0	0
P67809	YBX1	1.67	1.53	0.34	0	4	0	0
Q07020	RPL18	1.5	1.5	0.1	3	23	0	18
P84098	RPL19	1.5	1.42	0.33	0	3	0	0
Q86UE8	TLK2	1.5	1.42	0.11	0	3	0	0
P47755	CAPZA2	1.5	1.42	0.28	0	3	0	0
P46019	PHKA2	1.5	1.42	0.06	0	3	0	0
P62841	RPS15	1.5	1.42	0.35	0	3	0	0	Threshold FC_B=1.42
Q9Y6R7	FCGBP	1.45	1.35	0	88	272	0	400
P15880	RPS2	1.34	1.31	0.09	4	43	0	34
O75592	MYCBP2	1.34	1.29	0	0	2	0	0
P52272	HNRNPM	1.34	1.29	0.06	0	2	0	0
P18077	RPL35A	1.34	1.29	0.32	0	2	0	0
Q02878	RPL6	1.44	1.27	0.22	2	43	0	25
P26373	RPL13	1.25	1.25	0.01	5	35	0	36
P00761	P00761	1.27	1.22	0.01	7	26	0	38
P01009	SERPINA1	1.65	1.18	0.14	2	0	0	4
Q9UM54	MYO6	1.22	1.11	0.02	2	4	0	9
P83731	RPL24	1.08	1.07	0.01	2	11	0	15
P60660	MYL6	1.07	1.05	0.02	2	22	0	22
P40429	RPL13A	1.45	0.96	0.28	0	18	0	7
P62249	RPS16	1.26	0.96	0.23	0	11	0	5
P04264	KRT1	1.33	0.93	0.08	6	267	0	153
P62701	RPS4X	1.2	0.89	0.21	0	12	0	6
Q8WZ42	TTN	0.89	0.86	0	0	2	0	2
P56470	LGALS4	1.15	0.84	0.2	0	13	0	7
P50914	RPL14	1.22	0.83	0.23	0	16	0	8
O60844	ZG16	0.89	0.77	0.11	0	6	0	5
P0C0S8	HIST1H2AG;HIST1...	0.88	0.77	0	2	45	0	45
P62899	RPL31	0.83	0.76	0.06	0	4	0	4
Q9UBC5	MYO1A	1.72	0.73	0.39	0	56	0	20
P62805	HIST1H4A;HIST1H...	0.75	0.71	0	3	42	0	57
P62263	RPS14	0.74	0.68	0.04	0	4	0	5
P36578	RPL4	1.09	0.67	0.17	0	22	0	13
P62854	RPS26	0.82	0.64	0.07	0	10	0	9
P46776	RPL27A	0.95	0.64	0.11	0	17	0	12
P62277	RPS13	0.95	0.64	0.11	0	17	0	12
P02533	KRT14	0.9	0.6	0.1	0	17	0	13
P01834	IGKC	0.71	0.57	0.02	0	9	0	10
P39023	RPL3	0.85	0.57	0.06	0	17	0	14
P61313	RPL15	0.93	0.57	0.1	0	22	0	16
P18621	RPL17-C18orf32;...	0.8	0.54	0.05	0	17	0	15
P13647	KRT5	1.11	0.52	0.16	0	46	0	27
P62847	RPS24	0.78	0.5	0.09	0	20	0	18
P68431	HIST1H3A;HIST1H...	0.52	0.42	0.01	0	9	0	15
P35527	KRT9	1.54	0.41	0.37	0	159	0	67
P35908	KRT2	1.2	0.39	0.26	0	104	0	57
Q99879	HIST1H2BM	0.65	0.35	0	0	31	0	34
P13645	KRT10	0.79	0.24	0.04	0	124	0	105
P35580	MYH10	0	0	0	0	0	11	0
P0CF74	P0CF74	0	0	0	0	0	0	8
Q2TBA0	KLHL40	0	0	0	0	0	2	0
P01857	IGHG1	0	0	0	0	0	0	28
Q9Y2W6	TDRKH	0	0	0	0	0	8	0
Q8TAM1	BBS10	0	0	0	0	0	2	0
P62829	RPL23	0	0	0	0	0	0	9
J3QS24	J3QS24	0	0	0	0	0	7	0
P46779	RPL28	0	0	0	0	0	0	6

## Sheet: HT-29
UGT1A enzymes - HT-29 interaction proteins
		Probability scores			SPECTRAL COUNTS
					IP_UGT1A			IP_CONTROL
PROTID	GENE	UGT1A_FC_A	UGT1A_FC_B	UGT1A_SP	IP_HT6	IP_HT5	IP_HT4	IP_HT3	IP_HT2	IP_HT1
O60437	PPL	40.3	37.42	1	131	143	135	0	0	0
Q96B97	SH3KBP1	19.72	18.31	1	65	61	68	0	0	0
O60333	KIF1B	17.43	15.48	1	45	54	64	0	0	0
Q86V48	LUZP1	14.91	12.19	1	26	44	60	0	0	0
Q9Y5K6	CD2AP	7	6.41	1	17	20	23	0	0	0
Q92538	GBF1	7.05	6.34	1	30	10	25	0	0	0
Q8WUA2	PPIL4	6.46	6.03	1	19	16	21	0	0	0
Q8IVM0	CCDC50	7.02	5.93	1	12	17	27	0	0	0
Q93100	PHKB	5.79	5.57	1	24	12	17	0	0	0
P52907	CAPZA1	5.91	5.51	1	14	19	17	0	0	0
P47756	CAPZB	5.94	5.44	1	24	9	20	0	0	0
P11021	HSPA5	7.19	5.41	1	10	11	33	0	0	0
Q13011	ECH1	5.69	4.76	1	15	7	23	0	0	0
O75643	SNRNP200	4.77	4.66	1	19	19	7	0	0	0
P68366	TUBA4A	6.88	4.56	1	47	36	0	0	0	0
Q01813	PFKP	4.58	4.55	1	24	14	7	0	0	0
O15014	ZNF609	4.91	4.52	1	12	11	16	0	0	0
Q09666	AHNAK	4.46	4.13	1	8	16	11	0	0	0
P54198	HIRA	4.53	3.98	1	5	17	12	0	0	0
P46019	PHKA2	3.96	3.81	1	10	11	10	0	0	0
Q86UE8	TLK2	3.85	3.8	1	14	9	9	0	0	0
Q9ULE6	PALD1	4.44	3.73	0.99	37	2	9	0	0	0
Q86X10	RALGAPB	4.5	3.68	1	6	7	18	0	0	0
O14734	ACOT8	3.64	3.53	1	10	9	9	0	0	0
Q9Y6J0	CABIN1	4.02	3.51	0.97	4	12	12	0	0	0
Q69YQ0	SPECC1L	3.52	3.5	1	13	9	7	0	0	0
P47755	CAPZA2	3.7	3.43	1	6	15	7	0	0	0
P17987	TCP1	3.62	3.42	1	15	15	3	0	0	0
Q9NPG3	UBN1	4.45	3.34	0.97	0	22	10	0	0	0
O94906	PRPF6	3.33	3.32	1	13	10	5	0	0	0
Q9NVI7	ATAD3A	3.41	3.3	1	18	11	3	0	0	0
P15735	PHKG2	3.45	3.25	1	9	6	10	0	0	0
Q9UJS0	SLC25A13	3.41	3.16	1	24	9	2	0	0	0
Q7Z406	MYH14	3.27	3.11	1	297	195	59	44	0	4
Q2PPJ7	RALGAPA2	3.15	3.08	1	13	5	7	0	0	0
Q15029	EFTUD2	2.99	2.97	1	11	6	6	0	0	0
Q6P2Q9	PRPF8	3.05	2.97	1	19	5	4	0	0	0
Q06210	GFPT1	2.81	2.68	1	18	6	2	0	0	0
Q7Z569	BRAP	2.93	2.64	0.99	9	2	9	0	0	0
Q9UQ35	SRRM2	3.52	2.64	0.77	0	6	14	0	0	0
P06899	HIST1H2BJ	3.13	2.58	0.96	16	0	9	0	0	0
P36542	ATP5C1	2.56	2.5	1	10	8	2	0	0	0
Q13247	SRSF6	2.66	2.5	1	4	5	7	0	0	0
Q16637	SMN1;SMN2	2.71	2.48	0.98	4	4	8	0	0	0
P17844	DDX5	2.5	2.48	1	8	7	3	0	0	0
Q16629	SRSF7	2.76	2.44	1	4	3	9	0	0	0
O43293	DAPK3	2.87	2.42	0.98	0	8	8	0	0	0
Q6KB66	KRT80	5.42	2.42	0.5	82	0	0	0	0	0
Q15149	PLEC	2.82	2.39	1	139	65	11	24	0	0
P62753	RPS6	2.39	2.36	1	6	7	3	0	0	0
Q14966	ZNF638	2.82	2.34	0.82	0	6	9	0	0	0
P35268	RPL22	2.35	2.33	1	6	5	4	0	0	0
Q6ZU65	UBN2	2.72	2.33	0.9	0	11	5	0	0	0
Q8IX18	DHX40	2.37	2.27	1	3	7	4	0	0	0
Q9UHI6	DDX20	3.09	2.27	0.89	5	0	13	0	0	0
P33993	MCM7	2.35	2.27	0.99	6	8	2	0	0	0
P49411	TUFM	2.27	2.19	0.89	31	12	5	5	0	0
Q9BUQ8	DDX23	2.19	2.15	1	4	6	3	0	0	0
P62913	RPL11	2.16	2.13	0.98	6	3	4	0	0	0
O00159	MYO1C	2.43	2.11	0.88	18	5	0	0	0	0
O43143	DHX15	2.2	2.11	0.99	4	3	5	0	0	0
Q9H0G5	NSRP1	2.49	2.1	0.93	0	4	8	0	0	0
P06753	TPM3	2.37	2.09	0.98	15	6	0	0	0	0
P43490	NAMPT	2.31	2.06	0.95	14	6	0	0	0	0
P13646	KRT13	3.37	2.01	0.49	44	0	0	0	0	0
P41252	IARS	2.19	1.98	0.85	10	7	0	0	0	0
P28288	ABCD3	2.36	1.98	0.95	20	3	0	0	0	0
Q6GYQ0	RALGAPA1	1.99	1.98	0.98	8	3	2	0	0	0
Q9H0U4	RAB1B	2.16	1.95	0.98	13	5	0	0	0	0
P12236	SLC25A6	3.1	1.94	0.49	39	0	0	0	0	0
P04259	KRT6B	3.11	1.94	0.49	0	0	15	0	0	0
P04843	RPN1	2.12	1.9	0.91	7	8	0	0	0	0
P08107	HSPA1A;HSPA1B	1.94	1.89	0.88	12	15	7	0	3	0
P62081	RPS7	2.04	1.87	0.97	9	6	0	0	0	0
O60716	CTNND1	2.04	1.87	0.87	9	6	0	0	0	0
Q9Y678	COPG1	2.03	1.85	0.87	7	7	0	0	0	0
P06493	CDK1	2.14	1.84	0.94	4	10	0	0	0	0
P61221	ABCE1	1.99	1.83	0.9	8	6	0	0	0	0
P35580	MYH10	2.67	1.82	0.41	31	0	0	0	0	0
Q9HCC0	MCCC2	2.68	1.82	0.49	0	0	12	0	0	0
Q00325	SLC25A3	1.96	1.8	0.96	11	4	0	0	0	0
P27816	MAP4	1.77	1.74	0.98	3	2	3	0	0	0
P35579	MYH9	1.94	1.73	0.82	239	86	26	62	0	0
P53007	SLC25A1	1.87	1.72	0.94	11	3	0	0	0	0
Q92616	GCN1L1	1.84	1.72	0.44	7	5	0	0	0	0
P62841	RPS15	1.72	1.71	0.97	3	3	2	0	0	0
P52272	HNRNPM	1.84	1.7	0.77	13	14	2	4	0	0
Q99714	HSD17B10	1.84	1.7	0.94	0	3	4	0	0	0
P55795	HNRNPH2	1.82	1.69	0.93	10	0	2	0	0	0
P46776	RPL27A	1.79	1.69	0.95	0	4	3	0	0	0
P17858	PFKL	1.8	1.69	0.82	8	4	0	0	0	0
P48735	IDH2	1.83	1.69	0.92	5	6	0	0	0	0
O15042	U2SURP	1.83	1.69	0.76	5	0	4	0	0	0
P60842	EIF4A1	1.79	1.68	0.92	6	5	0	0	0	0
Q96HS1	PGAM5	1.86	1.66	0.9	3	0	5	0	0	0
P15880	RPS2	1.68	1.66	0.64	11	6	6	4	0	0
P60660	MYL6	1.67	1.66	0.43	28	13	11	11	0	0
P39019	RPS19	1.75	1.65	0.97	7	4	0	0	0	0
Q86VM6	MBNL1	1.75	1.64	0.95	0	5	2	0	0	0
O95299	NDUFA10	1.73	1.63	0.93	5	5	0	0	0	0
Q07955	SRSF1	2.12	1.63	0.48	0	0	8	0	0	0
Q99623	PHB2	1.71	1.61	0.94	8	3	0	0	0	0
P07814	EPRS	1.69	1.61	0.6	6	4	0	0	0	0
P62826	RAN	1.63	1.6	0.76	15	15	7	8	0	0
O75592	MYCBP2	1.72	1.59	0.22	3	0	4	0	0	0
P14868	DARS	1.66	1.58	0.89	7	3	0	0	0	0
P54136	RARS	1.93	1.56	0.44	0	10	0	0	0	0
Q8WUY1	THEM6	1.64	1.55	0.93	4	0	3	0	0	0
P62263	RPS14	1.56	1.55	0.86	13	6	3	0	2	0
P25705	ATP5A1	1.58	1.54	0.71	28	21	7	7	3	0
P62701	RPS4X	1.63	1.53	0.92	3	5	0	0	0	0
Q9Y446	PKP3	1.62	1.53	0.77	8	2	0	0	0	0
P27635	RPL10	1.55	1.53	0.67	6	6	2	2	0	0
Q00839	HNRNPU	1.61	1.52	0.76	0	2	3	0	0	0
Q5W010	RBM17	1.56	1.5	0.91	0	3	2	0	0	0
Q15758	SLC1A5	1.56	1.49	0.87	7	2	0	0	0	0
P16615	ATP2A2	1.55	1.49	0.67	5	3	0	0	0	0
Q9H223	EHD4	1.55	1.49	0.86	5	3	0	0	0	0
Q9UBX3	SLC25A10	1.55	1.49	0.92	5	3	0	0	0	0
Q92621	NUP205	1.75	1.48	0.34	14	0	0	0	0	0
P49368	CCT3	1.53	1.46	0.86	3	4	0	0	0	0
P11216	PYGB	1.8	1.46	0.64	26	5	0	3	0	0
P62277	RPS13	1.53	1.46	0.93	3	4	0	0	0	0
P53618	COPB1	1.7	1.46	0.44	13	0	0	0	0	0
Q96RR1	C10orf2	1.5	1.45	0.8	4	0	2	0	0	0
Q96JQ2	CLMN	1.5	1.45	0.69	4	0	2	0	0	0
Q96PK6	RBM14-RBM4;RBM1...	1.67	1.44	0.83	15	0	6	3	0	0
P61247	RPS3A	1.42	1.42	0.57	6	4	2	2	0	0	Threshold FC_B=1.42
P63173	RPL38	1.46	1.41	0.93	5	2	0	0	0	0
Q6KC79	NIPBL	1.48	1.41	0.22	2	4	0	0	0	0
O14950	MYL12B	1.42	1.41	0.54	6	4	4	3	0	0
P61204	ARF3	1.59	1.41	0.48	11	0	0	0	0	0
P46020	PHKA1	1.44	1.4	0.56	3	0	2	0	0	0
Q07020	RPL18	1.44	1.4	0.91	3	3	0	0	0	0
P31943	HNRNPH1	1.56	1.39	0.46	0	6	0	0	0	0
O43592	XPOT	1.54	1.38	0.35	10	0	0	0	0	0
O94832	MYO1D	1.54	1.38	0.38	10	0	0	0	0	0
P61619	SEC61A1	1.54	1.38	0.45	10	0	0	0	0	0
P61313	RPL15	1.4	1.37	0.9	4	2	0	0	0	0
O00571	DDX3X	1.48	1.35	0.43	9	0	0	0	0	0
O14980	XPO1	1.48	1.35	0.4	9	0	0	0	0	0
P27708	CAD	1.39	1.34	0.22	2	3	0	0	0	0
P41250	GARS	1.43	1.32	0.41	8	0	0	0	0	0
P55786	NPEPPS	1.43	1.32	0.35	8	0	0	0	0	0
Q5VY93	ARHGEF2	1.43	1.32	0.37	8	0	0	0	0	0
Q8IWX8	CHERP	1.42	1.31	0.38	0	0	3	0	0	0
Q5T0W9	FAM83B	1.42	1.31	0.36	0	0	3	0	0	0
P43246	MSH2	1.42	1.31	0.34	0	0	3	0	0	0
Q8WXD5	GEMIN6	1.42	1.31	0.45	0	0	3	0	0	0
Q3B7J2	GFOD2	1.42	1.31	0.44	0	0	3	0	0	0
Q9Y2W1	THRAP3	1.42	1.31	0.34	0	0	3	0	0	0
Q9Y3I0	RTCB	1.42	1.31	0.43	0	0	3	0	0	0
O94901	SUN1	1.42	1.31	0.41	0	0	3	0	0	0
P47914	RPL29	1.42	1.31	0.47	0	0	3	0	0	0
P55084	HADHB	1.38	1.29	0.41	7	0	0	0	0	0
Q9Y4K1	AIM1	1.37	1.28	0.23	0	4	0	0	0	0
P39023	RPL3	1.37	1.28	0.43	0	4	0	0	0	0
Q9Y285	FARSA	1.37	1.28	0.44	0	4	0	0	0	0
P62750	RPL23A	1.37	1.28	0.46	0	4	0	0	0	0
P62906	RPL10A	1.37	1.28	0.47	0	4	0	0	0	0
P22695	UQCRC2	1.54	1.26	0.85	23	12	0	6	0	0
P52597	HNRNPF	1.32	1.25	0.41	6	0	0	0	0	0
P62851	RPS25	1.32	1.25	0.47	6	0	0	0	0	0
Q14244	MAP7	1.28	1.23	0.35	0	0	2	0	0	0
Q9NXC2	GFOD1	1.28	1.23	0.4	0	0	2	0	0	0
O75494	SRSF10	1.28	1.23	0.43	0	0	2	0	0	0
P35251	RFC1	1.28	1.23	0.26	0	0	2	0	0	0
F5GYT8	MCCC1	1.28	1.23	0.34	0	0	2	0	0	0
Q06830	PRDX1	1.28	1.23	0.46	0	0	2	0	0	0
P18621	RPL17-C18orf32;...	1.28	1.22	0.43	0	3	0	0	0	0
Q9UHB6	LIMA1	1.28	1.22	0.34	0	3	0	0	0	0
P42166	TMPO	1.28	1.22	0.37	0	3	0	0	0	0
P42766	RPL35	1.28	1.22	0.45	0	3	0	0	0	0
O75340	PDCD6	1.27	1.22	0.45	5	0	0	0	0	0
P45880	VDAC2	1.28	1.22	0.41	0	3	0	0	0	0
O75477	ERLIN1	1.27	1.22	0.42	5	0	0	0	0	0
O15027	SEC16A	1.27	1.22	0.11	5	0	0	0	0	0
P06748	NPM1	1.28	1.22	0.44	0	3	0	0	0	0
Q96P70	IPO9	1.27	1.22	0.25	5	0	0	0	0	0
O75964	ATP5L	1.27	1.22	0.46	5	0	0	0	0	0
O95400	CD2BP2	1.28	1.22	0.42	0	3	0	0	0	0
Q5T6W5	HNRNPK	1.28	1.22	0.37	0	3	0	0	0	0
Q9UHB7	AFF4	1.28	1.22	0.22	0	3	0	0	0	0
P63244	GNB2L1	1.31	1.21	0.65	10	3	0	2	0	0
O95433	AHSA1	1.22	1.18	0.41	4	0	0	0	0	0
P00966	ASS1	1.22	1.18	0.37	4	0	0	0	0	0
Q9BUN8	DERL1	1.22	1.18	0.41	4	0	0	0	0	0
Q9UBM7	DHCR7	1.22	1.18	0.38	4	0	0	0	0	0
P46977	STT3A	1.22	1.18	0.28	4	0	0	0	0	0
P48729	CSNK1A1	1.22	1.18	0.4	4	0	0	0	0	0
P37802	TAGLN2	1.22	1.18	0.43	4	0	0	0	0	0
Q9NWZ8	GEMIN8	1.22	1.18	0.43	4	0	0	0	0	0
O95816	BAG2	1.22	1.18	0.43	4	0	0	0	0	0
P61158	ACTR3	1.22	1.18	0.37	4	0	0	0	0	0
Q14739	LBR	1.22	1.18	0.31	4	0	0	0	0	0
Q9NYL9	TMOD3	1.22	1.18	0.41	4	0	0	0	0	0
P46779	RPL28	1.22	1.18	0.45	4	0	0	0	0	0
P61353	RPL27	1.19	1.16	0.43	0	2	0	0	0	0
Q15233	NONO	1.19	1.16	0.33	0	2	0	0	0	0
P40429	RPL13A	1.19	1.16	0.4	0	2	0	0	0	0
P62937	PPIA	1.19	1.16	0.43	0	2	0	0	0	0
P46783	RPS10	1.19	1.16	0.42	0	2	0	0	0	0
Q9P0J0	NDUFA13	1.19	1.16	0.43	0	2	0	0	0	0
P62854	RPS26	1.16	1.14	0.44	3	0	0	0	0	0
P78406	RAE1	1.16	1.14	0.36	3	0	0	0	0	0
Q14257	RCN2	1.16	1.14	0.39	3	0	0	0	0	0
Q16822	PCK2	1.16	1.14	0.28	3	0	0	0	0	0
P56192	MARS	1.16	1.14	0.21	3	0	0	0	0	0
P61160	ACTR2	1.16	1.14	0.34	3	0	0	0	0	0
O60762	DPM1	1.16	1.14	0.38	3	0	0	0	0	0
Q53GQ0	HSD17B12	1.16	1.14	0.38	3	0	0	0	0	0
P68032	ACTC1	1.7	1.14	0.89	39	35	0	14	0	0
Q86VP6	CAND1	1.16	1.14	0.13	3	0	0	0	0	0
P05141	SLC25A5	1.29	1.13	0.39	55	10	5	17	0	0
P21359	NF1	1.11	1.1	0.04	2	0	0	0	0	0
Q5JVF3	PCID2	1.11	1.1	0.26	2	0	0	0	0	0
Q9H3U1	UNC45A	1.11	1.1	0.13	2	0	0	0	0	0
Q08J23	NSUN2	1.11	1.1	0.16	2	0	0	0	0	0
Q63HN8	RNF213	1.11	1.1	0.12	2	0	0	0	0	0
P46734	MAP2K3	1.11	1.1	0.31	2	0	0	0	0	0
P15924	DSP	1.11	1.1	0.02	2	0	0	0	0	0
A0FGR8	ESYT2	1.11	1.1	0.14	2	0	0	0	0	0
Q8N201	INTS1	1.11	1.1	0.03	2	0	0	0	0	0
Q9Y5L0	TNPO3	1.11	1.1	0.13	2	0	0	0	0	0
Q9UHF7	TRPS1	1.11	1.1	0.08	2	0	0	0	0	0
Q9NV70	EXOC1	1.11	1.1	0.13	2	0	0	0	0	0
Q13085	ACACA	1.11	1.1	0.02	2	0	0	0	0	0
Q9NX57	RAB20	1.11	1.1	0.37	2	0	0	0	0	0
O95373	IPO7	1.11	1.1	0.08	2	0	0	0	0	0
Q14847	LASP1	1.11	1.1	0.34	2	0	0	0	0	0
P62316	SNRPD2	1.11	1.1	0.4	2	0	0	0	0	0
P62847	RPS24	1.14	1.09	0.5	4	4	0	2	0	0
P16401	HIST1H1B	1.04	1.04	0.31	5	4	3	5	0	0
P62829	RPL23	1.09	0.98	0.88	13	6	0	0	3	0
P62241	RPS8	1	0.98	0.57	5	5	5	0	4	0
P32969	RPL9	1.11	0.97	0.71	7	10	0	0	3	0
P62424	RPL7A	1.01	0.97	0.55	3	7	2	0	3	0
P23528	CFL1	0.93	0.93	0.52	5	4	2	0	3	0
P06576	ATP5B	1.16	0.92	0.74	23	16	0	4	4	0
P02545	LMNA	0.87	0.86	0.27	10	9	4	3	5	0
P11142	HSPA8	0.88	0.84	0.72	31	41	24	7	7	7
P18124	RPL7	0.82	0.78	0.51	6	4	0	0	3	0
P07437	TUBB	0.79	0.77	0.12	78	60	24	40	0	10
Q02878	RPL6	0.76	0.76	0.23	12	6	3	7	3	0
P83731	RPL24	0.77	0.75	0.24	4	6	3	4	3	0
P36578	RPL4	0.74	0.71	0.31	3	4	0	0	3	0
P30050	RPL12	0.75	0.7	0.45	5	6	0	0	4	0
P08727	KRT19	0.7	0.7	0.05	118	69	49	56	19	12
P68363	TUBA1B	0.68	0.67	0.05	62	52	20	30	17	5
P68431	HIST1H3A;HIST1H...	0.68	0.66	0.14	4	0	0	4	0	0
P68371	TUBB4B	0.68	0.66	0.03	74	68	24	37	17	8
P62244	RPS15A	0.66	0.65	0.14	13	7	8	5	4	2
P46781	RPS9	0.72	0.65	0.33	7	7	0	2	4	0
P05783	KRT18	0.64	0.64	0.32	214	128	75	103	47	18
P62249	RPS16	0.73	0.62	0.22	16	10	0	9	3	0
P07910	HNRNPC	0.63	0.6	0.12	3	0	3	4	2	0
P14618	PKM	0.62	0.59	0.24	18	20	6	5	8	3
P00338	LDHA	0.56	0.55	0.12	3	0	0	0	3	0
P05787	KRT8	0.54	0.54	0.34	328	158	91	160	74	29
P10412	HIST1H1E	0.54	0.53	0.06	8	7	6	6	4	2
P62280	RPS11	0.54	0.52	0.48	3	3	4	0	0	3
P84103	SRSF3	0.52	0.5	0.4	3	5	5	0	2	3
P62269	RPS18	0.5	0.49	0.01	14	15	9	9	7	4
P60709	ACTB	0.49	0.49	0.01	60	41	22	24	20	11
P06733	ENO1	0.48	0.47	0.23	31	23	8	8	12	6
P68104	EEF1A1	0.48	0.45	0.14	29	29	7	13	14	5
P78527	PRKDC	1.04	0.44	0.45	175	0	7	51	0	0
P23396	RPS3	0.6	0.44	0.2	25	0	17	12	5	3
P0CG05	P0CG05	0.44	0.43	0.03	4	0	0	9	0	0
Q16777	HIST2H2AC	0.45	0.41	0.03	13	0	3	19	0	0
P62805	HIST1H4A;HIST1H...	0.4	0.39	0.02	18	4	3	30	0	0
P26373	RPL13	0.4	0.39	0.01	14	7	10	8	9	4
Q9NWB6	ARGLU1	0.38	0.35	0.15	0	3	4	0	3	3
P35900	KRT20	0.48	0.32	0.09	61	0	16	31	8	4
P13647	KRT5	0.34	0.28	0.04	16	0	10	13	17	0
P04406	GAPDH	0.3	0.28	0.04	12	15	3	6	11	6
Q14498	RBM39	0.27	0.26	0.04	0	4	2	4	7	2
P38646	HSPA9	0.25	0.25	0.03	3	3	2	8	7	2
P35908	KRT2	0.24	0.24	0	36	27	16	39	38	11
P07355	ANXA2	0.25	0.24	0.08	0	0	2	2	0	4
P04264	KRT1	0.23	0.23	0	111	47	32	58	94	25
P35527	KRT9	0.22	0.22	0.01	31	12	8	20	30	7
P01834	IGKC	0.23	0.22	0.02	5	0	0	9	0	3
P00761	P00761	0.22	0.2	0.01	9	18	10	13	16	13
P13645	KRT10	0.22	0.2	0	34	16	30	47	41	15
Q8WUH6	C12orf23	0.19	0.16	0	0	7	0	4	7	5
P01857	IGHG1	0.17	0.15	0.02	0	0	3	6	5	5
P08238	HSP90AB1	0.16	0.15	0.01	5	0	0	4	5	5
P19474	TRIM21	0.11	0.1	0.01	3	0	2	15	7	8
P08779	KRT16	0	0	0	0	0	0	0	12	0
Q7L014	DDX46	0	0	0	0	0	0	0	6	0
H0YB39	H0YB39	0	0	0	0	0	0	3	0	0
P48047	ATP5O	0	0	0	0	0	0	0	3	0
P02769	P02769	0	0	0	0	0	0	0	4	0
P61026	RAB10	0	0	0	0	0	0	2	0	0
O75531	BANF1	0	0	0	0	0	0	4	0	0
Q99879	HIST1H2BM	0	0	0	0	0	0	21	0	3
P63104	YWHAZ	0	0	0	0	0	0	0	0	2
O76021	RSL1D1	0	0	0	0	0	0	2	0	0
O75367	H2AFY	0	0	0	0	0	0	2	0	0
P10809	HSPD1	0	0	0	0	0	0	0	0	3
Q9Y6R7	FCGBP	0	0	0	0	0	0	3	0	0
P80748	P80748	0	0	0	0	0	0	3	0	0
Q05519	SRSF11	0	0	0	0	0	0	0	4	0
P22087	FBL	0	0	0	0	0	0	2	0	0
P01620	P01620	0	0	0	0	0	0	4	0	0
P17096	HMGA1	0	0	0	0	0	0	3	0	0
P02538	KRT6A	0	0	0	0	0	0	0	20	0
Q9UHX1	PUF60	0	0	0	0	0	0	0	3	0
P04208	P04208	0	0	0	0	0	0	4	0	0
