# Supplementary material for: Endogenous Protein Interactome of Human UDP-Glucuronosyltransferases Exposed by Untargeted Proteomics
Source: Front Pharmacol. 2017 Feb 3;8:23. doi: 10.3389/fphar.2017.00023 (PMC5290407; doi:10.3389/fphar.2017.00023)
Supplement: Supplementary Table S4 — Liver proteomics data. [file Table4.XLSX]

## Sheet: Peptide Report_Liver
Liver_UGT1A-GuillemetteC, Peptide report created on 11/23/2016
Experiment: Liver_UGT1A-GuillemetteC
	Peak List Generator: unknown
		Version: unknown
		Charge States Calculated: unknown
		Deisotoped: unknown
		Textual Annotation: unknown
	Database Set: 2 Databases
		Database Name: a subset of the CP_HomoSapiens_9606_20140317 database
			Version: unknown
			Taxonomy: All Entries
			Number of Proteins: 1976
		Database Name: the CP_HomoSapiens_9606_20140317 database
			Version: unknown
			Taxonomy: All Entries
			Number of Proteins: 70031
		Does database contain common contaminants?: unknown
	Search Engine Set: 2 Search Engines
		Search Engine: Mascot
			Version: 2.4.1
			Samples: All Samples
			Fragment Tolerance: 0,100 Da (Monoisotopic)
			Parent Tolerance: 0,100 Da (Monoisotopic)
			Fixed Modifications:
			Variable Modifications: -18 on n (Glu->pyro-Glu), -17 on n (Gln->pyro-Glu), +1 on NQ (Deamidated), +16 on M (Oxidation)
			Database: the CP_HomoSapiens_9606_20140317 database (unknown version, 70031 entries)
			Digestion Enzyme: Trypsin
			Max Missed Cleavages: 2
			Probability Model:
				Ingel20080_MGFPeaklist (F058530): LFDR Model, Classifier data: Bayes, Good (50%) m:74,9/s:19,3 m:36,6/s:1,44 m:NA m:62,4/s:25,0, Bad (50%) m:15,0/s:5,51 m:36,1/s:2,30 m:NA m:4,99/s:4,77 [all charge states]
				Ingel20081_MGFPeaklist (F058529): LFDR Model, Classifier data: Bayes, Good (50%) m:75,9/s:18,7 m:36,6/s:1,26 m:NA m:63,5/s:23,4, Bad (50%) m:14,3/s:5,08 m:36,1/s:2,37 m:NA m:4,97/s:4,41 [all charge states]
				Ingel20082_MGFPeaklist (F058528): LFDR Model, Classifier data: Bayes, Good (50%) m:74,8/s:17,9 m:36,5/s:1,47 m:NA m:56,1/s:27,6, Bad (50%) m:17,6/s:5,45 m:36,0/s:2,63 m:NA m:6,10/s:5,03 [all charge states]
				Ingel20083_MGFPeaklist (F058531): LFDR Model, Classifier data: Bayes, Good (50%) m:71,0/s:14,5 m:36,3/s:1,58 m:NA m:57,0/s:22,0, Bad (50%) m:18,5/s:6,43 m:35,8/s:2,49 m:NA m:7,83/s:6,07 [all charge states]
				Ingel20468_MGFPeaklist (F059768): LFDR Model, Classifier data: Bayes, Good (50%) m:74,9/s:19,9 m:36,3/s:1,85 m:NA m:60,8/s:25,8, Bad (50%) m:19,4/s:7,53 m:35,2/s:3,00 m:NA m:7,04/s:6,03 [all charge states]
				Ingel20469_MGFPeaklist (F059771): LFDR Model, Classifier data: Bayes, Good (50%) m:73,4/s:18,1 m:36,6/s:1,43 m:NA m:58,4/s:22,4, Bad (50%) m:18,5/s:6,38 m:36,0/s:2,25 m:NA m:5,93/s:5,01 [all charge states]
				Ingel20470_MGFPeaklist (F059773): LFDR Model, Classifier data: Bayes, Good (50%) m:76,9/s:20,3 m:36,5/s:1,55 m:NA m:63,5/s:24,6, Bad (50%) m:15,5/s:7,27 m:35,3/s:2,81 m:NA m:5,45/s:4,87 [all charge states]
				Ingel20471_MGFPeaklist (F059765): LFDR Model, Classifier data: Bayes, Good (50%) m:78,3/s:17,2 m:36,5/s:1,54 m:NA m:62,5/s:23,1, Bad (50%) m:15,1/s:6,82 m:35,8/s:2,59 m:NA m:5,27/s:4,73 [all charge states]
		Search Engine: X! Tandem
			Version: CYCLONE (2010.12.01.1)
			Samples: All Samples
			Fragment Tolerance: 0,100 Da (Monoisotopic)
			Parent Tolerance: 0,100 Da (Monoisotopic)
			Fixed Modifications:
			Variable Modifications: -18 on n (Dehydrated), -18 on n (Glu->pyro-Glu), -17 on n (Ammonia-loss), -17 on n (Gln->pyro-Glu), +1 on NQ (Deamidated), +16 on M (Oxidation)
			Database: a subset of the CP_HomoSapiens_9606_20140317 database
			Digestion Enzyme: Trypsin
			Max Missed Cleavages: 2
			Probability Model:
				Ingel20080_MGFPeaklist (F058530): LFDR Model, Classifier data: Bayes, Good (80%) m:46,0/s:7,71 m:5,84/s:2,15 m:0,426/s:0,155 m:0,428/s:0,0952, Bad (20%) m:21,0/s:3,60 m:-0,729/s:0,697 m:0,0425/s:0,0388 m:0,177/s:0,0804 [all charge states]
				Ingel20081_MGFPeaklist (F058529): LFDR Model, Classifier data: Bayes, Good (66%) m:48,5/s:7,54 m:6,44/s:2,16 m:0,439/s:0,159 m:0,425/s:0,0894, Bad (34%) m:21,8/s:4,79 m:-0,598/s:0,862 m:0,0516/s:0,0550 m:0,186/s:0,0962 [all charge states]
				Ingel20082_MGFPeaklist (F058528): LFDR Model, Classifier data: Bayes, Good (68%) m:43,2/s:8,78 m:4,99/s:2,10 m:0,395/s:0,166 m:0,420/s:0,0992, Bad (32%) m:20,3/s:3,27 m:-0,645/s:0,759 m:0,0484/s:0,0466 m:0,171/s:0,0795 [all charge states]
				Ingel20083_MGFPeaklist (F058531): LFDR Model, Classifier data: Bayes, Good (61%) m:44,3/s:8,23 m:5,48/s:1,95 m:0,403/s:0,168 m:0,406/s:0,0967, Bad (39%) m:21,6/s:3,90 m:-0,516/s:0,741 m:0,0549/s:0,0555 m:0,185/s:0,0829 [all charge states]
				Ingel20468_MGFPeaklist (F059768): LFDR Model, Classifier data: Bayes, Good (76%) m:43,6/s:12,5 m:5,29/s:2,90 m:0,456/s:0,132 m:0,459/s:0,141, Bad (24%) m:18,6/s:2,77 m:-0,863/s:0,595 m:0,0488/s:0,0444 m:0,149/s:0,0869 [all charge states]
				Ingel20469_MGFPeaklist (F059771): LFDR Model, Classifier data: Bayes, Good (82%) m:44,9/s:11,1 m:5,20/s:2,59 m:0,453/s:0,123 m:0,510/s:0,119, Bad (18%) m:20,3/s:3,37 m:-0,727/s:0,565 m:0,0463/s:0,0426 m:0,188/s:0,0905 [all charge states]
				Ingel20470_MGFPeaklist (F059773): LFDR Model, Classifier data: Bayes, Good (86%) m:48,8/s:11,4 m:6,05/s:2,75 m:0,469/s:0,136 m:0,515/s:0,112, Bad (14%) m:20,4/s:4,18 m:-0,685/s:0,779 m:0,0543/s:0,0534 m:0,211/s:0,110 [all charge states]
				Ingel20471_MGFPeaklist (F059765): LFDR Model, Classifier data: Bayes, Good (89%) m:51,0/s:10,6 m:6,35/s:2,51 m:0,498/s:0,118 m:0,552/s:0,112, Bad (11%) m:21,6/s:3,85 m:-0,559/s:0,729 m:0,0565/s:0,0575 m:0,217/s:0,105 [all charge states]
	Scaffold: Version: Scaffold_4.6.1
		Modification Metadata Set: 1541 modifications
			Source: C:\Program Files\Scaffold 4\parameters\unimod.xml
			Comment:
		Protein Grouping Strategy: Experiment-wide grouping with binary peptide-protein weights
		Peptide Thresholds: 95,0 % minimum
		Protein Thresholds: 95,0 % minimum and 2 peptides minimum
		Peptide FDR: 0,0 % (Decoy)
		Protein FDR: 0,0 % (Decoy)
		GO Annotation Source(s):
		Alternate ID Source(s):
Experiment name	Biological sample category	Biological sample name	MS/MS sample name	Protein name	Protein accession numbers	Database sources	Protein molecular weight (Da)	Protein identification probability	Exclusive unique peptide count	Exclusive unique spectrum count	Exclusive spectrum count	Percentage of total spectra	Percentage sequence coverage	Peptide sequence	Previous amino acid	Next amino acid	Best Peptide identification probability	Best Mascot Ion score	Best Mascot Identity score	Best Mascot Delta Ion score	Best X! Tandem -log(e) score	Number of identified +1H spectra	Number of identified +2H spectra	Number of identified +3H spectra	Number of identified +4H spectra	Number of enzymatic termini	Calculated +1H Peptide Mass (AMU)	Median Retention Time	Total Precursor Intensity	Total TIC	Peptide start index	Peptide stop index	Star Category	Assigned	Other Proteins
Liver	UGT1A	20080_i1_1	Ingel20080_MGFPeaklist (F058530)	60S ribosomal protein L18 (Fragment) OS=Homo sapiens GN=RPL18 PE=3 SV=1	J3QQ67	CP_HomoSapiens_9606_20140317.fasta	21 840,2	1	2	2	4	0.000408	0.126	ILTFDQLALDSPK	K	G	0.997	102	37.2	83.2	4.77	0	3	0	0	2	1 460,7998	2 719,00		27 941,4	122	134	Empty	true
Liver	UGT1A	20080_i1_1	Ingel20080_MGFPeaklist (F058530)	60S ribosomal protein L18 (Fragment) OS=Homo sapiens GN=RPL18 PE=3 SV=1	J3QQ67	CP_HomoSapiens_9606_20140317.fasta	21 840,2	1	2	2	4	0.000408	0.126	TNSTFNQVVLK	R	R	0.997	43.4	37.3	40.5	3	0	1	0	0	2	1 250,6739	2 059,00		15 195,5	41	51	Empty	true
Liver	UGT1A	20080_i1_1	Ingel20080_MGFPeaklist (F058530)	E3 ubiquitin-protein ligase TRIM21 OS=Homo sapiens GN=TRIM21 PE=4 SV=1	F5H012,P19474	CP_HomoSapiens_9606_20140317.fasta	54 169,5	0.986	1	1	1	0.000102	0.0358	SESWNLKDLDITSPELR	R	S	0.997	73.8	37.2	65.6	6.57	0	0	1	0	2	2 003,0082	2 721,00		6 715,66	254	270	Empty	true
Liver	UGT1A	20080_i1_1	Ingel20080_MGFPeaklist (F058530)	Fibrinogen gamma chain OS=Homo sapiens GN=FGG PE=4 SV=1	C9JC84,P02679	CP_HomoSapiens_9606_20140317.fasta	51 513,3	1	7	8	15	0.00153	0.256	AIQLTYNPDESSKPNMIDAATLK	K	S	0.997	53.3	36.6	53.3	5.96	0	0	1	1	2	2 520,2653	2 472,00		24 983,8	89	111	Empty	true
Liver	UGT1A	20080_i1_1	Ingel20080_MGFPeaklist (F058530)	Fibrinogen gamma chain OS=Homo sapiens GN=FGG PE=4 SV=1	C9JC84,P02679	CP_HomoSapiens_9606_20140317.fasta	51 513,3	1	7	8	15	0.00153	0.256	ASTPNGYDNGIIWATWK	K	T	0.997	84.8	37.2	83.6	5.38	0	2	0	0	2	1 893,9131	2 730,00		18 672,0	383	399	Empty	true
Liver	UGT1A	20080_i1_1	Ingel20080_MGFPeaklist (F058530)	Fibrinogen gamma chain OS=Homo sapiens GN=FGG PE=4 SV=1	C9JC84,P02679	CP_HomoSapiens_9606_20140317.fasta	51 513,3	1	7	8	15	0.00153	0.256	EGFGHLSPTGTTEFWLGNEK	K	I	0.997	56.5	36.9	49.8	6.38	0	0	3	0	2	2 207,0406	2 676,00		21 458,5	239	258	Empty	true
Liver	UGT1A	20080_i1_1	Ingel20080_MGFPeaklist (F058530)	Fibrinogen gamma chain OS=Homo sapiens GN=FGG PE=4 SV=1	C9JC84,P02679	CP_HomoSapiens_9606_20140317.fasta	51 513,3	1	7	8	15	0.00153	0.256	LTIGEGQQHHLGGAK	R	Q	0.997	39.2	37.8	35.3	4.54	0	0	2	0	2	1 545,8135	1 701,50		6 971,22	418	432	Empty	true
Liver	UGT1A	20080_i1_1	Ingel20080_MGFPeaklist (F058530)	Fibrinogen gamma chain OS=Homo sapiens GN=FGG PE=4 SV=1	C9JC84,P02679	CP_HomoSapiens_9606_20140317.fasta	51 513,3	1	7	8	15	0.00153	0.256	QVRPEHPAETEYDSLYPEDDL	K	-	0.997	57.3	35	57.3	10.5	0	0	2	0	2	2 503,1262	2 382,50		42 419,8	433	453	Empty	true
Liver	UGT1A	20080_i1_1	Ingel20080_MGFPeaklist (F058530)	Fibrinogen gamma chain OS=Homo sapiens GN=FGG PE=4 SV=1	C9JC84,P02679	CP_HomoSapiens_9606_20140317.fasta	51 513,3	1	7	8	15	0.00153	0.256	TSTADYAMFK	R	V	0.997	56.6	36.7	52.8	5.68	0	2	0	0	2	1 134,5136	2 025,50		14 964,4	283	292	Empty	true
Liver	UGT1A	20080_i1_1	Ingel20080_MGFPeaklist (F058530)	Fibrinogen gamma chain OS=Homo sapiens GN=FGG PE=4 SV=1	C9JC84,P02679	CP_HomoSapiens_9606_20140317.fasta	51 513,3	1	7	8	15	0.00153	0.256	YLQEIYNSNNQK	R	I	0.997	49.7	37	44.5	3.28	0	2	0	0	2	1 513,7281	1 826,00		20 259,0	135	146	Empty	true
Liver	UGT1A	20080_i1_1	Ingel20080_MGFPeaklist (F058530)	Fibrinogen beta chain OS=Homo sapiens GN=FGB PE=1 SV=2	P02675	CP_HomoSapiens_9606_20140317.fasta	55 928,6	1	5	6	14	0.00143	0.0978	EEAPSLRPAPPPISGGGYR	R	A	0.997	66.6	37.3	65.2	9.51	0	0	2	0	2	1 951,0034	2 053,00		69 434,3	54	72	Empty	true
Liver	UGT1A	20080_i1_1	Ingel20080_MGFPeaklist (F058530)	Fibrinogen beta chain OS=Homo sapiens GN=FGB PE=1 SV=2	P02675	CP_HomoSapiens_9606_20140317.fasta	55 928,6	1	5	6	14	0.00143	0.0978	KREEAPSLRPAPPPISGGGYR	K	A	0.997	53	35.3	53	5.72	0	0	0	3	2	2 235,1995	1 978,00		17 612,0	52	72	Empty	true
Liver	UGT1A	20080_i1_1	Ingel20080_MGFPeaklist (F058530)	Fibrinogen beta chain OS=Homo sapiens GN=FGB PE=1 SV=2	P02675	CP_HomoSapiens_9606_20140317.fasta	55 928,6	1	5	6	14	0.00143	0.0978	QGVNDNEEGFFSAR	S	G	0.997	0	0	0	8.6	0	3	0	0	1	1 552,6663	2 324,00		21 248,8	31	44	Empty	true
Liver	UGT1A	20080_i1_1	Ingel20080_MGFPeaklist (F058530)	Fibrinogen beta chain OS=Homo sapiens GN=FGB PE=1 SV=2	P02675	CP_HomoSapiens_9606_20140317.fasta	55 928,6	1	5	6	14	0.00143	0.0978	REEAPSLRPAPPPISGGGYR	K	A	0.997	80	36.9	77.1	4.77	0	0	1	4	2	2 107,1045	2 005,00		201690	53	72	Empty	true
Liver	UGT1A	20080_i1_1	Ingel20080_MGFPeaklist (F058530)	Fibrinogen beta chain OS=Homo sapiens GN=FGB PE=1 SV=2	P02675	CP_HomoSapiens_9606_20140317.fasta	55 928,6	1	5	6	14	0.00143	0.0978	YYWGGQYTWDMAK	R	H	0.997	41.7	35.1	41.7	5.01	0	1	0	0	2	1 668,7152	2 569,00		4 681,92	446	458	Empty	true
Liver	UGT1A	20080_i1_1	Ingel20080_MGFPeaklist (F058530)	Fibrinogen alpha chain OS=Homo sapiens GN=FGA PE=1 SV=2	P02671	CP_HomoSapiens_9606_20140317.fasta	94 973,4	1	22	28	44	0.00449	0.298	ADSGEGDFLAEGGGVR	T	G	0.997	0	0	0	9.74	0	1	0	0	1	1 536,6927	2 036,00		3 335,21	20	35	Empty	true
Liver	UGT1A	20080_i1_1	Ingel20080_MGFPeaklist (F058530)	Fibrinogen alpha chain OS=Homo sapiens GN=FGA PE=1 SV=2	P02671	CP_HomoSapiens_9606_20140317.fasta	94 973,4	1	22	28	44	0.00449	0.298	ADSGEGDFLAEGGGVRGPR	T	V	0.997	0	0	0	6.42	0	0	1	0	1	1 846,8681	2 005,00		363572	20	38	Empty	true
Liver	UGT1A	20080_i1_1	Ingel20080_MGFPeaklist (F058530)	Fibrinogen alpha chain OS=Homo sapiens GN=FGA PE=1 SV=2	P02671	CP_HomoSapiens_9606_20140317.fasta	94 973,4	1	22	28	44	0.00449	0.298	ALTDMPQMR	K	M	0.997	71	37.7	49.7	0.959	0	2	0	0	2	1 062,5072	2 003,50		240101	250	258	Empty	true
Liver	UGT1A	20080_i1_1	Ingel20080_MGFPeaklist (F058530)	Fibrinogen alpha chain OS=Homo sapiens GN=FGA PE=1 SV=2	P02671	CP_HomoSapiens_9606_20140317.fasta	94 973,4	1	22	28	44	0.00449	0.298	ESSSHHPGIAEFPSR	K	G	0.997	87.4	37.1	76.3	10.3	0	0	2	0	2	1 637,7666	1 789,50		36 271,3	559	573	Empty	true
Liver	UGT1A	20080_i1_1	Ingel20080_MGFPeaklist (F058530)	Fibrinogen alpha chain OS=Homo sapiens GN=FGA PE=1 SV=2	P02671	CP_HomoSapiens_9606_20140317.fasta	94 973,4	1	22	28	44	0.00449	0.298	ESSSHHPGIAEFPSRGK	K	S	0.997	27.2	37.3	26.6	2.15	0	0	1	1	2	1 822,8831	1 708,50		22 530,7	559	575	Empty	true
Liver	UGT1A	20080_i1_1	Ingel20080_MGFPeaklist (F058530)	Fibrinogen alpha chain OS=Homo sapiens GN=FGA PE=1 SV=2	P02671	CP_HomoSapiens_9606_20140317.fasta	94 973,4	1	22	28	44	0.00449	0.298	EVDLKDYEDQQKQLEQVIAK	R	D	0.997	39.7	36.5	33.3	5.57	0	0	0	1	2	2 419,2355	2 468,00		18 085,7	191	210	Empty	true
Liver	UGT1A	20080_i1_1	Ingel20080_MGFPeaklist (F058530)	Fibrinogen alpha chain OS=Homo sapiens GN=FGA PE=1 SV=2	P02671	CP_HomoSapiens_9606_20140317.fasta	94 973,4	1	22	28	44	0.00449	0.298	GGSTSYGTGSETESPRNPSSAGSWNSGSSGPGSTGNR	R	N	0.997	52.1	30.5	52.1	7.92	0	0	0	2	2	3 517,5083	1 767,50		24 943,6	272	308	Empty	true
Liver	UGT1A	20080_i1_1	Ingel20080_MGFPeaklist (F058530)	Fibrinogen alpha chain OS=Homo sapiens GN=FGA PE=1 SV=2	P02671	CP_HomoSapiens_9606_20140317.fasta	94 973,4	1	22	28	44	0.00449	0.298	GLIDEVNQDFTNR	K	I	0.997	84.4	37.4	74.3	7.41	0	2	0	0	2	1 520,7341	2 468,00		16 882,1	72	84	Empty	true
Liver	UGT1A	20080_i1_1	Ingel20080_MGFPeaklist (F058530)	Fibrinogen alpha chain OS=Homo sapiens GN=FGA PE=1 SV=2	P02671	CP_HomoSapiens_9606_20140317.fasta	94 973,4	1	22	28	44	0.00449	0.298	GLIDEVNQDFTNRINK	K	L	0.997	54.3	37.4	54.3	8.08	0	0	1	0	2	1 875,9561	2 524,00		24 003,7	72	87	Empty	true
Liver	UGT1A	20080_i1_1	Ingel20080_MGFPeaklist (F058530)	Fibrinogen alpha chain OS=Homo sapiens GN=FGA PE=1 SV=2	P02671	CP_HomoSapiens_9606_20140317.fasta	94 973,4	1	22	28	44	0.00449	0.298	GSESGIFTNTKESSSHHPGIAEFPSR	R	G	0.997	55.8	36.4	55.6	0	0	0	0	0	2	2 759,3020	2 058,00		67 918,9	548	573	Empty	true
Liver	UGT1A	20080_i1_1	Ingel20080_MGFPeaklist (F058530)	Fibrinogen alpha chain OS=Homo sapiens GN=FGA PE=1 SV=2	P02671	CP_HomoSapiens_9606_20140317.fasta	94 973,4	1	22	28	44	0.00449	0.298	HPDEAAFFDTASTGK	R	T	0.997	106	36.5	98.9	6.74	0	2	0	0	2	1 593,7181	2 032,00		15 018,7	513	527	Empty	true
Liver	UGT1A	20080_i1_1	Ingel20080_MGFPeaklist (F058530)	Fibrinogen alpha chain OS=Homo sapiens GN=FGA PE=1 SV=2	P02671	CP_HomoSapiens_9606_20140317.fasta	94 973,4	1	22	28	44	0.00449	0.298	HRHPDEAAFFDTASTGK	R	T	0.997	60.2	36.5	52.9	8.85	0	0	2	2	2	1 886,8781	1 976,50		31 083,4	511	527	Empty	true
Liver	UGT1A	20080_i1_1	Ingel20080_MGFPeaklist (F058530)	Fibrinogen alpha chain OS=Homo sapiens GN=FGA PE=1 SV=2	P02671	CP_HomoSapiens_9606_20140317.fasta	94 973,4	1	22	28	44	0.00449	0.298	MELERPGGNEITR	R	G	0.997	109	37.6	98.4	6.92	0	1	3	0	2	1 517,7379	1 744,00		52 020,9	259	271	Empty	true
Liver	UGT1A	20080_i1_1	Ingel20080_MGFPeaklist (F058530)	Fibrinogen alpha chain OS=Homo sapiens GN=FGA PE=1 SV=2	P02671	CP_HomoSapiens_9606_20140317.fasta	94 973,4	1	22	28	44	0.00449	0.298	MKGLIDEVNQDFTNR	R	I	0.997	35.1	37.4	33.7	2.74	0	0	1	0	2	1 779,8696	2 463,00		5 117,33	70	84	Empty	true
Liver	UGT1A	20080_i1_1	Ingel20080_MGFPeaklist (F058530)	Fibrinogen alpha chain OS=Homo sapiens GN=FGA PE=1 SV=2	P02671	CP_HomoSapiens_9606_20140317.fasta	94 973,4	1	22	28	44	0.00449	0.298	MKPVPDLVPGNFK	K	S	0.997	46.7	36.6	43	5.89	0	2	2	0	2	1 441,7874	2 410,50		89 580,2	226	238	Empty	true
Liver	UGT1A	20080_i1_1	Ingel20080_MGFPeaklist (F058530)	Fibrinogen alpha chain OS=Homo sapiens GN=FGA PE=1 SV=2	P02671	CP_HomoSapiens_9606_20140317.fasta	94 973,4	1	22	28	44	0.00449	0.298	NNKDSHSLTTNIMEILR	K	G	0.997	80.6	37.2	70.4	2.54	0	0	2	0	2	1 986,0074	2 782,50		9 138,72	98	114	Empty	true
Liver	UGT1A	20080_i1_1	Ingel20080_MGFPeaklist (F058530)	Fibrinogen alpha chain OS=Homo sapiens GN=FGA PE=1 SV=2	P02671	CP_HomoSapiens_9606_20140317.fasta	94 973,4	1	22	28	44	0.00449	0.298	NPSSAGSWNSGSSGPGSTGNR	R	N	0.997	70.8	34	51.4	6.21	0	0	2	0	2	1 963,8488	1 573,00		15 480,6	288	308	Empty	true
Liver	UGT1A	20080_i1_1	Ingel20080_MGFPeaklist (F058530)	Fibrinogen alpha chain OS=Homo sapiens GN=FGA PE=1 SV=2	P02671	CP_HomoSapiens_9606_20140317.fasta	94 973,4	1	22	28	44	0.00449	0.298	NSLFEYQK	K	N	0.997	22	37	19.3	2.46	0	2	0	0	2	1 028,5047	2 008,00		27 875,6	90	97	Empty	true
Liver	UGT1A	20080_i1_1	Ingel20080_MGFPeaklist (F058530)	Fibrinogen alpha chain OS=Homo sapiens GN=FGA PE=1 SV=2	P02671	CP_HomoSapiens_9606_20140317.fasta	94 973,4	1	22	28	44	0.00449	0.298	QFTSSTSYNRGDSTFESK	K	S	0.997	47.1	34.9	47.1	3.41	0	0	2	0	2	2 041,9097	1 776,50		143382	582	599	Empty	true
Liver	UGT1A	20080_i1_1	Ingel20080_MGFPeaklist (F058530)	Fibrinogen alpha chain OS=Homo sapiens GN=FGA PE=1 SV=2	P02671	CP_HomoSapiens_9606_20140317.fasta	94 973,4	1	22	28	44	0.00449	0.298	SYKMADEAGSEADHEGTHSTK	K	R	0.997	60.8	32.7	60.8	9.89	0	0	0	2	2	2 250,9569	1 536,50		15 664,0	600	620	Empty	true
Liver	UGT1A	20080_i1_1	Ingel20080_MGFPeaklist (F058530)	Fibrinogen alpha chain OS=Homo sapiens GN=FGA PE=1 SV=2	P02671	CP_HomoSapiens_9606_20140317.fasta	94 973,4	1	22	28	44	0.00449	0.298	TFPGFFSPMLGEFVSETESR	K	G	0.997	111	36.6	111	9.05	0	3	0	0	2	2 265,0533	2 937,00		135818	528	547	Empty	true
Liver	UGT1A	20080_i1_1	Ingel20080_MGFPeaklist (F058530)	Fibrinogen alpha chain OS=Homo sapiens GN=FGA PE=1 SV=2	P02671	CP_HomoSapiens_9606_20140317.fasta	94 973,4	1	22	28	44	0.00449	0.298	TFPGFFSPMLGEFVSETESRGSESGIFTNTK	K	E	0.967	28.4	35.5	28.4	0	0	0	1	0	2	3 386,5887	2 935,00		20 926,0	528	558	Empty	true
Liver	UGT1A	20080_i1_1	Ingel20080_MGFPeaklist (F058530)	Ig heavy chain V-III region KOL OS=Homo sapiens PE=1 SV=1	P01772	CP_HomoSapiens_9606_20140317.fasta	13 718,0	0.986	1	1	2	0.000204	0.127	QVQLVESGGGVVQPGR	-	S	0.997	107	37.2	0	6.1	0	2	0	0	2	1 592,8393	2 298,00		14 726,0	1	16	Empty	true
Liver	UGT1A	20080_i1_1	Ingel20080_MGFPeaklist (F058530)	Ig heavy chain V-III region VH26 OS=Homo sapiens PE=1 SV=1	P01764	CP_HomoSapiens_9606_20140317.fasta	12 582,6	1	2	3	5	0.000511	0.256	EVQLLESGGGLVQPGGSLR	C	L	0.997	96.9	35.9	92.3	5.17	0	2	0	0	1	1 896,0188	2 523,50		14 322,8	20	38	Empty	true
Liver	UGT1A	20080_i1_1	Ingel20080_MGFPeaklist (F058530)	Ig heavy chain V-III region VH26 OS=Homo sapiens PE=1 SV=1	P01764	CP_HomoSapiens_9606_20140317.fasta	12 582,6	1	2	3	5	0.000511	0.256	NTLYLQMNSLR	K	A	0.997	38	37.4	0	1.77	0	3	0	0	2	1 352,6991	2 433,00		7 295,85	96	106	Empty	true
Liver	UGT1A	20080_i1_1	Ingel20080_MGFPeaklist (F058530)	Ig heavy chain V-III region TRO OS=Homo sapiens PE=1 SV=1	P01762	CP_HomoSapiens_9606_20140317.fasta	13 466,2	0.96	1	1	1	0.000102	0.156	QVQLVQSGGGLVKPGGSLR	-	L	0.992	38.2	37.3	1.35	1.68	0	0	1	0	2	1 882,0396	2 370,00		7 095,89	1	19	Empty	true
Liver	UGT1A	20080_i1_1	Ingel20080_MGFPeaklist (F058530)	60S ribosomal protein L13 OS=Homo sapiens GN=RPL13 PE=1 SV=4	P26373	CP_HomoSapiens_9606_20140317.fasta	24 262,2	1	2	2	5	0.000511	0.0806	GFSLEELR	R	V	0.997	47	37.4	27.2	4.11	0	3	0	0	2	950.494	2 422,00		10 288,3	75	82	Empty	true
Liver	UGT1A	20080_i1_1	Ingel20080_MGFPeaklist (F058530)	60S ribosomal protein L13 OS=Homo sapiens GN=RPL13 PE=1 SV=4	P26373	CP_HomoSapiens_9606_20140317.fasta	24 262,2	1	2	2	5	0.000511	0.0806	TIGISVDPR	R	R	0.997	46	37.5	27.1	0.854	0	2	0	0	2	957.537	2 005,50		33 566,8	93	101	Empty	true
Liver	UGT1A	20080_i1_1	Ingel20080_MGFPeaklist (F058530)	Histone H2B OS=Homo sapiens GN=HIST2H2BF PE=2 SV=1	B4DR52,O60814,P57053,P58876,P62807,Q5QNW6,Q93079,Q99877,Q99879,Q99880,U3KQK0	CP_HomoSapiens_9606_20140317.fasta	13 906,6	1	3	3	5	0.000511	0.199	AMGIMNSFVNDIFER	K	I	0.997	80.8	36.8	77.2	2.31	0	1	0	0	2	1 743,8193	2 921,00		36 633,1	59	73	Empty	true
Liver	UGT1A	20080_i1_1	Ingel20080_MGFPeaklist (F058530)	Histone H2B OS=Homo sapiens GN=HIST2H2BF PE=2 SV=1	B4DR52,O60814,P57053,P58876,P62807,Q5QNW6,Q93079,Q99877,Q99879,Q99880,U3KQK0	CP_HomoSapiens_9606_20140317.fasta	13 906,6	1	3	3	5	0.000511	0.199	ESYSVYVYK	K	V	0.997	24.1	37.1	19.4	0.921	0	2	0	0	2	1 137,5461	2 000,50		12 647,8	36	44	Empty	true
Liver	UGT1A	20080_i1_1	Ingel20080_MGFPeaklist (F058530)	Histone H2B OS=Homo sapiens GN=HIST2H2BF PE=2 SV=1	B4DR52,O60814,P57053,P58876,P62807,Q5QNW6,Q93079,Q99877,Q99879,Q99880,U3KQK0	CP_HomoSapiens_9606_20140317.fasta	13 906,6	1	3	3	5	0.000511	0.199	LLLPGELAK	R	H	0.997	38	33	23	0.77	0	2	0	0	2	953.603	2 363,00		11 449,9	101	109	Empty	true
Liver	UGT1A	20080_i1_1	Ingel20080_MGFPeaklist (F058530)	60S ribosomal protein L10 OS=Homo sapiens GN=RPL10 PE=1 SV=4	P27635,Q96L21	CP_HomoSapiens_9606_20140317.fasta	24 519,2	0.999	1	1	2	0.000204	0.0514	VHIGQVIMSIR	R	T	0.997	27.7	35.5	23.4	3.77	0	2	0	0	2	1 252,7195	2 499,50		6 962,21	129	139	Empty	true
Liver	UGT1A	20080_i1_1	Ingel20080_MGFPeaklist (F058530)	Phosphorylase b kinase regulatory subunit beta OS=Homo sapiens GN=PHKB PE=1 SV=3	Q93100	CP_HomoSapiens_9606_20140317.fasta	124 889,0	1	17	17	33	0.00337	0.198	AYLQLGINEK	K	L	0.997	38.2	37.4	26.7	1.22	0	2	0	0	2	1 148,6311	2 180,00		19 632,4	537	546	Empty	true
Liver	UGT1A	20080_i1_1	Ingel20080_MGFPeaklist (F058530)	Phosphorylase b kinase regulatory subunit beta OS=Homo sapiens GN=PHKB PE=1 SV=3	Q93100	CP_HomoSapiens_9606_20140317.fasta	124 889,0	1	17	17	33	0.00337	0.198	FNPILDMLAALK	R	K	0.997	39.6	37.1	29.6	4.64	0	1	0	0	2	1 345,7550	2 973,00		4 931,31	631	642	Empty	true
Liver	UGT1A	20080_i1_1	Ingel20080_MGFPeaklist (F058530)	Phosphorylase b kinase regulatory subunit beta OS=Homo sapiens GN=PHKB PE=1 SV=3	Q93100	CP_HomoSapiens_9606_20140317.fasta	124 889,0	1	17	17	33	0.00337	0.198	FNPILDMLAALKK	R	G	0.997	22.4	35.8	19.6	7.25	0	1	0	0	2	1 473,8500	2 949,00		6 648,55	631	643	Empty	true
Liver	UGT1A	20080_i1_1	Ingel20080_MGFPeaklist (F058530)	Phosphorylase b kinase regulatory subunit beta OS=Homo sapiens GN=PHKB PE=1 SV=3	Q93100	CP_HomoSapiens_9606_20140317.fasta	124 889,0	1	17	17	33	0.00337	0.198	GGDKPALDLYQLSPSEVK	R	Q	0.997	43.2	37.1	33.1	3.01	0	0	2	0	2	1 916,9967	2 479,00		50 097,7	891	908	Empty	true
Liver	UGT1A	20080_i1_1	Ingel20080_MGFPeaklist (F058530)	Phosphorylase b kinase regulatory subunit beta OS=Homo sapiens GN=PHKB PE=1 SV=3	Q93100	CP_HomoSapiens_9606_20140317.fasta	124 889,0	1	17	17	33	0.00337	0.198	ISDTEELPEFK	R	S	0.997	71.3	37.3	55.1	4	0	2	0	0	2	1 307,6367	2 161,50		51 935,0	673	683	Empty	true
Liver	UGT1A	20080_i1_1	Ingel20080_MGFPeaklist (F058530)	Phosphorylase b kinase regulatory subunit beta OS=Homo sapiens GN=PHKB PE=1 SV=3	Q93100	CP_HomoSapiens_9606_20140317.fasta	124 889,0	1	17	17	33	0.00337	0.198	LKEIEKQDDMTSFYNTPPLGK	R	R	0.995	11.3	36.7	11.3	2.31	0	0	0	1	2	2 454,2225	2 312,00		3 983,86	1042	1062	Empty	true
Liver	UGT1A	20080_i1_1	Ingel20080_MGFPeaklist (F058530)	Phosphorylase b kinase regulatory subunit beta OS=Homo sapiens GN=PHKB PE=1 SV=3	Q93100	CP_HomoSapiens_9606_20140317.fasta	124 889,0	1	17	17	33	0.00337	0.198	LLADELISPK	K	D	0.997	52.2	35.9	38.8	3.14	0	3	0	0	2	1 098,6407	2 372,00		11 989,2	453	462	Empty	true
Liver	UGT1A	20080_i1_1	Ingel20080_MGFPeaklist (F058530)	Phosphorylase b kinase regulatory subunit beta OS=Homo sapiens GN=PHKB PE=1 SV=3	Q93100	CP_HomoSapiens_9606_20140317.fasta	124 889,0	1	17	17	33	0.00337	0.198	LLADELISPKDIDPVQR	K	Y	0.997	87.3	35.5	82.5	7.54	0	0	2	0	2	1 922,0597	2 627,00		30 865,1	453	469	Empty	true
Liver	UGT1A	20080_i1_1	Ingel20080_MGFPeaklist (F058530)	Phosphorylase b kinase regulatory subunit beta OS=Homo sapiens GN=PHKB PE=1 SV=3	Q93100	CP_HomoSapiens_9606_20140317.fasta	124 889,0	1	17	17	33	0.00337	0.198	QVQEYQDLLTPVLHHTTEGYPVVPK	K	Y	0.997	55.2	35	50	2.23	0	0	0	2	2	2 891,4941	2 720,50		157432	384	408	Empty	true
Liver	UGT1A	20080_i1_1	Ingel20080_MGFPeaklist (F058530)	Phosphorylase b kinase regulatory subunit beta OS=Homo sapiens GN=PHKB PE=1 SV=3	Q93100	CP_HomoSapiens_9606_20140317.fasta	124 889,0	1	17	17	33	0.00337	0.198	QVTLGAFGHEEEVISNPLSPR	K	V	0.997	119	36.9	111	11.1	0	0	2	0	2	2 280,1620	2 642,50		42 394,6	809	829	Empty	true
Liver	UGT1A	20080_i1_1	Ingel20080_MGFPeaklist (F058530)	Phosphorylase b kinase regulatory subunit beta OS=Homo sapiens GN=PHKB PE=1 SV=3	Q93100	CP_HomoSapiens_9606_20140317.fasta	124 889,0	1	17	17	33	0.00337	0.198	STLLLYQSPTTGLFPTK	K	T	0.997	57.6	35.5	53.9	4.49	0	2	0	0	2	1 867,0214	2 814,50		11 929,8	58	74	Empty	true
Liver	UGT1A	20080_i1_1	Ingel20080_MGFPeaklist (F058530)	Phosphorylase b kinase regulatory subunit beta OS=Homo sapiens GN=PHKB PE=1 SV=3	Q93100	CP_HomoSapiens_9606_20140317.fasta	124 889,0	1	17	17	33	0.00337	0.198	VIQNIIYYK	R	C	0.997	42.7	35.7	30.1	1.64	0	2	0	0	2	1 153,6616	2 168,00		15 424,1	830	838	Empty	true
Liver	UGT1A	20080_i1_1	Ingel20080_MGFPeaklist (F058530)	Phosphorylase b kinase regulatory subunit beta OS=Homo sapiens GN=PHKB PE=1 SV=3	Q93100	CP_HomoSapiens_9606_20140317.fasta	124 889,0	1	17	17	33	0.00337	0.198	VPDFGVWER	R	G	0.997	60	38.5	41.4	3.03	0	2	0	0	2	1 104,5473	2 469,00		16 788,8	215	223	Empty	true
Liver	UGT1A	20080_i1_1	Ingel20080_MGFPeaklist (F058530)	Phosphorylase b kinase regulatory subunit beta OS=Homo sapiens GN=PHKB PE=1 SV=3	Q93100	CP_HomoSapiens_9606_20140317.fasta	124 889,0	1	17	17	33	0.00337	0.198	VWQILER	R	T	0.988	29.2	37.6	7.02	0.854	0	1	0	0	2	943.536	2 379,00		2 029,25	945	951	Empty	true
Liver	UGT1A	20080_i1_1	Ingel20080_MGFPeaklist (F058530)	Phosphorylase b kinase regulatory subunit beta OS=Homo sapiens GN=PHKB PE=1 SV=3	Q93100	CP_HomoSapiens_9606_20140317.fasta	124 889,0	1	17	17	33	0.00337	0.198	YNNGSTELHSSSVGLAK	K	A	0.997	93.4	37.5	93.2	11.7	0	0	4	0	2	1 763,8558	1 769,50		33 342,3	227	243	Empty	true
Liver	UGT1A	20080_i1_1	Ingel20080_MGFPeaklist (F058530)	Phosphorylase b kinase regulatory subunit beta OS=Homo sapiens GN=PHKB PE=1 SV=3	Q93100	CP_HomoSapiens_9606_20140317.fasta	124 889,0	1	17	17	33	0.00337	0.198	YYYVPADFVEYEK	K	N	0.997	39.8	36.3	39.8	2.85	0	2	0	0	2	1 685,7733	2 553,00		17 714,1	409	421	Empty	true
Liver	UGT1A	20080_i1_1	Ingel20080_MGFPeaklist (F058530)	Phosphorylase b kinase regulatory subunit beta OS=Homo sapiens GN=PHKB PE=1 SV=3	Q93100	CP_HomoSapiens_9606_20140317.fasta	124 889,0	1	17	17	33	0.00337	0.198	YYYVPADFVEYEKNNPGSQKR	K	F	0.997	102	36.2	99.1	10.6	0	0	0	2	2	2 567,2201	2 438,50		41 959,9	409	429	Empty	true
Liver	UGT1A	20080_i1_1	Ingel20080_MGFPeaklist (F058530)	Heat shock protein beta-1 OS=Homo sapiens GN=HSPB1 PE=1 SV=2	P04792	CP_HomoSapiens_9606_20140317.fasta	22 782,6	1	3	3	4	0.000408	0.21	LATQSNEITIPVTFESR	K	A	0.997	59.5	37.2	58.8	1.59	0	1	0	0	2	1 905,9917	2 532,00		5 390,50	172	188	Empty	true
Liver	UGT1A	20080_i1_1	Ingel20080_MGFPeaklist (F058530)	Heat shock protein beta-1 OS=Homo sapiens GN=HSPB1 PE=1 SV=2	P04792	CP_HomoSapiens_9606_20140317.fasta	22 782,6	1	3	3	4	0.000408	0.21	QLSSGVSEIR	R	H	0.997	69.6	38	49.2	1.85	0	1	0	0	2	1 075,5742	1 757,00		1 196,78	80	89	Empty	true
Liver	UGT1A	20080_i1_1	Ingel20080_MGFPeaklist (F058530)	Heat shock protein beta-1 OS=Homo sapiens GN=HSPB1 PE=1 SV=2	P04792	CP_HomoSapiens_9606_20140317.fasta	22 782,6	1	3	3	4	0.000408	0.21	VSLDVNHFAPDELTVK	R	T	0.997	60.1	37.4	52.6	6.09	0	0	2	0	2	1 783,9226	2 515,00		32 819,3	97	112	Empty	true
Liver	UGT1A	20080_i1_1	Ingel20080_MGFPeaklist (F058530)	ATP synthase subunit beta, mitochondrial OS=Homo sapiens GN=ATP5B PE=1 SV=3	P06576	CP_HomoSapiens_9606_20140317.fasta	56 560,6	1	3	3	5	0.000511	0.0851	FTQAGSEVSALLGR	R	I	0.997	80	37.4	67.8	4.85	0	2	0	0	2	1 435,7540	2 518,00		10 475,4	311	324	Empty	true
Liver	UGT1A	20080_i1_1	Ingel20080_MGFPeaklist (F058530)	ATP synthase subunit beta, mitochondrial OS=Homo sapiens GN=ATP5B PE=1 SV=3	P06576	CP_HomoSapiens_9606_20140317.fasta	56 560,6	1	3	3	5	0.000511	0.0851	IPSAVGYQPTLATDMGTMQER	R	I	0.997	56.5	36.8	56.5	6.82	0	0	2	0	2	2 266,0845	2 463,00		9 924,50	325	345	Empty	true
Liver	UGT1A	20080_i1_1	Ingel20080_MGFPeaklist (F058530)	ATP synthase subunit beta, mitochondrial OS=Homo sapiens GN=ATP5B PE=1 SV=3	P06576	CP_HomoSapiens_9606_20140317.fasta	56 560,6	1	3	3	5	0.000511	0.0851	VVDLLAPYAK	K	G	0.993	15	37.8	9.24	1.11	0	1	0	0	2	1 088,6351	2 501,00		2 544,94	189	198	Empty	true
Liver	UGT1A	20080_i1_1	Ingel20080_MGFPeaklist (F058530)	Coatomer subunit alpha OS=Homo sapiens GN=COPA PE=1 SV=2	P53621	CP_HomoSapiens_9606_20140317.fasta	138 349,3	0.986	1	1	1	0.000102	0.00817	VLTIDPTEFK	R	F	0.997	51.5	37.4	42.7	3.51	0	1	0	0	2	1 162,6356	2 432,00		2 001,83	589	598	Empty	true
Liver	UGT1A	20080_i1_1	Ingel20080_MGFPeaklist (F058530)	60S ribosomal protein L4 OS=Homo sapiens GN=RPL4 PE=1 SV=5	P36578	CP_HomoSapiens_9606_20140317.fasta	47 699,1	0.986	1	1	2	0.000204	0.0281	NIPGITLLNVSK	R	L	0.997	56.9	33.9	53.6	4.08	0	2	0	0	2	1 268,7574	2 653,00		26 478,5	223	234	Empty	true
Liver	UGT1A	20080_i1_1	Ingel20080_MGFPeaklist (F058530)	60S ribosomal protein L14 OS=Homo sapiens GN=RPL14 PE=4 SV=1	E7EPB3,P50914	CP_HomoSapiens_9606_20140317.fasta	23 432,3	0.986	1	1	2	0.000204	0.0968	LVAIVDVIDQNR	K	A	0.997	92.5	36	82.4	2.96	0	2	0	0	2	1 354,7690	2 625,00		13 754,9	24	35	Empty	true
Liver	UGT1A	20080_i1_1	Ingel20080_MGFPeaklist (F058530)	Methylcrotonoyl-CoA carboxylase beta chain, mitochondrial OS=Homo sapiens GN=MCCC2 PE=1 SV=1	Q9HCC0	CP_HomoSapiens_9606_20140317.fasta	61 334,7	0.986	1	1	1	0.000102	0.0373	ISVMGGEQAANVLATITKDQR	R	A	0.997	64.5	36.5	64	5.16	0	0	1	0	2	2 202,1549	2 817,00		4 749,42	470	490	Empty	true
Liver	UGT1A	20080_i1_1	Ingel20080_MGFPeaklist (F058530)	Tubulin beta-4B chain OS=Homo sapiens GN=TUBB4B PE=1 SV=1	P68371	CP_HomoSapiens_9606_20140317.fasta	49 830,7	1	4	4	7	0.000715	0.366	ALTVPELTQQMFDAK	R	N	0.997	59.8	37.5	53.2	4.77	0	2	0	0	2	1 691,8675	2 830,00		37 750,0	283	297	Empty	true
Liver	UGT1A	20080_i1_1	Ingel20080_MGFPeaklist (F058530)	Tubulin beta-4B chain OS=Homo sapiens GN=TUBB4B PE=1 SV=1	P68371	CP_HomoSapiens_9606_20140317.fasta	49 830,7	1	4	4	7	0.000715	0.366	AVLVDLEPGTMDSVR	R	S	0.997	47.4	37.5	38	1.96	0	1	0	0	2	1 601,8205	2 529,00		2 017,73	63	77	Empty	true
Liver	UGT1A	20080_i1_1	Ingel20080_MGFPeaklist (F058530)	Tubulin beta-4B chain OS=Homo sapiens GN=TUBB4B PE=1 SV=1	P68371	CP_HomoSapiens_9606_20140317.fasta	49 830,7	1	4	4	7	0.000715	0.366	AVNMVPFPR	L	L	0.997	0	0	0	2.74	0	1	0	0	1	1 030,5502	2 233,00		5 026,74	254	262	Empty	false	P07437,Q5JP53,Q13885
Liver	UGT1A	20080_i1_1	Ingel20080_MGFPeaklist (F058530)	Tubulin beta-4B chain OS=Homo sapiens GN=TUBB4B PE=1 SV=1	P68371	CP_HomoSapiens_9606_20140317.fasta	49 830,7	1	4	4	7	0.000715	0.366	EVDEQMLNVQNK	K	N	0.997	55.9	37.4	40.3	2.17	0	2	0	0	2	1 446,6894	1 933,00		21 569,5	325	336	Empty	false	P07437,Q5JP53,Q13885
Liver	UGT1A	20080_i1_1	Ingel20080_MGFPeaklist (F058530)	Tubulin beta-4B chain OS=Homo sapiens GN=TUBB4B PE=1 SV=1	P68371	CP_HomoSapiens_9606_20140317.fasta	49 830,7	1	4	4	7	0.000715	0.366	EVDEQMLNVQNKNSSYFVEWIPNNVK	K	T	0.974	20.4	36.1	0.07	3.92	0	0	1	0	2	3 124,5044	2 816,00		6 590,69	325	350	Empty	false	P07437,Q5JP53,Q13885
Liver	UGT1A	20080_i1_1	Ingel20080_MGFPeaklist (F058530)	Tubulin beta-4B chain OS=Homo sapiens GN=TUBB4B PE=1 SV=1	P68371	CP_HomoSapiens_9606_20140317.fasta	49 830,7	1	4	4	7	0.000715	0.366	FWEVISDEHGIDPTGTYHGDSDLQLER	K	I	0.997	73.6	34.9	69.7	11.8	0	0	0	2	2	3 116,4236	2 639,00		59 987,2	20	46	Empty	true
Liver	UGT1A	20080_i1_1	Ingel20080_MGFPeaklist (F058530)	Tubulin beta-4B chain OS=Homo sapiens GN=TUBB4B PE=1 SV=1	P68371	CP_HomoSapiens_9606_20140317.fasta	49 830,7	1	4	4	7	0.000715	0.366	IMNTFSVVPSPK	R	V	0.997	83.7	37.5	75.3	3.77	0	7	0	0	2	1 319,7028	2 312,00		33 689,0	163	174	Empty	false	P07437,Q5JP53
Liver	UGT1A	20080_i1_1	Ingel20080_MGFPeaklist (F058530)	Tubulin beta-4B chain OS=Homo sapiens GN=TUBB4B PE=1 SV=1	P68371	CP_HomoSapiens_9606_20140317.fasta	49 830,7	1	4	4	7	0.000715	0.366	INVYYNEATGGK	R	Y	0.997	80.6	37.5	71.2	3.42	0	2	0	0	2	1 328,6481	1 828,00		8 151,56	47	58	Empty	true
Liver	UGT1A	20080_i1_1	Ingel20080_MGFPeaklist (F058530)	Tubulin beta-4B chain OS=Homo sapiens GN=TUBB4B PE=1 SV=1	P68371	CP_HomoSapiens_9606_20140317.fasta	49 830,7	1	4	4	7	0.000715	0.366	IREEYPDRIMNTFSVVPSPK	K	V	0.997	21.8	36.7	16.6	2.55	0	0	1	0	2	2 378,2174	2 525,00		20 718,1	155	174	Empty	false	P07437,Q5JP53
Liver	UGT1A	20080_i1_1	Ingel20080_MGFPeaklist (F058530)	Tubulin beta-4B chain OS=Homo sapiens GN=TUBB4B PE=1 SV=1	P68371	CP_HomoSapiens_9606_20140317.fasta	49 830,7	1	4	4	7	0.000715	0.366	ISEQFTAMFR	R	R	0.997	78.1	37.5	64.9	3.92	0	2	0	0	2	1 229,5983	2 527,00		47 019,3	381	390	Empty	false	P07437,Q5JP53,Q13885
Liver	UGT1A	20080_i1_1	Ingel20080_MGFPeaklist (F058530)	Tubulin beta-4B chain OS=Homo sapiens GN=TUBB4B PE=1 SV=1	P68371	CP_HomoSapiens_9606_20140317.fasta	49 830,7	1	4	4	7	0.000715	0.366	LAVNMVPFPR	K	L	0.997	78.8	37.5	67.3	4.35	0	2	0	0	2	1 143,6343	2 539,00		36 665,5	253	262	Empty	false	P07437,Q5JP53,Q13885
Liver	UGT1A	20080_i1_1	Ingel20080_MGFPeaklist (F058530)	Tubulin beta-4B chain OS=Homo sapiens GN=TUBB4B PE=1 SV=1	P68371	CP_HomoSapiens_9606_20140317.fasta	49 830,7	1	4	4	7	0.000715	0.366	MSMKEVDEQMLNVQNK	R	N	0.997	46.5	36.8	38.7	5.14	0	0	4	0	2	1 923,8974	2 305,50		18 433,0	321	336	Empty	false	P07437,Q5JP53,Q13885
Liver	UGT1A	20080_i1_1	Ingel20080_MGFPeaklist (F058530)	Tubulin beta-4B chain OS=Homo sapiens GN=TUBB4B PE=1 SV=1	P68371	CP_HomoSapiens_9606_20140317.fasta	49 830,7	1	4	4	7	0.000715	0.366	NSSYFVEWIPNNVK	K	T	0.997	58.7	37.6	58.5	4.06	0	3	0	0	2	1 696,8328	2 733,00		66 825,8	337	350	Empty	false	P07437,Q5JP53,Q13885
Liver	UGT1A	20080_i1_1	Ingel20080_MGFPeaklist (F058530)	Tubulin beta-4B chain OS=Homo sapiens GN=TUBB4B PE=1 SV=1	P68371	CP_HomoSapiens_9606_20140317.fasta	49 830,7	1	4	4	7	0.000715	0.366	VSDTVVEPYNATLSV	K	H	0.974	0	0	0	0.678	0	1	0	0	1	1 593,8006	2 638,00		4 845,96	175	189	Empty	false	P07437,Q5JP53,Q13885
Liver	UGT1A	20080_i1_1	Ingel20080_MGFPeaklist (F058530)	Tubulin beta-4B chain OS=Homo sapiens GN=TUBB4B PE=1 SV=1	P68371	CP_HomoSapiens_9606_20140317.fasta	49 830,7	1	4	4	7	0.000715	0.366	YLTVAAVFR	R	G	0.997	60.9	36.1	49.3	4.39	0	4	0	0	2	1 039,5934	2 620,50		19 887,8	310	318	Empty	false	P07437,Q5JP53
Liver	UGT1A	20080_i1_1	Ingel20080_MGFPeaklist (F058530)	Tubulin beta chain OS=Homo sapiens GN=TUBB PE=1 SV=2	P07437,Q5JP53	CP_HomoSapiens_9606_20140317.fasta	47 766,5	1	16	16	42	0.00429	0.376	AILVDLEPGTMDSVR	R	S	0.997	95.9	37.8	83.1	9.39	0	6	0	0	2	1 615,8362	2 600,50		64 863,9	45	59	Empty	true	Q13885
Liver	UGT1A	20080_i1_1	Ingel20080_MGFPeaklist (F058530)	Tubulin beta chain OS=Homo sapiens GN=TUBB PE=1 SV=2	P07437,Q5JP53	CP_HomoSapiens_9606_20140317.fasta	47 766,5	1	16	16	42	0.00429	0.376	ALTVPELTQQVFDAK	R	N	0.997	46.7	37.1	33.1	4.47	0	1	0	0	2	1 659,8954	2 827,00		12 807,1	265	279	Empty	true
Liver	UGT1A	20080_i1_1	Ingel20080_MGFPeaklist (F058530)	Tubulin beta chain OS=Homo sapiens GN=TUBB PE=1 SV=2	P07437,Q5JP53	CP_HomoSapiens_9606_20140317.fasta	47 766,5	1	16	16	42	0.00429	0.376	AVNMVPFPR	L	L	0.997	0	0	0	2.74	0	1	0	0	1	1 030,5502	2 233,00		5 026,74	236	244	Empty	true	Q13885,P68371
Liver	UGT1A	20080_i1_1	Ingel20080_MGFPeaklist (F058530)	Tubulin beta chain OS=Homo sapiens GN=TUBB PE=1 SV=2	P07437,Q5JP53	CP_HomoSapiens_9606_20140317.fasta	47 766,5	1	16	16	42	0.00429	0.376	EVDEQMLNVQNK	K	N	0.997	55.9	37.4	40.3	2.17	0	2	0	0	2	1 446,6894	1 933,00		21 569,5	307	318	Empty	true	Q13885,P68371
Liver	UGT1A	20080_i1_1	Ingel20080_MGFPeaklist (F058530)	Tubulin beta chain OS=Homo sapiens GN=TUBB PE=1 SV=2	P07437,Q5JP53	CP_HomoSapiens_9606_20140317.fasta	47 766,5	1	16	16	42	0.00429	0.376	EVDEQMLNVQNKNSSYFVEWIPNNVK	K	T	0.974	20.4	36.1	0.07	3.92	0	0	1	0	2	3 124,5044	2 816,00		6 590,69	307	332	Empty	true	Q13885,P68371
Liver	UGT1A	20080_i1_1	Ingel20080_MGFPeaklist (F058530)	Tubulin beta chain OS=Homo sapiens GN=TUBB PE=1 SV=2	P07437,Q5JP53	CP_HomoSapiens_9606_20140317.fasta	47 766,5	1	16	16	42	0.00429	0.376	FWEVISDEHGIDPTGTYHGDSDLQLDR	M	I	0.997	59.9	34.2	41.7	3.72	0	0	0	2	2	3 102,4080	2 637,00		50 513,2	2	28	Empty	true
Liver	UGT1A	20080_i1_1	Ingel20080_MGFPeaklist (F058530)	Tubulin beta chain OS=Homo sapiens GN=TUBB PE=1 SV=2	P07437,Q5JP53	CP_HomoSapiens_9606_20140317.fasta	47 766,5	1	16	16	42	0.00429	0.376	IMNTFSVVPSPK	R	V	0.997	83.7	37.5	75.3	3.77	0	7	0	0	2	1 319,7028	2 312,00		33 689,0	145	156	Empty	true	P68371
Liver	UGT1A	20080_i1_1	Ingel20080_MGFPeaklist (F058530)	Tubulin beta chain OS=Homo sapiens GN=TUBB PE=1 SV=2	P07437,Q5JP53	CP_HomoSapiens_9606_20140317.fasta	47 766,5	1	16	16	42	0.00429	0.376	IREEYPDRIMNTFSVVPSPK	K	V	0.997	21.8	36.7	16.6	2.55	0	0	1	0	2	2 378,2174	2 525,00		20 718,1	137	156	Empty	true	P68371
Liver	UGT1A	20080_i1_1	Ingel20080_MGFPeaklist (F058530)	Tubulin beta chain OS=Homo sapiens GN=TUBB PE=1 SV=2	P07437,Q5JP53	CP_HomoSapiens_9606_20140317.fasta	47 766,5	1	16	16	42	0.00429	0.376	ISEQFTAMFR	R	R	0.997	78.1	37.5	64.9	3.92	0	2	0	0	2	1 229,5983	2 527,00		47 019,3	363	372	Empty	true	Q13885,P68371
Liver	UGT1A	20080_i1_1	Ingel20080_MGFPeaklist (F058530)	Tubulin beta chain OS=Homo sapiens GN=TUBB PE=1 SV=2	P07437,Q5JP53	CP_HomoSapiens_9606_20140317.fasta	47 766,5	1	16	16	42	0.00429	0.376	ISVYYNEATGGK	R	Y	0.997	76.7	37.8	71.3	5.96	0	4	0	0	2	1 301,6372	1 842,50		10 040,6	29	40	Empty	true
Liver	UGT1A	20080_i1_1	Ingel20080_MGFPeaklist (F058530)	Tubulin beta chain OS=Homo sapiens GN=TUBB PE=1 SV=2	P07437,Q5JP53	CP_HomoSapiens_9606_20140317.fasta	47 766,5	1	16	16	42	0.00429	0.376	ISVYYNEATGGKYVPR	R	A	0.997	58.8	37.6	51.9	9.68	0	0	1	0	2	1 817,9069	2 051,00		9 166,52	29	44	Empty	true
Liver	UGT1A	20080_i1_1	Ingel20080_MGFPeaklist (F058530)	Tubulin beta chain OS=Homo sapiens GN=TUBB PE=1 SV=2	P07437,Q5JP53	CP_HomoSapiens_9606_20140317.fasta	47 766,5	1	16	16	42	0.00429	0.376	LAVNMVPFPR	K	L	0.997	78.8	37.5	67.3	4.35	0	2	0	0	2	1 143,6343	2 539,00		36 665,5	235	244	Empty	true	Q13885,P68371
Liver	UGT1A	20080_i1_1	Ingel20080_MGFPeaklist (F058530)	Tubulin beta chain OS=Homo sapiens GN=TUBB PE=1 SV=2	P07437,Q5JP53	CP_HomoSapiens_9606_20140317.fasta	47 766,5	1	16	16	42	0.00429	0.376	MSMKEVDEQMLNVQNK	R	N	0.997	46.5	36.8	38.7	5.14	0	0	4	0	2	1 923,8974	2 305,50		18 433,0	303	318	Empty	true	Q13885,P68371
Liver	UGT1A	20080_i1_1	Ingel20080_MGFPeaklist (F058530)	Tubulin beta chain OS=Homo sapiens GN=TUBB PE=1 SV=2	P07437,Q5JP53	CP_HomoSapiens_9606_20140317.fasta	47 766,5	1	16	16	42	0.00429	0.376	NSSYFVEWIPNNVK	K	T	0.997	58.7	37.6	58.5	4.06	0	3	0	0	2	1 696,8328	2 733,00		66 825,8	319	332	Empty	true	Q13885,P68371
Liver	UGT1A	20080_i1_1	Ingel20080_MGFPeaklist (F058530)	Tubulin beta chain OS=Homo sapiens GN=TUBB PE=1 SV=2	P07437,Q5JP53	CP_HomoSapiens_9606_20140317.fasta	47 766,5	1	16	16	42	0.00429	0.376	VSDTVVEPYNATLSV	K	H	0.974	0	0	0	0.678	0	1	0	0	1	1 593,8006	2 638,00		4 845,96	157	171	Empty	true	Q13885,P68371
Liver	UGT1A	20080_i1_1	Ingel20080_MGFPeaklist (F058530)	Tubulin beta chain OS=Homo sapiens GN=TUBB PE=1 SV=2	P07437,Q5JP53	CP_HomoSapiens_9606_20140317.fasta	47 766,5	1	16	16	42	0.00429	0.376	YLTVAAVFR	R	G	0.997	60.9	36.1	49.3	4.39	0	4	0	0	2	1 039,5934	2 620,50		19 887,8	292	300	Empty	true	P68371
Liver	UGT1A	20080_i1_1	Ingel20080_MGFPeaklist (F058530)	ATP synthase subunit gamma OS=Homo sapiens GN=ATP5C1 PE=2 SV=1	B4DL14,P36542	CP_HomoSapiens_9606_20140317.fasta	32 998,0	0.937	1	1	1	0.000102	0.048	IYGLGSLALYEK	R	A	0.987	28.9	37	27.6	0	0	1	0	0	2	1 326,7305	2 671,00		2 332,00	68	79	Empty	true
Liver	UGT1A	20080_i1_1	Ingel20080_MGFPeaklist (F058530)	Golgi-specific brefeldin A-resistance guanine nucleotide exchange factor 1 OS=Homo sapiens GN=GBF1 PE=1 SV=2	Q92538	CP_HomoSapiens_9606_20140317.fasta	206 450,6	0.986	1	1	1	0.000102	0.0156	FLSYALIDPTHEGTAEGMENMADAVTHAR	K	F	0.997	109	35.1	109	10.2	0	0	0	1	2	3 147,4512	2 822,00		28 401,1	92	120	Empty	true
Liver	UGT1A	20080_i1_1	Ingel20080_MGFPeaklist (F058530)	Elongation factor 1-alpha 1 OS=Homo sapiens GN=EEF1A1 PE=1 SV=1	P68104,Q5VTE0	CP_HomoSapiens_9606_20140317.fasta	50 141,2	1	4	4	9	0.000919	0.132	EHALLAYTLGVK	R	Q	0.997	53.6	37	43.2	4.7	0	3	0	0	2	1 314,7417	2 468,00		9 680,38	135	146	Empty	true
Liver	UGT1A	20080_i1_1	Ingel20080_MGFPeaklist (F058530)	Elongation factor 1-alpha 1 OS=Homo sapiens GN=EEF1A1 PE=1 SV=1	P68104,Q5VTE0	CP_HomoSapiens_9606_20140317.fasta	50 141,2	1	4	4	9	0.000919	0.132	IGGIGTVPVGR	K	V	0.997	65	35.1	50.2	5.16	0	2	0	0	2	1 025,6104	2 008,00		74 362,4	256	266	Empty	true
Liver	UGT1A	20080_i1_1	Ingel20080_MGFPeaklist (F058530)	Elongation factor 1-alpha 1 OS=Homo sapiens GN=EEF1A1 PE=1 SV=1	P68104,Q5VTE0	CP_HomoSapiens_9606_20140317.fasta	50 141,2	1	4	4	9	0.000919	0.132	TIEKFEKEAAEMGK	R	G	0.997	88.8	37.2	76.6	10.7	0	0	2	0	2	1 610,8096	1 991,00		35 124,0	38	51	Empty	true
Liver	UGT1A	20080_i1_1	Ingel20080_MGFPeaklist (F058530)	Elongation factor 1-alpha 1 OS=Homo sapiens GN=EEF1A1 PE=1 SV=1	P68104,Q5VTE0	CP_HomoSapiens_9606_20140317.fasta	50 141,2	1	4	4	9	0.000919	0.132	VETGVLKPGMVVTFAPVNVTTEVK	R	S	0.997	55.1	32.4	55.1	7.29	0	0	2	0	2	2 515,3842	2 793,50		23 983,5	267	290	Empty	true
Liver	UGT1A	20080_i1_1	Ingel20080_MGFPeaklist (F058530)	40S ribosomal protein S2 OS=Homo sapiens GN=RPS2 PE=1 SV=2	P15880	CP_HomoSapiens_9606_20140317.fasta	31 325,2	1	3	3	6	0.000613	0.113	AEDKEWMPVTK	K	L	0.997	51.8	37.8	41.4	3.6	0	0	2	0	2	1 333,6458	1 869,00		5 395,69	55	65	Empty	true
Liver	UGT1A	20080_i1_1	Ingel20080_MGFPeaklist (F058530)	40S ribosomal protein S2 OS=Homo sapiens GN=RPS2 PE=1 SV=2	P15880	CP_HomoSapiens_9606_20140317.fasta	31 325,2	1	3	3	6	0.000613	0.113	GTGIVSAPVPK	R	K	0.997	43.5	35.5	34.1	1.72	0	2	0	0	2	1 025,5991	1 837,50		17 508,1	201	211	Empty	true
Liver	UGT1A	20080_i1_1	Ingel20080_MGFPeaklist (F058530)	40S ribosomal protein S2 OS=Homo sapiens GN=RPS2 PE=1 SV=2	P15880	CP_HomoSapiens_9606_20140317.fasta	31 325,2	1	3	3	6	0.000613	0.113	TYSYLTPDLWK	K	E	0.997	46.9	37.6	42.2	3.55	0	2	0	0	2	1 386,6941	2 658,00		22 611,9	247	257	Empty	true
Liver	UGT1A	20080_i1_1	Ingel20080_MGFPeaklist (F058530)	40S ribosomal protein S9 OS=Homo sapiens GN=RPS9 PE=1 SV=3	P46781	CP_HomoSapiens_9606_20140317.fasta	22 592,5	1	2	2	3	0.000306	0.0979	LIGEYGLR	K	N	0.964	34.9	37.1	22.1	0	0	1	0	0	2	920.52	2 035,00		3 942,94	31	38	Empty	true
Liver	UGT1A	20080_i1_1	Ingel20080_MGFPeaklist (F058530)	40S ribosomal protein S9 OS=Homo sapiens GN=RPS9 PE=1 SV=3	P46781	CP_HomoSapiens_9606_20140317.fasta	22 592,5	1	2	2	3	0.000306	0.0979	QVVNIPSFIVR	K	L	0.997	55.5	35.7	49.5	5.85	0	2	0	0	2	1 271,7470	2 705,00		18 478,1	140	150	Empty	true
Liver	UGT1A	20080_i1_1	Ingel20080_MGFPeaklist (F058530)	60S ribosomal protein L6 OS=Homo sapiens GN=RPL6 PE=1 SV=3	Q02878	CP_HomoSapiens_9606_20140317.fasta	32 729,3	1	4	4	8	0.000817	0.122	AIPQLQGYLR	K	S	0.997	35.6	37.3	30.7	1.8	0	2	0	0	2	1 158,6631	2 428,50		8 707,94	263	272	Empty	true
Liver	UGT1A	20080_i1_1	Ingel20080_MGFPeaklist (F058530)	60S ribosomal protein L6 OS=Homo sapiens GN=RPL6 PE=1 SV=3	Q02878	CP_HomoSapiens_9606_20140317.fasta	32 729,3	1	4	4	8	0.000817	0.122	ASITPGTILIILTGR	R	H	0.997	67.2	31.4	67.2	4.77	0	1	0	0	2	1 525,9315	2 949,00		27 646,4	142	156	Empty	true
Liver	UGT1A	20080_i1_1	Ingel20080_MGFPeaklist (F058530)	60S ribosomal protein L6 OS=Homo sapiens GN=RPL6 PE=1 SV=3	Q02878	CP_HomoSapiens_9606_20140317.fasta	32 729,3	1	4	4	8	0.000817	0.122	YYPTEDVPR	R	K	0.997	59.9	36.4	49.8	1.33	0	3	0	0	2	1 139,5368	1 793,00		14 833,7	115	123	Empty	true
Liver	UGT1A	20080_i1_1	Ingel20080_MGFPeaklist (F058530)	60S ribosomal protein L6 OS=Homo sapiens GN=RPL6 PE=1 SV=3	Q02878	CP_HomoSapiens_9606_20140317.fasta	32 729,3	1	4	4	8	0.000817	0.122	YYPTEDVPRK	R	L	0.997	50.5	36.9	33.8	1.54	0	0	2	0	2	1 267,6318	1 677,50		5 082,21	115	124	Empty	true
Liver	UGT1A	20080_i1_1	Ingel20080_MGFPeaklist (F058530)	60S ribosomal protein L27a OS=Homo sapiens GN=RPL27A PE=3 SV=1	E9PLL6,P46776	CP_HomoSapiens_9606_20140317.fasta	16 561,4	1	2	2	3	0.000306	0.194	LWTLVSEQTR	K	V	0.997	33.4	37.8	25.1	1.52	0	1	0	0	2	1 232,6634	2 372,00		1 738,77	78	87	Empty	true
Liver	UGT1A	20080_i1_1	Ingel20080_MGFPeaklist (F058530)	60S ribosomal protein L27a OS=Homo sapiens GN=RPL27A PE=3 SV=1	E9PLL6,P46776	CP_HomoSapiens_9606_20140317.fasta	16 561,4	1	2	2	3	0.000306	0.194	TGAAPIIDVVR	K	S	0.997	85.3	35.7	73	3.92	0	2	0	0	2	1 111,6471	2 229,50		22 081,1	95	105	Empty	true
Liver	UGT1A	20080_i1_1	Ingel20080_MGFPeaklist (F058530)	60S ribosomal protein L8 OS=Homo sapiens GN=RPL8 PE=1 SV=2	P62917	CP_HomoSapiens_9606_20140317.fasta	28 024,8	1	2	2	4	0.000408	0.109	ASGNYATVISHNPETK	R	K	0.997	110	37.6	110	6.8	0	0	2	0	2	1 688,8238	1 785,00		31 018,1	129	144	Empty	true
Liver	UGT1A	20080_i1_1	Ingel20080_MGFPeaklist (F058530)	60S ribosomal protein L8 OS=Homo sapiens GN=RPL8 PE=1 SV=2	P62917	CP_HomoSapiens_9606_20140317.fasta	28 024,8	1	2	2	4	0.000408	0.109	GIVKDIIHDPGR	K	G	0.997	65.3	36.5	61.5	4.85	0	0	2	0	2	1 319,7433	2 000,00		35 954,1	43	54	Empty	true
Liver	UGT1A	20080_i1_1	Ingel20080_MGFPeaklist (F058530)	Glycogen [starch] synthase, liver OS=Homo sapiens GN=GYS2 PE=1 SV=2	P54840	CP_HomoSapiens_9606_20140317.fasta	80 990,8	1	1	1	1	0.000102	0.0341	QSLPPVTTHNMIDDSTDPILSTIR	R	R	0.997	29.1	36.8	2.87	5.59	0	0	1	0	2	2 651,3349	2 731,00		2 897,61	438	461	Empty	true
Liver	UGT1A	20080_i1_1	Ingel20080_MGFPeaklist (F058530)	ATP synthase subunit alpha, mitochondrial OS=Homo sapiens GN=ATP5A1 PE=1 SV=1	P25705	CP_HomoSapiens_9606_20140317.fasta	59 752,1	1	2	2	4	0.000408	0.0398	AVDSLVPIGR	K	G	0.997	62.5	35.8	51.5	4.52	0	2	0	0	2	1 026,5943	2 139,50		21 944,3	195	204	Empty	true
Liver	UGT1A	20080_i1_1	Ingel20080_MGFPeaklist (F058530)	ATP synthase subunit alpha, mitochondrial OS=Homo sapiens GN=ATP5A1 PE=1 SV=1	P25705	CP_HomoSapiens_9606_20140317.fasta	59 752,1	1	2	2	4	0.000408	0.0398	TSIAIDTIINQK	K	R	0.997	53.6	37.2	39	2.54	0	2	0	0	2	1 316,7422	2 438,50		8 292,25	219	230	Empty	true
Liver	UGT1A	20080_i1_1	Ingel20080_MGFPeaklist (F058530)	40S ribosomal protein S18 OS=Homo sapiens GN=RPS18 PE=1 SV=3	P62269	CP_HomoSapiens_9606_20140317.fasta	17 719,3	1	4	4	7	0.000715	0.243	AGELTEDEVER	R	V	0.997	68.1	37	45.8	3.54	0	2	0	0	2	1 247,5751	1 685,50		8 837,61	56	66	Empty	true
Liver	UGT1A	20080_i1_1	Ingel20080_MGFPeaklist (F058530)	40S ribosomal protein S18 OS=Homo sapiens GN=RPS18 PE=1 SV=3	P62269	CP_HomoSapiens_9606_20140317.fasta	17 719,3	1	4	4	7	0.000715	0.243	IAFAITAIK	K	G	0.997	44.8	34.7	26.3	0.886	0	1	0	0	2	947.592	2 537,00		6 290,20	26	34	Empty	true
Liver	UGT1A	20080_i1_1	Ingel20080_MGFPeaklist (F058530)	40S ribosomal protein S18 OS=Homo sapiens GN=RPS18 PE=1 SV=3	P62269	CP_HomoSapiens_9606_20140317.fasta	17 719,3	1	4	4	7	0.000715	0.243	IPDWFLNR	K	Q	0.997	42.3	38.2	27.3	2.44	0	2	0	0	2	1 060,5575	2 633,50		21 079,2	79	86	Empty	true
Liver	UGT1A	20080_i1_1	Ingel20080_MGFPeaklist (F058530)	40S ribosomal protein S18 OS=Homo sapiens GN=RPS18 PE=1 SV=3	P62269	CP_HomoSapiens_9606_20140317.fasta	17 719,3	1	4	4	7	0.000715	0.243	VITIMQNPR	R	Q	0.997	61.6	37.6	46.1	1.85	0	2	0	0	2	1 071,5980	2 008,00		14 936,2	67	75	Empty	true
Liver	UGT1A	20080_i1_1	Ingel20080_MGFPeaklist (F058530)	Collagen alpha-2(VI) chain OS=Homo sapiens GN=COL6A2 PE=1 SV=4	P12110	CP_HomoSapiens_9606_20140317.fasta	108 580,8	0.998	1	1	2	0.000204	0.00883	NFVINVVNR	K	L	0.997	41.6	37.9	26.5	1.74	0	2	0	0	2	1 074,6053	2 244,00		14 738,0	636	644	Empty	true
Liver	UGT1A	20080_i1_1	Ingel20080_MGFPeaklist (F058530)	60S ribosomal protein L27 OS=Homo sapiens GN=RPL27 PE=1 SV=2	P61353	CP_HomoSapiens_9606_20140317.fasta	15 798,4	0.986	1	1	2	0.000204	0.0809	VYNYNHLMPTR	K	Y	0.997	63.7	37.5	57.8	3.72	0	0	2	0	2	1 407,6837	2 002,50		31 403,9	74	84	Empty	true
Liver	UGT1A	20080_i1_1	Ingel20080_MGFPeaklist (F058530)	40S ribosomal protein S16 OS=Homo sapiens GN=RPS16 PE=1 SV=2	P62249	CP_HomoSapiens_9606_20140317.fasta	16 445,9	0.986	1	1	5	0.000511	0.0753	GPLQSVQVFGR	K	K	0.997	49	37.8	43	3.31	0	5	0	0	2	1 187,6532	2 372,00		17 397,5	5	15	Empty	true
Liver	UGT1A	20080_i1_1	Ingel20080_MGFPeaklist (F058530)	Long-chain-fatty-acid--CoA ligase 1 OS=Homo sapiens GN=ACSL1 PE=2 SV=1	B7Z452,E7EPM6,P33121	CP_HomoSapiens_9606_20140317.fasta	77 945,1	1	4	4	7	0.000715	0.0673	IGFFQGDIR	K	L	0.997	48	36.8	31.3	2.77	0	2	0	0	2	1 052,5525	2 443,00		5 522,03	341	349	Empty	true
Liver	UGT1A	20080_i1_1	Ingel20080_MGFPeaklist (F058530)	Long-chain-fatty-acid--CoA ligase 1 OS=Homo sapiens GN=ACSL1 PE=2 SV=1	B7Z452,E7EPM6,P33121	CP_HomoSapiens_9606_20140317.fasta	77 945,1	1	4	4	7	0.000715	0.0673	LAQGEYIAPEKIENIYMR	K	S	0.997	102	36.9	101	8.89	0	0	3	0	2	2 138,0952	2 505,00		32 707,4	562	579	Empty	true
Liver	UGT1A	20080_i1_1	Ingel20080_MGFPeaklist (F058530)	Long-chain-fatty-acid--CoA ligase 1 OS=Homo sapiens GN=ACSL1 PE=2 SV=1	B7Z452,E7EPM6,P33121	CP_HomoSapiens_9606_20140317.fasta	77 945,1	1	4	4	7	0.000715	0.0673	SQIDDLYSTIKV	R	-	0.997	36.2	37.3	29.9	3.2	0	1	0	0	2	1 381,7211	2 576,00		3 402,16	687	698	Empty	true
Liver	UGT1A	20080_i1_1	Ingel20080_MGFPeaklist (F058530)	Long-chain-fatty-acid--CoA ligase 1 OS=Homo sapiens GN=ACSL1 PE=2 SV=1	B7Z452,E7EPM6,P33121	CP_HomoSapiens_9606_20140317.fasta	77 945,1	1	4	4	7	0.000715	0.0673	WLLDFASK	R	R	0.997	21.6	37.5	13.9	1.39	0	1	0	0	2	979.525	2 778,00		5 347,50	388	395	Empty	true
Liver	UGT1A	20080_i1_1	Ingel20080_MGFPeaklist (F058530)	Vitronectin OS=Homo sapiens GN=VTN PE=1 SV=1	P04004	CP_HomoSapiens_9606_20140317.fasta	54 306,1	0.986	1	1	1	0.000102	0.0335	DWHGVPGQVDAAMAGR	R	I	0.997	46.5	37.3	43.7	4.7	0	0	1	0	2	1 666,7756	2 051,00		13 927,4	338	353	Empty	true
Liver	UGT1A	20080_i1_1	Ingel20080_MGFPeaklist (F058530)	Glycine N-acyltransferase OS=Homo sapiens GN=GLYAT PE=1 SV=3	Q6IB77	CP_HomoSapiens_9606_20140317.fasta	33 924,4	1	2	2	3	0.000306	0.0912	LGFPVYSHVDYSNEAMQK	K	M	0.997	53.8	36.7	53.8	2.82	0	0	1	0	2	2 084,9746	2 401,00		3 250,35	257	274	Empty	true
Liver	UGT1A	20080_i1_1	Ingel20080_MGFPeaklist (F058530)	Glycine N-acyltransferase OS=Homo sapiens GN=GLYAT PE=1 SV=3	Q6IB77	CP_HomoSapiens_9606_20140317.fasta	33 924,4	1	2	2	3	0.000306	0.0912	MAGTLPEYR	R	L	0.997	48.8	37.2	34.8	2.8	0	2	0	0	2	1 037,5085	1 832,00		2 196,92	230	238	Empty	true
Liver	UGT1A	20080_i1_1	Ingel20080_MGFPeaklist (F058530)	Keratin, type II cytoskeletal 2 epidermal OS=Homo sapiens GN=KRT2 PE=1 SV=2	P35908	CP_HomoSapiens_9606_20140317.fasta	65 433,9	1	3	3	7	0.000715	0.114	FLEQQNQVLQTK	R	W	0.997	59.7	37.5	54	2.51	0	2	0	0	2	1 475,7854	1 979,50		24 732,6	198	209	Empty	false	P04264
Liver	UGT1A	20080_i1_1	Ingel20080_MGFPeaklist (F058530)	Keratin, type II cytoskeletal 2 epidermal OS=Homo sapiens GN=KRT2 PE=1 SV=2	P35908	CP_HomoSapiens_9606_20140317.fasta	65 433,9	1	3	3	7	0.000715	0.114	GFSSGSAVVSGGSR	R	R	0.997	81.5	37.1	81.5	8.96	0	3	0	0	2	1 254,6072	1 699,00		4 800,84	21	34	Empty	true
Liver	UGT1A	20080_i1_1	Ingel20080_MGFPeaklist (F058530)	Keratin, type II cytoskeletal 2 epidermal OS=Homo sapiens GN=KRT2 PE=1 SV=2	P35908	CP_HomoSapiens_9606_20140317.fasta	65 433,9	1	3	3	7	0.000715	0.114	GGGFGGGSSFGGGSGFSGGGFGGGGFGGGR	R	F	0.997	85.2	32.1	84.9	13.5	0	0	2	0	2	2 399,0189	2 506,00		23 571,0	93	122	Empty	true
Liver	UGT1A	20080_i1_1	Ingel20080_MGFPeaklist (F058530)	Keratin, type II cytoskeletal 2 epidermal OS=Homo sapiens GN=KRT2 PE=1 SV=2	P35908	CP_HomoSapiens_9606_20140317.fasta	65 433,9	1	3	3	7	0.000715	0.114	IEISELNR	K	V	0.997	57.6	38.1	30.6	0.745	0	1	0	0	2	973.531	1 990,00		2 004,50	394	401	Empty	false	P04264
Liver	UGT1A	20080_i1_1	Ingel20080_MGFPeaklist (F058530)	Keratin, type II cytoskeletal 2 epidermal OS=Homo sapiens GN=KRT2 PE=1 SV=2	P35908	CP_HomoSapiens_9606_20140317.fasta	65 433,9	1	3	3	7	0.000715	0.114	YLDGLTAER	R	T	0.997	58.5	37.3	43.6	2.07	0	2	0	0	2	1 037,5263	1 984,00		8 813,80	239	247	Empty	true
Liver	UGT1A	20080_i1_1	Ingel20080_MGFPeaklist (F058530)	60S ribosomal protein L15 OS=Homo sapiens GN=RPL15 PE=1 SV=2	P61313	CP_HomoSapiens_9606_20140317.fasta	24 146,5	0.986	1	1	2	0.000204	0.0441	SLQSVAEER	R	A	0.997	47.6	38.3	13.5	2.2	0	2	0	0	2	1 018,5163	1 694,50		2 982,86	97	105	Empty	true
Liver	UGT1A	20080_i1_1	Ingel20080_MGFPeaklist (F058530)	Serine/arginine-rich-splicing factor 7 OS=Homo sapiens GN=SRSF7 PE=4 SV=1	C9JAB2,Q16629	CP_HomoSapiens_9606_20140317.fasta	27 367,5	0.986	1	1	3	0.000306	0.0723	VYVGNLGTGAGKGELER	K	A	0.997	110	37.2	105	8.68	0	0	3	0	2	1 719,9026	1 995,00		19 689,3	13	29	Empty	true
Liver	UGT1A	20080_i1_1	Ingel20080_MGFPeaklist (F058530)	UDP-glucuronosyltransferase 1-4 OS=Homo sapiens GN=UGT1A4 PE=1 SV=1	P22310	CP_HomoSapiens_9606_20140317.fasta	60 025,8	1	15	23	46	0.0047	0.296	AMAIADALGK	K	I	0.997	70.1	38.8	48.6	0	0	3	0	0	2	960.518	2 087,00		62 216,0	320	329	Empty	true	P22309,P19224,O60656
Liver	UGT1A	20080_i1_1	Ingel20080_MGFPeaklist (F058530)	UDP-glucuronosyltransferase 1-4 OS=Homo sapiens GN=UGT1A4 PE=1 SV=1	P22310	CP_HomoSapiens_9606_20140317.fasta	60 025,8	1	15	23	46	0.0047	0.296	AMAIADALGKIPQTVLWR	K	Y	0.997	115	35.3	107	8.41	0	1	1	0	2	1 954,0945	2 890,50		215788	320	337	Empty	true	P22309,P19224,O60656
Liver	UGT1A	20080_i1_1	Ingel20080_MGFPeaklist (F058530)	UDP-glucuronosyltransferase 1-4 OS=Homo sapiens GN=UGT1A4 PE=1 SV=1	P22310	CP_HomoSapiens_9606_20140317.fasta	60 025,8	1	15	23	46	0.0047	0.296	DRPVEPLDLAVFWVEFVMR	K	H	0.997	79.2	36.5	76.5	10.5	0	0	2	0	2	2 318,2003	3 011,00		123566	450	468	Empty	true	P22309,P19224,O60656
Liver	UGT1A	20080_i1_1	Ingel20080_MGFPeaklist (F058530)	UDP-glucuronosyltransferase 1-4 OS=Homo sapiens GN=UGT1A4 PE=1 SV=1	P22310	CP_HomoSapiens_9606_20140317.fasta	60 025,8	1	15	23	46	0.0047	0.296	GAGVTLNVLEMTSEDLENALK	K	A	0.997	104	37.7	104	7.6	0	1	1	0	2	2 204,1117	2 937,50		192895	409	429	Empty	true	P22309,P19224,O60656
Liver	UGT1A	20080_i1_1	Ingel20080_MGFPeaklist (F058530)	UDP-glucuronosyltransferase 1-4 OS=Homo sapiens GN=UGT1A4 PE=1 SV=1	P22310	CP_HomoSapiens_9606_20140317.fasta	60 025,8	1	15	23	46	0.0047	0.296	GAGVTLNVLEMTSEDLENALKAVINDK	K	S	0.997	217	36	213	9.74	0	0	3	0	2	2 844,4662	2 988,00		343479	409	435	Empty	true	P22309,P19224,O60656
Liver	UGT1A	20080_i1_1	Ingel20080_MGFPeaklist (F058530)	UDP-glucuronosyltransferase 1-4 OS=Homo sapiens GN=UGT1A4 PE=1 SV=1	P22310	CP_HomoSapiens_9606_20140317.fasta	60 025,8	1	15	23	46	0.0047	0.296	GHQAVVLTPEVNMHIKEEK	R	F	0.997	79.2	36.6	79.2	5.06	0	0	1	1	2	2 159,1279	2 059,00		103846	55	73	Empty	true
Liver	UGT1A	20080_i1_1	Ingel20080_MGFPeaklist (F058530)	UDP-glucuronosyltransferase 1-4 OS=Homo sapiens GN=UGT1A4 PE=1 SV=1	P22310	CP_HomoSapiens_9606_20140317.fasta	60 025,8	1	15	23	46	0.0047	0.296	IPQTVLWR	K	Y	0.997	65.2	36.7	31	1.54	0	10	0	0	2	1 012,5939	2 313,00		163655	330	337	Empty	true	P22309,P19224,O60656
Liver	UGT1A	20080_i1_1	Ingel20080_MGFPeaklist (F058530)	UDP-glucuronosyltransferase 1-4 OS=Homo sapiens GN=UGT1A4 PE=1 SV=1	P22310	CP_HomoSapiens_9606_20140317.fasta	60 025,8	1	15	23	46	0.0047	0.296	LLTTNSDHMTFLQR	K	V	0.997	108	37.7	99.1	7.25	0	1	2	0	2	1 676,8426	2 221,00		48 444,1	197	210	Empty	true
Liver	UGT1A	20080_i1_1	Ingel20080_MGFPeaklist (F058530)	UDP-glucuronosyltransferase 1-4 OS=Homo sapiens GN=UGT1A4 PE=1 SV=1	P22310	CP_HomoSapiens_9606_20140317.fasta	60 025,8	1	15	23	46	0.0047	0.296	LPQNDLLGHPMTR	W	A	0.997	52.6	37.6	40.8	3.85	0	0	1	0	1	1 491,7739	2 061,00		18 680,4	356	368	Empty	true	P22309,P19224,O60656
Liver	UGT1A	20080_i1_1	Ingel20080_MGFPeaklist (F058530)	UDP-glucuronosyltransferase 1-4 OS=Homo sapiens GN=UGT1A4 PE=1 SV=1	P22310	CP_HomoSapiens_9606_20140317.fasta	60 025,8	1	15	23	46	0.0047	0.296	METKGAGVTLNVLEMTSEDLENALKAVINDK	R	S	0.997	80.6	35.6	77.1	5.96	0	0	0	1	2	3 333,6920	2 980,00		11 167,7	405	435	Empty	true	P22309,P19224,O60656
Liver	UGT1A	20080_i1_1	Ingel20080_MGFPeaklist (F058530)	UDP-glucuronosyltransferase 1-4 OS=Homo sapiens GN=UGT1A4 PE=1 SV=1	P22310	CP_HomoSapiens_9606_20140317.fasta	60 025,8	1	15	23	46	0.0047	0.296	VLVVPTDGSPWLSMR	K	E	0.997	97.8	37.3	88.3	5.82	0	4	0	0	2	1 656,8779	2 798,00		190507	31	45	Empty	true
Liver	UGT1A	20080_i1_1	Ingel20080_MGFPeaklist (F058530)	UDP-glucuronosyltransferase 1-4 OS=Homo sapiens GN=UGT1A4 PE=1 SV=1	P22310	CP_HomoSapiens_9606_20140317.fasta	60 025,8	1	15	23	46	0.0047	0.296	VPTDGSPWLSMR	V	E	0.949	0	0	0	1.01	0	1	0	0	1	1 345,6570	2 430,00		1 127,03	34	45	Empty	true
Liver	UGT1A	20080_i1_1	Ingel20080_MGFPeaklist (F058530)	UDP-glucuronosyltransferase 1-4 OS=Homo sapiens GN=UGT1A4 PE=1 SV=1	P22310	CP_HomoSapiens_9606_20140317.fasta	60 025,8	1	15	23	46	0.0047	0.296	VTLGYTQGFFETEHLLK	R	R	0.997	43.9	37.2	43.9	2.46	0	0	1	0	2	1 983,0224	2 822,00		9 553,73	92	108	Empty	true
Liver	UGT1A	20080_i1_1	Ingel20080_MGFPeaklist (F058530)	UDP-glucuronosyltransferase 1-4 OS=Homo sapiens GN=UGT1A4 PE=1 SV=1	P22310	CP_HomoSapiens_9606_20140317.fasta	60 025,8	1	15	23	46	0.0047	0.296	WLPQNDLLGHPMTR	K	A	0.997	71.7	38.1	61.2	6.03	0	2	7	0	2	1 677,8532	2 482,00		548640	355	368	Empty	true	P22309,P19224,O60656
Liver	UGT1A	20080_i1_1	Ingel20080_MGFPeaklist (F058530)	UDP-glucuronosyltransferase 1-4 OS=Homo sapiens GN=UGT1A4 PE=1 SV=1	P22310	CP_HomoSapiens_9606_20140317.fasta	60 025,8	1	15	23	46	0.0047	0.296	YLSIPAVFFWR	K	Y	0.997	60.5	37.1	49.1	5.51	0	2	0	0	2	1 398,7568	2 944,50		59 217,0	164	174	Empty	true
Liver	UGT1A	20080_i1_1	Ingel20080_MGFPeaklist (F058530)	UDP-glucuronosyltransferase 1-1 OS=Homo sapiens GN=UGT1A1 PE=1 SV=1	P22309	CP_HomoSapiens_9606_20140317.fasta	59 592,1	1	9	10	23	0.00235	0.334	AMAIADALGK	K	I	0.997	70.1	38.8	48.6	0	0	3	0	0	2	960.518	2 087,00		62 216,0	319	328	Empty	false	P22310,P19224,O60656
Liver	UGT1A	20080_i1_1	Ingel20080_MGFPeaklist (F058530)	UDP-glucuronosyltransferase 1-1 OS=Homo sapiens GN=UGT1A1 PE=1 SV=1	P22309	CP_HomoSapiens_9606_20140317.fasta	59 592,1	1	9	10	23	0.00235	0.334	AMAIADALGKIPQTVLWR	K	Y	0.997	115	35.3	107	8.41	0	1	1	0	2	1 954,0945	2 890,50		215788	319	336	Empty	false	P22310,P19224,O60656
Liver	UGT1A	20080_i1_1	Ingel20080_MGFPeaklist (F058530)	UDP-glucuronosyltransferase 1-1 OS=Homo sapiens GN=UGT1A1 PE=1 SV=1	P22309	CP_HomoSapiens_9606_20140317.fasta	59 592,1	1	9	10	23	0.00235	0.334	DGAFYTLK	R	T	0.997	43	37.2	36.4	1.8	0	2	0	0	2	914.462	2 047,50		33 885,3	70	77	Empty	true
Liver	UGT1A	20080_i1_1	Ingel20080_MGFPeaklist (F058530)	UDP-glucuronosyltransferase 1-1 OS=Homo sapiens GN=UGT1A1 PE=1 SV=1	P22309	CP_HomoSapiens_9606_20140317.fasta	59 592,1	1	9	10	23	0.00235	0.334	DRPVEPLDLAVFWVEFVMR	K	H	0.997	79.2	36.5	76.5	10.5	0	0	2	0	2	2 318,2003	3 011,00		123566	449	467	Empty	false	P22310,P19224,O60656
Liver	UGT1A	20080_i1_1	Ingel20080_MGFPeaklist (F058530)	UDP-glucuronosyltransferase 1-1 OS=Homo sapiens GN=UGT1A1 PE=1 SV=1	P22309	CP_HomoSapiens_9606_20140317.fasta	59 592,1	1	9	10	23	0.00235	0.334	EDVKESFVSLGHNVFENDSFLQR	R	V	0.997	74.8	36.5	74.5	10.9	0	0	3	0	2	2 696,2951	2 815,00		73 984,1	86	108	Empty	true
Liver	UGT1A	20080_i1_1	Ingel20080_MGFPeaklist (F058530)	UDP-glucuronosyltransferase 1-1 OS=Homo sapiens GN=UGT1A1 PE=1 SV=1	P22309	CP_HomoSapiens_9606_20140317.fasta	59 592,1	1	9	10	23	0.00235	0.334	ESFVSLGHNVFENDSFLQR	K	V	0.997	109	37.3	107	5.96	0	0	3	0	2	2 225,0621	2 805,00		65 752,5	90	108	Empty	true
Liver	UGT1A	20080_i1_1	Ingel20080_MGFPeaklist (F058530)	UDP-glucuronosyltransferase 1-1 OS=Homo sapiens GN=UGT1A1 PE=1 SV=1	P22309	CP_HomoSapiens_9606_20140317.fasta	59 592,1	1	9	10	23	0.00235	0.334	EVTVQDLLSSASVWLFR	R	S	0.997	112	36.7	104	9.12	0	2	0	0	2	1 950,0331	2 971,00		105655	241	257	Empty	true
Liver	UGT1A	20080_i1_1	Ingel20080_MGFPeaklist (F058530)	UDP-glucuronosyltransferase 1-1 OS=Homo sapiens GN=UGT1A1 PE=1 SV=1	P22309	CP_HomoSapiens_9606_20140317.fasta	59 592,1	1	9	10	23	0.00235	0.334	GAGVTLNVLEMTSEDLENALK	K	A	0.997	104	37.7	104	7.6	0	1	1	0	2	2 204,1117	2 937,50		192895	408	428	Empty	false	P22310,P19224,O60656
Liver	UGT1A	20080_i1_1	Ingel20080_MGFPeaklist (F058530)	UDP-glucuronosyltransferase 1-1 OS=Homo sapiens GN=UGT1A1 PE=1 SV=1	P22309	CP_HomoSapiens_9606_20140317.fasta	59 592,1	1	9	10	23	0.00235	0.334	GAGVTLNVLEMTSEDLENALKAVINDK	K	S	0.997	217	36	213	9.74	0	0	3	0	2	2 844,4662	2 988,00		343479	408	434	Empty	false	P22310,P19224,O60656
Liver	UGT1A	20080_i1_1	Ingel20080_MGFPeaklist (F058530)	UDP-glucuronosyltransferase 1-1 OS=Homo sapiens GN=UGT1A1 PE=1 SV=1	P22309	CP_HomoSapiens_9606_20140317.fasta	59 592,1	1	9	10	23	0.00235	0.334	GHEIVVLAPDASLYIR	R	D	0.997	71.1	35.5	66.6	5.72	0	4	2	0	2	1 752,9644	2 685,00		61 892,4	54	69	Empty	true
Liver	UGT1A	20080_i1_1	Ingel20080_MGFPeaklist (F058530)	UDP-glucuronosyltransferase 1-1 OS=Homo sapiens GN=UGT1A1 PE=1 SV=1	P22309	CP_HomoSapiens_9606_20140317.fasta	59 592,1	1	9	10	23	0.00235	0.334	GHEIVVLAPDASLYIRDGAFYTLK	R	T	0.997	49	34.7	49	5.03	0	0	1	0	2	2 648,4085	2 834,00		21 317,0	54	77	Empty	true
Liver	UGT1A	20080_i1_1	Ingel20080_MGFPeaklist (F058530)	UDP-glucuronosyltransferase 1-1 OS=Homo sapiens GN=UGT1A1 PE=1 SV=1	P22309	CP_HomoSapiens_9606_20140317.fasta	59 592,1	1	9	10	23	0.00235	0.334	ILLIPVDGSHWLSMLGAIQQLQQR	K	G	0.997	119	32.1	118	6.3	0	0	2	0	2	2 716,4971	2 942,50		241879	30	53	Empty	true
Liver	UGT1A	20080_i1_1	Ingel20080_MGFPeaklist (F058530)	UDP-glucuronosyltransferase 1-1 OS=Homo sapiens GN=UGT1A1 PE=1 SV=1	P22309	CP_HomoSapiens_9606_20140317.fasta	59 592,1	1	9	10	23	0.00235	0.334	IPQTVLWR	K	Y	0.997	65.2	36.7	31	1.54	0	10	0	0	2	1 012,5939	2 313,00		163655	329	336	Empty	false	P22310,P19224,O60656
Liver	UGT1A	20080_i1_1	Ingel20080_MGFPeaklist (F058530)	UDP-glucuronosyltransferase 1-1 OS=Homo sapiens GN=UGT1A1 PE=1 SV=1	P22309	CP_HomoSapiens_9606_20140317.fasta	59 592,1	1	9	10	23	0.00235	0.334	LPQNDLLGHPMTR	W	A	0.997	52.6	37.6	40.8	3.85	0	0	1	0	1	1 491,7739	2 061,00		18 680,4	355	367	Empty	false	P22310,P19224,O60656
Liver	UGT1A	20080_i1_1	Ingel20080_MGFPeaklist (F058530)	UDP-glucuronosyltransferase 1-1 OS=Homo sapiens GN=UGT1A1 PE=1 SV=1	P22309	CP_HomoSapiens_9606_20140317.fasta	59 592,1	1	9	10	23	0.00235	0.334	METKGAGVTLNVLEMTSEDLENALKAVINDK	R	S	0.997	80.6	35.6	77.1	5.96	0	0	0	1	2	3 333,6920	2 980,00		11 167,7	404	434	Empty	false	P22310,P19224,O60656
Liver	UGT1A	20080_i1_1	Ingel20080_MGFPeaklist (F058530)	UDP-glucuronosyltransferase 1-1 OS=Homo sapiens GN=UGT1A1 PE=1 SV=1	P22309	CP_HomoSapiens_9606_20140317.fasta	59 592,1	1	9	10	23	0.00235	0.334	TYPVPFQR	K	E	0.997	41.2	37.5	31.8	1.77	0	3	0	0	2	1 007,5309	2 035,00		51 508,7	78	85	Empty	true
Liver	UGT1A	20080_i1_1	Ingel20080_MGFPeaklist (F058530)	UDP-glucuronosyltransferase 1-1 OS=Homo sapiens GN=UGT1A1 PE=1 SV=1	P22309	CP_HomoSapiens_9606_20140317.fasta	59 592,1	1	9	10	23	0.00235	0.334	TYPVPFQREDVKESFVSLGHNVFENDSFLQR	K	V	0.997	39.2	34.5	39.2	6.28	0	0	0	1	2	3 684,8082	2 834,00		21 402,1	78	108	Empty	true
Liver	UGT1A	20080_i1_1	Ingel20080_MGFPeaklist (F058530)	UDP-glucuronosyltransferase 1-1 OS=Homo sapiens GN=UGT1A1 PE=1 SV=1	P22309	CP_HomoSapiens_9606_20140317.fasta	59 592,1	1	9	10	23	0.00235	0.334	WLPQNDLLGHPMTR	K	A	0.997	71.7	38.1	61.2	6.03	0	2	7	0	2	1 677,8532	2 482,00		548640	354	367	Empty	false	P22310,P19224,O60656
Liver	UGT1A	20080_i1_1	Ingel20080_MGFPeaklist (F058530)	Carbamoyl-phosphate synthase [ammonia], mitochondrial OS=Homo sapiens GN=CPS1 PE=1 SV=2	P31327	CP_HomoSapiens_9606_20140317.fasta	164 942,7	1	38	41	74	0.00756	0.337	AADTIGYPVMIR	K	S	0.997	46.2	37.6	40.7	3.33	0	2	0	0	2	1 306,6825	2 402,00		6 200,95	576	587	Empty	true
Liver	UGT1A	20080_i1_1	Ingel20080_MGFPeaklist (F058530)	Carbamoyl-phosphate synthase [ammonia], mitochondrial OS=Homo sapiens GN=CPS1 PE=1 SV=2	P31327	CP_HomoSapiens_9606_20140317.fasta	164 942,7	1	38	41	74	0.00756	0.337	AFAISGPFNVQFLVK	K	G	0.997	63.3	36.1	58.6	2.96	0	1	0	0	2	1 637,9050	2 909,00		20 735,9	1233	1247	Empty	true
Liver	UGT1A	20080_i1_1	Ingel20080_MGFPeaklist (F058530)	Carbamoyl-phosphate synthase [ammonia], mitochondrial OS=Homo sapiens GN=CPS1 PE=1 SV=2	P31327	CP_HomoSapiens_9606_20140317.fasta	164 942,7	1	38	41	74	0.00756	0.337	AFAMTNQILVEK	K	S	0.997	75.7	37.6	68.5	5.09	0	4	0	0	2	1 364,7243	2 420,50		27 637,6	613	624	Empty	true
Liver	UGT1A	20080_i1_1	Ingel20080_MGFPeaklist (F058530)	Carbamoyl-phosphate synthase [ammonia], mitochondrial OS=Homo sapiens GN=CPS1 PE=1 SV=2	P31327	CP_HomoSapiens_9606_20140317.fasta	164 942,7	1	38	41	74	0.00756	0.337	AIDDNMSLDEIEKLTYIDKWFLYK	K	M	0.997	24.6	36.1	24.6	2.85	0	0	1	0	2	2 963,4751	2 919,00		17 990,9	857	880	Empty	true
Liver	UGT1A	20080_i1_1	Ingel20080_MGFPeaklist (F058530)	Carbamoyl-phosphate synthase [ammonia], mitochondrial OS=Homo sapiens GN=CPS1 PE=1 SV=2	P31327	CP_HomoSapiens_9606_20140317.fasta	164 942,7	1	38	41	74	0.00756	0.337	APMFSWPR	K	L	0.997	46	37.6	36.8	2.05	0	2	0	0	2	991.482	2 524,50		29 890,6	1310	1317	Empty	true
Liver	UGT1A	20080_i1_1	Ingel20080_MGFPeaklist (F058530)	Carbamoyl-phosphate synthase [ammonia], mitochondrial OS=Homo sapiens GN=CPS1 PE=1 SV=2	P31327	CP_HomoSapiens_9606_20140317.fasta	164 942,7	1	38	41	74	0.00756	0.337	ATGYPLAFIAAK	K	I	0.997	40.3	36.5	40.3	3.49	0	5	0	0	2	1 222,6831	2 611,00		52 162,6	729	740	Empty	true
Liver	UGT1A	20080_i1_1	Ingel20080_MGFPeaklist (F058530)	Carbamoyl-phosphate synthase [ammonia], mitochondrial OS=Homo sapiens GN=CPS1 PE=1 SV=2	P31327	CP_HomoSapiens_9606_20140317.fasta	164 942,7	1	38	41	74	0.00756	0.337	ATTITSVLPKPALVASR	K	V	0.997	115	31.4	109	11.3	0	0	2	0	2	1 725,0270	2 512,50		61 731,5	403	419	Empty	true
Liver	UGT1A	20080_i1_1	Ingel20080_MGFPeaklist (F058530)	Carbamoyl-phosphate synthase [ammonia], mitochondrial OS=Homo sapiens GN=CPS1 PE=1 SV=2	P31327	CP_HomoSapiens_9606_20140317.fasta	164 942,7	1	38	41	74	0.00756	0.337	AVNTLNEALEFAK	K	S	0.997	79.8	37.8	69.7	5.08	0	2	0	0	2	1 419,7478	2 525,50		92 045,6	1108	1120	Empty	true
Liver	UGT1A	20080_i1_1	Ingel20080_MGFPeaklist (F058530)	Carbamoyl-phosphate synthase [ammonia], mitochondrial OS=Homo sapiens GN=CPS1 PE=1 SV=2	P31327	CP_HomoSapiens_9606_20140317.fasta	164 942,7	1	38	41	74	0.00756	0.337	DGSIDLVINLPNNNTK	R	F	0.997	61.1	37.3	53.5	6.85	0	2	0	0	2	1 726,8972	2 558,00		18 514,4	1429	1444	Empty	true
Liver	UGT1A	20080_i1_1	Ingel20080_MGFPeaklist (F058530)	Carbamoyl-phosphate synthase [ammonia], mitochondrial OS=Homo sapiens GN=CPS1 PE=1 SV=2	P31327	CP_HomoSapiens_9606_20140317.fasta	164 942,7	1	38	41	74	0.00756	0.337	FLGVAEQLHNEGFK	R	L	0.997	67.9	37.9	62.9	5.72	0	0	2	0	2	1 588,8119	2 435,50		17 996,5	1374	1387	Empty	true
Liver	UGT1A	20080_i1_1	Ingel20080_MGFPeaklist (F058530)	Carbamoyl-phosphate synthase [ammonia], mitochondrial OS=Homo sapiens GN=CPS1 PE=1 SV=2	P31327	CP_HomoSapiens_9606_20140317.fasta	164 942,7	1	38	41	74	0.00756	0.337	FVEGAREVEMDAVGKDGR	K	V	0.997	83.5	37.2	80.9	8	0	0	1	1	2	1 964,9496	1 979,00		17 499,1	1169	1186	Empty	true
Liver	UGT1A	20080_i1_1	Ingel20080_MGFPeaklist (F058530)	Carbamoyl-phosphate synthase [ammonia], mitochondrial OS=Homo sapiens GN=CPS1 PE=1 SV=2	P31327	CP_HomoSapiens_9606_20140317.fasta	164 942,7	1	38	41	74	0.00756	0.337	FVHDNYVIR	K	R	0.997	11.4	37.8	11.4	1.54	0	1	0	0	2	1 162,6003	1 834,00		6 885,04	1445	1453	Empty	true
Liver	UGT1A	20080_i1_1	Ingel20080_MGFPeaklist (F058530)	Carbamoyl-phosphate synthase [ammonia], mitochondrial OS=Homo sapiens GN=CPS1 PE=1 SV=2	P31327	CP_HomoSapiens_9606_20140317.fasta	164 942,7	1	38	41	74	0.00756	0.337	GILIGIQQSFRPR	K	F	0.997	44	34.6	40.9	2.68	0	2	0	0	2	1 484,8698	2 529,50		8 676,52	1361	1373	Empty	true
Liver	UGT1A	20080_i1_1	Ingel20080_MGFPeaklist (F058530)	Carbamoyl-phosphate synthase [ammonia], mitochondrial OS=Homo sapiens GN=CPS1 PE=1 SV=2	P31327	CP_HomoSapiens_9606_20140317.fasta	164 942,7	1	38	41	74	0.00756	0.337	GLNSESMTEETLKR	K	A	0.997	88.1	37.5	79.4	4.7	0	0	2	0	2	1 594,7742	1 859,00		2 042,96	893	906	Empty	true
Liver	UGT1A	20080_i1_1	Ingel20080_MGFPeaklist (F058530)	Carbamoyl-phosphate synthase [ammonia], mitochondrial OS=Homo sapiens GN=CPS1 PE=1 SV=2	P31327	CP_HomoSapiens_9606_20140317.fasta	164 942,7	1	38	41	74	0.00756	0.337	GQNQPVLNITNK	R	Q	0.997	65.7	37.2	61.1	3.1	0	5	0	0	2	1 325,7173	1 920,00		26 141,8	317	328	Empty	true
Liver	UGT1A	20080_i1_1	Ingel20080_MGFPeaklist (F058530)	Carbamoyl-phosphate synthase [ammonia], mitochondrial OS=Homo sapiens GN=CPS1 PE=1 SV=2	P31327	CP_HomoSapiens_9606_20140317.fasta	164 942,7	1	38	41	74	0.00756	0.337	IALGIPLPEIK	K	N	0.997	64.4	31.2	42.6	6.74	0	1	0	0	2	1 163,7401	2 838,00		12 810,7	741	751	Empty	true
Liver	UGT1A	20080_i1_1	Ingel20080_MGFPeaklist (F058530)	Carbamoyl-phosphate synthase [ammonia], mitochondrial OS=Homo sapiens GN=CPS1 PE=1 SV=2	P31327	CP_HomoSapiens_9606_20140317.fasta	164 942,7	1	38	41	74	0.00756	0.337	IAPSFAVESIEDALKAADTIGYPVMIR	K	S	0.997	145	34.6	145	9.06	0	0	2	0	2	2 877,5069	2 956,50		86 060,6	561	587	Empty	true
Liver	UGT1A	20080_i1_1	Ingel20080_MGFPeaklist (F058530)	Carbamoyl-phosphate synthase [ammonia], mitochondrial OS=Homo sapiens GN=CPS1 PE=1 SV=2	P31327	CP_HomoSapiens_9606_20140317.fasta	164 942,7	1	38	41	74	0.00756	0.337	IEFEGQPVDFVDPNKQNLIAEVSTK	K	D	0.997	55.6	35.7	55.6	5.14	0	0	2	0	2	2 817,4308	2 777,50		14 011,8	183	207	Empty	true
Liver	UGT1A	20080_i1_1	Ingel20080_MGFPeaklist (F058530)	Carbamoyl-phosphate synthase [ammonia], mitochondrial OS=Homo sapiens GN=CPS1 PE=1 SV=2	P31327	CP_HomoSapiens_9606_20140317.fasta	164 942,7	1	38	41	74	0.00756	0.337	IEFEGQPVDFVDPNKQNLIAEVSTKDVK	K	V	0.997	23.6	35.1	23.6	3.2	0	0	0	1	2	3 159,6212	2 733,00		14 046,4	183	210	Empty	true
Liver	UGT1A	20080_i1_1	Ingel20080_MGFPeaklist (F058530)	Carbamoyl-phosphate synthase [ammonia], mitochondrial OS=Homo sapiens GN=CPS1 PE=1 SV=2	P31327	CP_HomoSapiens_9606_20140317.fasta	164 942,7	1	38	41	74	0.00756	0.337	IMGTSPLQIDR	K	A	0.997	61.3	37.9	50.7	4.32	0	1	0	0	2	1 230,6513	2 101,00		7 439,48	1075	1085	Empty	true
Liver	UGT1A	20080_i1_1	Ingel20080_MGFPeaklist (F058530)	Carbamoyl-phosphate synthase [ammonia], mitochondrial OS=Homo sapiens GN=CPS1 PE=1 SV=2	P31327	CP_HomoSapiens_9606_20140317.fasta	164 942,7	1	38	41	74	0.00756	0.337	IMGTSPLQIDRAEDR	K	S	0.997	60.4	37.6	50.3	6.29	0	0	2	0	2	1 701,8591	2 059,50		85 979,4	1075	1089	Empty	true
Liver	UGT1A	20080_i1_1	Ingel20080_MGFPeaklist (F058530)	Carbamoyl-phosphate synthase [ammonia], mitochondrial OS=Homo sapiens GN=CPS1 PE=1 SV=2	P31327	CP_HomoSapiens_9606_20140317.fasta	164 942,7	1	38	41	74	0.00756	0.337	MRDILNMEK	K	T	0.997	34.2	37.9	3.8	1.51	0	2	0	0	2	1 149,5756	2 043,00		10 037,3	881	889	Empty	true
Liver	UGT1A	20080_i1_1	Ingel20080_MGFPeaklist (F058530)	Carbamoyl-phosphate synthase [ammonia], mitochondrial OS=Homo sapiens GN=CPS1 PE=1 SV=2	P31327	CP_HomoSapiens_9606_20140317.fasta	164 942,7	1	38	41	74	0.00756	0.337	SIFSAVLDELKVAQAPWK	R	A	0.997	99.4	35.6	86.7	9.21	0	0	1	0	2	2 002,1009	2 953,00		54 401,4	1090	1107	Empty	true
Liver	UGT1A	20080_i1_1	Ingel20080_MGFPeaklist (F058530)	Carbamoyl-phosphate synthase [ammonia], mitochondrial OS=Homo sapiens GN=CPS1 PE=1 SV=2	P31327	CP_HomoSapiens_9606_20140317.fasta	164 942,7	1	38	41	74	0.00756	0.337	SLGQWLQEEKVPAIYGVDTR	K	M	0.997	98.3	36.4	92.6	5.89	0	0	2	0	2	2 289,1876	2 813,50		146585	148	167	Empty	true
Liver	UGT1A	20080_i1_1	Ingel20080_MGFPeaklist (F058530)	Carbamoyl-phosphate synthase [ammonia], mitochondrial OS=Homo sapiens GN=CPS1 PE=1 SV=2	P31327	CP_HomoSapiens_9606_20140317.fasta	164 942,7	1	38	41	74	0.00756	0.337	SVGEVMAIGR	K	T	0.997	58.2	38.3	46.9	2.4	0	2	0	0	2	1 018,5350	2 015,00		53 156,3	794	803	Empty	true
Liver	UGT1A	20080_i1_1	Ingel20080_MGFPeaklist (F058530)	Carbamoyl-phosphate synthase [ammonia], mitochondrial OS=Homo sapiens GN=CPS1 PE=1 SV=2	P31327	CP_HomoSapiens_9606_20140317.fasta	164 942,7	1	38	41	74	0.00756	0.337	TAVDSGIPLLTNFQVTK	R	L	0.997	23	36	20	1.21	0	2	0	0	2	1 803,9853	2 835,50		32 028,6	1455	1471	Empty	true
Liver	UGT1A	20080_i1_1	Ingel20080_MGFPeaklist (F058530)	Carbamoyl-phosphate synthase [ammonia], mitochondrial OS=Homo sapiens GN=CPS1 PE=1 SV=2	P31327	CP_HomoSapiens_9606_20140317.fasta	164 942,7	1	38	41	74	0.00756	0.337	TFEESFQK	R	A	0.997	17.5	36.4	0	1.27	0	1	0	0	2	1 015,4731	1 790,00		6 570,24	804	811	Empty	true
Liver	UGT1A	20080_i1_1	Ingel20080_MGFPeaklist (F058530)	Carbamoyl-phosphate synthase [ammonia], mitochondrial OS=Homo sapiens GN=CPS1 PE=1 SV=2	P31327	CP_HomoSapiens_9606_20140317.fasta	164 942,7	1	38	41	74	0.00756	0.337	TLGVDFIDVATK	K	V	0.997	43.3	37.1	35.6	4.21	0	1	0	0	2	1 278,6942	2 645,00		6 919,69	1270	1281	Empty	true
Liver	UGT1A	20080_i1_1	Ingel20080_MGFPeaklist (F058530)	Carbamoyl-phosphate synthase [ammonia], mitochondrial OS=Homo sapiens GN=CPS1 PE=1 SV=2	P31327	CP_HomoSapiens_9606_20140317.fasta	164 942,7	1	38	41	74	0.00756	0.337	TLKGLNSESMTEETLKR	K	A	0.997	67.9	36.9	58.2	6.33	0	0	0	2	2	1 937,0010	2 000,50		24 242,6	890	906	Empty	true
Liver	UGT1A	20080_i1_1	Ingel20080_MGFPeaklist (F058530)	Carbamoyl-phosphate synthase [ammonia], mitochondrial OS=Homo sapiens GN=CPS1 PE=1 SV=2	P31327	CP_HomoSapiens_9606_20140317.fasta	164 942,7	1	38	41	74	0.00756	0.337	TVLMNPNIASVQTNEVGLK	K	Q	0.997	86.7	36.5	84.2	6.21	0	0	2	0	2	2 028,0795	2 484,00		37 684,9	459	477	Empty	true
Liver	UGT1A	20080_i1_1	Ingel20080_MGFPeaklist (F058530)	Carbamoyl-phosphate synthase [ammonia], mitochondrial OS=Homo sapiens GN=CPS1 PE=1 SV=2	P31327	CP_HomoSapiens_9606_20140317.fasta	164 942,7	1	38	41	74	0.00756	0.337	VISHAISEHVEDAGVHSGDATLMLPTQTISQGAIEK	R	V	0.997	66.6	34.7	66.6	8.14	0	0	0	1	2	3 741,8756	2 510,00		60 487,4	1187	1222	Empty	true
Liver	UGT1A	20080_i1_1	Ingel20080_MGFPeaklist (F058530)	Carbamoyl-phosphate synthase [ammonia], mitochondrial OS=Homo sapiens GN=CPS1 PE=1 SV=2	P31327	CP_HomoSapiens_9606_20140317.fasta	164 942,7	1	38	41	74	0.00756	0.337	VISHAISEHVEDAGVHSGDATLMLPTQTISQGAIEKVKDATR	R	K	0.977	48.5	31.6	48.5	0	0	0	0	0	2	4 412,2519	2 636,00		10 706,6	1187	1228	Empty	true
Liver	UGT1A	20080_i1_1	Ingel20080_MGFPeaklist (F058530)	Carbamoyl-phosphate synthase [ammonia], mitochondrial OS=Homo sapiens GN=CPS1 PE=1 SV=2	P31327	CP_HomoSapiens_9606_20140317.fasta	164 942,7	1	38	41	74	0.00756	0.337	VLGTSVESIMATEDR	K	Q	0.997	105	37.6	98.7	6.24	0	1	1	0	2	1 607,7946	2 464,50		46 539,6	533	547	Empty	true
Liver	UGT1A	20080_i1_1	Ingel20080_MGFPeaklist (F058530)	Carbamoyl-phosphate synthase [ammonia], mitochondrial OS=Homo sapiens GN=CPS1 PE=1 SV=2	P31327	CP_HomoSapiens_9606_20140317.fasta	164 942,7	1	38	41	74	0.00756	0.337	VLGTSVESIMATEDRQLFSDKLNEINEK	K	I	0.997	43	35.4	43	5.96	0	0	0	1	2	3 166,5939	2 833,00		63 269,3	533	560	Empty	true
Liver	UGT1A	20080_i1_1	Ingel20080_MGFPeaklist (F058530)	Carbamoyl-phosphate synthase [ammonia], mitochondrial OS=Homo sapiens GN=CPS1 PE=1 SV=2	P31327	CP_HomoSapiens_9606_20140317.fasta	164 942,7	1	38	41	74	0.00756	0.337	VMIGENVDEK	K	H	0.997	52.3	37.6	38.2	2.39	0	2	0	0	2	1 133,5508	1 763,50		2 526,72	1282	1291	Empty	true
Liver	UGT1A	20080_i1_1	Ingel20080_MGFPeaklist (F058530)	Carbamoyl-phosphate synthase [ammonia], mitochondrial OS=Homo sapiens GN=CPS1 PE=1 SV=2	P31327	CP_HomoSapiens_9606_20140317.fasta	164 942,7	1	38	41	74	0.00756	0.337	VPAIYGVDTR	K	M	0.997	57.5	37.9	46.2	3.27	0	3	0	0	2	1 090,5892	2 011,00		42 673,2	158	167	Empty	true
Liver	UGT1A	20080_i1_1	Ingel20080_MGFPeaklist (F058530)	Carbamoyl-phosphate synthase [ammonia], mitochondrial OS=Homo sapiens GN=CPS1 PE=1 SV=2	P31327	CP_HomoSapiens_9606_20140317.fasta	164 942,7	1	38	41	74	0.00756	0.337	VSGLLVLDYSKDYNHWLATK	K	S	0.997	79.7	36.2	79.7	8.04	0	0	0	1	2	2 322,2130	2 822,00		73 661,5	128	147	Empty	true
Liver	UGT1A	20080_i1_1	Ingel20080_MGFPeaklist (F058530)	Carbamoyl-phosphate synthase [ammonia], mitochondrial OS=Homo sapiens GN=CPS1 PE=1 SV=2	P31327	CP_HomoSapiens_9606_20140317.fasta	164 942,7	1	38	41	74	0.00756	0.337	WDLDRFHGTSSR	R	I	0.997	46.7	37.4	45.1	5.01	0	0	2	0	2	1 476,6979	2 008,00		43 246,9	776	787	Empty	true
Liver	UGT1A	20080_i1_1	Ingel20080_MGFPeaklist (F058530)	Nuclear valosin-containing protein-like (Fragment) OS=Homo sapiens GN=NVL PE=4 SV=1	H0Y8B6	CP_HomoSapiens_9606_20140317.fasta	81 943,8	1	3	4	5	0.000511	0.065	LGTEPTSETQDELQR	R	L	0.997	118	37.1	105	5.7	0	2	1	0	2	1 703,8085	1 772,00		10 093,0	399	413	Empty	true
Liver	UGT1A	20080_i1_1	Ingel20080_MGFPeaklist (F058530)	Nuclear valosin-containing protein-like (Fragment) OS=Homo sapiens GN=NVL PE=4 SV=1	H0Y8B6	CP_HomoSapiens_9606_20140317.fasta	81 943,8	1	3	4	5	0.000511	0.065	NGTKPPLDADVNLEAIAGDLR	K	C	0.997	43.7	36.8	35.2	5.6	0	0	1	0	2	2 179,1357	2 820,00		3 630,13	647	667	Empty	true
Liver	UGT1A	20080_i1_1	Ingel20080_MGFPeaklist (F058530)	Nuclear valosin-containing protein-like (Fragment) OS=Homo sapiens GN=NVL PE=4 SV=1	H0Y8B6	CP_HomoSapiens_9606_20140317.fasta	81 943,8	1	3	4	5	0.000511	0.065	TLFVGLPPPADR	K	L	0.997	41.3	34.5	24.6	2.38	0	1	0	0	2	1 282,7156	2 506,00		3 988,45	626	637	Empty	true
Liver	UGT1A	20080_i1_1	Ingel20080_MGFPeaklist (F058530)	TRYP_PIG Trypsin OS=Sus scrofa PE=1 SV=1	P00761	CP_HomoSapiens_9606_20140317.fasta	24 409,3	1	4	8	21	0.00214	0.251	IITHPNFNGNTLDNDIMLIK	K	L	0.997	46.6	36.6	46	4.66	0	0	5	0	2	2 283,1805	2 744,00		136524	78	97	Empty	true
Liver	UGT1A	20080_i1_1	Ingel20080_MGFPeaklist (F058530)	TRYP_PIG Trypsin OS=Sus scrofa PE=1 SV=1	P00761	CP_HomoSapiens_9606_20140317.fasta	24 409,3	1	4	8	21	0.00214	0.251	LGEHNIDVLEGNEQFINAAK	R	I	0.997	91.4	37.2	73	5.77	0	1	2	0	2	2 211,1042	2 479,00		146967	58	77	Empty	true
Liver	UGT1A	20080_i1_1	Ingel20080_MGFPeaklist (F058530)	TRYP_PIG Trypsin OS=Sus scrofa PE=1 SV=1	P00761	CP_HomoSapiens_9606_20140317.fasta	24 409,3	1	4	8	21	0.00214	0.251	LSSPATLNSR	K	V	0.997	79.2	38	55.3	2.66	0	4	0	0	2	1 045,5636	1 696,00		25 310,6	98	107	Empty	true
Liver	UGT1A	20080_i1_1	Ingel20080_MGFPeaklist (F058530)	TRYP_PIG Trypsin OS=Sus scrofa PE=1 SV=1	P00761	CP_HomoSapiens_9606_20140317.fasta	24 409,3	1	4	8	21	0.00214	0.251	VATVSLPR	R	S	0.997	60	36.3	28.6	2.72	0	9	0	0	2	842.509	1 902,00		277463	108	115	Empty	true
Liver	UGT1A	20080_i1_1	Ingel20080_MGFPeaklist (F058530)	Sorbitol dehydrogenase OS=Homo sapiens GN=SORD PE=3 SV=1	H0YLA4	CP_HomoSapiens_9606_20140317.fasta	36 229,1	1	3	3	4	0.000408	0.143	AMGAAQVVVTDLSATR	K	L	0.997	48.2	37.7	40.2	3.35	0	1	0	0	2	1 589,8316	2 525,00		3 893,00	173	188	Empty	true
Liver	UGT1A	20080_i1_1	Ingel20080_MGFPeaklist (F058530)	Sorbitol dehydrogenase OS=Homo sapiens GN=SORD PE=3 SV=1	H0YLA4	CP_HomoSapiens_9606_20140317.fasta	36 229,1	1	3	3	4	0.000408	0.143	KPMVLGHEASGTVEK	K	V	0.997	33.5	37	25.6	4.12	0	0	2	0	2	1 582,8259	1 680,00		2 503,38	43	57	Empty	true
Liver	UGT1A	20080_i1_1	Ingel20080_MGFPeaklist (F058530)	Sorbitol dehydrogenase OS=Homo sapiens GN=SORD PE=3 SV=1	H0YLA4	CP_HomoSapiens_9606_20140317.fasta	36 229,1	1	3	3	4	0.000408	0.143	MENYPIPEPGPNEVLLR	-	M	0.997	0	0	0	5.64	0	1	0	0	2	1 949,9792	2 598,00		2 622,89	1	17	Empty	true
Liver	UGT1A	20080_i1_1	Ingel20080_MGFPeaklist (F058530)	Phosphorylase b kinase regulatory subunit alpha, liver isoform OS=Homo sapiens GN=PHKA2 PE=1 SV=1	P46019	CP_HomoSapiens_9606_20140317.fasta	138 411,0	1	17	18	41	0.00419	0.189	AALEAIDELDLFGAHGGRK	K	S	0.997	92.2	37.1	87.7	9.51	0	0	2	0	2	1 983,0297	2 801,00		30 469,7	207	225	Empty	true
Liver	UGT1A	20080_i1_1	Ingel20080_MGFPeaklist (F058530)	Phosphorylase b kinase regulatory subunit alpha, liver isoform OS=Homo sapiens GN=PHKA2 PE=1 SV=1	P46019	CP_HomoSapiens_9606_20140317.fasta	138 411,0	1	17	18	41	0.00419	0.189	AGLNQEWGLIR	K	Y	0.997	77.2	37.5	51	1.85	0	2	0	0	2	1 256,6747	2 525,00		74 535,6	814	824	Empty	true
Liver	UGT1A	20080_i1_1	Ingel20080_MGFPeaklist (F058530)	Phosphorylase b kinase regulatory subunit alpha, liver isoform OS=Homo sapiens GN=PHKA2 PE=1 SV=1	P46019	CP_HomoSapiens_9606_20140317.fasta	138 411,0	1	17	18	41	0.00419	0.189	AYELEQNVVK	K	L	0.997	25.8	37.5	9.21	0.745	0	1	0	0	2	1 192,6208	1 971,00		9 454,71	74	83	Empty	true
Liver	UGT1A	20080_i1_1	Ingel20080_MGFPeaklist (F058530)	Phosphorylase b kinase regulatory subunit alpha, liver isoform OS=Homo sapiens GN=PHKA2 PE=1 SV=1	P46019	CP_HomoSapiens_9606_20140317.fasta	138 411,0	1	17	18	41	0.00419	0.189	DILSVMAK	R	A	0.997	48.7	38.1	26.8	1.11	0	4	0	0	2	876.486	2 331,00		15 741,3	698	705	Empty	true
Liver	UGT1A	20080_i1_1	Ingel20080_MGFPeaklist (F058530)	Phosphorylase b kinase regulatory subunit alpha, liver isoform OS=Homo sapiens GN=PHKA2 PE=1 SV=1	P46019	CP_HomoSapiens_9606_20140317.fasta	138 411,0	1	17	18	41	0.00419	0.189	EALEGILIR	R	G	0.997	67.1	36.9	42.3	2.48	0	2	0	0	2	1 013,5991	2 490,50		12 174,1	353	361	Empty	true
Liver	UGT1A	20080_i1_1	Ingel20080_MGFPeaklist (F058530)	Phosphorylase b kinase regulatory subunit alpha, liver isoform OS=Homo sapiens GN=PHKA2 PE=1 SV=1	P46019	CP_HomoSapiens_9606_20140317.fasta	138 411,0	1	17	18	41	0.00419	0.189	FSADEQFFSVGQAASSSAHSSK	R	S	0.997	85.6	35.3	82	10.6	0	0	2	0	2	2 275,0260	2 398,00		18 460,9	1014	1035	Empty	true
Liver	UGT1A	20080_i1_1	Ingel20080_MGFPeaklist (F058530)	Phosphorylase b kinase regulatory subunit alpha, liver isoform OS=Homo sapiens GN=PHKA2 PE=1 SV=1	P46019	CP_HomoSapiens_9606_20140317.fasta	138 411,0	1	17	18	41	0.00419	0.189	GDKTNQGIPELNASSVGMAK	R	A	0.997	68.8	37.4	55.7	9.11	0	0	2	0	2	2 017,0021	2 156,50		36 188,1	187	206	Empty	true
Liver	UGT1A	20080_i1_1	Ingel20080_MGFPeaklist (F058530)	Phosphorylase b kinase regulatory subunit alpha, liver isoform OS=Homo sapiens GN=PHKA2 PE=1 SV=1	P46019	CP_HomoSapiens_9606_20140317.fasta	138 411,0	1	17	18	41	0.00419	0.189	HGVNVQSIADIHPIQVQPGR	K	I	0.997	79.5	35.9	74.2	9.59	0	0	1	3	2	2 165,1576	2 424,00		77 034,6	458	477	Empty	true
Liver	UGT1A	20080_i1_1	Ingel20080_MGFPeaklist (F058530)	Phosphorylase b kinase regulatory subunit alpha, liver isoform OS=Homo sapiens GN=PHKA2 PE=1 SV=1	P46019	CP_HomoSapiens_9606_20140317.fasta	138 411,0	1	17	18	41	0.00419	0.189	IISAPLPPEELTK	K	L	0.997	41.8	35.3	30.9	3.82	0	5	0	0	2	1 407,8096	2 353,00		21 232,4	863	875	Empty	true
Liver	UGT1A	20080_i1_1	Ingel20080_MGFPeaklist (F058530)	Phosphorylase b kinase regulatory subunit alpha, liver isoform OS=Homo sapiens GN=PHKA2 PE=1 SV=1	P46019	CP_HomoSapiens_9606_20140317.fasta	138 411,0	1	17	18	41	0.00419	0.189	KLEDGYFGGAR	R	V	0.997	56.4	36.8	35.6	3.82	0	2	0	0	2	1 212,6009	1 823,50		12 547,8	588	598	Empty	true
Liver	UGT1A	20080_i1_1	Ingel20080_MGFPeaklist (F058530)	Phosphorylase b kinase regulatory subunit alpha, liver isoform OS=Homo sapiens GN=PHKA2 PE=1 SV=1	P46019	CP_HomoSapiens_9606_20140317.fasta	138 411,0	1	17	18	41	0.00419	0.189	MTGRPTLTFPISR	R	T	0.997	70.2	37.2	56.7	6.12	0	0	2	0	2	1 476,7993	2 327,00		12 648,3	556	568	Empty	true
Liver	UGT1A	20080_i1_1	Ingel20080_MGFPeaklist (F058530)	Phosphorylase b kinase regulatory subunit alpha, liver isoform OS=Homo sapiens GN=PHKA2 PE=1 SV=1	P46019	CP_HomoSapiens_9606_20140317.fasta	138 411,0	1	17	18	41	0.00419	0.189	NLLHHILSGKEFGVER	K	S	0.997	75.6	35.7	63	8.62	0	0	0	2	2	1 849,0080	2 509,50		61 202,2	953	968	Empty	true
Liver	UGT1A	20080_i1_1	Ingel20080_MGFPeaklist (F058530)	Phosphorylase b kinase regulatory subunit alpha, liver isoform OS=Homo sapiens GN=PHKA2 PE=1 SV=1	P46019	CP_HomoSapiens_9606_20140317.fasta	138 411,0	1	17	18	41	0.00419	0.189	NMNLSGRPYR	K	H	0.997	45	37.5	36.2	2	0	0	1	0	2	1 207,6000	1 708,00		17 937,3	491	500	Empty	true
Liver	UGT1A	20080_i1_1	Ingel20080_MGFPeaklist (F058530)	Phosphorylase b kinase regulatory subunit alpha, liver isoform OS=Homo sapiens GN=PHKA2 PE=1 SV=1	P46019	CP_HomoSapiens_9606_20140317.fasta	138 411,0	1	17	18	41	0.00419	0.189	QLTVGLPPEPR	K	E	0.997	58.5	36.6	47.2	1.82	0	4	0	0	2	1 206,6843	2 176,50		41 266,4	850	860	Empty	true
Liver	UGT1A	20080_i1_1	Ingel20080_MGFPeaklist (F058530)	Phosphorylase b kinase regulatory subunit alpha, liver isoform OS=Homo sapiens GN=PHKA2 PE=1 SV=1	P46019	CP_HomoSapiens_9606_20140317.fasta	138 411,0	1	17	18	41	0.00419	0.189	SLNLVDSPQPLLEK	K	V	0.997	58.3	36	53.1	4.82	0	2	0	0	2	1 552,8583	2 518,00		25 448,6	729	742	Empty	true
Liver	UGT1A	20080_i1_1	Ingel20080_MGFPeaklist (F058530)	Phosphorylase b kinase regulatory subunit alpha, liver isoform OS=Homo sapiens GN=PHKA2 PE=1 SV=1	P46019	CP_HomoSapiens_9606_20140317.fasta	138 411,0	1	17	18	41	0.00419	0.189	TMLTNDGSDIHSAVLSTIR	R	K	0.997	106	37.2	85.3	11	0	0	2	0	2	2 031,0177	2 467,50		88 040,9	569	587	Empty	true
Liver	UGT1A	20080_i1_1	Ingel20080_MGFPeaklist (F058530)	Phosphorylase b kinase regulatory subunit alpha, liver isoform OS=Homo sapiens GN=PHKA2 PE=1 SV=1	P46019	CP_HomoSapiens_9606_20140317.fasta	138 411,0	1	17	18	41	0.00419	0.189	VPVGFYQR	R	V	0.997	34.1	37.4	29.1	2.66	0	2	0	0	2	965.52	1 875,00		6 517,54	1080	1087	Empty	true
Liver	UGT1A	20080_i1_1	Ingel20080_MGFPeaklist (F058530)	Myosin-10 OS=Homo sapiens GN=MYH10 PE=4 SV=1	F8W6L6,P35580	CP_HomoSapiens_9606_20140317.fasta	229 005,3	1	2	2	2	0.000204	0.0131	ALELDPNLYR	R	I	0.997	49.3	38	40.7	3.35	0	1	0	0	2	1 203,6369	2 396,00		2 463,17	753	762	Empty	true
Liver	UGT1A	20080_i1_1	Ingel20080_MGFPeaklist (F058530)	Myosin-10 OS=Homo sapiens GN=MYH10 PE=4 SV=1	F8W6L6,P35580	CP_HomoSapiens_9606_20140317.fasta	229 005,3	1	2	2	2	0.000204	0.0131	QLEEAEEEATRANASR	R	R	0.997	32.3	37.3	9.29	2.57	0	0	1	0	2	1 803,8467	1 696,00		748.22	1885	1900	Empty	true
Liver	UGT1A	20080_i1_1	Ingel20080_MGFPeaklist (F058530)	Keratin, type I cytoskeletal 14 OS=Homo sapiens GN=KRT14 PE=1 SV=4	P02533	CP_HomoSapiens_9606_20140317.fasta	51 562,5	0.786	1	1	1	0.000102	0.0699	APSTYGGGLSVSSSR	R	F	0.95	13.9	37.2	9.03	1.41	0	1	0	0	2	1 425,6968	1 789,00		1 569,30	42	56	Empty	true
Liver	UGT1A	20080_i1_1	Ingel20080_MGFPeaklist (F058530)	Keratin, type I cytoskeletal 14 OS=Homo sapiens GN=KRT14 PE=1 SV=4	P02533	CP_HomoSapiens_9606_20140317.fasta	51 562,5	0.786	1	1	1	0.000102	0.0699	VTMQNLNDR	K	L	0.997	37.4	37.9	24.1	1.74	0	1	0	0	2	1 090,5310	1 696,00		1 751,73	117	125	Empty	false	P13645
Liver	UGT1A	20080_i1_1	Ingel20080_MGFPeaklist (F058530)	Keratin, type I cytoskeletal 14 OS=Homo sapiens GN=KRT14 PE=1 SV=4	P02533	CP_HomoSapiens_9606_20140317.fasta	51 562,5	0.786	1	1	1	0.000102	0.0699	VTMQNLNDRLASYLDKVR	K	A	0.997	50.8	35.8	13.1	3.89	0	0	2	0	2	2 136,1231	2 729,00		8 115,39	117	134	Empty	false	P13645
Liver	UGT1A	20080_i1_1	Ingel20080_MGFPeaklist (F058530)	Haptoglobin OS=Homo sapiens GN=HP PE=4 SV=4	H0Y300,J3QR68,P00738	CP_HomoSapiens_9606_20140317.fasta	45 204,9	0.986	1	1	1	0.000102	0.0204	VGYVSGWGR	R	N	0.997	56.7	37.2	46.5	6.25	0	1	0	0	2	980.495	2 004,00		12 760,5	278	286	Empty	true
Liver	UGT1A	20080_i1_1	Ingel20080_MGFPeaklist (F058530)	Bromodomain-containing protein 3 OS=Homo sapiens GN=BRD3 PE=1 SV=1	Q15059	CP_HomoSapiens_9606_20140317.fasta	79 542,5	0.944	1	1	1	0.000102	0.0207	ADTTTPTTSAITASR	K	S	0.989	16.8	36.8	7.44	1.48	0	1	0	0	2	1 493,7443	1 479,00		2 591,46	246	260	Empty	true
Liver	UGT1A	20080_i1_1	Ingel20080_MGFPeaklist (F058530)	Serine/arginine-rich splicing factor 6 OS=Homo sapiens GN=SRSF6 PE=1 SV=2	Q13247	CP_HomoSapiens_9606_20140317.fasta	39 588,4	0.998	1	1	1	0.000102	0.0262	LIVENLSSR	R	C	0.997	50.4	37.7	38	0.62	0	1	0	0	2	1 030,5891	2 004,00		9 193,03	112	120	Empty	true
Liver	UGT1A	20080_i1_1	Ingel20080_MGFPeaklist (F058530)	3-ketoacyl-CoA thiolase, mitochondrial OS=Homo sapiens GN=ACAA2 PE=1 SV=2	P42765	CP_HomoSapiens_9606_20140317.fasta	41 924,2	1	7	7	10	0.00102	0.315	AANDAGYFNDEMAPIEVK	K	T	0.997	57.3	35.6	56.7	4.41	0	2	0	0	2	1 954,8852	2 473,00		14 242,8	192	209	Empty	true
Liver	UGT1A	20080_i1_1	Ingel20080_MGFPeaklist (F058530)	3-ketoacyl-CoA thiolase, mitochondrial OS=Homo sapiens GN=ACAA2 PE=1 SV=2	P42765	CP_HomoSapiens_9606_20140317.fasta	41 924,2	1	7	7	10	0.00102	0.315	DFTATDLSEFAAK	K	A	0.997	70.2	36.7	56.9	3.59	0	2	0	0	2	1 415,6690	2 482,00		13 683,5	26	38	Empty	true
Liver	UGT1A	20080_i1_1	Ingel20080_MGFPeaklist (F058530)	3-ketoacyl-CoA thiolase, mitochondrial OS=Homo sapiens GN=ACAA2 PE=1 SV=2	P42765	CP_HomoSapiens_9606_20140317.fasta	41 924,2	1	7	7	10	0.00102	0.315	DGTVTAGNASGVADGAGAVIIASEDAVKKHNFTPLAR	K	I	0.997	74.9	33.8	74.9	0	0	0	0	0	2	3 580,8357	2 819,00		28 037,0	242	278	Empty	true
Liver	UGT1A	20080_i1_1	Ingel20080_MGFPeaklist (F058530)	3-ketoacyl-CoA thiolase, mitochondrial OS=Homo sapiens GN=ACAA2 PE=1 SV=2	P42765	CP_HomoSapiens_9606_20140317.fasta	41 924,2	1	7	7	10	0.00102	0.315	ETPALTINR	K	L	0.997	43.2	37.4	25.7	1.33	0	1	0	0	2	1 014,5579	1 838,00		4 291,60	82	90	Empty	true
Liver	UGT1A	20080_i1_1	Ingel20080_MGFPeaklist (F058530)	3-ketoacyl-CoA thiolase, mitochondrial OS=Homo sapiens GN=ACAA2 PE=1 SV=2	P42765	CP_HomoSapiens_9606_20140317.fasta	41 924,2	1	7	7	10	0.00102	0.315	TNVNGGAIALGHPLGGSGSR	K	I	0.997	66.1	37.2	60.5	4.52	0	0	1	0	2	1 834,9520	2 030,00		6 955,48	341	360	Empty	true
Liver	UGT1A	20080_i1_1	Ingel20080_MGFPeaklist (F058530)	3-ketoacyl-CoA thiolase, mitochondrial OS=Homo sapiens GN=ACAA2 PE=1 SV=2	P42765	CP_HomoSapiens_9606_20140317.fasta	41 924,2	1	7	7	10	0.00102	0.315	VSPETVDSVIMGNVLQSSSDAIYLAR	K	H	0.997	88.9	36.1	83.8	8.44	0	0	1	0	2	2 751,3870	2 917,00		37 867,1	46	71	Empty	true
Liver	UGT1A	20080_i1_1	Ingel20080_MGFPeaklist (F058530)	3-ketoacyl-CoA thiolase, mitochondrial OS=Homo sapiens GN=ACAA2 PE=1 SV=2	P42765	CP_HomoSapiens_9606_20140317.fasta	41 924,2	1	7	7	10	0.00102	0.315	WKAANDAGYFNDEMAPIEVK	R	T	0.997	46.5	36.4	39.5	8.01	0	0	2	0	2	2 269,0595	2 513,50		52 522,8	190	209	Empty	true
Liver	UGT1A	20080_i1_1	Ingel20080_MGFPeaklist (F058530)	Keratin, type II cytoskeletal 5 OS=Homo sapiens GN=KRT5 PE=1 SV=3	P13647	CP_HomoSapiens_9606_20140317.fasta	62 379,6	0.986	1	1	2	0.000204	0.0186	ISISTSGGSFR	R	N	0.997	62.6	36.7	44.6	3.57	0	2	0	0	2	1 111,5742	1 994,00		7 000,55	74	84	Empty	true
Liver	UGT1A	20080_i1_1	Ingel20080_MGFPeaklist (F058530)	Keratin, type I cytoskeletal 10 OS=Homo sapiens GN=KRT10 PE=1 SV=6	P13645	CP_HomoSapiens_9606_20140317.fasta	58 828,8	1	10	10	18	0.00184	0.252	ALEESNYELEGK	R	I	0.997	71.2	36.8	60.6	3.74	0	1	0	0	2	1 381,6482	1 820,00		5 683,36	166	177	Empty	true
Liver	UGT1A	20080_i1_1	Ingel20080_MGFPeaklist (F058530)	Keratin, type I cytoskeletal 10 OS=Homo sapiens GN=KRT10 PE=1 SV=6	P13645	CP_HomoSapiens_9606_20140317.fasta	58 828,8	1	10	10	18	0.00184	0.252	GSLGGGFSSGGFSGGSFSR	K	G	0.997	92.9	36.4	90.3	12.5	0	4	0	0	2	1 707,7722	2 320,00		12 384,3	41	59	Empty	true
Liver	UGT1A	20080_i1_1	Ingel20080_MGFPeaklist (F058530)	Keratin, type I cytoskeletal 10 OS=Homo sapiens GN=KRT10 PE=1 SV=6	P13645	CP_HomoSapiens_9606_20140317.fasta	58 828,8	1	10	10	18	0.00184	0.252	IRLENEIQTYR	K	S	0.997	45.2	37.5	16.6	3.54	0	1	0	0	2	1 434,7700	2 012,00		3 068,41	440	450	Empty	true
Liver	UGT1A	20080_i1_1	Ingel20080_MGFPeaklist (F058530)	Keratin, type I cytoskeletal 10 OS=Homo sapiens GN=KRT10 PE=1 SV=6	P13645	CP_HomoSapiens_9606_20140317.fasta	58 828,8	1	10	10	18	0.00184	0.252	LENEIQTYR	R	S	0.997	63.8	37.4	35.9	3.05	0	1	0	0	2	1 165,5848	1 753,00		1 750,58	442	450	Empty	true
Liver	UGT1A	20080_i1_1	Ingel20080_MGFPeaklist (F058530)	Keratin, type I cytoskeletal 10 OS=Homo sapiens GN=KRT10 PE=1 SV=6	P13645	CP_HomoSapiens_9606_20140317.fasta	58 828,8	1	10	10	18	0.00184	0.252	NVSTGDVNVEMNAAPGVDLTQLLNNMR	R	S	0.991	43.1	35.8	39.8	0	0	0	1	0	2	2 904,3828	2 736,00		5 385,74	296	322	Empty	true
Liver	UGT1A	20080_i1_1	Ingel20080_MGFPeaklist (F058530)	Keratin, type I cytoskeletal 10 OS=Homo sapiens GN=KRT10 PE=1 SV=6	P13645	CP_HomoSapiens_9606_20140317.fasta	58 828,8	1	10	10	18	0.00184	0.252	QSVEADINGLRR	R	V	0.997	63.8	37.8	56.8	3.43	0	0	4	0	2	1 357,7183	1 993,00		99 427,0	246	257	Empty	true
Liver	UGT1A	20080_i1_1	Ingel20080_MGFPeaklist (F058530)	Keratin, type I cytoskeletal 10 OS=Homo sapiens GN=KRT10 PE=1 SV=6	P13645	CP_HomoSapiens_9606_20140317.fasta	58 828,8	1	10	10	18	0.00184	0.252	SQYEQLAEQNRKDAEAWFNEK	R	S	0.997	53.3	35.9	53.3	7	0	0	0	2	2	2 584,2063	2 426,50		30 673,9	323	343	Empty	true
Liver	UGT1A	20080_i1_1	Ingel20080_MGFPeaklist (F058530)	Keratin, type I cytoskeletal 10 OS=Homo sapiens GN=KRT10 PE=1 SV=6	P13645	CP_HomoSapiens_9606_20140317.fasta	58 828,8	1	10	10	18	0.00184	0.252	TIDDLKNQILNLTTDNANILLQIDNAR	K	L	0.997	127	33.5	122	9.06	0	0	1	0	2	3 052,6278	2 920,00		22 016,7	202	228	Empty	true
Liver	UGT1A	20080_i1_1	Ingel20080_MGFPeaklist (F058530)	Keratin, type I cytoskeletal 10 OS=Homo sapiens GN=KRT10 PE=1 SV=6	P13645	CP_HomoSapiens_9606_20140317.fasta	58 828,8	1	10	10	18	0.00184	0.252	VTMQNLNDR	K	L	0.997	37.4	37.9	24.1	1.74	0	1	0	0	2	1 090,5310	1 696,00		1 751,73	148	156	Empty	true	P02533
Liver	UGT1A	20080_i1_1	Ingel20080_MGFPeaklist (F058530)	Keratin, type I cytoskeletal 10 OS=Homo sapiens GN=KRT10 PE=1 SV=6	P13645	CP_HomoSapiens_9606_20140317.fasta	58 828,8	1	10	10	18	0.00184	0.252	VTMQNLNDRLASYLDKVR	K	A	0.997	50.8	35.8	13.1	3.89	0	0	2	0	2	2 136,1231	2 729,00		8 115,39	148	165	Empty	true	P02533
Liver	UGT1A	20080_i1_1	Ingel20080_MGFPeaklist (F058530)	Ig kappa chain V-III region HAH OS=Homo sapiens PE=2 SV=1	P18135,P18136	CP_HomoSapiens_9606_20140317.fasta	14 073,5	1	3	4	6	0.000613	0.318	ATGIPDRFSGSGSGTDFTLTISR	R	L	0.997	67.7	36.9	65.7	6.35	0	0	1	0	2	2 343,1578	2 515,00		9 937,74	76	98	Empty	true
Liver	UGT1A	20080_i1_1	Ingel20080_MGFPeaklist (F058530)	Ig kappa chain V-III region HAH OS=Homo sapiens PE=2 SV=1	P18135,P18136	CP_HomoSapiens_9606_20140317.fasta	14 073,5	1	3	4	6	0.000613	0.318	EIVLTQSPGTLSLSPGER	G	A	0.997	112	36.5	0	9.96	0	2	2	0	1	1 884,0075	2 460,50		47 456,4	21	38	Empty	true
Liver	UGT1A	20080_i1_1	Ingel20080_MGFPeaklist (F058530)	Ig kappa chain V-III region HAH OS=Homo sapiens PE=2 SV=1	P18135,P18136	CP_HomoSapiens_9606_20140317.fasta	14 073,5	1	3	4	6	0.000613	0.318	FSGSGSGTDFTLTISR	R	L	0.997	94.8	37.7	89.7	5.39	0	1	0	0	2	1 632,7865	2 390,00		2 472,09	83	98	Empty	true
Liver	UGT1A	20080_i1_1	Ingel20080_MGFPeaklist (F058530)	Nicotinamide phosphoribosyltransferase OS=Homo sapiens GN=NAMPT PE=1 SV=1	P43490,Q5SYT8	CP_HomoSapiens_9606_20140317.fasta	55 522,5	0.986	1	1	2	0.000204	0.0204	AVPEGFVIPR	K	G	0.997	27.9	36.7	20.8	1.64	0	2	0	0	2	1 084,6150	2 332,00		12 389,8	118	127	Empty	true
Liver	UGT1A	20080_i1_1	Ingel20080_MGFPeaklist (F058530)	Myosin-9 OS=Homo sapiens GN=MYH9 PE=1 SV=4	P35579	CP_HomoSapiens_9606_20140317.fasta	226 537,5	1	7	7	9	0.000919	0.0597	ALEEAMEQKAELER	R	L	0.997	25.1	37.6	23.2	2.96	0	0	1	0	2	1 646,8055	1 993,00		5 134,57	1484	1497	Empty	true
Liver	UGT1A	20080_i1_1	Ingel20080_MGFPeaklist (F058530)	Myosin-9 OS=Homo sapiens GN=MYH9 PE=1 SV=4	P35579	CP_HomoSapiens_9606_20140317.fasta	226 537,5	1	7	7	9	0.000919	0.0597	ELEDATETADAMNREVSSLK	R	N	0.959	13.8	36.8	13.5	1.72	0	0	1	0	2	2 209,0290	2 438,00		5 801,61	1899	1918	Empty	true
Liver	UGT1A	20080_i1_1	Ingel20080_MGFPeaklist (F058530)	Myosin-9 OS=Homo sapiens GN=MYH9 PE=1 SV=4	P35579	CP_HomoSapiens_9606_20140317.fasta	226 537,5	1	7	7	9	0.000919	0.0597	EMEAELEDERKQR	R	S	0.997	44.2	36.7	34.9	2.29	0	0	1	0	2	1 662,7753	1 643,00		1 743,75	1593	1605	Empty	true
Liver	UGT1A	20080_i1_1	Ingel20080_MGFPeaklist (F058530)	Myosin-9 OS=Homo sapiens GN=MYH9 PE=1 SV=4	P35579	CP_HomoSapiens_9606_20140317.fasta	226 537,5	1	7	7	9	0.000919	0.0597	IAQLEEELEEEQGNTELINDRLK	R	K	0.997	49.2	36.3	47.5	2.62	0	0	1	0	2	2 713,3530	2 615,00		5 487,33	1731	1753	Empty	true
Liver	UGT1A	20080_i1_1	Ingel20080_MGFPeaklist (F058530)	Myosin-9 OS=Homo sapiens GN=MYH9 PE=1 SV=4	P35579	CP_HomoSapiens_9606_20140317.fasta	226 537,5	1	7	7	9	0.000919	0.0597	IMGIPEEEQMGLLR	R	V	0.997	64.3	37.8	51.7	6	0	2	0	0	2	1 615,8185	2 656,50		16 246,4	328	341	Empty	true
Liver	UGT1A	20080_i1_1	Ingel20080_MGFPeaklist (F058530)	Myosin-9 OS=Homo sapiens GN=MYH9 PE=1 SV=4	P35579	CP_HomoSapiens_9606_20140317.fasta	226 537,5	1	7	7	9	0.000919	0.0597	KANLQIDQINTDLNLER	K	S	0.997	66.7	36.5	54.1	6.8	0	0	1	0	2	1 998,0617	2 466,00		6 970,79	1754	1770	Empty	true
Liver	UGT1A	20080_i1_1	Ingel20080_MGFPeaklist (F058530)	Myosin-9 OS=Homo sapiens GN=MYH9 PE=1 SV=4	P35579	CP_HomoSapiens_9606_20140317.fasta	226 537,5	1	7	7	9	0.000919	0.0597	QLEEAEEEAQRANASR	R	R	0.997	57.8	36.7	48.6	8.92	0	0	2	0	2	1 830,8576	1 693,00		21 285,4	1878	1893	Empty	true
Liver	UGT1A	20080_i1_1	Ingel20080_MGFPeaklist (F058530)	60S ribosomal protein L7 OS=Homo sapiens GN=RPL7 PE=1 SV=1	P18124	CP_HomoSapiens_9606_20140317.fasta	29 227,7	1	4	4	7	0.000715	0.218	EVPAVPETLK	K	K	0.997	17.4	36.1	16.5	0.678	0	1	0	0	2	1 082,6093	2 009,00		4 992,70	10	19	Empty	true
Liver	UGT1A	20080_i1_1	Ingel20080_MGFPeaklist (F058530)	60S ribosomal protein L7 OS=Homo sapiens GN=RPL7 PE=1 SV=1	P18124	CP_HomoSapiens_9606_20140317.fasta	29 227,7	1	4	4	7	0.000715	0.218	IALTDNALIAR	R	S	0.997	86.6	35.7	68	3.07	0	2	0	0	2	1 170,6842	2 301,50		11 848,9	167	177	Empty	true
Liver	UGT1A	20080_i1_1	Ingel20080_MGFPeaklist (F058530)	60S ribosomal protein L7 OS=Homo sapiens GN=RPL7 PE=1 SV=1	P18124	CP_HomoSapiens_9606_20140317.fasta	29 227,7	1	4	4	7	0.000715	0.218	IVEPYIAWGYPNLK	R	S	0.997	56.4	36.8	38.1	3.34	0	2	0	0	2	1 662,8891	2 819,00		29 657,9	135	148	Empty	true
Liver	UGT1A	20080_i1_1	Ingel20080_MGFPeaklist (F058530)	60S ribosomal protein L7 OS=Homo sapiens GN=RPL7 PE=1 SV=1	P18124	CP_HomoSapiens_9606_20140317.fasta	29 227,7	1	4	4	7	0.000715	0.218	TTHFVEGGDAGNREDQINR	K	L	0.997	32.1	36.2	25.8	7.15	0	0	0	2	2	2 115,9804	1 661,00		7 722,01	224	242	Empty	true
Liver	UGT1A	20080_i1_1	Ingel20080_MGFPeaklist (F058530)	Alcohol dehydrogenase 1A OS=Homo sapiens GN=ADH1A PE=1 SV=2	P07327	CP_HomoSapiens_9606_20140317.fasta	39 858,7	0.986	1	1	2	0.000204	0.248	EMTDGGVDFSFEVIGR	K	L	0.997	89.1	36.2	76.1	7.24	0	2	0	0	2	1 758,8005	2 790,50		11 587,1	257	272	Empty	false	P00326,P00325
Liver	UGT1A	20080_i1_1	Ingel20080_MGFPeaklist (F058530)	Alcohol dehydrogenase 1A OS=Homo sapiens GN=ADH1A PE=1 SV=2	P07327	CP_HomoSapiens_9606_20140317.fasta	39 858,7	0.986	1	1	2	0.000204	0.248	FSLDALITHVLPFEK	K	I	0.997	62.6	36.1	61.3	3.08	0	2	0	0	2	1 729,9525	2 934,50		45 175,0	341	355	Empty	false	P00325
Liver	UGT1A	20080_i1_1	Ingel20080_MGFPeaklist (F058530)	Alcohol dehydrogenase 1A OS=Homo sapiens GN=ADH1A PE=1 SV=2	P07327	CP_HomoSapiens_9606_20140317.fasta	39 858,7	0.986	1	1	2	0.000204	0.248	FSLDALITHVLPFEKINEGFDLLHSGK	K	S	0.997	78.3	33.4	78.3	1.41	0	0	0	1	2	3 040,6146	2 941,00		110402	341	367	Empty	false	P00325
Liver	UGT1A	20080_i1_1	Ingel20080_MGFPeaklist (F058530)	Alcohol dehydrogenase 1A OS=Homo sapiens GN=ADH1A PE=1 SV=2	P07327	CP_HomoSapiens_9606_20140317.fasta	39 858,7	0.986	1	1	2	0.000204	0.248	IIAVDINK	R	D	0.997	52.7	36.2	18.4	1.64	0	3	0	0	2	885.54	1 987,00		13 020,2	220	227	Empty	false	P00326,P00325
Liver	UGT1A	20080_i1_1	Ingel20080_MGFPeaklist (F058530)	Alcohol dehydrogenase 1A OS=Homo sapiens GN=ADH1A PE=1 SV=2	P07327	CP_HomoSapiens_9606_20140317.fasta	39 858,7	0.986	1	1	2	0.000204	0.248	IIAVDINKDK	R	F	0.997	69.1	36.5	15.6	2.68	0	2	0	0	2	1 128,6625	1 828,00		21 314,6	220	229	Empty	false	P00326,P00325
Liver	UGT1A	20080_i1_1	Ingel20080_MGFPeaklist (F058530)	Alcohol dehydrogenase 1A OS=Homo sapiens GN=ADH1A PE=1 SV=2	P07327	CP_HomoSapiens_9606_20140317.fasta	39 858,7	0.986	1	1	2	0.000204	0.248	IIAVDINKDKFAK	R	A	0.997	78.9	35.1	65.3	4.77	0	0	2	0	2	1 474,8630	2 014,50		75 426,4	220	232	Empty	false	P00326,P00325
Liver	UGT1A	20080_i1_1	Ingel20080_MGFPeaklist (F058530)	Alcohol dehydrogenase 1A OS=Homo sapiens GN=ADH1A PE=1 SV=2	P07327	CP_HomoSapiens_9606_20140317.fasta	39 858,7	0.986	1	1	2	0.000204	0.248	INEGFDLLHSGK	K	S	0.997	57.3	37.9	44.7	3.38	0	1	1	0	2	1 329,6799	2 184,50		89 041,2	356	367	Empty	false	P00325
Liver	UGT1A	20080_i1_1	Ingel20080_MGFPeaklist (F058530)	Alcohol dehydrogenase 1A OS=Homo sapiens GN=ADH1A PE=1 SV=2	P07327	CP_HomoSapiens_9606_20140317.fasta	39 858,7	0.986	1	1	2	0.000204	0.248	KFSLDALITHVLPFEK	K	I	0.997	101	34.6	90.8	9.03	0	0	2	0	2	1 858,0475	2 917,50		219012	340	355	Empty	false	P00325
Liver	UGT1A	20080_i1_1	Ingel20080_MGFPeaklist (F058530)	Alcohol dehydrogenase 1A OS=Homo sapiens GN=ADH1A PE=1 SV=2	P07327	CP_HomoSapiens_9606_20140317.fasta	39 858,7	0.986	1	1	2	0.000204	0.248	KFSLDALITHVLPFEKINEGFDLLHSGK	K	S	0.997	88.4	31.3	88.4	5.14	0	0	0	1	2	3 168,7096	2 930,00		188774	340	367	Empty	false	P00325
Liver	UGT1A	20080_i1_1	Ingel20080_MGFPeaklist (F058530)	Alcohol dehydrogenase 1A OS=Homo sapiens GN=ADH1A PE=1 SV=2	P07327	CP_HomoSapiens_9606_20140317.fasta	39 858,7	0.986	1	1	2	0.000204	0.248	LVADFMAK	K	K	0.997	39.1	36.8	29.3	2.85	0	3	0	0	2	894.475	2 075,00		87 702,1	332	339	Empty	false	P00326,P00325
Liver	UGT1A	20080_i1_1	Ingel20080_MGFPeaklist (F058530)	Alcohol dehydrogenase 1A OS=Homo sapiens GN=ADH1A PE=1 SV=2	P07327	CP_HomoSapiens_9606_20140317.fasta	39 858,7	0.986	1	1	2	0.000204	0.248	LVADFMAKK	K	F	0.997	47.8	36.9	39.7	1.46	0	1	0	0	2	1 022,5704	2 007,00		5 616,15	332	340	Empty	false	P00326,P00325
Liver	UGT1A	20080_i1_1	Ingel20080_MGFPeaklist (F058530)	Alcohol dehydrogenase 1A OS=Homo sapiens GN=ADH1A PE=1 SV=2	P07327	CP_HomoSapiens_9606_20140317.fasta	39 858,7	0.986	1	1	2	0.000204	0.248	NDVSNPQGTLQDGTSR	K	F	0.997	108	36.8	101	12.3	0	2	0	0	2	1 688,7836	1 653,00		10 208,0	115	130	Empty	true
Liver	UGT1A	20080_i1_1	Ingel20080_MGFPeaklist (F058530)	Alcohol dehydrogenase 1A OS=Homo sapiens GN=ADH1A PE=1 SV=2	P07327	CP_HomoSapiens_9606_20140317.fasta	39 858,7	0.986	1	1	2	0.000204	0.248	QYTVVDENAVAK	S	I	0.997	0	0	0	3.64	0	2	0	0	1	1 336,6743	1 795,00		16 563,4	149	160	Empty	false	P00326,P00325
Liver	UGT1A	20080_i1_1	Ingel20080_MGFPeaklist (F058530)	40S ribosomal protein S24 OS=Homo sapiens GN=RPS24 PE=3 SV=1	E7ETK0,P62847	CP_HomoSapiens_9606_20140317.fasta	15 423,8	0.986	1	1	2	0.000204	0.115	TTGFGMIYDSLDYAK	K	K	0.997	52.1	36.7	45.1	5.29	0	2	0	0	2	1 681,7780	2 796,00		12 192,3	69	83	Empty	true
Liver	UGT1A	20080_i1_1	Ingel20080_MGFPeaklist (F058530)	40S ribosomal protein S15 OS=Homo sapiens GN=RPS15 PE=3 SV=1	K7ELC2,P62841	CP_HomoSapiens_9606_20140317.fasta	17 040,8	1	2	2	2	0.000204	0.224	EAPPMEKPEVVK	K	T	0.997	58.5	37.3	49.2	2.55	0	0	1	0	2	1 353,7084	1 717,00		10 319,7	66	77	Empty	true
Liver	UGT1A	20080_i1_1	Ingel20080_MGFPeaklist (F058530)	40S ribosomal protein S15 OS=Homo sapiens GN=RPS15 PE=3 SV=1	K7ELC2,P62841	CP_HomoSapiens_9606_20140317.fasta	17 040,8	1	2	2	2	0.000204	0.224	GVDLDQLLDMSYEQLMQLYSAR	R	Q	0.997	87.5	36.7	82.4	4.27	0	0	1	0	2	2 588,2374	2 954,00		44 113,9	19	40	Empty	true
Liver	UGT1A	20080_i1_1	Ingel20080_MGFPeaklist (F058530)	Myosin light polypeptide 6 OS=Homo sapiens GN=MYL6 PE=2 SV=1	B7Z6Z4	CP_HomoSapiens_9606_20140317.fasta	26 706,4	0.999	1	1	1	0.000102	0.0546	ALGQNPTNAEVLK	R	V	0.997	30.7	36.9	26.9	3.36	0	1	0	0	2	1 354,7326	1 861,00		1 766,26	131	143	Empty	true
Liver	UGT1A	20080_i1_1	Ingel20080_MGFPeaklist (F058530)	Keratin, type I cytoskeletal 9 OS=Homo sapiens GN=KRT9 PE=1 SV=3	P35527	CP_HomoSapiens_9606_20140317.fasta	62 065,9	1	2	2	4	0.000408	0.069	GGGGSFGYSYGGGSGGGFSASSLGGGFGGGSR	R	G	0.997	47.1	32.3	47.1	4.21	0	0	2	0	2	2 705,1614	2 492,00		14 359,2	64	95	Empty	true
Liver	UGT1A	20080_i1_1	Ingel20080_MGFPeaklist (F058530)	Keratin, type I cytoskeletal 9 OS=Homo sapiens GN=KRT9 PE=1 SV=3	P35527	CP_HomoSapiens_9606_20140317.fasta	62 065,9	1	2	2	4	0.000408	0.069	QGVDADINGLR	R	Q	0.997	68.9	37.6	52.7	5.22	0	2	0	0	2	1 157,5911	1 981,50		29 572,1	251	261	Empty	true
Liver	UGT1A	20080_i1_1	Ingel20080_MGFPeaklist (F058530)	Heterogeneous nuclear ribonucleoproteins C1/C2 OS=Homo sapiens GN=HNRNPC PE=4 SV=1	G3V576	CP_HomoSapiens_9606_20140317.fasta	25 256,9	0.986	1	1	1	0.000102	0.0476	GFAFVQYVNER	K	N	0.997	48.5	37.8	44	5.28	0	1	0	0	2	1 329,6585	2 524,00		8 086,44	51	61	Empty	true
Liver	UGT1A	20080_i1_1	Ingel20080_MGFPeaklist (F058530)	40S ribosomal protein S8 OS=Homo sapiens GN=RPS8 PE=1 SV=2	P62241,Q5JR95	CP_HomoSapiens_9606_20140317.fasta	24 206,4	1	3	3	6	0.000613	0.197	IIDVVYNASNNELVR	R	T	0.997	44.2	37.3	37.8	3.85	0	2	0	0	2	1 718,9071	2 416,50		7 652,30	78	92	Empty	true
Liver	UGT1A	20080_i1_1	Ingel20080_MGFPeaklist (F058530)	40S ribosomal protein S8 OS=Homo sapiens GN=RPS8 PE=1 SV=2	P62241,Q5JR95	CP_HomoSapiens_9606_20140317.fasta	24 206,4	1	3	3	6	0.000613	0.197	ISSLLEEQFQQGK	K	L	0.997	46.7	37.6	31.6	2.38	0	2	0	0	2	1 506,7800	2 275,50		6 171,14	158	170	Empty	true
Liver	UGT1A	20080_i1_1	Ingel20080_MGFPeaklist (F058530)	40S ribosomal protein S8 OS=Homo sapiens GN=RPS8 PE=1 SV=2	P62241,Q5JR95	CP_HomoSapiens_9606_20140317.fasta	24 206,4	1	3	3	6	0.000613	0.197	QWYESHYALPLGR	R	K	0.997	53.7	37.7	45.3	6.8	0	0	2	0	2	1 619,7965	2 461,50		23 425,2	111	123	Empty	true
Liver	UGT1A	20080_i1_1	Ingel20080_MGFPeaklist (F058530)	UDP-glucuronosyltransferase 2B7 OS=Homo sapiens GN=UGT2B7 PE=1 SV=1	P16662	CP_HomoSapiens_9606_20140317.fasta	60 696,1	1	3	4	8	0.000817	0.0832	FDGNKPDTLGLNTR	R	L	0.997	26.1	37.8	18.4	2.59	0	0	1	0	2	1 547,7815	1 880,00		2 716,82	339	352	Empty	true	P06133,A6NCP7
Liver	UGT1A	20080_i1_1	Ingel20080_MGFPeaklist (F058530)	UDP-glucuronosyltransferase 2B7 OS=Homo sapiens GN=UGT2B7 PE=1 SV=1	P16662	CP_HomoSapiens_9606_20140317.fasta	60 696,1	1	3	4	8	0.000817	0.0832	VDFNTMSSTDLLNALKR	R	V	0.997	106	37.3	0	6.92	0	0	2	0	2	1 924,9798	2 820,50		52 474,0	415	431	Empty	true
Liver	UGT1A	20080_i1_1	Ingel20080_MGFPeaklist (F058530)	UDP-glucuronosyltransferase 2B7 OS=Homo sapiens GN=UGT2B7 PE=1 SV=1	P16662	CP_HomoSapiens_9606_20140317.fasta	60 696,1	1	3	4	8	0.000817	0.0832	VINDPSYKENVMK	R	L	0.997	76.7	37.4	68.4	5.09	0	1	4	0	2	1 536,7727	1 755,00		10 375,6	432	444	Empty	true
Liver	UGT1A	20080_i1_1	Ingel20080_MGFPeaklist (F058530)	Histone H4 OS=Homo sapiens GN=HIST1H4A PE=1 SV=2	P62805	CP_HomoSapiens_9606_20140317.fasta	11 367,7	1	3	3	5	0.000511	0.34	ISGLIYEETRGVLK	R	V	0.997	76.8	35.4	71.1	5.24	0	0	2	0	2	1 577,8899	2 481,00		25 344,8	47	60	Empty	true
Liver	UGT1A	20080_i1_1	Ingel20080_MGFPeaklist (F058530)	Histone H4 OS=Homo sapiens GN=HIST1H4A PE=1 SV=2	P62805	CP_HomoSapiens_9606_20140317.fasta	11 367,7	1	3	3	5	0.000511	0.34	TVTAMDVVYALKR	K	Q	0.997	54.1	36.5	50.2	4.85	0	0	1	0	2	1 466,8036	2 642,00		21 754,0	81	93	Empty	true
Liver	UGT1A	20080_i1_1	Ingel20080_MGFPeaklist (F058530)	Histone H4 OS=Homo sapiens GN=HIST1H4A PE=1 SV=2	P62805	CP_HomoSapiens_9606_20140317.fasta	11 367,7	1	3	3	5	0.000511	0.34	VFLENVIR	K	D	0.997	39.8	36.5	27.9	1.68	0	2	0	0	2	989.578	2 461,50		5 916,13	61	68	Empty	true
Liver	UGT1A	20080_i1_1	Ingel20080_MGFPeaklist (F058530)	Heat shock cognate 71 kDa protein OS=Homo sapiens GN=HSPA8 PE=1 SV=1	P11142	CP_HomoSapiens_9606_20140317.fasta	70 899,8	0.986	1	1	2	0.000204	0.0263	IINEPTAAAIAYGLDKK	R	V	0.997	80.7	35.9	77	8.09	0	0	2	0	2	1 787,9904	2 455,00		9 563,03	172	188	Empty	true
Liver	UGT1A	20080_i1_1	Ingel20080_MGFPeaklist (F058530)	Phosphorylase b kinase gamma catalytic chain, liver/testis isoform OS=Homo sapiens GN=PHKG2 PE=4 SV=1	J3KNN3,P15735	CP_HomoSapiens_9606_20140317.fasta	46 442,8	1	6	7	13	0.00133	0.229	DLKPENILLDDNMQIR	R	L	0.997	77	37.1	59.8	6.77	0	1	1	0	2	1 926,9957	2 646,50		44 715,5	153	168	Empty	true
Liver	UGT1A	20080_i1_1	Ingel20080_MGFPeaklist (F058530)	Phosphorylase b kinase gamma catalytic chain, liver/testis isoform OS=Homo sapiens GN=PHKG2 PE=4 SV=1	J3KNN3,P15735	CP_HomoSapiens_9606_20140317.fasta	46 442,8	1	6	7	13	0.00133	0.229	LLQVDPEAR	R	L	0.997	69.7	37.3	31.5	2.24	0	4	0	0	2	1 040,5736	1 911,50		18 049,8	271	279	Empty	true
Liver	UGT1A	20080_i1_1	Ingel20080_MGFPeaklist (F058530)	Phosphorylase b kinase gamma catalytic chain, liver/testis isoform OS=Homo sapiens GN=PHKG2 PE=4 SV=1	J3KNN3,P15735	CP_HomoSapiens_9606_20140317.fasta	46 442,8	1	6	7	13	0.00133	0.229	LTAEQALQHPFFER	R	C	0.997	76	37.4	72.8	4.74	0	0	2	0	2	1 686,8599	2 524,50		85 072,7	280	293	Empty	true
Liver	UGT1A	20080_i1_1	Ingel20080_MGFPeaklist (F058530)	Phosphorylase b kinase gamma catalytic chain, liver/testis isoform OS=Homo sapiens GN=PHKG2 PE=4 SV=1	J3KNN3,P15735	CP_HomoSapiens_9606_20140317.fasta	46 442,8	1	6	7	13	0.00133	0.229	MIMEGQYQFSSPEWDDRSSTVKDLISR	R	L	0.997	50.8	35.2	50.8	10.6	0	0	0	2	2	3 205,4931	2 684,50		27 759,9	244	270	Empty	true
Liver	UGT1A	20080_i1_1	Ingel20080_MGFPeaklist (F058530)	Phosphorylase b kinase gamma catalytic chain, liver/testis isoform OS=Homo sapiens GN=PHKG2 PE=4 SV=1	J3KNN3,P15735	CP_HomoSapiens_9606_20140317.fasta	46 442,8	1	6	7	13	0.00133	0.229	SLLEAVSFLHANNIVHR	R	D	0.997	102	35.7	93.3	13.4	0	0	1	0	2	1 920,0449	2 824,00		30 574,6	136	152	Empty	true
Liver	UGT1A	20080_i1_1	Ingel20080_MGFPeaklist (F058530)	Phosphorylase b kinase gamma catalytic chain, liver/testis isoform OS=Homo sapiens GN=PHKG2 PE=4 SV=1	J3KNN3,P15735	CP_HomoSapiens_9606_20140317.fasta	46 442,8	1	6	7	13	0.00133	0.229	VAVWTVLAAGR	R	V	0.997	69.3	36.5	51.2	3.25	0	2	0	0	2	1 142,6680	2 662,00		28 088,2	310	320	Empty	true
Liver	UGT1A	20080_i1_1	Ingel20080_MGFPeaklist (F058530)	Tubulin beta-2A chain OS=Homo sapiens GN=TUBB2A PE=1 SV=1	Q13885	CP_HomoSapiens_9606_20140317.fasta	49 907,1	0.986	1	1	1	0.000102	0.213	AILVDLEPGTMDSVR	R	S	0.997	95.9	37.8	83.1	9.39	0	6	0	0	2	1 615,8362	2 600,50		64 863,9	63	77	Empty	false	P07437,Q5JP53
Liver	UGT1A	20080_i1_1	Ingel20080_MGFPeaklist (F058530)	Tubulin beta-2A chain OS=Homo sapiens GN=TUBB2A PE=1 SV=1	Q13885	CP_HomoSapiens_9606_20140317.fasta	49 907,1	0.986	1	1	1	0.000102	0.213	ALTVPELTQQMFDSK	R	N	0.997	38.2	37.6	20.5	3.03	0	1	0	0	2	1 707,8624	2 825,00		8 384,06	283	297	Empty	true
Liver	UGT1A	20080_i1_1	Ingel20080_MGFPeaklist (F058530)	Tubulin beta-2A chain OS=Homo sapiens GN=TUBB2A PE=1 SV=1	Q13885	CP_HomoSapiens_9606_20140317.fasta	49 907,1	0.986	1	1	1	0.000102	0.213	AVNMVPFPR	L	L	0.997	0	0	0	2.74	0	1	0	0	1	1 030,5502	2 233,00		5 026,74	254	262	Empty	false	P07437,Q5JP53,P68371
Liver	UGT1A	20080_i1_1	Ingel20080_MGFPeaklist (F058530)	Tubulin beta-2A chain OS=Homo sapiens GN=TUBB2A PE=1 SV=1	Q13885	CP_HomoSapiens_9606_20140317.fasta	49 907,1	0.986	1	1	1	0.000102	0.213	EVDEQMLNVQNK	K	N	0.997	55.9	37.4	40.3	2.17	0	2	0	0	2	1 446,6894	1 933,00		21 569,5	325	336	Empty	false	P07437,Q5JP53,P68371
Liver	UGT1A	20080_i1_1	Ingel20080_MGFPeaklist (F058530)	Tubulin beta-2A chain OS=Homo sapiens GN=TUBB2A PE=1 SV=1	Q13885	CP_HomoSapiens_9606_20140317.fasta	49 907,1	0.986	1	1	1	0.000102	0.213	EVDEQMLNVQNKNSSYFVEWIPNNVK	K	T	0.974	20.4	36.1	0.07	3.92	0	0	1	0	2	3 124,5044	2 816,00		6 590,69	325	350	Empty	false	P07437,Q5JP53,P68371
Liver	UGT1A	20080_i1_1	Ingel20080_MGFPeaklist (F058530)	Tubulin beta-2A chain OS=Homo sapiens GN=TUBB2A PE=1 SV=1	Q13885	CP_HomoSapiens_9606_20140317.fasta	49 907,1	0.986	1	1	1	0.000102	0.213	ISEQFTAMFR	R	R	0.997	78.1	37.5	64.9	3.92	0	2	0	0	2	1 229,5983	2 527,00		47 019,3	381	390	Empty	false	P07437,Q5JP53,P68371
Liver	UGT1A	20080_i1_1	Ingel20080_MGFPeaklist (F058530)	Tubulin beta-2A chain OS=Homo sapiens GN=TUBB2A PE=1 SV=1	Q13885	CP_HomoSapiens_9606_20140317.fasta	49 907,1	0.986	1	1	1	0.000102	0.213	LAVNMVPFPR	K	L	0.997	78.8	37.5	67.3	4.35	0	2	0	0	2	1 143,6343	2 539,00		36 665,5	253	262	Empty	false	P07437,Q5JP53,P68371
Liver	UGT1A	20080_i1_1	Ingel20080_MGFPeaklist (F058530)	Tubulin beta-2A chain OS=Homo sapiens GN=TUBB2A PE=1 SV=1	Q13885	CP_HomoSapiens_9606_20140317.fasta	49 907,1	0.986	1	1	1	0.000102	0.213	MSMKEVDEQMLNVQNK	R	N	0.997	46.5	36.8	38.7	5.14	0	0	4	0	2	1 923,8974	2 305,50		18 433,0	321	336	Empty	false	P07437,Q5JP53,P68371
Liver	UGT1A	20080_i1_1	Ingel20080_MGFPeaklist (F058530)	Tubulin beta-2A chain OS=Homo sapiens GN=TUBB2A PE=1 SV=1	Q13885	CP_HomoSapiens_9606_20140317.fasta	49 907,1	0.986	1	1	1	0.000102	0.213	NSSYFVEWIPNNVK	K	T	0.997	58.7	37.6	58.5	4.06	0	3	0	0	2	1 696,8328	2 733,00		66 825,8	337	350	Empty	false	P07437,Q5JP53,P68371
Liver	UGT1A	20080_i1_1	Ingel20080_MGFPeaklist (F058530)	Tubulin beta-2A chain OS=Homo sapiens GN=TUBB2A PE=1 SV=1	Q13885	CP_HomoSapiens_9606_20140317.fasta	49 907,1	0.986	1	1	1	0.000102	0.213	VSDTVVEPYNATLSV	K	H	0.974	0	0	0	0.678	0	1	0	0	1	1 593,8006	2 638,00		4 845,96	175	189	Empty	false	P07437,Q5JP53,P68371
Liver	UGT1A	20080_i1_1	Ingel20080_MGFPeaklist (F058530)	60S ribosomal protein L11 OS=Homo sapiens GN=RPL11 PE=1 SV=2	P62913	CP_HomoSapiens_9606_20140317.fasta	20 253,2	0.986	1	1	2	0.000204	0.0787	VLEQLTGQTPVFSK	K	A	0.997	67	36.8	61.3	5.64	0	2	0	0	2	1 546,8477	2 347,50		9 343,81	39	52	Empty	true
Liver	UGT1A	20080_i1_1	Ingel20080_MGFPeaklist (F058530)	Alcohol dehydrogenase 1C OS=Homo sapiens GN=ADH1C PE=1 SV=2	P00326	CP_HomoSapiens_9606_20140317.fasta	39 867,6	0.996	1	1	1	0.000102	0.184	EMTDGGVDFSFEVIGR	K	L	0.997	89.1	36.2	76.1	7.24	0	2	0	0	2	1 758,8005	2 790,50		11 587,1	257	272	Empty	false	P07327,P00325
Liver	UGT1A	20080_i1_1	Ingel20080_MGFPeaklist (F058530)	Alcohol dehydrogenase 1C OS=Homo sapiens GN=ADH1C PE=1 SV=2	P00326	CP_HomoSapiens_9606_20140317.fasta	39 867,6	0.996	1	1	1	0.000102	0.184	ICKNPESNYCLKNDLGNPR	R	G	0.957	0	0	0	3.24	0	0	0	1	2	2 162,0007	1 914,00		4 691,10	103	121	Empty	true
Liver	UGT1A	20080_i1_1	Ingel20080_MGFPeaklist (F058530)	Alcohol dehydrogenase 1C OS=Homo sapiens GN=ADH1C PE=1 SV=2	P00326	CP_HomoSapiens_9606_20140317.fasta	39 867,6	0.996	1	1	1	0.000102	0.184	IIAVDINK	R	D	0.997	52.7	36.2	18.4	1.64	0	3	0	0	2	885.54	1 987,00		13 020,2	220	227	Empty	false	P07327,P00325
Liver	UGT1A	20080_i1_1	Ingel20080_MGFPeaklist (F058530)	Alcohol dehydrogenase 1C OS=Homo sapiens GN=ADH1C PE=1 SV=2	P00326	CP_HomoSapiens_9606_20140317.fasta	39 867,6	0.996	1	1	1	0.000102	0.184	IIAVDINKDK	R	F	0.997	69.1	36.5	15.6	2.68	0	2	0	0	2	1 128,6625	1 828,00		21 314,6	220	229	Empty	false	P07327,P00325
Liver	UGT1A	20080_i1_1	Ingel20080_MGFPeaklist (F058530)	Alcohol dehydrogenase 1C OS=Homo sapiens GN=ADH1C PE=1 SV=2	P00326	CP_HomoSapiens_9606_20140317.fasta	39 867,6	0.996	1	1	1	0.000102	0.184	IIAVDINKDKFAK	R	A	0.997	78.9	35.1	65.3	4.77	0	0	2	0	2	1 474,8630	2 014,50		75 426,4	220	232	Empty	false	P07327,P00325
Liver	UGT1A	20080_i1_1	Ingel20080_MGFPeaklist (F058530)	Alcohol dehydrogenase 1C OS=Homo sapiens GN=ADH1C PE=1 SV=2	P00326	CP_HomoSapiens_9606_20140317.fasta	39 867,6	0.996	1	1	1	0.000102	0.184	LVADFMAK	K	K	0.997	39.1	36.8	29.3	2.85	0	3	0	0	2	894.475	2 075,00		87 702,1	332	339	Empty	false	P07327,P00325
Liver	UGT1A	20080_i1_1	Ingel20080_MGFPeaklist (F058530)	Alcohol dehydrogenase 1C OS=Homo sapiens GN=ADH1C PE=1 SV=2	P00326	CP_HomoSapiens_9606_20140317.fasta	39 867,6	0.996	1	1	1	0.000102	0.184	LVADFMAKK	K	F	0.997	47.8	36.9	39.7	1.46	0	1	0	0	2	1 022,5704	2 007,00		5 616,15	332	340	Empty	false	P07327,P00325
Liver	UGT1A	20080_i1_1	Ingel20080_MGFPeaklist (F058530)	Alcohol dehydrogenase 1C OS=Homo sapiens GN=ADH1C PE=1 SV=2	P00326	CP_HomoSapiens_9606_20140317.fasta	39 867,6	0.996	1	1	1	0.000102	0.184	QYTVVDENAVAK	S	I	0.997	0	0	0	3.64	0	2	0	0	1	1 336,6743	1 795,00		16 563,4	149	160	Empty	false	P07327,P00325
Liver	UGT1A	20080_i1_1	Ingel20080_MGFPeaklist (F058530)	Alcohol dehydrogenase 1B OS=Homo sapiens GN=ADH1B PE=1 SV=2	P00325	CP_HomoSapiens_9606_20140317.fasta	39 854,3	1	19	23	44	0.00449	0.328	AAVLWEVK	K	K	0.997	51.1	37.7	26.1	2.85	0	6	0	0	2	915.53	2 268,00		33 385,3	12	19	Empty	true
Liver	UGT1A	20080_i1_1	Ingel20080_MGFPeaklist (F058530)	Alcohol dehydrogenase 1B OS=Homo sapiens GN=ADH1B PE=1 SV=2	P00325	CP_HomoSapiens_9606_20140317.fasta	39 854,3	1	19	23	44	0.00449	0.328	AAVLWEVKKPFSIEDVEVAPPKAYEVR	K	I	0.997	93	31.9	93	9.92	0	0	0	1	2	3 070,6613	2 789,00		47 833,9	12	38	Empty	true
Liver	UGT1A	20080_i1_1	Ingel20080_MGFPeaklist (F058530)	Alcohol dehydrogenase 1B OS=Homo sapiens GN=ADH1B PE=1 SV=2	P00325	CP_HomoSapiens_9606_20140317.fasta	39 854,3	1	19	23	44	0.00449	0.328	EGIPKLVADFMAK	K	K	0.997	50.9	37.6	44	4.26	0	2	0	0	2	1 418,7714	2 825,00		18 030,8	327	339	Empty	true
Liver	UGT1A	20080_i1_1	Ingel20080_MGFPeaklist (F058530)	Alcohol dehydrogenase 1B OS=Homo sapiens GN=ADH1B PE=1 SV=2	P00325	CP_HomoSapiens_9606_20140317.fasta	39 854,3	1	19	23	44	0.00449	0.328	EMTDGGVDFSFEVIGR	K	L	0.997	89.1	36.2	76.1	7.24	0	2	0	0	2	1 758,8005	2 790,50		11 587,1	257	272	Empty	true	P07327,P00326
Liver	UGT1A	20080_i1_1	Ingel20080_MGFPeaklist (F058530)	Alcohol dehydrogenase 1B OS=Homo sapiens GN=ADH1B PE=1 SV=2	P00325	CP_HomoSapiens_9606_20140317.fasta	39 854,3	1	19	23	44	0.00449	0.328	FSLDALITHVLPFEK	K	I	0.997	62.6	36.1	61.3	3.08	0	2	0	0	2	1 729,9525	2 934,50		45 175,0	341	355	Empty	true	P07327
Liver	UGT1A	20080_i1_1	Ingel20080_MGFPeaklist (F058530)	Alcohol dehydrogenase 1B OS=Homo sapiens GN=ADH1B PE=1 SV=2	P00325	CP_HomoSapiens_9606_20140317.fasta	39 854,3	1	19	23	44	0.00449	0.328	FSLDALITHVLPFEKINEGFDLLHSGK	K	S	0.997	78.3	33.4	78.3	1.41	0	0	0	1	2	3 040,6146	2 941,00		110402	341	367	Empty	true	P07327
Liver	UGT1A	20080_i1_1	Ingel20080_MGFPeaklist (F058530)	Alcohol dehydrogenase 1B OS=Homo sapiens GN=ADH1B PE=1 SV=2	P00325	CP_HomoSapiens_9606_20140317.fasta	39 854,3	1	19	23	44	0.00449	0.328	GKPIHHFLGTSTFSQYTVVDENAVAK	R	I	0.997	25.2	36.3	25.2	2.38	0	0	0	2	2	2 846,4473	2 406,50		28 361,5	135	160	Empty	true
Liver	UGT1A	20080_i1_1	Ingel20080_MGFPeaklist (F058530)	Alcohol dehydrogenase 1B OS=Homo sapiens GN=ADH1B PE=1 SV=2	P00325	CP_HomoSapiens_9606_20140317.fasta	39 854,3	1	19	23	44	0.00449	0.328	IIAVDINK	R	D	0.997	52.7	36.2	18.4	1.64	0	3	0	0	2	885.54	1 987,00		13 020,2	220	227	Empty	true	P07327,P00326
Liver	UGT1A	20080_i1_1	Ingel20080_MGFPeaklist (F058530)	Alcohol dehydrogenase 1B OS=Homo sapiens GN=ADH1B PE=1 SV=2	P00325	CP_HomoSapiens_9606_20140317.fasta	39 854,3	1	19	23	44	0.00449	0.328	IIAVDINKDK	R	F	0.997	69.1	36.5	15.6	2.68	0	2	0	0	2	1 128,6625	1 828,00		21 314,6	220	229	Empty	true	P07327,P00326
Liver	UGT1A	20080_i1_1	Ingel20080_MGFPeaklist (F058530)	Alcohol dehydrogenase 1B OS=Homo sapiens GN=ADH1B PE=1 SV=2	P00325	CP_HomoSapiens_9606_20140317.fasta	39 854,3	1	19	23	44	0.00449	0.328	IIAVDINKDKFAK	R	A	0.997	78.9	35.1	65.3	4.77	0	0	2	0	2	1 474,8630	2 014,50		75 426,4	220	232	Empty	true	P07327,P00326
Liver	UGT1A	20080_i1_1	Ingel20080_MGFPeaklist (F058530)	Alcohol dehydrogenase 1B OS=Homo sapiens GN=ADH1B PE=1 SV=2	P00325	CP_HomoSapiens_9606_20140317.fasta	39 854,3	1	19	23	44	0.00449	0.328	INEGFDLLHSGK	K	S	0.997	57.3	37.9	44.7	3.38	0	1	1	0	2	1 329,6799	2 184,50		89 041,2	356	367	Empty	true	P07327
Liver	UGT1A	20080_i1_1	Ingel20080_MGFPeaklist (F058530)	Alcohol dehydrogenase 1B OS=Homo sapiens GN=ADH1B PE=1 SV=2	P00325	CP_HomoSapiens_9606_20140317.fasta	39 854,3	1	19	23	44	0.00449	0.328	KFSLDALITHVLPFEK	K	I	0.997	101	34.6	90.8	9.03	0	0	2	0	2	1 858,0475	2 917,50		219012	340	355	Empty	true	P07327
Liver	UGT1A	20080_i1_1	Ingel20080_MGFPeaklist (F058530)	Alcohol dehydrogenase 1B OS=Homo sapiens GN=ADH1B PE=1 SV=2	P00325	CP_HomoSapiens_9606_20140317.fasta	39 854,3	1	19	23	44	0.00449	0.328	KFSLDALITHVLPFEKINEGFDLLHSGK	K	S	0.997	88.4	31.3	88.4	5.14	0	0	0	1	2	3 168,7096	2 930,00		188774	340	367	Empty	true	P07327
Liver	UGT1A	20080_i1_1	Ingel20080_MGFPeaklist (F058530)	Alcohol dehydrogenase 1B OS=Homo sapiens GN=ADH1B PE=1 SV=2	P00325	CP_HomoSapiens_9606_20140317.fasta	39 854,3	1	19	23	44	0.00449	0.328	KPFSIEDVEVAPPK	K	A	0.997	67.2	36.8	51.7	5.72	0	0	2	0	2	1 555,8368	2 380,00		33 563,9	20	33	Empty	true
Liver	UGT1A	20080_i1_1	Ingel20080_MGFPeaklist (F058530)	Alcohol dehydrogenase 1B OS=Homo sapiens GN=ADH1B PE=1 SV=2	P00325	CP_HomoSapiens_9606_20140317.fasta	39 854,3	1	19	23	44	0.00449	0.328	KPFSIEDVEVAPPKAYE	K	V	0.997	0	0	0	3.74	0	0	2	0	1	1 918,9798	2 498,50		3 733,11	20	36	Empty	true
Liver	UGT1A	20080_i1_1	Ingel20080_MGFPeaklist (F058530)	Alcohol dehydrogenase 1B OS=Homo sapiens GN=ADH1B PE=1 SV=2	P00325	CP_HomoSapiens_9606_20140317.fasta	39 854,3	1	19	23	44	0.00449	0.328	KPFSIEDVEVAPPKAYEVR	K	I	0.997	113	36.2	108	10.3	0	0	1	3	2	2 174,1493	2 487,00		90 973,4	20	38	Empty	true
Liver	UGT1A	20080_i1_1	Ingel20080_MGFPeaklist (F058530)	Alcohol dehydrogenase 1B OS=Homo sapiens GN=ADH1B PE=1 SV=2	P00325	CP_HomoSapiens_9606_20140317.fasta	39 854,3	1	19	23	44	0.00449	0.328	LVADFMAK	K	K	0.997	39.1	36.8	29.3	2.85	0	3	0	0	2	894.475	2 075,00		87 702,1	332	339	Empty	true	P07327,P00326
Liver	UGT1A	20080_i1_1	Ingel20080_MGFPeaklist (F058530)	Alcohol dehydrogenase 1B OS=Homo sapiens GN=ADH1B PE=1 SV=2	P00325	CP_HomoSapiens_9606_20140317.fasta	39 854,3	1	19	23	44	0.00449	0.328	LVADFMAKK	K	F	0.997	47.8	36.9	39.7	1.46	0	1	0	0	2	1 022,5704	2 007,00		5 616,15	332	340	Empty	true	P07327,P00326
Liver	UGT1A	20080_i1_1	Ingel20080_MGFPeaklist (F058530)	Alcohol dehydrogenase 1B OS=Homo sapiens GN=ADH1B PE=1 SV=2	P00325	CP_HomoSapiens_9606_20140317.fasta	39 854,3	1	19	23	44	0.00449	0.328	QYTVVDENAVAK	S	I	0.997	0	0	0	3.64	0	2	0	0	1	1 336,6743	1 795,00		16 563,4	149	160	Empty	true	P07327,P00326
Liver	UGT1A	20080_i1_1	Ingel20080_MGFPeaklist (F058530)	Pyruvate carboxylase, mitochondrial OS=Homo sapiens GN=PC PE=1 SV=2	P11498	CP_HomoSapiens_9606_20140317.fasta	129 634,7	1	2	2	2	0.000204	0.0306	LDNASAFQGAVISPHYDSLLVK	R	V	0.997	39.9	36.1	39.9	2.74	0	0	1	0	2	2 345,2137	2 648,00		6 539,30	407	428	Empty	true
Liver	UGT1A	20080_i1_1	Ingel20080_MGFPeaklist (F058530)	Pyruvate carboxylase, mitochondrial OS=Homo sapiens GN=PC PE=1 SV=2	P11498	CP_HomoSapiens_9606_20140317.fasta	129 634,7	1	2	2	2	0.000204	0.0306	VVHSYEELEENYTR	R	A	0.997	46.2	36.6	36.8	2.06	0	0	1	0	2	1 767,8183	1 997,00		9 834,45	206	219	Empty	true
Liver	UGT1A	20080_i1_1	Ingel20080_MGFPeaklist (F058530)	Heterogeneous nuclear ribonucleoprotein M OS=Homo sapiens GN=HNRNPM PE=1 SV=3	P52272	CP_HomoSapiens_9606_20140317.fasta	77 517,3	0.998	1	1	1	0.000102	0.0164	MVPAGMGAGLER	R	M	0.997	55	37.8	48.6	4.6	0	1	0	0	2	1 188,5865	2 010,00		3 493,90	532	543	Empty	true
Liver	UGT1A	20080_i1_1	Ingel20080_MGFPeaklist (F058530)	BTB/POZ domain-containing protein 9 OS=Homo sapiens GN=BTBD9 PE=2 SV=2	Q96Q07	CP_HomoSapiens_9606_20140317.fasta	69 188,7	1	2	2	4	0.000408	0.0523	GMLIPEENIATMK	R	Y	0.997	44.9	37.8	40.7	4.59	0	2	0	0	2	1 446,7333	2 506,00		10 923,8	269	281	Empty	true
Liver	UGT1A	20080_i1_1	Ingel20080_MGFPeaklist (F058530)	BTB/POZ domain-containing protein 9 OS=Homo sapiens GN=BTBD9 PE=2 SV=2	Q96Q07	CP_HomoSapiens_9606_20140317.fasta	69 188,7	1	2	2	4	0.000408	0.0523	SALLDGDTQNYDLDHGFSR	K	H	0.997	50.3	35.9	41.9	2.85	0	0	2	0	2	2 123,9631	2 340,00		3 763,18	293	311	Empty	true
Liver	UGT1A	20080_i1_1	Ingel20080_MGFPeaklist (F058530)	Peroxiredoxin-2 OS=Homo sapiens GN=PRDX2 PE=1 SV=5	P32119	CP_HomoSapiens_9606_20140317.fasta	21 892,4	1	2	2	4	0.000408	0.121	ATAVVDGAFKEVK	K	L	0.997	64.5	37.1	59.8	4.24	0	0	1	0	2	1 334,7315	1 999,00		9 717,03	17	29	Empty	true
Liver	UGT1A	20080_i1_1	Ingel20080_MGFPeaklist (F058530)	Peroxiredoxin-2 OS=Homo sapiens GN=PRDX2 PE=1 SV=5	P32119	CP_HomoSapiens_9606_20140317.fasta	21 892,4	1	2	2	4	0.000408	0.121	QITVNDLPVGR	R	S	0.997	66.7	36.6	55.4	5.24	0	3	0	0	2	1 211,6744	2 129,00		34 020,0	140	150	Empty	true	Q06830
Liver	UGT1A	20080_i1_1	Ingel20080_MGFPeaklist (F058530)	S-adenosylmethionine synthase isoform type-1 OS=Homo sapiens GN=MAT1A PE=1 SV=2	Q00266	CP_HomoSapiens_9606_20140317.fasta	43 647,5	1	7	7	11	0.00112	0.192	AVVPAKYLDEDTVYHLQPSGR	R	F	0.997	105	36.4	94.7	3.24	0	0	0	1	2	2 358,2090	2 379,00		15 342,5	229	249	Empty	true
Liver	UGT1A	20080_i1_1	Ingel20080_MGFPeaklist (F058530)	S-adenosylmethionine synthase isoform type-1 OS=Homo sapiens GN=MAT1A PE=1 SV=2	Q00266	CP_HomoSapiens_9606_20140317.fasta	43 647,5	1	7	7	11	0.00112	0.192	FVIGGPQGDAGVTGR	R	K	0.997	78.1	37.6	68.7	6.38	0	2	0	0	2	1 430,7389	2 038,50		35 100,1	250	264	Empty	true
Liver	UGT1A	20080_i1_1	Ingel20080_MGFPeaklist (F058530)	S-adenosylmethionine synthase isoform type-1 OS=Homo sapiens GN=MAT1A PE=1 SV=2	Q00266	CP_HomoSapiens_9606_20140317.fasta	43 647,5	1	7	7	11	0.00112	0.192	FVIGGPQGDAGVTGRK	R	I	0.997	81.4	37.3	80.7	9.82	0	0	1	0	2	1 558,8339	1 990,00		8 923,90	250	265	Empty	true
Liver	UGT1A	20080_i1_1	Ingel20080_MGFPeaklist (F058530)	S-adenosylmethionine synthase isoform type-1 OS=Homo sapiens GN=MAT1A PE=1 SV=2	Q00266	CP_HomoSapiens_9606_20140317.fasta	43 647,5	1	7	7	11	0.00112	0.192	SEFPWEVPR	R	K	0.997	23.2	37.7	17	1.85	0	2	0	0	2	1 146,5578	2 524,50		21 100,3	383	391	Empty	true
Liver	UGT1A	20080_i1_1	Ingel20080_MGFPeaklist (F058530)	S-adenosylmethionine synthase isoform type-1 OS=Homo sapiens GN=MAT1A PE=1 SV=2	Q00266	CP_HomoSapiens_9606_20140317.fasta	43 647,5	1	7	7	11	0.00112	0.192	SGLLPWLRPDSK	R	T	0.997	36.1	36.3	20.5	2.13	0	2	0	0	2	1 368,7636	2 677,00		6 938,60	170	181	Empty	true
Liver	UGT1A	20080_i1_1	Ingel20080_MGFPeaklist (F058530)	S-adenosylmethionine synthase isoform type-1 OS=Homo sapiens GN=MAT1A PE=1 SV=2	Q00266	CP_HomoSapiens_9606_20140317.fasta	43 647,5	1	7	7	11	0.00112	0.192	TQVTVQYMQDNGAVIPVR	K	I	0.997	90.3	37.2	83.3	11.3	0	2	0	0	2	2 019,0329	2 377,00		6 248,31	182	199	Empty	true
Liver	UGT1A	20080_i1_1	Ingel20080_MGFPeaklist (F058530)	S-adenosylmethionine synthase isoform type-1 OS=Homo sapiens GN=MAT1A PE=1 SV=2	Q00266	CP_HomoSapiens_9606_20140317.fasta	43 647,5	1	7	7	11	0.00112	0.192	YLDEDTVYHLQPSGR	K	F	0.997	47.5	37.2	39	2.82	0	0	1	0	2	1 792,8502	2 061,00		11 651,4	235	249	Empty	true
Liver	UGT1A	20080_i1_1	Ingel20080_MGFPeaklist (F058530)	60S ribosomal protein L13a (Fragment) OS=Homo sapiens GN=RPL13A PE=4 SV=2	M0QYS1	CP_HomoSapiens_9606_20140317.fasta	24 216,3	0.999	1	1	1	0.000102	0.0524	YQAVTATLEEK	K	R	0.997	19.6	37.2	15.9	1.77	0	1	0	0	2	1 252,6420	1 929,00		2 658,47	156	166	Empty	true
Liver	UGT1A	20080_i1_1	Ingel20080_MGFPeaklist (F058530)	Keratin, type II cytoskeletal 1 OS=Homo sapiens GN=KRT1 PE=1 SV=6	P04264	CP_HomoSapiens_9606_20140317.fasta	66 040,3	1	10	10	16	0.00163	0.2	AEAESLYQSKYEELQITAGR	K	H	0.997	86.1	37	77.4	7.68	0	0	1	0	2	2 286,1249	2 339,00		6 111,20	367	386	Empty	true
Liver	UGT1A	20080_i1_1	Ingel20080_MGFPeaklist (F058530)	Keratin, type II cytoskeletal 1 OS=Homo sapiens GN=KRT1 PE=1 SV=6	P04264	CP_HomoSapiens_9606_20140317.fasta	66 040,3	1	10	10	16	0.00163	0.2	FLEQQNQVLQTK	R	W	0.997	59.7	37.5	54	2.51	0	2	0	0	2	1 475,7854	1 979,50		24 732,6	200	211	Empty	true	P35908
Liver	UGT1A	20080_i1_1	Ingel20080_MGFPeaklist (F058530)	Keratin, type II cytoskeletal 1 OS=Homo sapiens GN=KRT1 PE=1 SV=6	P04264	CP_HomoSapiens_9606_20140317.fasta	66 040,3	1	10	10	16	0.00163	0.2	FLEQQNQVLQTKWELLQQVDTSTR	R	T	0.997	77.8	35	76.4	9.09	0	0	2	0	2	2 932,5166	2 785,00		23 274,9	200	223	Empty	true
Liver	UGT1A	20080_i1_1	Ingel20080_MGFPeaklist (F058530)	Keratin, type II cytoskeletal 1 OS=Homo sapiens GN=KRT1 PE=1 SV=6	P04264	CP_HomoSapiens_9606_20140317.fasta	66 040,3	1	10	10	16	0.00163	0.2	GGGGGGYGSGGSSYGSGGGSYGSGGGGGGGR	R	G	0.997	57.3	27.3	57.3	5.51	0	0	2	0	2	2 383,9523	1 504,00		9 671,42	519	549	Empty	true
Liver	UGT1A	20080_i1_1	Ingel20080_MGFPeaklist (F058530)	Keratin, type II cytoskeletal 1 OS=Homo sapiens GN=KRT1 PE=1 SV=6	P04264	CP_HomoSapiens_9606_20140317.fasta	66 040,3	1	10	10	16	0.00163	0.2	IEISELNR	K	V	0.997	57.6	38.1	30.6	0.745	0	1	0	0	2	973.531	1 990,00		2 004,50	396	403	Empty	true	P35908
Liver	UGT1A	20080_i1_1	Ingel20080_MGFPeaklist (F058530)	Keratin, type II cytoskeletal 1 OS=Homo sapiens GN=KRT1 PE=1 SV=6	P04264	CP_HomoSapiens_9606_20140317.fasta	66 040,3	1	10	10	16	0.00163	0.2	LALDLEIATYR	K	T	0.997	79.2	36.7	0	4.72	0	2	0	0	2	1 277,7101	2 726,50		8 345,15	473	483	Empty	true
Liver	UGT1A	20080_i1_1	Ingel20080_MGFPeaklist (F058530)	Keratin, type II cytoskeletal 1 OS=Homo sapiens GN=KRT1 PE=1 SV=6	P04264	CP_HomoSapiens_9606_20140317.fasta	66 040,3	1	10	10	16	0.00163	0.2	SLDLDSIIAEVKAQYEDIAQK	R	S	0.997	76.6	36.5	72.6	7.54	0	0	1	0	2	2 349,2187	2 929,00		49 578,1	344	364	Empty	true
Liver	UGT1A	20080_i1_1	Ingel20080_MGFPeaklist (F058530)	Keratin, type II cytoskeletal 1 OS=Homo sapiens GN=KRT1 PE=1 SV=6	P04264	CP_HomoSapiens_9606_20140317.fasta	66 040,3	1	10	10	16	0.00163	0.2	SLNNQFASFIDKVR	K	F	0.997	110	37.1	96.9	6.26	0	2	0	0	2	1 638,8598	2 737,50		17 356,2	186	199	Empty	true
Liver	UGT1A	20080_i1_1	Ingel20080_MGFPeaklist (F058530)	Keratin, type II cytoskeletal 1 OS=Homo sapiens GN=KRT1 PE=1 SV=6	P04264	CP_HomoSapiens_9606_20140317.fasta	66 040,3	1	10	10	16	0.00163	0.2	WELLQQVDTSTR	K	T	0.997	45.3	37.8	38.5	3.96	0	2	0	0	2	1 475,7490	2 520,50		14 478,5	212	223	Empty	true
Liver	UGT1A	20080_i1_1	Ingel20080_MGFPeaklist (F058530)	Keratin, type II cytoskeletal 1 OS=Homo sapiens GN=KRT1 PE=1 SV=6	P04264	CP_HomoSapiens_9606_20140317.fasta	66 040,3	1	10	10	16	0.00163	0.2	YEELQITAGR	K	H	0.997	24.9	37.5	0	1.29	0	1	0	0	2	1 179,6005	2 005,00		12 410,9	377	386	Empty	true
Liver	UGT1A	20080_i1_1	Ingel20080_MGFPeaklist (F058530)	Isocitrate dehydrogenase [NADP], mitochondrial OS=Homo sapiens GN=IDH2 PE=1 SV=2	P48735	CP_HomoSapiens_9606_20140317.fasta	50 910,4	0.986	1	1	1	0.000102	0.0243	LIDDMVAQVLK	R	S	0.997	38	37.5	33.7	1.96	0	1	0	0	2	1 244,6921	2 749,00		8 893,67	289	299	Empty	true
Liver	UGT1A	20080_i1_1	Ingel20080_MGFPeaklist (F058530)	Hemoglobin subunit beta OS=Homo sapiens GN=HBB PE=1 SV=2	P68871	CP_HomoSapiens_9606_20140317.fasta	15 998,0	0.986	1	1	2	0.000204	0.068	LLVVYPWTQR	R	F	0.997	47	36.9	35.9	3.29	0	2	0	0	2	1 274,7256	2 686,00		10 491,3	32	41	Empty	true
Liver	UGT1A	20080_i1_1	Ingel20080_MGFPeaklist (F058530)	ADP/ATP translocase 2 OS=Homo sapiens GN=SLC25A5 PE=1 SV=7	P05141	CP_HomoSapiens_9606_20140317.fasta	32 853,5	1	2	2	3	0.000306	0.0705	EQGVLSFWR	K	G	0.997	52.1	37.6	34	1.23	0	2	0	0	2	1 121,5738	2 669,50		22 020,8	64	72	Empty	true
Liver	UGT1A	20080_i1_1	Ingel20080_MGFPeaklist (F058530)	ADP/ATP translocase 2 OS=Homo sapiens GN=SLC25A5 PE=1 SV=7	P05141	CP_HomoSapiens_9606_20140317.fasta	32 853,5	1	2	2	3	0.000306	0.0705	YFPTQALNFAFK	R	D	0.997	37.5	37.8	33.2	2.44	0	1	0	0	2	1 446,7416	2 836,00		9 394,32	81	92	Empty	true
Liver	UGT1A	20080_i1_1	Ingel20080_MGFPeaklist (F058530)	Ig lambda chain V-I region WAH OS=Homo sapiens PE=1 SV=1	P04208	CP_HomoSapiens_9606_20140317.fasta	11 725,2	0.986	1	1	2	0.000204	0.156	QSVLTQPPSASGTPGQR	-	V	0.997	76.6	38.2	71.1	7.01	0	2	0	0	2	1 693,8506	1 946,00		18 529,6	1	17	Empty	true
Liver	UGT1A	20080_i1_1	Ingel20080_MGFPeaklist (F058530)	60S ribosomal protein L7a OS=Homo sapiens GN=RPL7A PE=1 SV=2	P62424	CP_HomoSapiens_9606_20140317.fasta	29 996,3	1	5	5	6	0.000613	0.195	AGVNTVTTLVENKK	R	A	0.997	31	35.1	17.8	2.85	0	0	1	0	2	1 474,8113	2 011,00		10 907,1	138	151	Empty	true
Liver	UGT1A	20080_i1_1	Ingel20080_MGFPeaklist (F058530)	60S ribosomal protein L7a OS=Homo sapiens GN=RPL7A PE=1 SV=2	P62424	CP_HomoSapiens_9606_20140317.fasta	29 996,3	1	5	5	6	0.000613	0.195	LKVPPAINQFTQALDR	R	Q	0.997	53.5	34.7	53.5	2.96	0	0	1	0	2	1 811,0176	2 814,00		8 770,28	74	89	Empty	true
Liver	UGT1A	20080_i1_1	Ingel20080_MGFPeaklist (F058530)	60S ribosomal protein L7a OS=Homo sapiens GN=RPL7A PE=1 SV=2	P62424	CP_HomoSapiens_9606_20140317.fasta	29 996,3	1	5	5	6	0.000613	0.195	NFGIGQDIQPK	K	R	0.997	42.6	38.2	27.8	1.21	0	1	0	0	2	1 216,6323	2 059,00		25 797,5	38	48	Empty	true
Liver	UGT1A	20080_i1_1	Ingel20080_MGFPeaklist (F058530)	60S ribosomal protein L7a OS=Homo sapiens GN=RPL7A PE=1 SV=2	P62424	CP_HomoSapiens_9606_20140317.fasta	29 996,3	1	5	5	6	0.000613	0.195	TNYNDRYDEIR	R	R	0.997	63.6	36.1	54.3	3.12	0	0	2	0	2	1 458,6608	1 701,50		4 166,72	224	234	Empty	true
Liver	UGT1A	20080_i1_1	Ingel20080_MGFPeaklist (F058530)	60S ribosomal protein L7a OS=Homo sapiens GN=RPL7A PE=1 SV=2	P62424	CP_HomoSapiens_9606_20140317.fasta	29 996,3	1	5	5	6	0.000613	0.195	VPPAINQFTQALDR	K	Q	0.997	44.5	36.8	37.7	5.14	0	1	0	0	2	1 569,8385	2 643,00		3 498,39	76	89	Empty	true
Liver	UGT1A	20080_i1_1	Ingel20080_MGFPeaklist (F058530)	Collagen alpha-1(VI) chain OS=Homo sapiens GN=COL6A1 PE=1 SV=3	P12109	CP_HomoSapiens_9606_20140317.fasta	108 531,0	1	4	4	8	0.000817	0.0623	LLLFSDGNSQGATPAAIEK	R	A	0.997	11.5	37.1	11.5	1.02	0	2	0	0	2	1 932,0075	2 548,50		8 034,56	939	957	Empty	true
Liver	UGT1A	20080_i1_1	Ingel20080_MGFPeaklist (F058530)	Collagen alpha-1(VI) chain OS=Homo sapiens GN=COL6A1 PE=1 SV=3	P12109	CP_HomoSapiens_9606_20140317.fasta	108 531,0	1	4	4	8	0.000817	0.0623	TAEYDVAYGESHLFR	K	V	0.997	85.4	36.4	82.1	6.2	0	0	2	0	2	1 757,8129	2 380,00		20 505,1	991	1005	Empty	true
Liver	UGT1A	20080_i1_1	Ingel20080_MGFPeaklist (F058530)	Collagen alpha-1(VI) chain OS=Homo sapiens GN=COL6A1 PE=1 SV=3	P12109	CP_HomoSapiens_9606_20140317.fasta	108 531,0	1	4	4	8	0.000817	0.0623	VAVVQYSGTGQQRPER	R	A	0.997	51.7	37.6	49.6	4.38	0	0	2	0	2	1 774,9195	1 691,50		26 976,2	873	888	Empty	true
Liver	UGT1A	20080_i1_1	Ingel20080_MGFPeaklist (F058530)	Collagen alpha-1(VI) chain OS=Homo sapiens GN=COL6A1 PE=1 SV=3	P12109	CP_HomoSapiens_9606_20140317.fasta	108 531,0	1	4	4	8	0.000817	0.0623	VFSVAITPDHLEPR	K	L	0.997	63.9	36.6	58	5.38	0	0	2	0	2	1 580,8432	2 428,00		14 383,8	186	199	Empty	true
Liver	UGT1A	20080_i1_1	Ingel20080_MGFPeaklist (F058530)	Phosphoenolpyruvate carboxykinase [GTP], mitochondrial OS=Homo sapiens GN=PCK2 PE=1 SV=3	Q16822	CP_HomoSapiens_9606_20140317.fasta	70 730,9	1	7	7	10	0.00102	0.127	AIDTTQLFSLPKDFWEQEVR	R	D	0.997	91.5	36.7	70.3	8.55	0	0	1	0	2	2 423,2244	2 909,00		43 854,9	589	608	Empty	true
Liver	UGT1A	20080_i1_1	Ingel20080_MGFPeaklist (F058530)	Phosphoenolpyruvate carboxykinase [GTP], mitochondrial OS=Homo sapiens GN=PCK2 PE=1 SV=3	Q16822	CP_HomoSapiens_9606_20140317.fasta	70 730,9	1	7	7	10	0.00102	0.127	EGALDLSGLR	K	A	0.997	73.1	38.1	36.5	3.24	0	1	0	0	2	1 030,5529	2 205,00		11 489,9	579	588	Empty	true
Liver	UGT1A	20080_i1_1	Ingel20080_MGFPeaklist (F058530)	Phosphoenolpyruvate carboxykinase [GTP], mitochondrial OS=Homo sapiens GN=PCK2 PE=1 SV=3	Q16822	CP_HomoSapiens_9606_20140317.fasta	70 730,9	1	7	7	10	0.00102	0.127	EIISFGSGYGGNSLLGK	R	K	0.997	50	37.7	45.7	4.64	0	1	0	0	2	1 698,8699	2 614,00		6 906,99	245	261	Empty	true
Liver	UGT1A	20080_i1_1	Ingel20080_MGFPeaklist (F058530)	Phosphoenolpyruvate carboxykinase [GTP], mitochondrial OS=Homo sapiens GN=PCK2 PE=1 SV=3	Q16822	CP_HomoSapiens_9606_20140317.fasta	70 730,9	1	7	7	10	0.00102	0.127	EIISFGSGYGGNSLLGKK	R	C	0.997	96.7	36.8	90	9.41	0	0	2	0	2	1 826,9649	2 515,00		45 596,7	245	262	Empty	true
Liver	UGT1A	20080_i1_1	Ingel20080_MGFPeaklist (F058530)	Phosphoenolpyruvate carboxykinase [GTP], mitochondrial OS=Homo sapiens GN=PCK2 PE=1 SV=3	Q16822	CP_HomoSapiens_9606_20140317.fasta	70 730,9	1	7	7	10	0.00102	0.127	ETPIGLVPK	R	E	0.997	21	35	11	1.7	0	1	0	0	2	953.567	2 061,00		23 219,2	570	578	Empty	true
Liver	UGT1A	20080_i1_1	Ingel20080_MGFPeaklist (F058530)	Phosphoenolpyruvate carboxykinase [GTP], mitochondrial OS=Homo sapiens GN=PCK2 PE=1 SV=3	Q16822	CP_HomoSapiens_9606_20140317.fasta	70 730,9	1	7	7	10	0.00102	0.127	GQLGNWMSPADFQR	R	A	0.997	91.8	36.6	82	7.96	0	2	0	0	2	1 606,7432	2 528,00		53 443,3	129	142	Empty	true
Liver	UGT1A	20080_i1_1	Ingel20080_MGFPeaklist (F058530)	Phosphoenolpyruvate carboxykinase [GTP], mitochondrial OS=Homo sapiens GN=PCK2 PE=1 SV=3	Q16822	CP_HomoSapiens_9606_20140317.fasta	70 730,9	1	7	7	10	0.00102	0.127	TLIGHVPDQR	K	E	0.997	36.6	37.4	25.9	4.77	0	2	0	0	2	1 135,6220	1 778,00		4 501,81	235	244	Empty	true
Liver	UGT1A	20080_i1_1	Ingel20080_MGFPeaklist (F058530)	Argininosuccinate synthase OS=Homo sapiens GN=ASS1 PE=1 SV=2	P00966	CP_HomoSapiens_9606_20140317.fasta	46 531,3	1	2	2	3	0.000306	0.0752	QHGIPIPVTPK	K	N	0.997	27.4	36.2	22.2	0.678	0	1	0	0	2	1 186,6945	2 014,00		6 115,02	166	176	Empty	true
Liver	UGT1A	20080_i1_1	Ingel20080_MGFPeaklist (F058530)	Argininosuccinate synthase OS=Homo sapiens GN=ASS1 PE=1 SV=2	P00966	CP_HomoSapiens_9606_20140317.fasta	46 531,3	1	2	2	3	0.000306	0.0752	TQDPAKAPNTPDILEIEFKK	K	G	0.997	58.8	36	51.4	5.92	0	0	0	2	2	2 255,1922	2 517,00		50 044,4	210	229	Empty	true
Liver	UGT1A	20080_i1_1	Ingel20080_MGFPeaklist (F058530)	Ig gamma-1 chain C region OS=Homo sapiens GN=IGHG1 PE=1 SV=1	P01857	CP_HomoSapiens_9606_20140317.fasta	36 105,0	1	2	3	7	0.000715	0.0788	FNWYVDGVEVHNAK	K	T	0.997	60.6	37.9	57.2	4.85	0	1	2	0	2	1 677,8019	2 418,00		23 898,8	158	171	Empty	true	P01861,P01859
Liver	UGT1A	20080_i1_1	Ingel20080_MGFPeaklist (F058530)	Ig gamma-1 chain C region OS=Homo sapiens GN=IGHG1 PE=1 SV=1	P01857	CP_HomoSapiens_9606_20140317.fasta	36 105,0	1	2	3	7	0.000715	0.0788	GPSVFPLAPSSK	K	S	0.997	84.8	37.5	70.9	3.85	0	4	0	0	2	1 186,6467	2 221,50		75 527,1	5	16	Empty	true
Liver	UGT1A	20080_i1_1	Ingel20080_MGFPeaklist (F058530)	Protein-glutamine gamma-glutamyltransferase 2 OS=Homo sapiens GN=TGM2 PE=2 SV=1	B4DIT7,F5H6P0,P21980	CP_HomoSapiens_9606_20140317.fasta	77 329,1	0.986	1	1	2	0.000204	0.0198	LAEKEETGMAMR	K	I	0.997	61.7	37.1	46.2	6.85	0	0	2	0	2	1 365,6502	1 654,50		1 096,46	465	476	Empty	true
Liver	UGT1A	20080_i1_1	Ingel20080_MGFPeaklist (F058530)	Heat shock 70 kDa protein 1A/1B OS=Homo sapiens GN=HSPA1A PE=1 SV=5	P08107	CP_HomoSapiens_9606_20140317.fasta	70 054,0	0.986	1	1	1	0.000102	0.0468	AFYPEEISSMVLTK	K	M	0.997	42	37.6	38.2	2.64	0	1	0	0	2	1 614,8084	2 817,00		6 985,02	113	126	Empty	false	P34931
Liver	UGT1A	20080_i1_1	Ingel20080_MGFPeaklist (F058530)	Heat shock 70 kDa protein 1A/1B OS=Homo sapiens GN=HSPA1A PE=1 SV=5	P08107	CP_HomoSapiens_9606_20140317.fasta	70 054,0	0.986	1	1	1	0.000102	0.0468	IINEPTAAAIAYGLDR	R	T	0.997	96.2	37.1	91	6.62	0	1	0	0	2	1 687,9015	2 531,00		3 938,26	172	187	Empty	true
Liver	UGT1A	20080_i1_1	Ingel20080_MGFPeaklist (F058530)	Ig kappa chain V-II region GM607 (Fragment) OS=Homo sapiens PE=4 SV=1	P06309	CP_HomoSapiens_9606_20140317.fasta	12 664,3	0.986	1	1	1	0.000102	0.111	FSGSGSGTDFTLK	R	I	0.997	57.1	37.7	0	3.66	0	1	0	0	2	1 303,6166	2 014,00		2 710,96	71	83	Empty	true
Liver	UGT1A	20080_i1_1	Ingel20080_MGFPeaklist (F058530)	Ig kappa chain C region OS=Homo sapiens GN=IGKC PE=1 SV=1	P01834	CP_HomoSapiens_9606_20140317.fasta	11 608,6	1	4	5	9	0.000919	0.491	DSTYSLSSTLTLSK	K	A	0.997	46.3	37.8	36.7	2.6	0	1	0	0	2	1 502,7585	2 387,00		2 897,19	62	75	Empty	true
Liver	UGT1A	20080_i1_1	Ingel20080_MGFPeaklist (F058530)	Ig kappa chain C region OS=Homo sapiens GN=IGKC PE=1 SV=1	P01834	CP_HomoSapiens_9606_20140317.fasta	11 608,6	1	4	5	9	0.000919	0.491	TVAAPSVFIFPPSDEQLK	-	S	0.997	52.7	36.7	47.9	4.17	0	2	0	0	2	1 946,0271	2 821,50		70 159,0	1	18	Empty	true
Liver	UGT1A	20080_i1_1	Ingel20080_MGFPeaklist (F058530)	Ig kappa chain C region OS=Homo sapiens GN=IGKC PE=1 SV=1	P01834	CP_HomoSapiens_9606_20140317.fasta	11 608,6	1	4	5	9	0.000919	0.491	VDNALQSGNSQESVTEQDSK	K	D	0.997	35.8	35.7	34.8	5.2	0	0	2	0	2	2 135,9688	1 638,00		24 079,7	42	61	Empty	true
Liver	UGT1A	20080_i1_1	Ingel20080_MGFPeaklist (F058530)	Ig kappa chain C region OS=Homo sapiens GN=IGKC PE=1 SV=1	P01834	CP_HomoSapiens_9606_20140317.fasta	11 608,6	1	4	5	9	0.000919	0.491	VDNALQSGNSQESVTEQDSKDSTYSLSSTLTLSK	K	A	0.997	46.5	34.8	46.5	4.17	0	0	1	3	2	3 619,7095	2 423,50		25 351,0	42	75	Empty	true
Liver	UGT1A	20080_i1_1	Ingel20080_MGFPeaklist (F058530)	60S ribosomal protein L24 OS=Homo sapiens GN=RPL24 PE=1 SV=1	P83731	CP_HomoSapiens_9606_20140317.fasta	17 779,5	1	2	2	4	0.000408	0.14	AITGASLADIMAK	R	R	0.997	52.2	37.6	45.5	5.13	0	2	0	0	2	1 261,6822	2 527,00		18 043,2	81	93	Empty	true
Liver	UGT1A	20080_i1_1	Ingel20080_MGFPeaklist (F058530)	60S ribosomal protein L24 OS=Homo sapiens GN=RPL24 PE=1 SV=1	P83731	CP_HomoSapiens_9606_20140317.fasta	17 779,5	1	2	2	4	0.000408	0.14	QINWTVLYR	R	R	0.997	45.9	37.2	37.6	3.92	0	2	0	0	2	1 192,6473	2 603,00		19 243,4	48	56	Empty	true
Liver	UGT1A	20080_i1_1	Ingel20080_MGFPeaklist (F058530)	Alcohol dehydrogenase 4 OS=Homo sapiens GN=ADH4 PE=1 SV=5	P08319	CP_HomoSapiens_9606_20140317.fasta	40 222,8	1	16	19	38	0.00388	0.353	DLHKPIQEVIIELTK	R	G	0.997	64.2	32.9	63	2.85	0	1	1	0	2	1 776,0269	2 835,00		111571	251	265	Empty	true
Liver	UGT1A	20080_i1_1	Ingel20080_MGFPeaklist (F058530)	Alcohol dehydrogenase 4 OS=Homo sapiens GN=ADH4 PE=1 SV=5	P08319	CP_HomoSapiens_9606_20140317.fasta	40 222,8	1	16	19	38	0.00388	0.353	FNLDALVTHTLPFDKISEAFDLMNQGK	K	S	0.997	118	35.7	118	5	0	0	0	2	2	3 064,5452	2 937,50		486780	346	372	Empty	true
Liver	UGT1A	20080_i1_1	Ingel20080_MGFPeaklist (F058530)	Alcohol dehydrogenase 4 OS=Homo sapiens GN=ADH4 PE=1 SV=5	P08319	CP_HomoSapiens_9606_20140317.fasta	40 222,8	1	16	19	38	0.00388	0.353	GIDINSEKFVK	I	A	0.997	0	0	0	2.01	0	2	0	0	1	1 249,6788	2 362,50		18 883,6	227	237	Empty	true
Liver	UGT1A	20080_i1_1	Ingel20080_MGFPeaklist (F058530)	Alcohol dehydrogenase 4 OS=Homo sapiens GN=ADH4 PE=1 SV=5	P08319	CP_HomoSapiens_9606_20140317.fasta	40 222,8	1	16	19	38	0.00388	0.353	GKPVYHFFGTSTFSQYTVVSDINLAK	K	I	0.997	32.5	35.8	31.6	5.41	0	0	0	1	2	2 906,4724	2 822,00		21 999,1	140	165	Empty	true
Liver	UGT1A	20080_i1_1	Ingel20080_MGFPeaklist (F058530)	Alcohol dehydrogenase 4 OS=Homo sapiens GN=ADH4 PE=1 SV=5	P08319	CP_HomoSapiens_9606_20140317.fasta	40 222,8	1	16	19	38	0.00388	0.353	GLTIFPEELIIGR	K	T	0.997	63.9	35.9	59	4.51	0	2	0	0	2	1 457,8365	2 902,50		138391	306	318	Empty	true
Liver	UGT1A	20080_i1_1	Ingel20080_MGFPeaklist (F058530)	Alcohol dehydrogenase 4 OS=Homo sapiens GN=ADH4 PE=1 SV=5	P08319	CP_HomoSapiens_9606_20140317.fasta	40 222,8	1	16	19	38	0.00388	0.353	IIGIDINSEK	R	F	0.997	70.4	37.6	57.2	2.18	0	5	0	0	2	1 101,6152	2 129,00		65 364,8	225	234	Empty	true
Liver	UGT1A	20080_i1_1	Ingel20080_MGFPeaklist (F058530)	Alcohol dehydrogenase 4 OS=Homo sapiens GN=ADH4 PE=1 SV=5	P08319	CP_HomoSapiens_9606_20140317.fasta	40 222,8	1	16	19	38	0.00388	0.353	IIGIDINSEKFVK	R	A	0.997	80.2	35.5	59.7	7.37	0	1	3	0	2	1 475,8470	2 479,50		222032	225	237	Empty	true
Liver	UGT1A	20080_i1_1	Ingel20080_MGFPeaklist (F058530)	Alcohol dehydrogenase 4 OS=Homo sapiens GN=ADH4 PE=1 SV=5	P08319	CP_HomoSapiens_9606_20140317.fasta	40 222,8	1	16	19	38	0.00388	0.353	ISEAFDLMNQGK	K	S	0.997	25.5	37.3	11.5	1.52	0	1	0	0	2	1 352,6516	2 288,00		2 307,81	361	372	Empty	true
Liver	UGT1A	20080_i1_1	Ingel20080_MGFPeaklist (F058530)	Alcohol dehydrogenase 4 OS=Homo sapiens GN=ADH4 PE=1 SV=5	P08319	CP_HomoSapiens_9606_20140317.fasta	40 222,8	1	16	19	38	0.00388	0.353	ISNLKSPASDQQLMEDK	K	T	0.997	67	37.6	58	5.29	0	0	2	0	2	1 903,9432	1 948,50		16 755,0	116	132	Empty	true
Liver	UGT1A	20080_i1_1	Ingel20080_MGFPeaklist (F058530)	Alcohol dehydrogenase 4 OS=Homo sapiens GN=ADH4 PE=1 SV=5	P08319	CP_HomoSapiens_9606_20140317.fasta	40 222,8	1	16	19	38	0.00388	0.353	ISNLKSPASDQQLMEDKTSR	K	F	0.997	49.2	37.2	49.2	6.64	0	0	0	1	2	2 264,1190	1 706,00		5 652,30	116	135	Empty	true
Liver	UGT1A	20080_i1_1	Ingel20080_MGFPeaklist (F058530)	Alcohol dehydrogenase 4 OS=Homo sapiens GN=ADH4 PE=1 SV=5	P08319	CP_HomoSapiens_9606_20140317.fasta	40 222,8	1	16	19	38	0.00388	0.353	LKSPASDQQLMEDKTSR	N	F	0.997	0	0	0	8.25	0	0	1	0	1	1 933,9650	1 713,00		3 766,63	119	135	Empty	true
Liver	UGT1A	20080_i1_1	Ingel20080_MGFPeaklist (F058530)	Alcohol dehydrogenase 4 OS=Homo sapiens GN=ADH4 PE=1 SV=5	P08319	CP_HomoSapiens_9606_20140317.fasta	40 222,8	1	16	19	38	0.00388	0.353	SPASDQQLMEDK	K	T	0.997	86	36.4	71.9	4.03	0	2	0	0	2	1 348,6051	1 686,00		6 969,24	121	132	Empty	true
Liver	UGT1A	20080_i1_1	Ingel20080_MGFPeaklist (F058530)	Alcohol dehydrogenase 4 OS=Homo sapiens GN=ADH4 PE=1 SV=5	P08319	CP_HomoSapiens_9606_20140317.fasta	40 222,8	1	16	19	38	0.00388	0.353	SPASDQQLMEDKTSR	K	F	0.997	90.3	36.9	79.7	6.59	0	0	4	0	2	1 692,7859	1 643,00		13 369,2	121	135	Empty	true
Liver	UGT1A	20080_i1_1	Ingel20080_MGFPeaklist (F058530)	Alcohol dehydrogenase 4 OS=Homo sapiens GN=ADH4 PE=1 SV=5	P08319	CP_HomoSapiens_9606_20140317.fasta	40 222,8	1	16	19	38	0.00388	0.353	SQYTVVSDINLAK	F	I	0.997	0	0	0	2.64	0	1	0	0	1	1 437,7584	2 279,00		2 977,46	153	165	Empty	true
Liver	UGT1A	20080_i1_1	Ingel20080_MGFPeaklist (F058530)	Alcohol dehydrogenase 4 OS=Homo sapiens GN=ADH4 PE=1 SV=5	P08319	CP_HomoSapiens_9606_20140317.fasta	40 222,8	1	16	19	38	0.00388	0.353	STFSQYTVVSDINLAKIDDDANLER	T	V	0.997	0	0	0	6.21	0	0	1	0	1	2 814,3794	2 803,00		2 254,30	150	174	Empty	true
Liver	UGT1A	20080_i1_1	Ingel20080_MGFPeaklist (F058530)	Alcohol dehydrogenase 4 OS=Homo sapiens GN=ADH4 PE=1 SV=5	P08319	CP_HomoSapiens_9606_20140317.fasta	40 222,8	1	16	19	38	0.00388	0.353	TINGTFFGGWK	R	S	0.997	63.8	37	59.1	3.46	0	7	0	0	2	1 227,6158	2 630,00		188021	319	329	Empty	true
Liver	UGT1A	20080_i1_1	Ingel20080_MGFPeaklist (F058530)	Low affinity immunoglobulin gamma Fc region receptor III-A OS=Homo sapiens GN=FCGR3A PE=4 SV=1	E9PG94,H0Y755,M9MML0,P08637	CP_HomoSapiens_9606_20140317.fasta	29 089,6	1	2	2	6	0.000613	0.0796	AVVFLEPQWYR	K	V	0.997	66.4	37.4	58.7	3.2	0	4	0	0	2	1 407,7419	2 799,50		51 446,7	26	36	Empty	true
Liver	UGT1A	20080_i1_1	Ingel20080_MGFPeaklist (F058530)	Low affinity immunoglobulin gamma Fc region receptor III-A OS=Homo sapiens GN=FCGR3A PE=4 SV=1	E9PG94,H0Y755,M9MML0,P08637	CP_HomoSapiens_9606_20140317.fasta	29 089,6	1	2	2	6	0.000613	0.0796	WVFKEEDPIHLR	R	C	0.997	65.6	37.1	54.6	5.89	0	0	2	0	2	1 568,8221	2 471,00		49 815,5	116	127	Empty	true
Liver	UGT1A	20080_i1_1	Ingel20080_MGFPeaklist (F058530)	UDP-glucuronosyltransferase 1-6 OS=Homo sapiens GN=UGT1A6 PE=1 SV=2	P19224	CP_HomoSapiens_9606_20140317.fasta	60 752,0	1	6	7	15	0.00153	0.263	AMAIADALGK	K	I	0.997	70.1	38.8	48.6	0	0	3	0	0	2	960.518	2 087,00		62 216,0	318	327	Empty	false	P22309,P22310,O60656
Liver	UGT1A	20080_i1_1	Ingel20080_MGFPeaklist (F058530)	UDP-glucuronosyltransferase 1-6 OS=Homo sapiens GN=UGT1A6 PE=1 SV=2	P19224	CP_HomoSapiens_9606_20140317.fasta	60 752,0	1	6	7	15	0.00153	0.263	AMAIADALGKIPQTVLWR	K	Y	0.997	115	35.3	107	8.41	0	1	1	0	2	1 954,0945	2 890,50		215788	318	335	Empty	false	P22309,P22310,O60656
Liver	UGT1A	20080_i1_1	Ingel20080_MGFPeaklist (F058530)	UDP-glucuronosyltransferase 1-6 OS=Homo sapiens GN=UGT1A6 PE=1 SV=2	P19224	CP_HomoSapiens_9606_20140317.fasta	60 752,0	1	6	7	15	0.00153	0.263	DRPVEPLDLAVFWVEFVMR	K	H	0.997	79.2	36.5	76.5	10.5	0	0	2	0	2	2 318,2003	3 011,00		123566	448	466	Empty	false	P22309,P22310,O60656
Liver	UGT1A	20080_i1_1	Ingel20080_MGFPeaklist (F058530)	UDP-glucuronosyltransferase 1-6 OS=Homo sapiens GN=UGT1A6 PE=1 SV=2	P19224	CP_HomoSapiens_9606_20140317.fasta	60 752,0	1	6	7	15	0.00153	0.263	DVDIITLYQK	R	V	0.997	50	37.1	41.3	2.39	0	2	0	0	2	1 207,6571	2 481,00		18 661,1	240	249	Empty	true
Liver	UGT1A	20080_i1_1	Ingel20080_MGFPeaklist (F058530)	UDP-glucuronosyltransferase 1-6 OS=Homo sapiens GN=UGT1A6 PE=1 SV=2	P19224	CP_HomoSapiens_9606_20140317.fasta	60 752,0	1	6	7	15	0.00153	0.263	GAGVTLNVLEMTSEDLENALK	K	A	0.997	104	37.7	104	7.6	0	1	1	0	2	2 204,1117	2 937,50		192895	407	427	Empty	false	P22309,P22310,O60656
Liver	UGT1A	20080_i1_1	Ingel20080_MGFPeaklist (F058530)	UDP-glucuronosyltransferase 1-6 OS=Homo sapiens GN=UGT1A6 PE=1 SV=2	P19224	CP_HomoSapiens_9606_20140317.fasta	60 752,0	1	6	7	15	0.00153	0.263	GAGVTLNVLEMTSEDLENALKAVINDK	K	S	0.997	217	36	213	9.74	0	0	3	0	2	2 844,4662	2 988,00		343479	407	433	Empty	false	P22309,P22310,O60656
Liver	UGT1A	20080_i1_1	Ingel20080_MGFPeaklist (F058530)	UDP-glucuronosyltransferase 1-6 OS=Homo sapiens GN=UGT1A6 PE=1 SV=2	P19224	CP_HomoSapiens_9606_20140317.fasta	60 752,0	1	6	7	15	0.00153	0.263	IPQTVLWR	K	Y	0.997	65.2	36.7	31	1.54	0	10	0	0	2	1 012,5939	2 313,00		163655	328	335	Empty	false	P22309,P22310,O60656
Liver	UGT1A	20080_i1_1	Ingel20080_MGFPeaklist (F058530)	UDP-glucuronosyltransferase 1-6 OS=Homo sapiens GN=UGT1A6 PE=1 SV=2	P19224	CP_HomoSapiens_9606_20140317.fasta	60 752,0	1	6	7	15	0.00153	0.263	IYPVPYDQEELKNR	K	Y	0.997	89.1	37.5	71.5	5.92	0	0	1	0	2	1 763,8964	2 016,00		15 924,2	77	90	Empty	true
Liver	UGT1A	20080_i1_1	Ingel20080_MGFPeaklist (F058530)	UDP-glucuronosyltransferase 1-6 OS=Homo sapiens GN=UGT1A6 PE=1 SV=2	P19224	CP_HomoSapiens_9606_20140317.fasta	60 752,0	1	6	7	15	0.00153	0.263	KIYPVPYDQEELKNR	R	Y	0.997	98.5	36.8	93.4	10.2	0	0	2	1	2	1 891,9914	1 986,00		92 605,2	76	90	Empty	true
Liver	UGT1A	20080_i1_1	Ingel20080_MGFPeaklist (F058530)	UDP-glucuronosyltransferase 1-6 OS=Homo sapiens GN=UGT1A6 PE=1 SV=2	P19224	CP_HomoSapiens_9606_20140317.fasta	60 752,0	1	6	7	15	0.00153	0.263	LPQNDLLGHPMTR	W	A	0.997	52.6	37.6	40.8	3.85	0	0	1	0	1	1 491,7739	2 061,00		18 680,4	354	366	Empty	false	P22309,P22310,O60656
Liver	UGT1A	20080_i1_1	Ingel20080_MGFPeaklist (F058530)	UDP-glucuronosyltransferase 1-6 OS=Homo sapiens GN=UGT1A6 PE=1 SV=2	P19224	CP_HomoSapiens_9606_20140317.fasta	60 752,0	1	6	7	15	0.00153	0.263	METKGAGVTLNVLEMTSEDLENALKAVINDK	R	S	0.997	80.6	35.6	77.1	5.96	0	0	0	1	2	3 333,6920	2 980,00		11 167,7	403	433	Empty	false	P22309,P22310,O60656
Liver	UGT1A	20080_i1_1	Ingel20080_MGFPeaklist (F058530)	UDP-glucuronosyltransferase 1-6 OS=Homo sapiens GN=UGT1A6 PE=1 SV=2	P19224	CP_HomoSapiens_9606_20140317.fasta	60 752,0	1	6	7	15	0.00153	0.263	SFLTAPQTEYR	R	N	0.997	66.4	37.3	61.5	4.77	0	2	0	0	2	1 312,6532	2 065,50		27 705,6	103	113	Empty	true
Liver	UGT1A	20080_i1_1	Ingel20080_MGFPeaklist (F058530)	UDP-glucuronosyltransferase 1-6 OS=Homo sapiens GN=UGT1A6 PE=1 SV=2	P19224	CP_HomoSapiens_9606_20140317.fasta	60 752,0	1	6	7	15	0.00153	0.263	SPDPVSYIPR	R	C	0.997	58	38.1	50.3	2.92	0	5	0	0	2	1 130,5841	2 139,00		54 923,5	185	194	Empty	true
Liver	UGT1A	20080_i1_1	Ingel20080_MGFPeaklist (F058530)	UDP-glucuronosyltransferase 1-6 OS=Homo sapiens GN=UGT1A6 PE=1 SV=2	P19224	CP_HomoSapiens_9606_20140317.fasta	60 752,0	1	6	7	15	0.00153	0.263	WLPQNDLLGHPMTR	K	A	0.997	71.7	38.1	61.2	6.03	0	2	7	0	2	1 677,8532	2 482,00		548640	353	366	Empty	false	P22309,P22310,O60656
Liver	UGT1A	20080_i1_1	Ingel20080_MGFPeaklist (F058530)	UDP-glucuronosyltransferase 1-6 OS=Homo sapiens GN=UGT1A6 PE=1 SV=2	P19224	CP_HomoSapiens_9606_20140317.fasta	60 752,0	1	6	7	15	0.00153	0.263	YQSFGNNHFAER	R	S	0.997	82.9	35.4	79.2	6.21	0	0	2	0	2	1 469,6555	1 787,00		72 990,9	91	102	Empty	true
Liver	UGT1A	20080_i1_1	Ingel20080_MGFPeaklist (F058530)	78 kDa glucose-regulated protein OS=Homo sapiens GN=HSPA5 PE=1 SV=2	P11021	CP_HomoSapiens_9606_20140317.fasta	72 334,7	1	11	11	24	0.00245	0.24	AKFEELNMDLFR	R	S	0.997	61.9	37.5	36.6	4.25	0	2	0	0	2	1 512,7516	2 703,00		12 320,6	325	336	Empty	true
Liver	UGT1A	20080_i1_1	Ingel20080_MGFPeaklist (F058530)	78 kDa glucose-regulated protein OS=Homo sapiens GN=HSPA5 PE=1 SV=2	P11021	CP_HomoSapiens_9606_20140317.fasta	72 334,7	1	11	11	24	0.00245	0.24	DAGTIAGLNVMR	K	I	0.997	73.1	38.2	53.1	5.96	0	4	0	0	2	1 217,6308	2 288,50		28 304,2	186	197	Empty	true
Liver	UGT1A	20080_i1_1	Ingel20080_MGFPeaklist (F058530)	78 kDa glucose-regulated protein OS=Homo sapiens GN=HSPA5 PE=1 SV=2	P11021	CP_HomoSapiens_9606_20140317.fasta	72 334,7	1	11	11	24	0.00245	0.24	EFFNGKEPSR	K	G	0.997	40.3	36.8	34.8	4.64	0	1	0	0	2	1 210,5851	1 722,00		1 736,08	377	386	Empty	true
Liver	UGT1A	20080_i1_1	Ingel20080_MGFPeaklist (F058530)	78 kDa glucose-regulated protein OS=Homo sapiens GN=HSPA5 PE=1 SV=2	P11021	CP_HomoSapiens_9606_20140317.fasta	72 334,7	1	11	11	24	0.00245	0.24	ELEEIVQPIISK	K	L	0.997	36.3	36.1	25.8	4.52	0	2	0	0	2	1 397,7888	2 484,00		8 366,42	622	633	Empty	true
Liver	UGT1A	20080_i1_1	Ingel20080_MGFPeaklist (F058530)	78 kDa glucose-regulated protein OS=Homo sapiens GN=HSPA5 PE=1 SV=2	P11021	CP_HomoSapiens_9606_20140317.fasta	72 334,7	1	11	11	24	0.00245	0.24	IINEPTAAAIAYGLDKR	R	E	0.997	74.4	36.1	70.7	7.21	0	2	0	0	2	1 815,9965	2 477,50		13 226,7	198	214	Empty	true
Liver	UGT1A	20080_i1_1	Ingel20080_MGFPeaklist (F058530)	78 kDa glucose-regulated protein OS=Homo sapiens GN=HSPA5 PE=1 SV=2	P11021	CP_HomoSapiens_9606_20140317.fasta	72 334,7	1	11	11	24	0.00245	0.24	MKETAEAYLGKK	K	V	0.997	95.1	37.1	80.9	6.23	0	0	1	0	2	1 368,7193	1 705,00		10 836,1	153	164	Empty	true
Liver	UGT1A	20080_i1_1	Ingel20080_MGFPeaklist (F058530)	78 kDa glucose-regulated protein OS=Homo sapiens GN=HSPA5 PE=1 SV=2	P11021	CP_HomoSapiens_9606_20140317.fasta	72 334,7	1	11	11	24	0.00245	0.24	NQLTSNPENTVFDAKR	K	L	0.997	106	37.6	22.4	10.3	0	0	1	0	2	1 833,9090	2 005,00		23 372,5	82	97	Empty	true
Liver	UGT1A	20080_i1_1	Ingel20080_MGFPeaklist (F058530)	78 kDa glucose-regulated protein OS=Homo sapiens GN=HSPA5 PE=1 SV=2	P11021	CP_HomoSapiens_9606_20140317.fasta	72 334,7	1	11	11	24	0.00245	0.24	TFAPEEISAMVLTK	K	M	0.997	78.8	37.3	74.6	6.02	0	2	0	0	2	1 536,7979	2 818,50		69 851,8	139	152	Empty	true
Liver	UGT1A	20080_i1_1	Ingel20080_MGFPeaklist (F058530)	78 kDa glucose-regulated protein OS=Homo sapiens GN=HSPA5 PE=1 SV=2	P11021	CP_HomoSapiens_9606_20140317.fasta	72 334,7	1	11	11	24	0.00245	0.24	TWNDPSVQQDIK	R	F	0.997	55	37.3	46.7	2.62	0	2	0	0	2	1 430,6912	1 982,00		45 342,7	102	113	Empty	true
Liver	UGT1A	20080_i1_1	Ingel20080_MGFPeaklist (F058530)	78 kDa glucose-regulated protein OS=Homo sapiens GN=HSPA5 PE=1 SV=2	P11021	CP_HomoSapiens_9606_20140317.fasta	72 334,7	1	11	11	24	0.00245	0.24	VLEDSDLKKSDIDEIVLVGGSTR	K	I	0.997	64.6	35.4	61.5	6.57	0	0	2	0	2	2 488,3145	2 511,50		29 873,0	345	367	Empty	true
Liver	UGT1A	20080_i1_1	Ingel20080_MGFPeaklist (F058530)	78 kDa glucose-regulated protein OS=Homo sapiens GN=HSPA5 PE=1 SV=2	P11021	CP_HomoSapiens_9606_20140317.fasta	72 334,7	1	11	11	24	0.00245	0.24	VTHAVVTVPAYFNDAQR	K	Q	0.997	63.3	37.2	61.2	6.32	0	0	5	0	2	1 887,9711	2 322,00		47 164,4	165	181	Empty	true
Liver	UGT1A	20080_i1_1	Ingel20080_MGFPeaklist (F058530)	Ig heavy chain V-I region V35 OS=Homo sapiens PE=1 SV=1	P23083	CP_HomoSapiens_9606_20140317.fasta	13 008,5	0.986	1	1	1	0.000102	0.103	QAPGQGLEWMGR	R	I	0.997	39.9	37.9	10.9	5.8	0	1	0	0	2	1 329,6370	2 179,00		7 070,95	58	69	Empty	true
Liver	UGT1A	20080_i1_1	Ingel20080_MGFPeaklist (F058530)	Nascent polypeptide-associated complex subunit alpha, muscle-specific form OS=Homo sapiens GN=NACA PE=2 SV=1	E9PAV3	CP_HomoSapiens_9606_20140317.fasta	205 422,8	1	2	2	2	0.000204	0.0221	EGPTPPAATPSHKGGPAMTPPSP	K	K	0.997	0	0	0	3.44	0	0	1	0	1	2 182,0601	2 425,00		4 915,75	1367	1389	Empty	true
Liver	UGT1A	20080_i1_1	Ingel20080_MGFPeaklist (F058530)	Nascent polypeptide-associated complex subunit alpha, muscle-specific form OS=Homo sapiens GN=NACA PE=2 SV=1	E9PAV3	CP_HomoSapiens_9606_20140317.fasta	205 422,8	1	2	2	2	0.000204	0.0221	WAPTPPAATPPSPKGGPATPSPK	K	G	0.997	1.55	36.4	0	2.07	0	0	0	1	2	2 210,1608	2 403,00		13 677,6	961	983	Empty	true
Liver	UGT1A	20080_i1_1	Ingel20080_MGFPeaklist (F058530)	40S ribosomal protein S6 OS=Homo sapiens GN=RPS6 PE=1 SV=1	P62753	CP_HomoSapiens_9606_20140317.fasta	28 681,7	0.986	1	1	2	0.000204	0.0803	MATEVAADALGEEWKGYVVR	R	I	0.997	91.4	37.2	84.6	8.14	0	0	2	0	2	2 195,0802	2 700,50		21 773,5	32	51	Empty	true
Liver	UGT1A	20080_i1_1	Ingel20080_MGFPeaklist (F058530)	C-1-tetrahydrofolate synthase, cytoplasmic OS=Homo sapiens GN=MTHFD1 PE=3 SV=1	F5H2F4	CP_HomoSapiens_9606_20140317.fasta	110 614,8	1	3	3	3	0.000306	0.0392	TPVPSDIDISR	K	S	0.997	62.6	37.6	49.8	7.02	0	1	0	0	2	1 199,6268	2 005,00		8 746,43	370	380	Empty	true
Liver	UGT1A	20080_i1_1	Ingel20080_MGFPeaklist (F058530)	C-1-tetrahydrofolate synthase, cytoplasmic OS=Homo sapiens GN=MTHFD1 PE=3 SV=1	F5H2F4	CP_HomoSapiens_9606_20140317.fasta	110 614,8	1	3	3	3	0.000306	0.0392	VVGDVAYDEAKER	K	A	0.997	43.7	37.6	34.8	4.26	0	0	1	0	2	1 450,7173	1 705,00		2 242,73	308	320	Empty	true
Liver	UGT1A	20080_i1_1	Ingel20080_MGFPeaklist (F058530)	C-1-tetrahydrofolate synthase, cytoplasmic OS=Homo sapiens GN=MTHFD1 PE=3 SV=1	F5H2F4	CP_HomoSapiens_9606_20140317.fasta	110 614,8	1	3	3	3	0.000306	0.0392	YVVVTGITPTPLGEGK	K	S	0.997	62.9	36.5	57.5	5.05	0	1	0	0	2	1 630,9053	2 438,00		5 801,64	427	442	Empty	true
Liver	UGT1A	20080_i1_1	Ingel20080_MGFPeaklist (F058530)	UDP-glucuronosyltransferase 1-9 OS=Homo sapiens GN=UGT1A9 PE=1 SV=1	O60656	CP_HomoSapiens_9606_20140317.fasta	59 942,1	1	4	5	8	0.000817	0.294	AMAIADALGK	K	I	0.997	70.1	38.8	48.6	0	0	3	0	0	2	960.518	2 087,00		62 216,0	316	325	Empty	false	P22309,P22310,P19224
Liver	UGT1A	20080_i1_1	Ingel20080_MGFPeaklist (F058530)	UDP-glucuronosyltransferase 1-9 OS=Homo sapiens GN=UGT1A9 PE=1 SV=1	O60656	CP_HomoSapiens_9606_20140317.fasta	59 942,1	1	4	5	8	0.000817	0.294	AMAIADALGKIPQTVLWR	K	Y	0.997	115	35.3	107	8.41	0	1	1	0	2	1 954,0945	2 890,50		215788	316	333	Empty	false	P22309,P22310,P19224
Liver	UGT1A	20080_i1_1	Ingel20080_MGFPeaklist (F058530)	UDP-glucuronosyltransferase 1-9 OS=Homo sapiens GN=UGT1A9 PE=1 SV=1	O60656	CP_HomoSapiens_9606_20140317.fasta	59 942,1	1	4	5	8	0.000817	0.294	DRPVEPLDLAVFWVEFVMR	K	H	0.997	79.2	36.5	76.5	10.5	0	0	2	0	2	2 318,2003	3 011,00		123566	446	464	Empty	false	P22309,P22310,P19224
Liver	UGT1A	20080_i1_1	Ingel20080_MGFPeaklist (F058530)	UDP-glucuronosyltransferase 1-9 OS=Homo sapiens GN=UGT1A9 PE=1 SV=1	O60656	CP_HomoSapiens_9606_20140317.fasta	59 942,1	1	4	5	8	0.000817	0.294	GAGVTLNVLEMTSEDLENALK	K	A	0.997	104	37.7	104	7.6	0	1	1	0	2	2 204,1117	2 937,50		192895	405	425	Empty	false	P22309,P22310,P19224
Liver	UGT1A	20080_i1_1	Ingel20080_MGFPeaklist (F058530)	UDP-glucuronosyltransferase 1-9 OS=Homo sapiens GN=UGT1A9 PE=1 SV=1	O60656	CP_HomoSapiens_9606_20140317.fasta	59 942,1	1	4	5	8	0.000817	0.294	GAGVTLNVLEMTSEDLENALKAVINDK	K	S	0.997	217	36	213	9.74	0	0	3	0	2	2 844,4662	2 988,00		343479	405	431	Empty	false	P22309,P22310,P19224
Liver	UGT1A	20080_i1_1	Ingel20080_MGFPeaklist (F058530)	UDP-glucuronosyltransferase 1-9 OS=Homo sapiens GN=UGT1A9 PE=1 SV=1	O60656	CP_HomoSapiens_9606_20140317.fasta	59 942,1	1	4	5	8	0.000817	0.294	GHEVVVVMPEVSWQLGR	R	S	0.997	80.9	37.4	67.7	7.8	0	1	3	0	2	1 921,9953	2 799,00		62 985,1	52	68	Empty	true
Liver	UGT1A	20080_i1_1	Ingel20080_MGFPeaklist (F058530)	UDP-glucuronosyltransferase 1-9 OS=Homo sapiens GN=UGT1A9 PE=1 SV=1	O60656	CP_HomoSapiens_9606_20140317.fasta	59 942,1	1	4	5	8	0.000817	0.294	ILLGFSDAMTFK	R	E	0.997	60.4	37.7	0	3.24	0	1	0	0	2	1 342,7077	2 836,00		39 162,7	193	204	Empty	true
Liver	UGT1A	20080_i1_1	Ingel20080_MGFPeaklist (F058530)	UDP-glucuronosyltransferase 1-9 OS=Homo sapiens GN=UGT1A9 PE=1 SV=1	O60656	CP_HomoSapiens_9606_20140317.fasta	59 942,1	1	4	5	8	0.000817	0.294	IPQTVLWR	K	Y	0.997	65.2	36.7	31	1.54	0	10	0	0	2	1 012,5939	2 313,00		163655	326	333	Empty	false	P22309,P22310,P19224
Liver	UGT1A	20080_i1_1	Ingel20080_MGFPeaklist (F058530)	UDP-glucuronosyltransferase 1-9 OS=Homo sapiens GN=UGT1A9 PE=1 SV=1	O60656	CP_HomoSapiens_9606_20140317.fasta	59 942,1	1	4	5	8	0.000817	0.294	LPQNDLLGHPMTR	W	A	0.997	52.6	37.6	40.8	3.85	0	0	1	0	1	1 491,7739	2 061,00		18 680,4	352	364	Empty	false	P22309,P22310,P19224
Liver	UGT1A	20080_i1_1	Ingel20080_MGFPeaklist (F058530)	UDP-glucuronosyltransferase 1-9 OS=Homo sapiens GN=UGT1A9 PE=1 SV=1	O60656	CP_HomoSapiens_9606_20140317.fasta	59 942,1	1	4	5	8	0.000817	0.294	METKGAGVTLNVLEMTSEDLENALKAVINDK	R	S	0.997	80.6	35.6	77.1	5.96	0	0	0	1	2	3 333,6920	2 980,00		11 167,7	401	431	Empty	false	P22309,P22310,P19224
Liver	UGT1A	20080_i1_1	Ingel20080_MGFPeaklist (F058530)	UDP-glucuronosyltransferase 1-9 OS=Homo sapiens GN=UGT1A9 PE=1 SV=1	O60656	CP_HomoSapiens_9606_20140317.fasta	59 942,1	1	4	5	8	0.000817	0.294	NALEIASEILQTPVTEYDLYSHTSIWLLR	K	T	0.997	83.2	34.5	83.2	9.38	0	0	1	0	2	3 375,7473	2 970,00		18 138,0	226	254	Empty	true
Liver	UGT1A	20080_i1_1	Ingel20080_MGFPeaklist (F058530)	UDP-glucuronosyltransferase 1-9 OS=Homo sapiens GN=UGT1A9 PE=1 SV=1	O60656	CP_HomoSapiens_9606_20140317.fasta	59 942,1	1	4	5	8	0.000817	0.294	TYSTSYTLEDLDREFK	K	A	0.997	72.5	36.8	65.2	5.25	0	0	2	0	2	1 967,9234	2 582,50		14 599,6	76	91	Empty	true
Liver	UGT1A	20080_i1_1	Ingel20080_MGFPeaklist (F058530)	UDP-glucuronosyltransferase 1-9 OS=Homo sapiens GN=UGT1A9 PE=1 SV=1	O60656	CP_HomoSapiens_9606_20140317.fasta	59 942,1	1	4	5	8	0.000817	0.294	WLPQNDLLGHPMTR	K	A	0.997	71.7	38.1	61.2	6.03	0	2	7	0	2	1 677,8532	2 482,00		548640	351	364	Empty	false	P22309,P22310,P19224
Liver	UGT1A	20080_i1_1	Ingel20080_MGFPeaklist (F058530)	Ig lambda-2 chain C regions OS=Homo sapiens GN=IGLC2 PE=1 SV=1	P0CG05	CP_HomoSapiens_9606_20140317.fasta	11 293,2	1	6	7	14	0.00143	0.528	AAPSVTLFPPSSEELQANK	K	A	0.997	45.7	37.1	39.4	3.89	0	1	3	0	2	1 986,0179	2 490,00		40 827,7	5	23	Empty	true
Liver	UGT1A	20080_i1_1	Ingel20080_MGFPeaklist (F058530)	Ig lambda-2 chain C regions OS=Homo sapiens GN=IGLC2 PE=1 SV=1	P0CG05	CP_HomoSapiens_9606_20140317.fasta	11 293,2	1	6	7	14	0.00143	0.528	ADSSPVKAGVETTTPSK	K	Q	0.997	110	37.8	92.7	7.18	0	0	2	0	2	1 674,8546	1 572,50		18 588,9	44	60	Empty	true
Liver	UGT1A	20080_i1_1	Ingel20080_MGFPeaklist (F058530)	Ig lambda-2 chain C regions OS=Homo sapiens GN=IGLC2 PE=1 SV=1	P0CG05	CP_HomoSapiens_9606_20140317.fasta	11 293,2	1	6	7	14	0.00143	0.528	QSNNKYAASSYLSLTPEQWK	K	S	0.997	53.9	37.1	51.8	1.64	0	0	2	0	2	2 315,1302	2 520,50		57 669,8	61	80	Empty	true
Liver	UGT1A	20080_i1_1	Ingel20080_MGFPeaklist (F058530)	Ig lambda-2 chain C regions OS=Homo sapiens GN=IGLC2 PE=1 SV=1	P0CG05	CP_HomoSapiens_9606_20140317.fasta	11 293,2	1	6	7	14	0.00143	0.528	SSYLSLTPEQWK	A	S	0.988	0	0	0	1.19	0	1	0	0	1	1 438,7213	2 522,00		6 725,95	69	80	Empty	true
Liver	UGT1A	20080_i1_1	Ingel20080_MGFPeaklist (F058530)	Ig lambda-2 chain C regions OS=Homo sapiens GN=IGLC2 PE=1 SV=1	P0CG05	CP_HomoSapiens_9606_20140317.fasta	11 293,2	1	6	7	14	0.00143	0.528	SYLSLTPEQWK	S	S	0.997	0	0	0	4.17	0	2	0	0	1	1 351,6893	2 522,50		35 302,0	70	80	Empty	true
Liver	UGT1A	20080_i1_1	Ingel20080_MGFPeaklist (F058530)	Ig lambda-2 chain C regions OS=Homo sapiens GN=IGLC2 PE=1 SV=1	P0CG05	CP_HomoSapiens_9606_20140317.fasta	11 293,2	1	6	7	14	0.00143	0.528	YAASSYLSLTPEQWK	K	S	0.997	69.7	37.4	63.2	0	0	3	0	0	2	1 743,8588	2 607,00		21 895,8	66	80	Empty	true
Liver	UGT1A	20080_i1_1	Ingel20080_MGFPeaklist (F058530)	Coagulation factor V OS=Homo sapiens GN=F5 PE=1 SV=4	P12259	CP_HomoSapiens_9606_20140317.fasta	251 710,5	0.986	1	2	2	0.000204	0.00764	AADIEQQAVFAVFDENK	R	S	0.997	55.9	37.4	48.6	6.43	0	1	1	0	2	1 894,9182	2 820,50		13 649,1	539	555	Empty	true
Liver	UGT1A	20080_i1_1	Ingel20080_MGFPeaklist (F058530)	Heat shock 70 kDa protein 1-like OS=Homo sapiens GN=HSPA1L PE=1 SV=2	P34931	CP_HomoSapiens_9606_20140317.fasta	70 377,1	1	2	2	2	0.000204	0.0468	AFYPEEISSMVLTK	K	L	0.997	42	37.6	38.2	2.64	0	1	0	0	2	1 614,8084	2 817,00		6 985,02	115	128	Empty	true	P08107
Liver	UGT1A	20080_i1_1	Ingel20080_MGFPeaklist (F058530)	Heat shock 70 kDa protein 1-like OS=Homo sapiens GN=HSPA1L PE=1 SV=2	P34931	CP_HomoSapiens_9606_20140317.fasta	70 377,1	1	2	2	2	0.000204	0.0468	NQVAMNPQNTVFDAKR	K	L	0.997	72.8	37.6	0	5.47	0	0	1	0	2	1 833,8913	2 008,00		2 664,41	59	74	Empty	true
Liver	UGT1A	20080_i1_1	Ingel20080_MGFPeaklist (F058530)	Tubulin alpha-1B chain OS=Homo sapiens GN=TUBA1B PE=1 SV=1	P68363	CP_HomoSapiens_9606_20140317.fasta	50 151,7	1	8	8	19	0.00194	0.264	AVFVDLEPTVIDEVR	R	T	0.997	94.8	37.1	86.5	6.62	0	2	0	0	2	1 701,9059	2 826,00		72 858,3	65	79	Empty	true
Liver	UGT1A	20080_i1_1	Ingel20080_MGFPeaklist (F058530)	Tubulin alpha-1B chain OS=Homo sapiens GN=TUBA1B PE=1 SV=1	P68363	CP_HomoSapiens_9606_20140317.fasta	50 151,7	1	8	8	19	0.00194	0.264	AVFVDLEPTVIDEVRTGTYR	R	Q	0.997	53.1	36.4	49.6	6.96	0	0	1	0	2	2 280,1872	2 824,00		42 538,8	65	84	Empty	true
Liver	UGT1A	20080_i1_1	Ingel20080_MGFPeaklist (F058530)	Tubulin alpha-1B chain OS=Homo sapiens GN=TUBA1B PE=1 SV=1	P68363	CP_HomoSapiens_9606_20140317.fasta	50 151,7	1	8	8	19	0.00194	0.264	DVNAAIATIK	K	T	0.997	52.6	37.5	34.7	3.21	0	2	0	0	2	1 015,5783	2 014,50		26 594,4	327	336	Empty	true
Liver	UGT1A	20080_i1_1	Ingel20080_MGFPeaklist (F058530)	Tubulin alpha-1B chain OS=Homo sapiens GN=TUBA1B PE=1 SV=1	P68363	CP_HomoSapiens_9606_20140317.fasta	50 151,7	1	8	8	19	0.00194	0.264	IHFPLATYAPVISAEK	R	A	0.997	66.4	36	62.3	4.7	0	0	4	0	2	1 756,9633	2 728,00		144139	265	280	Empty	true	P68366,A8MUB1
Liver	UGT1A	20080_i1_1	Ingel20080_MGFPeaklist (F058530)	Tubulin alpha-1B chain OS=Homo sapiens GN=TUBA1B PE=1 SV=1	P68363	CP_HomoSapiens_9606_20140317.fasta	50 151,7	1	8	8	19	0.00194	0.264	NLDIERPTYTNLNR	R	L	0.997	78.9	37.6	69.9	8.27	0	0	2	0	2	1 718,8821	2 057,50		154278	216	229	Empty	true	P68366,A8MUB1
Liver	UGT1A	20080_i1_1	Ingel20080_MGFPeaklist (F058530)	Tubulin alpha-1B chain OS=Homo sapiens GN=TUBA1B PE=1 SV=1	P68363	CP_HomoSapiens_9606_20140317.fasta	50 151,7	1	8	8	19	0.00194	0.264	QLFHPEQLITGKEDAANNYAR	R	G	0.997	108	37.1	102	7.7	0	0	0	2	2	2 415,2053	2 380,50		124575	85	105	Empty	true	P68366,A8MUB1
Liver	UGT1A	20080_i1_1	Ingel20080_MGFPeaklist (F058530)	Tubulin alpha-1B chain OS=Homo sapiens GN=TUBA1B PE=1 SV=1	P68363	CP_HomoSapiens_9606_20140317.fasta	50 151,7	1	8	8	19	0.00194	0.264	TIGGGDDSFNTFFSETGAGK	K	H	0.997	113	35.2	112	6.21	0	2	0	0	2	2 007,8933	2 628,00		8 529,59	41	60	Empty	true
Liver	UGT1A	20080_i1_1	Ingel20080_MGFPeaklist (F058530)	Tubulin alpha-1B chain OS=Homo sapiens GN=TUBA1B PE=1 SV=1	P68363	CP_HomoSapiens_9606_20140317.fasta	50 151,7	1	8	8	19	0.00194	0.264	VGINYQPPTVVPGGDLAK	K	V	0.997	36.2	36.2	32.2	5.62	0	4	0	0	2	1 824,9857	2 402,00		20 083,6	353	370	Empty	true	P68366,A8MUB1
Liver	UGT1A	20080_i1_1	Ingel20080_MGFPeaklist (F058530)	60S ribosomal protein L17 (Fragment) OS=Homo sapiens GN=RPL17 PE=3 SV=1	J3KRX5,J3QQT2,P18621	CP_HomoSapiens_9606_20140317.fasta	21 397,4	0.999	1	1	2	0.000204	0.161	NAESNAELKGLDVDSLVIEHIQVNKAPK	K	M	0.997	37.6	33.7	37.6	4.39	0	0	0	2	2	3 031,6061	2 701,50		22 108,2	97	124	Empty	true
Liver	UGT1A	20080_i1_1	Ingel20080_MGFPeaklist (F058530)	40S ribosomal protein S3 OS=Homo sapiens GN=RPS3 PE=1 SV=2	P23396	CP_HomoSapiens_9606_20140317.fasta	26 688,6	1	3	3	6	0.000613	0.206	FGFPEGSVELYAEKVATR	R	G	0.997	96.6	37.2	95.4	3.7	0	0	2	0	2	2 000,0124	2 731,00		8 089,53	77	94	Empty	true
Liver	UGT1A	20080_i1_1	Ingel20080_MGFPeaklist (F058530)	40S ribosomal protein S3 OS=Homo sapiens GN=RPS3 PE=1 SV=2	P23396	CP_HomoSapiens_9606_20140317.fasta	26 688,6	1	3	3	6	0.000613	0.206	FVDGLMIHSGDPVNYYVDTAVR	K	H	0.997	24	36.9	24	4.96	0	0	2	0	2	2 468,1916	2 734,00		19 035,7	152	173	Empty	true
Liver	UGT1A	20080_i1_1	Ingel20080_MGFPeaklist (F058530)	40S ribosomal protein S3 OS=Homo sapiens GN=RPS3 PE=1 SV=2	P23396	CP_HomoSapiens_9606_20140317.fasta	26 688,6	1	3	3	6	0.000613	0.206	IMLPWDPTGK	K	I	0.997	49.4	37.6	38.2	3.21	0	2	0	0	2	1 157,6026	2 674,00		12 207,9	188	197	Empty	true
Liver	UGT1A	20080_i1_1	Ingel20080_MGFPeaklist (F058530)	Actin, cytoplasmic 1 OS=Homo sapiens GN=ACTB PE=1 SV=1	P60709,P63261	CP_HomoSapiens_9606_20140317.fasta	41 737,8	1	10	10	21	0.00214	0.341	DLYANTVLSGGTTMYPGIADR	K	M	0.997	86	36.9	86	6.08	0	1	0	0	2	2 215,0702	2 617,00		5 898,45	292	312	Empty	true
Liver	UGT1A	20080_i1_1	Ingel20080_MGFPeaklist (F058530)	Actin, cytoplasmic 1 OS=Homo sapiens GN=ACTB PE=1 SV=1	P60709,P63261	CP_HomoSapiens_9606_20140317.fasta	41 737,8	1	10	10	21	0.00214	0.341	EITALAPSTMK	K	I	0.997	54.6	38	44.8	2.62	0	2	0	0	2	1 161,6185	2 012,50		56 203,3	316	326	Empty	true	P68032,P68133
Liver	UGT1A	20080_i1_1	Ingel20080_MGFPeaklist (F058530)	Actin, cytoplasmic 1 OS=Homo sapiens GN=ACTB PE=1 SV=1	P60709,P63261	CP_HomoSapiens_9606_20140317.fasta	41 737,8	1	10	10	21	0.00214	0.341	KDLYANTVLSGGTTMYPGIADR	R	M	0.997	51.2	36.8	43.2	5.05	0	0	1	0	2	2 343,1652	2 495,00		4 573,14	291	312	Empty	true
Liver	UGT1A	20080_i1_1	Ingel20080_MGFPeaklist (F058530)	Actin, cytoplasmic 1 OS=Homo sapiens GN=ACTB PE=1 SV=1	P60709,P63261	CP_HomoSapiens_9606_20140317.fasta	41 737,8	1	10	10	21	0.00214	0.341	LDLAGRDLTDYLMK	R	I	0.997	30.6	37.4	20.5	3.28	0	0	2	0	2	1 623,8414	2 715,00		81 850,3	178	191	Empty	true	P68032,P68133
Liver	UGT1A	20080_i1_1	Ingel20080_MGFPeaklist (F058530)	Actin, cytoplasmic 1 OS=Homo sapiens GN=ACTB PE=1 SV=1	P60709,P63261	CP_HomoSapiens_9606_20140317.fasta	41 737,8	1	10	10	21	0.00214	0.341	MQKEITALAPSTMK	R	I	0.997	61.3	37.4	50.6	3.96	0	0	2	0	2	1 548,8126	2 015,00		33 262,2	313	326	Empty	true	P68032,P68133
Liver	UGT1A	20080_i1_1	Ingel20080_MGFPeaklist (F058530)	Actin, cytoplasmic 1 OS=Homo sapiens GN=ACTB PE=1 SV=1	P60709,P63261	CP_HomoSapiens_9606_20140317.fasta	41 737,8	1	10	10	21	0.00214	0.341	QEYDESGPSIVHR	K	K	0.997	59	36.1	48.3	5.74	0	0	2	0	2	1 516,7027	1 711,00		19 222,9	360	372	Empty	true
Liver	UGT1A	20080_i1_1	Ingel20080_MGFPeaklist (F058530)	Actin, cytoplasmic 1 OS=Homo sapiens GN=ACTB PE=1 SV=1	P60709,P63261	CP_HomoSapiens_9606_20140317.fasta	41 737,8	1	10	10	21	0.00214	0.341	QEYDESGPSIVHRK	K	C	0.997	40.8	37.4	25.4	3.8	0	0	1	0	2	1 644,7977	1 640,00		1 347,15	360	373	Empty	true
Liver	UGT1A	20080_i1_1	Ingel20080_MGFPeaklist (F058530)	Actin, cytoplasmic 1 OS=Homo sapiens GN=ACTB PE=1 SV=1	P60709,P63261	CP_HomoSapiens_9606_20140317.fasta	41 737,8	1	10	10	21	0.00214	0.341	SYELPDGQVITIGNER	K	F	0.997	85.9	37.6	73.2	7.96	0	2	0	0	2	1 790,8921	2 514,00		127397	239	254	Empty	true	P68032,P68133
Liver	UGT1A	20080_i1_1	Ingel20080_MGFPeaklist (F058530)	Actin, cytoplasmic 1 OS=Homo sapiens GN=ACTB PE=1 SV=1	P60709,P63261	CP_HomoSapiens_9606_20140317.fasta	41 737,8	1	10	10	21	0.00214	0.341	TTGIVMDSGDGVTHTVPIYEGYALPHAILR	R	L	0.997	58.2	35.1	58.2	8.8	0	0	0	2	2	3 183,6147	2 808,50		60 781,5	148	177	Empty	true
Liver	UGT1A	20080_i1_1	Ingel20080_MGFPeaklist (F058530)	Actin, cytoplasmic 1 OS=Homo sapiens GN=ACTB PE=1 SV=1	P60709,P63261	CP_HomoSapiens_9606_20140317.fasta	41 737,8	1	10	10	21	0.00214	0.341	VAPEEHPVLLTEAPLNPK	R	A	0.997	54.3	36.3	23.6	5.26	0	0	6	0	2	1 954,0646	2 371,50		118614	96	113	Empty	true
Liver	UGT1A	20080_i1_1	Ingel20080_MGFPeaklist (F058530)	Galactokinase OS=Homo sapiens GN=GALK1 PE=2 SV=1	B4E1G6,P51570	CP_HomoSapiens_9606_20140317.fasta	42 272,1	1	3	3	5	0.000511	0.102	AFREEFGAEPELAVSAPGR	R	V	0.997	57.1	37.2	46.3	8.46	0	0	2	0	2	2 033,0087	2 378,00		11 015,0	19	37	Empty	true
Liver	UGT1A	20080_i1_1	Ingel20080_MGFPeaklist (F058530)	Galactokinase OS=Homo sapiens GN=GALK1 PE=2 SV=1	B4E1G6,P51570	CP_HomoSapiens_9606_20140317.fasta	42 272,1	1	3	3	5	0.000511	0.102	HSLASSEYPVR	R	R	0.997	28.8	38	2.3	1.82	0	1	0	0	2	1 245,6221	1 697,00		758.53	229	239	Empty	true
Liver	UGT1A	20080_i1_1	Ingel20080_MGFPeaklist (F058530)	Galactokinase OS=Homo sapiens GN=GALK1 PE=2 SV=1	B4E1G6,P51570	CP_HomoSapiens_9606_20140317.fasta	42 272,1	1	3	3	5	0.000511	0.102	SLETSLVPLSDPK	R	L	0.997	61.5	37.3	46.3	2.35	0	2	0	0	2	1 385,7524	2 454,00		6 469,04	205	217	Empty	true
Liver	UGT1A	20080_i1_1	Ingel20080_MGFPeaklist (F058530)	Collagen alpha-3(VI) chain OS=Homo sapiens GN=COL6A3 PE=4 SV=1	E9PCV6,P12111	CP_HomoSapiens_9606_20140317.fasta	343 667,4	1	2	2	2	0.000204	0.00941	IIDELNVKPEGTR	K	I	0.997	56.7	36.5	39.8	2.82	0	0	1	0	2	1 483,8117	2 002,00		4 879,05	862	874	Empty	true
Liver	UGT1A	20080_i1_1	Ingel20080_MGFPeaklist (F058530)	Collagen alpha-3(VI) chain OS=Homo sapiens GN=COL6A3 PE=4 SV=1	E9PCV6,P12111	CP_HomoSapiens_9606_20140317.fasta	343 667,4	1	2	2	2	0.000204	0.00941	LLTPITTLTSEQIQK	K	L	0.997	27.1	34.3	27.1	3.92	0	1	0	0	2	1 685,9687	2 585,00		2 766,07	1404	1418	Empty	true
Liver	UGT1A	20081_i1_2	Ingel20081_MGFPeaklist (F058529)	TRYP_PIG Trypsin OS=Sus scrofa PE=1 SV=1	P00761	CP_HomoSapiens_9606_20140317.fasta	24 409,3	1	4	7	30	0.00253	0.251	IITHPNFNGNTLDNDIMLIK	K	L	0.997	60.1	36.6	55.5	4.37	0	7	6	0	2	2 283,1805	2 768,00		195396	78	97	Empty	true
Liver	UGT1A	20081_i1_2	Ingel20081_MGFPeaklist (F058529)	TRYP_PIG Trypsin OS=Sus scrofa PE=1 SV=1	P00761	CP_HomoSapiens_9606_20140317.fasta	24 409,3	1	4	7	30	0.00253	0.251	LGEHNIDVLEGNEQFINAAK	R	I	0.997	116	37.2	107	7.2	0	6	1	0	2	2 211,1042	2 481,00		199107	58	77	Empty	true
Liver	UGT1A	20081_i1_2	Ingel20081_MGFPeaklist (F058529)	TRYP_PIG Trypsin OS=Sus scrofa PE=1 SV=1	P00761	CP_HomoSapiens_9606_20140317.fasta	24 409,3	1	4	7	30	0.00253	0.251	LSSPATLNSR	K	V	0.997	76.7	38	55	2.59	0	4	0	0	2	1 045,5636	1 705,50		37 176,6	98	107	Empty	true
Liver	UGT1A	20081_i1_2	Ingel20081_MGFPeaklist (F058529)	TRYP_PIG Trypsin OS=Sus scrofa PE=1 SV=1	P00761	CP_HomoSapiens_9606_20140317.fasta	24 409,3	1	4	7	30	0.00253	0.251	VATVSLPR	R	S	0.997	62	36.3	31.7	1.18	0	6	0	0	2	842.509	1 919,50		416619	108	115	Empty	true
Liver	UGT1A	20081_i1_2	Ingel20081_MGFPeaklist (F058529)	60S ribosomal protein L7a OS=Homo sapiens GN=RPL7A PE=1 SV=2	P62424	CP_HomoSapiens_9606_20140317.fasta	29 996,3	1	3	3	4	0.000337	0.143	LKVPPAINQFTQALDR	R	Q	0.997	50	34.9	47.7	3.15	0	0	1	0	2	1 811,0176	2 819,00		7 489,30	74	89	Empty	true
Liver	UGT1A	20081_i1_2	Ingel20081_MGFPeaklist (F058529)	60S ribosomal protein L7a OS=Homo sapiens GN=RPL7A PE=1 SV=2	P62424	CP_HomoSapiens_9606_20140317.fasta	29 996,3	1	3	3	4	0.000337	0.143	NFGIGQDIQPK	K	R	0.997	33.6	38.2	21	1.66	0	1	0	0	2	1 216,6323	2 078,00		5 894,38	38	48	Empty	true
Liver	UGT1A	20081_i1_2	Ingel20081_MGFPeaklist (F058529)	60S ribosomal protein L7a OS=Homo sapiens GN=RPL7A PE=1 SV=2	P62424	CP_HomoSapiens_9606_20140317.fasta	29 996,3	1	3	3	4	0.000337	0.143	TNYNDRYDEIR	R	R	0.997	50.6	36	41.2	2.43	0	0	2	0	2	1 458,6608	1 711,50		4 467,80	224	234	Empty	true
Liver	UGT1A	20081_i1_2	Ingel20081_MGFPeaklist (F058529)	Fibrinogen alpha chain OS=Homo sapiens GN=FGA PE=1 SV=2	P02671	CP_HomoSapiens_9606_20140317.fasta	94 973,4	1	19	34	72	0.00606	0.307	ADSGEGDFLAEGGGVR	T	G	0.997	0	0	0	5.96	0	1	0	0	1	1 536,6927	2 074,00		5 182,55	20	35	Empty	true
Liver	UGT1A	20081_i1_2	Ingel20081_MGFPeaklist (F058529)	Fibrinogen alpha chain OS=Homo sapiens GN=FGA PE=1 SV=2	P02671	CP_HomoSapiens_9606_20140317.fasta	94 973,4	1	19	34	72	0.00606	0.307	ALTDMPQMR	K	M	0.997	64.5	37.8	45.7	0	0	2	0	0	2	1 062,5072	2 015,00		276789	250	258	Empty	true
Liver	UGT1A	20081_i1_2	Ingel20081_MGFPeaklist (F058529)	Fibrinogen alpha chain OS=Homo sapiens GN=FGA PE=1 SV=2	P02671	CP_HomoSapiens_9606_20140317.fasta	94 973,4	1	19	34	72	0.00606	0.307	ESSSHHPGIAEFPSR	K	G	0.997	69.6	37.1	61.8	4.05	0	0	3	2	2	1 637,7666	1 807,00		99 736,5	559	573	Empty	true
Liver	UGT1A	20081_i1_2	Ingel20081_MGFPeaklist (F058529)	Fibrinogen alpha chain OS=Homo sapiens GN=FGA PE=1 SV=2	P02671	CP_HomoSapiens_9606_20140317.fasta	94 973,4	1	19	34	72	0.00606	0.307	EVDLKDYEDQQKQLEQVIAK	R	D	0.997	34.2	36.6	32.7	1.72	0	0	1	2	2	2 419,2355	2 468,00		92 980,9	191	210	Empty	true
Liver	UGT1A	20081_i1_2	Ingel20081_MGFPeaklist (F058529)	Fibrinogen alpha chain OS=Homo sapiens GN=FGA PE=1 SV=2	P02671	CP_HomoSapiens_9606_20140317.fasta	94 973,4	1	19	34	72	0.00606	0.307	EYHTEKLVTSKGDKELR	R	T	0.997	0	0	0	4.28	0	0	0	1	2	2 033,0664	1 667,00		6 271,55	427	443	Empty	true
Liver	UGT1A	20081_i1_2	Ingel20081_MGFPeaklist (F058529)	Fibrinogen alpha chain OS=Homo sapiens GN=FGA PE=1 SV=2	P02671	CP_HomoSapiens_9606_20140317.fasta	94 973,4	1	19	34	72	0.00606	0.307	GDFSSANNRDNTYNR	R	V	0.997	51.2	34.5	48.1	6.26	0	0	1	0	2	1 730,7476	1 467,00		6 573,52	115	129	Empty	true
Liver	UGT1A	20081_i1_2	Ingel20081_MGFPeaklist (F058529)	Fibrinogen alpha chain OS=Homo sapiens GN=FGA PE=1 SV=2	P02671	CP_HomoSapiens_9606_20140317.fasta	94 973,4	1	19	34	72	0.00606	0.307	GGSTSYGTGSETESPRNPSSAGSWNSGSSGPGSTGNR	R	N	0.997	84	30.9	84	12.7	0	0	4	1	2	3 517,5083	1 785,00		17 253,3	272	308	Empty	true
Liver	UGT1A	20081_i1_2	Ingel20081_MGFPeaklist (F058529)	Fibrinogen alpha chain OS=Homo sapiens GN=FGA PE=1 SV=2	P02671	CP_HomoSapiens_9606_20140317.fasta	94 973,4	1	19	34	72	0.00606	0.307	GLIDEVNQDFTNR	K	I	0.997	81.3	37.3	71	7.3	0	2	0	0	2	1 520,7341	2 465,00		18 948,6	72	84	Empty	true
Liver	UGT1A	20081_i1_2	Ingel20081_MGFPeaklist (F058529)	Fibrinogen alpha chain OS=Homo sapiens GN=FGA PE=1 SV=2	P02671	CP_HomoSapiens_9606_20140317.fasta	94 973,4	1	19	34	72	0.00606	0.307	GSESGIFTNTK	R	E	0.997	30.5	36.8	26.2	1.43	0	1	0	0	2	1 140,5532	1 807,00		1 202,61	548	558	Empty	true
Liver	UGT1A	20081_i1_2	Ingel20081_MGFPeaklist (F058529)	Fibrinogen alpha chain OS=Homo sapiens GN=FGA PE=1 SV=2	P02671	CP_HomoSapiens_9606_20140317.fasta	94 973,4	1	19	34	72	0.00606	0.307	HPDEAAFFDTASTGK	R	T	0.997	107	35.9	95.9	6.92	0	2	1	0	2	1 593,7181	2 043,00		36 661,2	513	527	Empty	true
Liver	UGT1A	20081_i1_2	Ingel20081_MGFPeaklist (F058529)	Fibrinogen alpha chain OS=Homo sapiens GN=FGA PE=1 SV=2	P02671	CP_HomoSapiens_9606_20140317.fasta	94 973,4	1	19	34	72	0.00606	0.307	HRHPDEAAFFDTASTGK	R	T	0.997	88.1	36.5	80.5	8.96	0	1	7	1	2	1 886,8781	1 990,00		133361	511	527	Empty	true
Liver	UGT1A	20081_i1_2	Ingel20081_MGFPeaklist (F058529)	Fibrinogen alpha chain OS=Homo sapiens GN=FGA PE=1 SV=2	P02671	CP_HomoSapiens_9606_20140317.fasta	94 973,4	1	19	34	72	0.00606	0.307	MELERPGGNEITR	R	G	0.997	66.4	37.5	60	6.37	0	2	9	0	2	1 501,7429	1 840,00		338330	259	271	Empty	true
Liver	UGT1A	20081_i1_2	Ingel20081_MGFPeaklist (F058529)	Fibrinogen alpha chain OS=Homo sapiens GN=FGA PE=1 SV=2	P02671	CP_HomoSapiens_9606_20140317.fasta	94 973,4	1	19	34	72	0.00606	0.307	MKPVPDLVPGNFK	K	S	0.997	36.1	36.6	30	1.64	0	1	3	0	2	1 441,7874	2 406,50		145336	226	238	Empty	true
Liver	UGT1A	20081_i1_2	Ingel20081_MGFPeaklist (F058529)	Fibrinogen alpha chain OS=Homo sapiens GN=FGA PE=1 SV=2	P02671	CP_HomoSapiens_9606_20140317.fasta	94 973,4	1	19	34	72	0.00606	0.307	NNKDSHSLTTNIMEILR	K	G	0.997	72.5	37.2	64.1	6.96	0	1	2	2	2	1 986,0074	2 803,00		31 669,6	98	114	Empty	true
Liver	UGT1A	20081_i1_2	Ingel20081_MGFPeaklist (F058529)	Fibrinogen alpha chain OS=Homo sapiens GN=FGA PE=1 SV=2	P02671	CP_HomoSapiens_9606_20140317.fasta	94 973,4	1	19	34	72	0.00606	0.307	NPSSAGSWNSGSSGPGSTGNR	R	N	0.997	164	33.6	158	21.1	0	5	1	0	2	1 963,8488	1 600,00		38 243,7	288	308	Empty	true
Liver	UGT1A	20081_i1_2	Ingel20081_MGFPeaklist (F058529)	Fibrinogen alpha chain OS=Homo sapiens GN=FGA PE=1 SV=2	P02671	CP_HomoSapiens_9606_20140317.fasta	94 973,4	1	19	34	72	0.00606	0.307	NSLFEYQK	K	N	0.997	27.4	37	21.1	2.82	0	2	0	0	2	1 028,5047	2 017,00		21 314,3	90	97	Empty	true
Liver	UGT1A	20081_i1_2	Ingel20081_MGFPeaklist (F058529)	Fibrinogen alpha chain OS=Homo sapiens GN=FGA PE=1 SV=2	P02671	CP_HomoSapiens_9606_20140317.fasta	94 973,4	1	19	34	72	0.00606	0.307	QFTSSTSYNRGDSTFESK	K	S	0.997	71.1	35	65.2	7.72	0	3	1	0	2	2 041,9097	1 801,00		39 129,7	582	599	Empty	true
Liver	UGT1A	20081_i1_2	Ingel20081_MGFPeaklist (F058529)	Fibrinogen alpha chain OS=Homo sapiens GN=FGA PE=1 SV=2	P02671	CP_HomoSapiens_9606_20140317.fasta	94 973,4	1	19	34	72	0.00606	0.307	QHLPLIK	R	M	0.988	26.6	35.5	8.13	1.55	0	1	0	0	2	848.535	1 933,00		3 681,21	219	225	Empty	true
Liver	UGT1A	20081_i1_2	Ingel20081_MGFPeaklist (F058529)	Fibrinogen alpha chain OS=Homo sapiens GN=FGA PE=1 SV=2	P02671	CP_HomoSapiens_9606_20140317.fasta	94 973,4	1	19	34	72	0.00606	0.307	TFPGFFSPMLGEFVSETESR	K	G	0.997	94.4	36.3	88.8	5.2	0	5	1	0	2	2 265,0533	2 966,50		294933	528	547	Empty	true
Liver	UGT1A	20081_i1_2	Ingel20081_MGFPeaklist (F058529)	Peroxiredoxin-2 OS=Homo sapiens GN=PRDX2 PE=1 SV=5	P32119	CP_HomoSapiens_9606_20140317.fasta	21 892,4	1	3	5	10	0.000842	0.167	ATAVVDGAFKEVK	K	L	0.997	42.4	37.1	32.4	2.46	0	2	1	0	2	1 334,7315	2 007,00		37 375,1	17	29	Empty	true
Liver	UGT1A	20081_i1_2	Ingel20081_MGFPeaklist (F058529)	Peroxiredoxin-2 OS=Homo sapiens GN=PRDX2 PE=1 SV=5	P32119	CP_HomoSapiens_9606_20140317.fasta	21 892,4	1	3	5	10	0.000842	0.167	LSEDYGVLK	R	T	0.997	52	37	31.5	3.66	0	2	0	0	2	1 023,5358	1 998,00		2 762,26	111	119	Empty	true
Liver	UGT1A	20081_i1_2	Ingel20081_MGFPeaklist (F058529)	Peroxiredoxin-2 OS=Homo sapiens GN=PRDX2 PE=1 SV=5	P32119	CP_HomoSapiens_9606_20140317.fasta	21 892,4	1	3	5	10	0.000842	0.167	QITVNDLPVGR	R	S	0.997	68.2	36.5	58.7	4.77	0	5	0	0	2	1 211,6744	2 162,00		45 531,8	140	150	Empty	true	Q06830
Liver	UGT1A	20081_i1_2	Ingel20081_MGFPeaklist (F058529)	Golgi-specific brefeldin A-resistance guanine nucleotide exchange factor 1 OS=Homo sapiens GN=GBF1 PE=1 SV=2	Q92538	CP_HomoSapiens_9606_20140317.fasta	206 450,6	1	3	3	5	0.000421	0.0334	FLSYALIDPTHEGTAEGMENMADAVTHAR	K	F	0.997	57	35.1	57	6.82	0	0	0	2	2	3 147,4512	2 843,50		38 799,4	92	120	Empty	true
Liver	UGT1A	20081_i1_2	Ingel20081_MGFPeaklist (F058529)	Golgi-specific brefeldin A-resistance guanine nucleotide exchange factor 1 OS=Homo sapiens GN=GBF1 PE=1 SV=2	Q92538	CP_HomoSapiens_9606_20140317.fasta	206 450,6	1	3	3	5	0.000421	0.0334	FVGTDPASDEVVLMK	R	I	0.997	37.8	37.6	37.8	4.05	0	1	0	0	2	1 607,7987	2 397,00		3 137,39	121	135	Empty	true
Liver	UGT1A	20081_i1_2	Ingel20081_MGFPeaklist (F058529)	Golgi-specific brefeldin A-resistance guanine nucleotide exchange factor 1 OS=Homo sapiens GN=GBF1 PE=1 SV=2	Q92538	CP_HomoSapiens_9606_20140317.fasta	206 450,6	1	3	3	5	0.000421	0.0334	SEDTTGPITGLALTSVNK	R	F	0.997	48.6	37.4	41.5	4	0	2	0	0	2	1 803,9337	2 458,50		6 048,47	74	91	Empty	true
Liver	UGT1A	20081_i1_2	Ingel20081_MGFPeaklist (F058529)	Calcium-binding mitochondrial carrier protein Aralar2 OS=Homo sapiens GN=SLC25A13 PE=3 SV=1	F5GX33,Q9UJS0	CP_HomoSapiens_9606_20140317.fasta	74 177,2	1	2	2	2	0.000168	0.0529	IAPLEEGTLPFNLAEAQR	R	Q	0.997	26.8	36.8	26.8	1.77	0	1	0	0	2	1 969,0391	2 828,00		2 858,73	293	310	Empty	true
Liver	UGT1A	20081_i1_2	Ingel20081_MGFPeaklist (F058529)	Calcium-binding mitochondrial carrier protein Aralar2 OS=Homo sapiens GN=SLC25A13 PE=3 SV=1	F5GX33,Q9UJS0	CP_HomoSapiens_9606_20140317.fasta	74 177,2	1	2	2	2	0.000168	0.0529	LQVAGEITTGPR	R	V	0.997	43.5	36.7	29.8	1.55	0	1	0	0	2	1 241,6850	1 995,00		2 081,93	456	467	Empty	true
Liver	UGT1A	20081_i1_2	Ingel20081_MGFPeaklist (F058529)	40S ribosomal protein S18 OS=Homo sapiens GN=RPS18 PE=1 SV=3	P62269	CP_HomoSapiens_9606_20140317.fasta	17 719,3	1	4	4	8	0.000674	0.263	AGELTEDEVER	R	V	0.997	61.9	37	42.5	3.64	0	2	0	0	2	1 247,5751	1 693,00		14 540,6	56	66	Empty	true
Liver	UGT1A	20081_i1_2	Ingel20081_MGFPeaklist (F058529)	40S ribosomal protein S18 OS=Homo sapiens GN=RPS18 PE=1 SV=3	P62269	CP_HomoSapiens_9606_20140317.fasta	17 719,3	1	4	4	8	0.000674	0.263	IPDWFLNR	K	Q	0.997	40.4	38.2	26.3	1.68	0	2	0	0	2	1 060,5575	2 635,00		11 113,9	79	86	Empty	true
Liver	UGT1A	20081_i1_2	Ingel20081_MGFPeaklist (F058529)	40S ribosomal protein S18 OS=Homo sapiens GN=RPS18 PE=1 SV=3	P62269	CP_HomoSapiens_9606_20140317.fasta	17 719,3	1	4	4	8	0.000674	0.263	VITIMQNPR	R	Q	0.997	54.2	37.5	41.7	1.62	0	2	0	0	2	1 071,5980	2 017,00		22 988,9	67	75	Empty	true
Liver	UGT1A	20081_i1_2	Ingel20081_MGFPeaklist (F058529)	40S ribosomal protein S18 OS=Homo sapiens GN=RPS18 PE=1 SV=3	P62269	CP_HomoSapiens_9606_20140317.fasta	17 719,3	1	4	4	8	0.000674	0.263	YSQVLANGLDNK	K	L	0.997	87	37.6	72.8	2.06	0	2	0	0	2	1 321,6747	1 962,00		4 069,69	95	106	Empty	true
Liver	UGT1A	20081_i1_2	Ingel20081_MGFPeaklist (F058529)	Collagen alpha-3(VI) chain OS=Homo sapiens GN=COL6A3 PE=4 SV=1	E9PCV6,P12111	CP_HomoSapiens_9606_20140317.fasta	343 667,4	1	2	2	2	0.000168	0.00873	IIDELNVKPEGTR	K	I	0.997	66.5	36.4	57.7	5	0	0	1	0	2	1 483,8117	2 011,00		4 713,71	862	874	Empty	true
Liver	UGT1A	20081_i1_2	Ingel20081_MGFPeaklist (F058529)	Collagen alpha-3(VI) chain OS=Homo sapiens GN=COL6A3 PE=4 SV=1	E9PCV6,P12111	CP_HomoSapiens_9606_20140317.fasta	343 667,4	1	2	2	2	0.000168	0.00873	QINVGNALEYVSR	R	N	0.997	50.2	37.7	44.7	5.01	0	1	0	0	2	1 462,7648	2 516,00		6 900,50	1309	1321	Empty	true
Liver	UGT1A	20081_i1_2	Ingel20081_MGFPeaklist (F058529)	Alcohol dehydrogenase 1B OS=Homo sapiens GN=ADH1B PE=1 SV=2	P00325	CP_HomoSapiens_9606_20140317.fasta	39 854,3	1	18	25	67	0.00564	0.448	AAVLWEVK	K	K	0.997	50.9	37.7	30.5	2.16	0	7	0	0	2	915.53	2 288,00		47 601,0	12	19	Empty	true
Liver	UGT1A	20081_i1_2	Ingel20081_MGFPeaklist (F058529)	Alcohol dehydrogenase 1B OS=Homo sapiens GN=ADH1B PE=1 SV=2	P00325	CP_HomoSapiens_9606_20140317.fasta	39 854,3	1	18	25	67	0.00564	0.448	AAVLWEVKKPFSIEDVEVAPPK	K	A	0.997	46.8	33.4	44	7.21	0	0	3	0	2	2 452,3488	2 789,00		10 197,4	12	33	Empty	true
Liver	UGT1A	20081_i1_2	Ingel20081_MGFPeaklist (F058529)	Alcohol dehydrogenase 1B OS=Homo sapiens GN=ADH1B PE=1 SV=2	P00325	CP_HomoSapiens_9606_20140317.fasta	39 854,3	1	18	25	67	0.00564	0.448	AAVLWEVKKPFSIEDVEVAPPKAYEVR	K	I	0.997	73.9	32.3	73.9	6.41	0	0	0	4	2	3 070,6613	2 812,00		36 765,5	12	38	Empty	true
Liver	UGT1A	20081_i1_2	Ingel20081_MGFPeaklist (F058529)	Alcohol dehydrogenase 1B OS=Homo sapiens GN=ADH1B PE=1 SV=2	P00325	CP_HomoSapiens_9606_20140317.fasta	39 854,3	1	18	25	67	0.00564	0.448	EMTDGGVDFSFEVIGR	K	L	0.997	109	35.8	94.2	7.6	0	13	1	0	2	1 758,8005	2 812,00		95 039,4	257	272	Empty	true	P07327,P00326
Liver	UGT1A	20081_i1_2	Ingel20081_MGFPeaklist (F058529)	Alcohol dehydrogenase 1B OS=Homo sapiens GN=ADH1B PE=1 SV=2	P00325	CP_HomoSapiens_9606_20140317.fasta	39 854,3	1	18	25	67	0.00564	0.448	FSLDALITHVLPFEK	K	I	0.997	78.7	36.5	70.3	1.64	0	2	1	0	2	1 729,9525	2 968,00		125296	341	355	Empty	true	P07327
Liver	UGT1A	20081_i1_2	Ingel20081_MGFPeaklist (F058529)	Alcohol dehydrogenase 1B OS=Homo sapiens GN=ADH1B PE=1 SV=2	P00325	CP_HomoSapiens_9606_20140317.fasta	39 854,3	1	18	25	67	0.00564	0.448	FSTGYGSAVNVAK	G	V	0.997	0	0	0	5.7	0	1	0	0	1	1 300,6531	1 936,00		4 472,47	177	189	Empty	true	P07327
Liver	UGT1A	20081_i1_2	Ingel20081_MGFPeaklist (F058529)	Alcohol dehydrogenase 1B OS=Homo sapiens GN=ADH1B PE=1 SV=2	P00325	CP_HomoSapiens_9606_20140317.fasta	39 854,3	1	18	25	67	0.00564	0.448	IDAASPLEK	K	V	0.997	54.6	37.8	40.5	0.959	0	2	0	0	2	943.51	1 747,00		10 506,7	161	169	Empty	true	P07327,P00326
Liver	UGT1A	20081_i1_2	Ingel20081_MGFPeaklist (F058529)	Alcohol dehydrogenase 1B OS=Homo sapiens GN=ADH1B PE=1 SV=2	P00325	CP_HomoSapiens_9606_20140317.fasta	39 854,3	1	18	25	67	0.00564	0.448	IIAVDINK	R	D	0.997	52.9	36.2	21.1	0.824	0	2	0	0	2	885.54	2 000,50		7 544,04	220	227	Empty	true	P07327,P00326
Liver	UGT1A	20081_i1_2	Ingel20081_MGFPeaklist (F058529)	Alcohol dehydrogenase 1B OS=Homo sapiens GN=ADH1B PE=1 SV=2	P00325	CP_HomoSapiens_9606_20140317.fasta	39 854,3	1	18	25	67	0.00564	0.448	IIAVDINKDK	R	F	0.997	57.7	36.5	2.55	1.52	0	2	0	0	2	1 128,6625	1 860,50		10 267,1	220	229	Empty	true	P07327,P00326
Liver	UGT1A	20081_i1_2	Ingel20081_MGFPeaklist (F058529)	Alcohol dehydrogenase 1B OS=Homo sapiens GN=ADH1B PE=1 SV=2	P00325	CP_HomoSapiens_9606_20140317.fasta	39 854,3	1	18	25	67	0.00564	0.448	IIAVDINKDKFAK	R	A	0.997	64.6	35.1	60.7	6.09	0	0	2	0	2	1 474,8630	2 024,00		26 242,9	220	232	Empty	true	P07327,P00326
Liver	UGT1A	20081_i1_2	Ingel20081_MGFPeaklist (F058529)	Alcohol dehydrogenase 1B OS=Homo sapiens GN=ADH1B PE=1 SV=2	P00325	CP_HomoSapiens_9606_20140317.fasta	39 854,3	1	18	25	67	0.00564	0.448	INEGFDLLHSGK	K	S	0.997	47.6	37.9	27.6	3.07	0	2	0	0	2	1 329,6799	2 197,00		18 056,0	356	367	Empty	true	P07327
Liver	UGT1A	20081_i1_2	Ingel20081_MGFPeaklist (F058529)	Alcohol dehydrogenase 1B OS=Homo sapiens GN=ADH1B PE=1 SV=2	P00325	CP_HomoSapiens_9606_20140317.fasta	39 854,3	1	18	25	67	0.00564	0.448	KFSLDALITHVLPFEK	K	I	0.997	101	34.8	83.7	6.42	0	1	2	1	2	1 858,0475	2 949,00		582036	340	355	Empty	true	P07327
Liver	UGT1A	20081_i1_2	Ingel20081_MGFPeaklist (F058529)	Alcohol dehydrogenase 1B OS=Homo sapiens GN=ADH1B PE=1 SV=2	P00325	CP_HomoSapiens_9606_20140317.fasta	39 854,3	1	18	25	67	0.00564	0.448	KPFSIEDVEVAPPK	K	A	0.997	83.9	36.8	75.5	7.01	0	5	2	0	2	1 555,8368	2 384,00		124798	20	33	Empty	true
Liver	UGT1A	20081_i1_2	Ingel20081_MGFPeaklist (F058529)	Alcohol dehydrogenase 1B OS=Homo sapiens GN=ADH1B PE=1 SV=2	P00325	CP_HomoSapiens_9606_20140317.fasta	39 854,3	1	18	25	67	0.00564	0.448	KPFSIEDVEVAPPKAYEVR	K	I	0.997	120	36.2	107	10.8	0	0	6	1	2	2 174,1493	2 485,00		120933	20	38	Empty	true
Liver	UGT1A	20081_i1_2	Ingel20081_MGFPeaklist (F058529)	Alcohol dehydrogenase 1B OS=Homo sapiens GN=ADH1B PE=1 SV=2	P00325	CP_HomoSapiens_9606_20140317.fasta	39 854,3	1	18	25	67	0.00564	0.448	LVADFMAK	K	K	0.997	40.5	36.9	32.7	1.59	0	2	0	0	2	894.475	2 097,50		65 900,0	332	339	Empty	true	P07327,P00326
Liver	UGT1A	20081_i1_2	Ingel20081_MGFPeaklist (F058529)	Alcohol dehydrogenase 1B OS=Homo sapiens GN=ADH1B PE=1 SV=2	P00325	CP_HomoSapiens_9606_20140317.fasta	39 854,3	1	18	25	67	0.00564	0.448	SQYTVVDENAVAK	F	I	0.997	0	0	0	4.12	0	1	0	0	1	1 423,7063	1 824,00		5 371,05	148	160	Empty	true	P07327,P00326
Liver	UGT1A	20081_i1_2	Ingel20081_MGFPeaklist (F058529)	Alcohol dehydrogenase 1B OS=Homo sapiens GN=ADH1B PE=1 SV=2	P00325	CP_HomoSapiens_9606_20140317.fasta	39 854,3	1	18	25	67	0.00564	0.448	STGYGSAVNVAK	F	V	0.997	0	0	0	2.37	0	1	0	0	1	1 153,5847	1 677,00		2 752,30	178	189	Empty	true	P07327
Liver	UGT1A	20081_i1_2	Ingel20081_MGFPeaklist (F058529)	Alcohol dehydrogenase 1B OS=Homo sapiens GN=ADH1B PE=1 SV=2	P00325	CP_HomoSapiens_9606_20140317.fasta	39 854,3	1	18	25	67	0.00564	0.448	TDDHVVSGNLVTPLPVILGHEAAGIVESVGEGVTTVKPGDK	R	V	0.997	94.8	31.1	0	9.04	0	0	0	2	2	4 107,1614	2 970,00		89 847,8	49	89	Empty	true
Liver	UGT1A	20081_i1_2	Ingel20081_MGFPeaklist (F058529)	Serine/arginine-rich-splicing factor 7 OS=Homo sapiens GN=SRSF7 PE=4 SV=1	C9JAB2,Q16629	CP_HomoSapiens_9606_20140317.fasta	27 367,5	1	2	2	2	0.000168	0.162	NPPGFAFVEFEDPRDAEDAVR	R	G	0.997	26.3	36	22.8	2.48	0	0	1	0	2	2 378,1049	2 781,00		3 175,57	45	65	Empty	true
Liver	UGT1A	20081_i1_2	Ingel20081_MGFPeaklist (F058529)	Serine/arginine-rich-splicing factor 7 OS=Homo sapiens GN=SRSF7 PE=4 SV=1	C9JAB2,Q16629	CP_HomoSapiens_9606_20140317.fasta	27 367,5	1	2	2	2	0.000168	0.162	VYVGNLGTGAGKGELER	K	A	0.997	89.1	37.2	89.1	6.85	0	0	1	0	2	1 719,9026	2 005,00		8 567,63	13	29	Empty	true
Liver	UGT1A	20081_i1_2	Ingel20081_MGFPeaklist (F058529)	Vitronectin OS=Homo sapiens GN=VTN PE=1 SV=1	P04004	CP_HomoSapiens_9606_20140317.fasta	54 306,1	0.988	1	1	2	0.000168	0.0335	DWHGVPGQVDAAMAGR	R	I	0.997	76.9	37.4	73.6	9.85	0	0	2	0	2	1 666,7756	2 069,00		23 037,3	338	353	Empty	true
Liver	UGT1A	20081_i1_2	Ingel20081_MGFPeaklist (F058529)	Low affinity immunoglobulin gamma Fc region receptor III-A OS=Homo sapiens GN=FCGR3A PE=4 SV=1	E9PG94,H0Y755,M9MML0,P08637	CP_HomoSapiens_9606_20140317.fasta	29 089,6	1	2	2	5	0.000421	0.0796	AVVFLEPQWYR	K	V	0.997	65.4	37.4	54.4	3.59	0	3	0	0	2	1 407,7419	2 807,00		28 537,3	26	36	Empty	true
Liver	UGT1A	20081_i1_2	Ingel20081_MGFPeaklist (F058529)	Low affinity immunoglobulin gamma Fc region receptor III-A OS=Homo sapiens GN=FCGR3A PE=4 SV=1	E9PG94,H0Y755,M9MML0,P08637	CP_HomoSapiens_9606_20140317.fasta	29 089,6	1	2	2	5	0.000421	0.0796	WVFKEEDPIHLR	R	C	0.997	77.8	37	68.5	8.68	0	0	2	0	2	1 568,8221	2 473,00		50 413,8	116	127	Empty	true
Liver	UGT1A	20081_i1_2	Ingel20081_MGFPeaklist (F058529)	Coagulation factor V OS=Homo sapiens GN=F5 PE=1 SV=4	P12259	CP_HomoSapiens_9606_20140317.fasta	251 710,5	0.988	1	2	5	0.000421	0.00764	AADIEQQAVFAVFDENK	R	S	0.997	90.3	37.3	79.5	5	0	4	1	0	2	1 894,9182	2 833,00		44 545,3	539	555	Empty	true
Liver	UGT1A	20081_i1_2	Ingel20081_MGFPeaklist (F058529)	Glycine N-acyltransferase OS=Homo sapiens GN=GLYAT PE=1 SV=3	Q6IB77	CP_HomoSapiens_9606_20140317.fasta	33 924,4	0.988	1	1	1	8.42e-05	0.0304	MAGTLPEYR	R	L	0.997	26.7	37.3	20	1.92	0	1	0	0	2	1 037,5085	1 867,00		1 054,25	230	238	Empty	true
Liver	UGT1A	20081_i1_2	Ingel20081_MGFPeaklist (F058529)	BTB/POZ domain-containing protein 9 OS=Homo sapiens GN=BTBD9 PE=2 SV=2	Q96Q07	CP_HomoSapiens_9606_20140317.fasta	69 188,7	1	3	3	5	0.000421	0.067	GMLIPEENIATMK	R	Y	0.997	38	37.8	33.9	3.72	0	2	0	0	2	1 446,7333	2 503,00		12 243,0	269	281	Empty	true
Liver	UGT1A	20081_i1_2	Ingel20081_MGFPeaklist (F058529)	BTB/POZ domain-containing protein 9 OS=Homo sapiens GN=BTBD9 PE=2 SV=2	Q96Q07	CP_HomoSapiens_9606_20140317.fasta	69 188,7	1	3	3	5	0.000421	0.067	SALLDGDTQNYDLDHGFSR	K	H	0.997	61.5	35.8	57.7	4.17	0	0	2	0	2	2 123,9631	2 340,00		7 491,21	293	311	Empty	true
Liver	UGT1A	20081_i1_2	Ingel20081_MGFPeaklist (F058529)	BTB/POZ domain-containing protein 9 OS=Homo sapiens GN=BTBD9 PE=2 SV=2	Q96Q07	CP_HomoSapiens_9606_20140317.fasta	69 188,7	1	3	3	5	0.000421	0.067	TALLNIVLR	K	D	0.997	45.4	34.4	36.6	2.38	0	1	0	0	2	1 012,6514	2 814,00		2 153,59	184	192	Empty	true
Liver	UGT1A	20081_i1_2	Ingel20081_MGFPeaklist (F058529)	3-ketoacyl-CoA thiolase, mitochondrial OS=Homo sapiens GN=ACAA2 PE=1 SV=2	P42765	CP_HomoSapiens_9606_20140317.fasta	41 924,2	1	8	9	14	0.00118	0.29	AANDAGYFNDEMAPIEVK	K	T	0.997	65.5	35.3	65.5	7.16	0	3	1	0	2	1 954,8852	2 472,00		23 404,8	192	209	Empty	true
Liver	UGT1A	20081_i1_2	Ingel20081_MGFPeaklist (F058529)	3-ketoacyl-CoA thiolase, mitochondrial OS=Homo sapiens GN=ACAA2 PE=1 SV=2	P42765	CP_HomoSapiens_9606_20140317.fasta	41 924,2	1	8	9	14	0.00118	0.29	DFTATDLSEFAAK	K	A	0.997	68.9	36.6	58	5.77	0	2	0	0	2	1 415,6690	2 481,00		19 136,7	26	38	Empty	true
Liver	UGT1A	20081_i1_2	Ingel20081_MGFPeaklist (F058529)	3-ketoacyl-CoA thiolase, mitochondrial OS=Homo sapiens GN=ACAA2 PE=1 SV=2	P42765	CP_HomoSapiens_9606_20140317.fasta	41 924,2	1	8	9	14	0.00118	0.29	DGTVTAGNASGVADGAGAVIIASEDAVK	K	K	0.997	54.3	36.9	42.2	5.8	0	0	2	0	2	2 516,2477	2 651,50		11 287,7	242	269	Empty	true
Liver	UGT1A	20081_i1_2	Ingel20081_MGFPeaklist (F058529)	3-ketoacyl-CoA thiolase, mitochondrial OS=Homo sapiens GN=ACAA2 PE=1 SV=2	P42765	CP_HomoSapiens_9606_20140317.fasta	41 924,2	1	8	9	14	0.00118	0.29	ETPALTINR	K	L	0.997	45.8	37.4	19.3	0.854	0	2	0	0	2	1 014,5579	1 873,00		8 874,35	82	90	Empty	true
Liver	UGT1A	20081_i1_2	Ingel20081_MGFPeaklist (F058529)	3-ketoacyl-CoA thiolase, mitochondrial OS=Homo sapiens GN=ACAA2 PE=1 SV=2	P42765	CP_HomoSapiens_9606_20140317.fasta	41 924,2	1	8	9	14	0.00118	0.29	SLDLDISK	R	T	0.997	38.9	38	26.7	0.921	0	1	0	0	2	890.483	2 070,00		5 478,34	333	340	Empty	true
Liver	UGT1A	20081_i1_2	Ingel20081_MGFPeaklist (F058529)	3-ketoacyl-CoA thiolase, mitochondrial OS=Homo sapiens GN=ACAA2 PE=1 SV=2	P42765	CP_HomoSapiens_9606_20140317.fasta	41 924,2	1	8	9	14	0.00118	0.29	TPFGAYGGLLK	R	D	0.997	40.5	36.6	34.1	4.48	0	1	0	0	2	1 123,6148	2 520,00		15 269,7	15	25	Empty	true
Liver	UGT1A	20081_i1_2	Ingel20081_MGFPeaklist (F058529)	3-ketoacyl-CoA thiolase, mitochondrial OS=Homo sapiens GN=ACAA2 PE=1 SV=2	P42765	CP_HomoSapiens_9606_20140317.fasta	41 924,2	1	8	9	14	0.00118	0.29	VSPETVDSVIMGNVLQSSSDAIYLAR	K	H	0.997	92.3	36.2	86.5	9.18	0	0	1	0	2	2 751,3870	2 947,00		47 130,5	46	71	Empty	true
Liver	UGT1A	20081_i1_2	Ingel20081_MGFPeaklist (F058529)	3-ketoacyl-CoA thiolase, mitochondrial OS=Homo sapiens GN=ACAA2 PE=1 SV=2	P42765	CP_HomoSapiens_9606_20140317.fasta	41 924,2	1	8	9	14	0.00118	0.29	WKAANDAGYFNDEMAPIEVK	R	T	0.997	41.3	36.3	40.7	5.41	0	0	1	0	2	2 269,0595	2 511,00		13 241,5	190	209	Empty	true
Liver	UGT1A	20081_i1_2	Ingel20081_MGFPeaklist (F058529)	60S ribosomal protein L14 OS=Homo sapiens GN=RPL14 PE=4 SV=1	E7EPB3,P50914	CP_HomoSapiens_9606_20140317.fasta	14 557,9	0.988	1	1	2	0.000168	0.0968	LVAIVDVIDQNR	K	A	0.997	82.6	36	70.2	4.33	0	2	0	0	2	1 354,7690	2 623,50		10 059,4	24	35	Empty	true
Liver	UGT1A	20081_i1_2	Ingel20081_MGFPeaklist (F058529)	E3 ubiquitin-protein ligase TRIM21 OS=Homo sapiens GN=TRIM21 PE=4 SV=1	F5H012,P19474	CP_HomoSapiens_9606_20140317.fasta	54 169,5	0.988	1	2	4	0.000337	0.0358	SESWNLKDLDITSPELR	R	S	0.997	77.7	37.3	54.7	3.15	0	2	2	0	2	2 003,0082	2 737,00		10 080,6	254	270	Empty	true
Liver	UGT1A	20081_i1_2	Ingel20081_MGFPeaklist (F058529)	Fibrinogen gamma chain OS=Homo sapiens GN=FGG PE=4 SV=1	C9JC84,P02679	CP_HomoSapiens_9606_20140317.fasta	51 513,3	1	8	10	29	0.00244	0.275	AIQLTYNPDESSKPNMIDAATLK	K	S	0.997	73.4	36.6	73.4	3.55	0	0	3	2	2	2 520,2653	2 473,00		111106	89	111	Empty	true
Liver	UGT1A	20081_i1_2	Ingel20081_MGFPeaklist (F058529)	Fibrinogen gamma chain OS=Homo sapiens GN=FGG PE=4 SV=1	C9JC84,P02679	CP_HomoSapiens_9606_20140317.fasta	51 513,3	1	8	10	29	0.00244	0.275	ASTPNGYDNGIIWATWK	K	T	0.997	71.7	37.2	61.2	3.82	0	4	0	0	2	1 893,9131	2 755,00		17 750,0	383	399	Empty	true
Liver	UGT1A	20081_i1_2	Ingel20081_MGFPeaklist (F058529)	Fibrinogen gamma chain OS=Homo sapiens GN=FGG PE=4 SV=1	C9JC84,P02679	CP_HomoSapiens_9606_20140317.fasta	51 513,3	1	8	10	29	0.00244	0.275	EGFGHLSPTGTTEFWLGNEK	K	I	0.997	71.5	36.5	62.5	6.03	0	1	4	0	2	2 207,0406	2 708,00		32 685,2	239	258	Empty	true
Liver	UGT1A	20081_i1_2	Ingel20081_MGFPeaklist (F058529)	Fibrinogen gamma chain OS=Homo sapiens GN=FGG PE=4 SV=1	C9JC84,P02679	CP_HomoSapiens_9606_20140317.fasta	51 513,3	1	8	10	29	0.00244	0.275	LTIGEGQQHHLGGAK	R	Q	0.997	67.3	37.7	58.8	3.89	0	0	2	0	2	1 545,8135	1 712,00		12 356,3	418	432	Empty	true
Liver	UGT1A	20081_i1_2	Ingel20081_MGFPeaklist (F058529)	Fibrinogen gamma chain OS=Homo sapiens GN=FGG PE=4 SV=1	C9JC84,P02679	CP_HomoSapiens_9606_20140317.fasta	51 513,3	1	8	10	29	0.00244	0.275	QVRPEHPAETEYDSLYPEDDL	K	-	0.997	54.9	34.8	54.9	7.38	0	0	2	0	2	2 503,1262	2 386,00		40 623,4	433	453	Empty	true
Liver	UGT1A	20081_i1_2	Ingel20081_MGFPeaklist (F058529)	Fibrinogen gamma chain OS=Homo sapiens GN=FGG PE=4 SV=1	C9JC84,P02679	CP_HomoSapiens_9606_20140317.fasta	51 513,3	1	8	10	29	0.00244	0.275	TSTADYAMFK	R	V	0.997	60.6	36.6	55.9	5.12	0	2	0	0	2	1 134,5136	2 031,50		17 403,3	283	292	Empty	true
Liver	UGT1A	20081_i1_2	Ingel20081_MGFPeaklist (F058529)	Fibrinogen gamma chain OS=Homo sapiens GN=FGG PE=4 SV=1	C9JC84,P02679	CP_HomoSapiens_9606_20140317.fasta	51 513,3	1	8	10	29	0.00244	0.275	VELEDWNGR	R	T	0.997	43.6	37.7	19.8	2.07	0	1	0	0	2	1 117,5273	2 019,00		11 213,5	274	282	Empty	true
Liver	UGT1A	20081_i1_2	Ingel20081_MGFPeaklist (F058529)	Fibrinogen gamma chain OS=Homo sapiens GN=FGG PE=4 SV=1	C9JC84,P02679	CP_HomoSapiens_9606_20140317.fasta	51 513,3	1	8	10	29	0.00244	0.275	YLQEIYNSNNQK	R	I	0.997	56.6	37	46.8	4.41	0	8	0	0	2	1 513,7281	1 869,00		55 969,4	135	146	Empty	true
Liver	UGT1A	20081_i1_2	Ingel20081_MGFPeaklist (F058529)	Nuclear valosin-containing protein-like (Fragment) OS=Homo sapiens GN=NVL PE=4 SV=1	H0Y8B6	CP_HomoSapiens_9606_20140317.fasta	81 943,8	1	3	3	5	0.000421	0.0595	AVANESGLNFISVK	K	G	0.997	63.4	37.4	47.3	4.74	0	1	0	0	2	1 448,7743	2 454,00		2 804,06	517	530	Empty	true
Liver	UGT1A	20081_i1_2	Ingel20081_MGFPeaklist (F058529)	Nuclear valosin-containing protein-like (Fragment) OS=Homo sapiens GN=NVL PE=4 SV=1	H0Y8B6	CP_HomoSapiens_9606_20140317.fasta	81 943,8	1	3	3	5	0.000421	0.0595	LGTEPTSETQDELQR	R	L	0.997	78.4	37.2	68.5	5.92	0	2	0	0	2	1 703,8085	1 779,50		4 573,62	399	413	Empty	true
Liver	UGT1A	20081_i1_2	Ingel20081_MGFPeaklist (F058529)	Nuclear valosin-containing protein-like (Fragment) OS=Homo sapiens GN=NVL PE=4 SV=1	H0Y8B6	CP_HomoSapiens_9606_20140317.fasta	81 943,8	1	3	3	5	0.000421	0.0595	VVNQLLTEMDGLEAR	R	Q	0.997	72.5	37.5	61.6	6.44	0	2	0	0	2	1 687,8685	2 748,50		9 346,44	584	598	Empty	true
Liver	UGT1A	20081_i1_2	Ingel20081_MGFPeaklist (F058529)	Keratin, type II cytoskeletal 2 epidermal OS=Homo sapiens GN=KRT2 PE=1 SV=2	P35908	CP_HomoSapiens_9606_20140317.fasta	65 433,9	1	3	3	5	0.000421	0.0892	FLEQQNQVLQTK	R	W	0.997	55.4	37.5	46	3.96	0	2	1	0	2	1 475,7854	1 993,00		42 368,8	198	209	Empty	false	P04264
Liver	UGT1A	20081_i1_2	Ingel20081_MGFPeaklist (F058529)	Keratin, type II cytoskeletal 2 epidermal OS=Homo sapiens GN=KRT2 PE=1 SV=2	P35908	CP_HomoSapiens_9606_20140317.fasta	65 433,9	1	3	3	5	0.000421	0.0892	GFSSGSAVVSGGSR	R	R	0.997	72.3	37	65.5	7.57	0	2	0	0	2	1 254,6072	1 708,00		5 231,61	21	34	Empty	true
Liver	UGT1A	20081_i1_2	Ingel20081_MGFPeaklist (F058529)	Keratin, type II cytoskeletal 2 epidermal OS=Homo sapiens GN=KRT2 PE=1 SV=2	P35908	CP_HomoSapiens_9606_20140317.fasta	65 433,9	1	3	3	5	0.000421	0.0892	IEISELNR	K	V	0.997	51	38.1	21.6	0.921	0	2	0	0	2	973.531	2 004,00		9 568,84	394	401	Empty	false	P04264
Liver	UGT1A	20081_i1_2	Ingel20081_MGFPeaklist (F058529)	Keratin, type II cytoskeletal 2 epidermal OS=Homo sapiens GN=KRT2 PE=1 SV=2	P35908	CP_HomoSapiens_9606_20140317.fasta	65 433,9	1	3	3	5	0.000421	0.0892	TLNNKFASFIDKVR	K	F	0.975	0	0	0	4.62	0	1	0	0	2	1 636,8694	2 755,00		2 375,11	184	197	Empty	true	P13647,P48668
Liver	UGT1A	20081_i1_2	Ingel20081_MGFPeaklist (F058529)	Keratin, type II cytoskeletal 2 epidermal OS=Homo sapiens GN=KRT2 PE=1 SV=2	P35908	CP_HomoSapiens_9606_20140317.fasta	65 433,9	1	3	3	5	0.000421	0.0892	YLDGLTAER	R	T	0.997	46.1	37.3	27.1	2.3	0	2	0	0	2	1 037,5263	1 998,50		9 457,11	239	247	Empty	true
Liver	UGT1A	20081_i1_2	Ingel20081_MGFPeaklist (F058529)	40S ribosomal protein S16 OS=Homo sapiens GN=RPS16 PE=1 SV=2	P62249	CP_HomoSapiens_9606_20140317.fasta	16 445,9	0.988	1	1	1	8.42e-05	0.0753	GPLQSVQVFGR	K	K	0.997	51.1	37.8	39.5	5.26	0	1	0	0	2	1 187,6532	2 374,00		2 445,49	5	15	Empty	true
Liver	UGT1A	20081_i1_2	Ingel20081_MGFPeaklist (F058529)	Isocitrate dehydrogenase [NADP], mitochondrial OS=Homo sapiens GN=IDH2 PE=1 SV=2	P48735	CP_HomoSapiens_9606_20140317.fasta	50 910,4	1	3	3	4	0.000337	0.0885	LIDDMVAQVLK	R	S	0.997	44.6	37.5	39.5	3.04	0	1	0	0	2	1 244,6921	2 764,00		5 140,98	289	299	Empty	true
Liver	UGT1A	20081_i1_2	Ingel20081_MGFPeaklist (F058529)	Isocitrate dehydrogenase [NADP], mitochondrial OS=Homo sapiens GN=IDH2 PE=1 SV=2	P48735	CP_HomoSapiens_9606_20140317.fasta	50 910,4	1	3	3	4	0.000337	0.0885	LNEHFLNTTDFLDTIK	K	S	0.97	23.1	36.3	17.2	1.49	0	0	1	0	2	1 920,9704	2 844,00		11 343,8	427	442	Empty	true
Liver	UGT1A	20081_i1_2	Ingel20081_MGFPeaklist (F058529)	Isocitrate dehydrogenase [NADP], mitochondrial OS=Homo sapiens GN=IDH2 PE=1 SV=2	P48735	CP_HomoSapiens_9606_20140317.fasta	50 910,4	1	3	3	4	0.000337	0.0885	TIEAEAAHGTVTR	K	H	0.997	61.5	37.4	54.5	4.49	0	0	2	0	2	1 355,6914	1 617,00		7 120,97	341	353	Empty	true
Liver	UGT1A	20081_i1_2	Ingel20081_MGFPeaklist (F058529)	Alcohol dehydrogenase 1A OS=Homo sapiens GN=ADH1A PE=1 SV=2	P07327	CP_HomoSapiens_9606_20140317.fasta	39 858,7	0.988	1	2	5	0.000421	0.309	EMTDGGVDFSFEVIGR	K	L	0.997	109	35.8	94.2	7.6	0	13	1	0	2	1 758,8005	2 812,00		95 039,4	257	272	Empty	false	P00326,P00325
Liver	UGT1A	20081_i1_2	Ingel20081_MGFPeaklist (F058529)	Alcohol dehydrogenase 1A OS=Homo sapiens GN=ADH1A PE=1 SV=2	P07327	CP_HomoSapiens_9606_20140317.fasta	39 858,7	0.988	1	2	5	0.000421	0.309	FSLDALITHVLPFEK	K	I	0.997	78.7	36.5	70.3	1.64	0	2	1	0	2	1 729,9525	2 968,00		125296	341	355	Empty	false	P00325
Liver	UGT1A	20081_i1_2	Ingel20081_MGFPeaklist (F058529)	Alcohol dehydrogenase 1A OS=Homo sapiens GN=ADH1A PE=1 SV=2	P07327	CP_HomoSapiens_9606_20140317.fasta	39 858,7	0.988	1	2	5	0.000421	0.309	FSTGYGSAVNVAK	G	V	0.997	0	0	0	5.7	0	1	0	0	1	1 300,6531	1 936,00		4 472,47	177	189	Empty	false	P00325
Liver	UGT1A	20081_i1_2	Ingel20081_MGFPeaklist (F058529)	Alcohol dehydrogenase 1A OS=Homo sapiens GN=ADH1A PE=1 SV=2	P07327	CP_HomoSapiens_9606_20140317.fasta	39 858,7	0.988	1	2	5	0.000421	0.309	IDAASPLEK	K	V	0.997	54.6	37.8	40.5	0.959	0	2	0	0	2	943.51	1 747,00		10 506,7	161	169	Empty	false	P00326,P00325
Liver	UGT1A	20081_i1_2	Ingel20081_MGFPeaklist (F058529)	Alcohol dehydrogenase 1A OS=Homo sapiens GN=ADH1A PE=1 SV=2	P07327	CP_HomoSapiens_9606_20140317.fasta	39 858,7	0.988	1	2	5	0.000421	0.309	IIAVDINK	R	D	0.997	52.9	36.2	21.1	0.824	0	2	0	0	2	885.54	2 000,50		7 544,04	220	227	Empty	false	P00326,P00325
Liver	UGT1A	20081_i1_2	Ingel20081_MGFPeaklist (F058529)	Alcohol dehydrogenase 1A OS=Homo sapiens GN=ADH1A PE=1 SV=2	P07327	CP_HomoSapiens_9606_20140317.fasta	39 858,7	0.988	1	2	5	0.000421	0.309	IIAVDINKDK	R	F	0.997	57.7	36.5	2.55	1.52	0	2	0	0	2	1 128,6625	1 860,50		10 267,1	220	229	Empty	false	P00326,P00325
Liver	UGT1A	20081_i1_2	Ingel20081_MGFPeaklist (F058529)	Alcohol dehydrogenase 1A OS=Homo sapiens GN=ADH1A PE=1 SV=2	P07327	CP_HomoSapiens_9606_20140317.fasta	39 858,7	0.988	1	2	5	0.000421	0.309	IIAVDINKDKFAK	R	A	0.997	64.6	35.1	60.7	6.09	0	0	2	0	2	1 474,8630	2 024,00		26 242,9	220	232	Empty	false	P00326,P00325
Liver	UGT1A	20081_i1_2	Ingel20081_MGFPeaklist (F058529)	Alcohol dehydrogenase 1A OS=Homo sapiens GN=ADH1A PE=1 SV=2	P07327	CP_HomoSapiens_9606_20140317.fasta	39 858,7	0.988	1	2	5	0.000421	0.309	INEGFDLLHSGK	K	S	0.997	47.6	37.9	27.6	3.07	0	2	0	0	2	1 329,6799	2 197,00		18 056,0	356	367	Empty	false	P00325
Liver	UGT1A	20081_i1_2	Ingel20081_MGFPeaklist (F058529)	Alcohol dehydrogenase 1A OS=Homo sapiens GN=ADH1A PE=1 SV=2	P07327	CP_HomoSapiens_9606_20140317.fasta	39 858,7	0.988	1	2	5	0.000421	0.309	KFSLDALITHVLPFEK	K	I	0.997	101	34.8	83.7	6.42	0	1	2	1	2	1 858,0475	2 949,00		582036	340	355	Empty	false	P00325
Liver	UGT1A	20081_i1_2	Ingel20081_MGFPeaklist (F058529)	Alcohol dehydrogenase 1A OS=Homo sapiens GN=ADH1A PE=1 SV=2	P07327	CP_HomoSapiens_9606_20140317.fasta	39 858,7	0.988	1	2	5	0.000421	0.309	LVADFMAK	K	K	0.997	40.5	36.9	32.7	1.59	0	2	0	0	2	894.475	2 097,50		65 900,0	332	339	Empty	false	P00326,P00325
Liver	UGT1A	20081_i1_2	Ingel20081_MGFPeaklist (F058529)	Alcohol dehydrogenase 1A OS=Homo sapiens GN=ADH1A PE=1 SV=2	P07327	CP_HomoSapiens_9606_20140317.fasta	39 858,7	0.988	1	2	5	0.000421	0.309	NDVSNPQGTLQDGTSR	K	F	0.997	98.7	36.8	83.8	10.1	0	2	3	0	2	1 688,7836	1 665,00		27 965,3	115	130	Empty	true
Liver	UGT1A	20081_i1_2	Ingel20081_MGFPeaklist (F058529)	Alcohol dehydrogenase 1A OS=Homo sapiens GN=ADH1A PE=1 SV=2	P07327	CP_HomoSapiens_9606_20140317.fasta	39 858,7	0.988	1	2	5	0.000421	0.309	SQYTVVDENAVAK	F	I	0.997	0	0	0	4.12	0	1	0	0	1	1 423,7063	1 824,00		5 371,05	148	160	Empty	false	P00326,P00325
Liver	UGT1A	20081_i1_2	Ingel20081_MGFPeaklist (F058529)	Alcohol dehydrogenase 1A OS=Homo sapiens GN=ADH1A PE=1 SV=2	P07327	CP_HomoSapiens_9606_20140317.fasta	39 858,7	0.988	1	2	5	0.000421	0.309	STGYGSAVNVAK	F	V	0.997	0	0	0	2.37	0	1	0	0	1	1 153,5847	1 677,00		2 752,30	178	189	Empty	false	P00325
Liver	UGT1A	20081_i1_2	Ingel20081_MGFPeaklist (F058529)	Serine/arginine-rich-splicing factor 3 OS=Homo sapiens GN=SFRS3 PE=2 SV=1	B4E241,P84103	CP_HomoSapiens_9606_20140317.fasta	19 330,0	1	2	2	4	0.000337	0.306	NPPGFAFVEFEDPRDAADAVR	R	E	0.997	15.9	36.8	13.3	3	0	0	2	0	2	2 320,0994	2 792,00		6 508,93	44	64	Empty	true
Liver	UGT1A	20081_i1_2	Ingel20081_MGFPeaklist (F058529)	Serine/arginine-rich-splicing factor 3 OS=Homo sapiens GN=SFRS3 PE=2 SV=1	B4E241,P84103	CP_HomoSapiens_9606_20140317.fasta	19 330,0	1	2	2	4	0.000337	0.306	VYVGNLGNNGNKTELER	K	A	0.997	39.7	37.3	38.1	2.35	0	0	2	0	2	1 876,9512	1 948,50		5 377,29	12	28	Empty	true
Liver	UGT1A	20081_i1_2	Ingel20081_MGFPeaklist (F058529)	ATP synthase subunit gamma OS=Homo sapiens GN=ATP5C1 PE=2 SV=1	B4DL14,P36542	CP_HomoSapiens_9606_20140317.fasta	32 998,0	0.988	1	2	3	0.000253	0.06	NASEMIDKLTLTFNR	K	T	0.997	102	36.9	82.8	5.77	0	1	2	0	2	1 752,8950	2 797,00		11 044,6	263	277	Empty	true
Liver	UGT1A	20081_i1_2	Ingel20081_MGFPeaklist (F058529)	Ig gamma-4 chain C region OS=Homo sapiens GN=IGHG4 PE=1 SV=1	P01861	CP_HomoSapiens_9606_20140317.fasta	35 939,5	0.988	1	1	2	0.000168	0.0948	FNWYVDGVEVHNAK	Q	T	0.997	69.1	37.9	64.9	3	0	2	7	0	1	1 677,8019	2 420,00		186636	155	168	Empty	false	P01857,P01859
Liver	UGT1A	20081_i1_2	Ingel20081_MGFPeaklist (F058529)	Ig gamma-4 chain C region OS=Homo sapiens GN=IGHG4 PE=1 SV=1	P01861	CP_HomoSapiens_9606_20140317.fasta	35 939,5	0.988	1	1	2	0.000168	0.0948	TTPPVLDSDGSFFLYSR	K	L	0.997	84.3	37	80.4	7.8	0	2	0	0	2	1 901,9281	2 795,50		3 466,68	273	289	Empty	true
Liver	UGT1A	20081_i1_2	Ingel20081_MGFPeaklist (F058529)	Haptoglobin OS=Homo sapiens GN=HP PE=4 SV=4	H0Y300,J3QR68,P00738	CP_HomoSapiens_9606_20140317.fasta	45 204,9	1	2	2	2	0.000168	0.043	VGYVSGWGR	R	N	0.997	51.7	37.2	39.5	2.6	0	1	0	0	2	980.495	2 014,00		7 412,83	278	286	Empty	true
Liver	UGT1A	20081_i1_2	Ingel20081_MGFPeaklist (F058529)	Haptoglobin OS=Homo sapiens GN=HP PE=4 SV=4	H0Y300,J3QR68,P00738	CP_HomoSapiens_9606_20140317.fasta	45 204,9	1	2	2	2	0.000168	0.043	VTSIQDWVQK	K	T	0.997	53.9	37.9	45.5	2.28	0	1	0	0	2	1 203,6369	2 182,00		5 778,18	392	401	Empty	true
Liver	UGT1A	20081_i1_2	Ingel20081_MGFPeaklist (F058529)	UDP-glucuronosyltransferase 2B7 OS=Homo sapiens GN=UGT2B7 PE=1 SV=1	P16662	CP_HomoSapiens_9606_20140317.fasta	60 696,1	1	4	4	7	0.000589	0.102	ANVIASALAQIPQK	R	V	0.997	42.1	34.7	0	3.77	0	2	0	0	2	1 423,8268	2 652,50		10 007,3	321	334	Empty	true
Liver	UGT1A	20081_i1_2	Ingel20081_MGFPeaklist (F058529)	UDP-glucuronosyltransferase 2B7 OS=Homo sapiens GN=UGT2B7 PE=1 SV=1	P16662	CP_HomoSapiens_9606_20140317.fasta	60 696,1	1	4	4	7	0.000589	0.102	FDGNKPDTLGLNTR	R	L	0.997	34.4	37.8	27.2	3.85	0	0	1	0	2	1 547,7815	1 916,00		2 696,49	339	352	Empty	true	P06133,A6NCP7
Liver	UGT1A	20081_i1_2	Ingel20081_MGFPeaklist (F058529)	UDP-glucuronosyltransferase 2B7 OS=Homo sapiens GN=UGT2B7 PE=1 SV=1	P16662	CP_HomoSapiens_9606_20140317.fasta	60 696,1	1	4	4	7	0.000589	0.102	TILDELIQR	K	G	0.997	58.2	37.3	25.4	0.77	0	2	0	0	2	1 100,6312	2 704,50		5 458,63	41	49	Empty	true
Liver	UGT1A	20081_i1_2	Ingel20081_MGFPeaklist (F058529)	UDP-glucuronosyltransferase 2B7 OS=Homo sapiens GN=UGT2B7 PE=1 SV=1	P16662	CP_HomoSapiens_9606_20140317.fasta	60 696,1	1	4	4	7	0.000589	0.102	VDFNTMSSTDLLNALKR	R	V	0.997	109	37.3	0	5.46	0	0	2	0	2	1 924,9798	2 830,50		37 172,2	415	431	Empty	true
Liver	UGT1A	20081_i1_2	Ingel20081_MGFPeaklist (F058529)	Glycogen [starch] synthase, liver OS=Homo sapiens GN=GYS2 PE=1 SV=2	P54840	CP_HomoSapiens_9606_20140317.fasta	80 990,8	1	3	3	5	0.000421	0.0626	GADIFLESLSR	K	L	0.997	46.5	34	24.3	2.31	0	2	0	0	2	1 207,6318	2 647,50		7 013,50	338	348	Empty	true
Liver	UGT1A	20081_i1_2	Ingel20081_MGFPeaklist (F058529)	Glycogen [starch] synthase, liver OS=Homo sapiens GN=GYS2 PE=1 SV=2	P54840	CP_HomoSapiens_9606_20140317.fasta	80 990,8	1	3	3	5	0.000421	0.0626	LSDLLDWR	R	Y	0.997	65.5	38.3	0	2.11	0	2	0	0	2	1 017,5365	2 616,00		5 840,86	592	599	Empty	true
Liver	UGT1A	20081_i1_2	Ingel20081_MGFPeaklist (F058529)	Glycogen [starch] synthase, liver OS=Homo sapiens GN=GYS2 PE=1 SV=2	P54840	CP_HomoSapiens_9606_20140317.fasta	80 990,8	1	3	3	5	0.000421	0.0626	QSLPPVTTHNMIDDSTDPILSTIRR	R	I	0.995	25.5	36	17.9	2.51	0	0	0	1	2	2 807,4360	2 666,00		6 062,39	438	462	Empty	true
Liver	UGT1A	20081_i1_2	Ingel20081_MGFPeaklist (F058529)	Tubulin beta-2A chain OS=Homo sapiens GN=TUBB2A PE=1 SV=1	Q13885	CP_HomoSapiens_9606_20140317.fasta	49 907,1	0.988	1	1	2	0.000168	0.18	AILVDLEPGTMDSVR	R	S	0.997	81.7	37.8	72.4	7.33	0	4	0	0	2	1 615,8362	2 589,50		36 176,7	63	77	Empty	false	P07437,Q5JP53
Liver	UGT1A	20081_i1_2	Ingel20081_MGFPeaklist (F058529)	Tubulin beta-2A chain OS=Homo sapiens GN=TUBB2A PE=1 SV=1	Q13885	CP_HomoSapiens_9606_20140317.fasta	49 907,1	0.988	1	1	2	0.000168	0.18	ALTVPELTQQMFDSK	R	N	0.997	41.2	37.7	21.1	2.59	0	2	0	0	2	1 707,8624	2 844,00		17 616,8	283	297	Empty	true
Liver	UGT1A	20081_i1_2	Ingel20081_MGFPeaklist (F058529)	Tubulin beta-2A chain OS=Homo sapiens GN=TUBB2A PE=1 SV=1	Q13885	CP_HomoSapiens_9606_20140317.fasta	49 907,1	0.988	1	1	2	0.000168	0.18	EVDEQMLNVQNK	K	N	0.997	46	37.5	38.2	1.51	0	1	0	0	2	1 446,6894	1 945,00		4 562,84	325	336	Empty	false	P07437,Q5JP53,P68371
Liver	UGT1A	20081_i1_2	Ingel20081_MGFPeaklist (F058529)	Tubulin beta-2A chain OS=Homo sapiens GN=TUBB2A PE=1 SV=1	Q13885	CP_HomoSapiens_9606_20140317.fasta	49 907,1	0.988	1	1	2	0.000168	0.18	ISEQFTAMFR	R	R	0.997	74.5	37.4	53.6	1.92	0	2	0	0	2	1 229,5983	2 523,50		28 804,4	381	390	Empty	false	P07437,Q5JP53,P68371
Liver	UGT1A	20081_i1_2	Ingel20081_MGFPeaklist (F058529)	Tubulin beta-2A chain OS=Homo sapiens GN=TUBB2A PE=1 SV=1	Q13885	CP_HomoSapiens_9606_20140317.fasta	49 907,1	0.988	1	1	2	0.000168	0.18	LAVNMVPFPR	K	L	0.997	68.3	37.5	55	3.92	0	2	0	0	2	1 143,6343	2 540,00		47 898,0	253	262	Empty	false	P07437,Q5JP53,P68371
Liver	UGT1A	20081_i1_2	Ingel20081_MGFPeaklist (F058529)	Tubulin beta-2A chain OS=Homo sapiens GN=TUBB2A PE=1 SV=1	Q13885	CP_HomoSapiens_9606_20140317.fasta	49 907,1	0.988	1	1	2	0.000168	0.18	MSMKEVDEQMLNVQNK	R	N	0.997	43.7	36.7	28	2.77	0	0	2	0	2	1 923,8974	2 308,50		11 082,1	321	336	Empty	false	P07437,Q5JP53,P68371
Liver	UGT1A	20081_i1_2	Ingel20081_MGFPeaklist (F058529)	Tubulin beta-2A chain OS=Homo sapiens GN=TUBB2A PE=1 SV=1	Q13885	CP_HomoSapiens_9606_20140317.fasta	49 907,1	0.988	1	1	2	0.000168	0.18	NSSYFVEWIPNNVK	K	T	0.997	49.8	37.6	47.2	3.54	0	2	4	0	2	1 696,8328	2 751,00		100118	337	350	Empty	false	P07437,Q5JP53,P68371
Liver	UGT1A	20081_i1_2	Ingel20081_MGFPeaklist (F058529)	Actin, alpha cardiac muscle 1 OS=Homo sapiens GN=ACTC1 PE=1 SV=1	P68032,P68133	CP_HomoSapiens_9606_20140317.fasta	42 020,1	1	2	2	4	0.000337	0.231	DLTDYLMK	R	I	0.997	11	36.5	8.39	1.6	0	1	0	0	2	998.486	2 441,00		4 298,78	186	193	Empty	false	P63261,P60709
Liver	UGT1A	20081_i1_2	Ingel20081_MGFPeaklist (F058529)	Actin, alpha cardiac muscle 1 OS=Homo sapiens GN=ACTC1 PE=1 SV=1	P68032,P68133	CP_HomoSapiens_9606_20140317.fasta	42 020,1	1	2	2	4	0.000337	0.231	EITALAPSTMK	K	I	0.997	51.8	38	39	2.96	0	2	0	0	2	1 161,6185	2 024,50		46 044,1	318	328	Empty	false	P63261,P60709
Liver	UGT1A	20081_i1_2	Ingel20081_MGFPeaklist (F058529)	Actin, alpha cardiac muscle 1 OS=Homo sapiens GN=ACTC1 PE=1 SV=1	P68032,P68133	CP_HomoSapiens_9606_20140317.fasta	42 020,1	1	2	2	4	0.000337	0.231	LDLAGRDLTDYLMK	R	I	0.997	45.4	37.4	39.7	5.72	0	5	2	0	2	1 623,8414	2 736,00		83 641,3	180	193	Empty	false	P63261,P60709
Liver	UGT1A	20081_i1_2	Ingel20081_MGFPeaklist (F058529)	Actin, alpha cardiac muscle 1 OS=Homo sapiens GN=ACTC1 PE=1 SV=1	P68032,P68133	CP_HomoSapiens_9606_20140317.fasta	42 020,1	1	2	2	4	0.000337	0.231	SYELPDGQVITIGNER	K	F	0.997	90.8	37.6	80.7	7.89	0	2	3	0	2	1 790,8921	2 512,00		251805	241	256	Empty	false	P63261,P60709
Liver	UGT1A	20081_i1_2	Ingel20081_MGFPeaklist (F058529)	Actin, alpha cardiac muscle 1 OS=Homo sapiens GN=ACTC1 PE=1 SV=1	P68032,P68133	CP_HomoSapiens_9606_20140317.fasta	42 020,1	1	2	2	4	0.000337	0.231	TTGIVLDSGDGVTHNVPIYEGYALPHAIMR	R	L	0.997	86.7	35.7	85.8	10.4	0	0	0	2	2	3 196,6099	2 787,00		18 305,4	150	179	Empty	true
Liver	UGT1A	20081_i1_2	Ingel20081_MGFPeaklist (F058529)	Actin, alpha cardiac muscle 1 OS=Homo sapiens GN=ACTC1 PE=1 SV=1	P68032,P68133	CP_HomoSapiens_9606_20140317.fasta	42 020,1	1	2	2	4	0.000337	0.231	YPIEHGIITNWDDMEK	K	I	0.979	30.1	36.9	28.2	0	0	0	2	0	2	1 960,9112	2 471,50		19 587,4	71	86	Empty	true
Liver	UGT1A	20081_i1_2	Ingel20081_MGFPeaklist (F058529)	Phosphorylase b kinase regulatory subunit alpha, liver isoform OS=Homo sapiens GN=PHKA2 PE=1 SV=1	P46019	CP_HomoSapiens_9606_20140317.fasta	138 411,0	1	22	27	59	0.00497	0.255	AALEAIDELDLFGAHGGRK	K	S	0.997	84	37.1	78.4	4.15	0	0	4	1	2	1 983,0297	2 820,00		85 935,5	207	225	Empty	true
Liver	UGT1A	20081_i1_2	Ingel20081_MGFPeaklist (F058529)	Phosphorylase b kinase regulatory subunit alpha, liver isoform OS=Homo sapiens GN=PHKA2 PE=1 SV=1	P46019	CP_HomoSapiens_9606_20140317.fasta	138 411,0	1	22	27	59	0.00497	0.255	AGLNQEWGLIR	K	Y	0.997	95.1	37.5	53.3	1.89	0	2	0	0	2	1 256,6747	2 521,50		73 924,3	814	824	Empty	true
Liver	UGT1A	20081_i1_2	Ingel20081_MGFPeaklist (F058529)	Phosphorylase b kinase regulatory subunit alpha, liver isoform OS=Homo sapiens GN=PHKA2 PE=1 SV=1	P46019	CP_HomoSapiens_9606_20140317.fasta	138 411,0	1	22	27	59	0.00497	0.255	AKGLEVPFVPMTLPTK	K	V	0.997	41.7	35.1	37	3.38	0	0	2	0	2	1 727,9767	2 842,50		33 279,6	706	721	Empty	true
Liver	UGT1A	20081_i1_2	Ingel20081_MGFPeaklist (F058529)	Phosphorylase b kinase regulatory subunit alpha, liver isoform OS=Homo sapiens GN=PHKA2 PE=1 SV=1	P46019	CP_HomoSapiens_9606_20140317.fasta	138 411,0	1	22	27	59	0.00497	0.255	AQPSLFVEMLR	R	L	0.997	50.1	37.9	30.3	2.39	0	1	0	0	2	1 290,6875	2 856,00		14 577,6	904	914	Empty	true
Liver	UGT1A	20081_i1_2	Ingel20081_MGFPeaklist (F058529)	Phosphorylase b kinase regulatory subunit alpha, liver isoform OS=Homo sapiens GN=PHKA2 PE=1 SV=1	P46019	CP_HomoSapiens_9606_20140317.fasta	138 411,0	1	22	27	59	0.00497	0.255	AYELEQNVVK	K	L	0.997	52.5	37.5	39.2	3.85	0	2	0	0	2	1 192,6208	1 982,00		19 670,1	74	83	Empty	true
Liver	UGT1A	20081_i1_2	Ingel20081_MGFPeaklist (F058529)	Phosphorylase b kinase regulatory subunit alpha, liver isoform OS=Homo sapiens GN=PHKA2 PE=1 SV=1	P46019	CP_HomoSapiens_9606_20140317.fasta	138 411,0	1	22	27	59	0.00497	0.255	DILSVMAK	R	A	0.966	52.3	38.1	20.7	0	0	2	0	0	2	876.486	2 330,00		12 152,0	698	705	Empty	true
Liver	UGT1A	20081_i1_2	Ingel20081_MGFPeaklist (F058529)	Phosphorylase b kinase regulatory subunit alpha, liver isoform OS=Homo sapiens GN=PHKA2 PE=1 SV=1	P46019	CP_HomoSapiens_9606_20140317.fasta	138 411,0	1	22	27	59	0.00497	0.255	EALEGILIR	R	G	0.997	69.5	36.8	47.8	2.08	0	3	0	0	2	1 013,5991	2 491,00		19 153,6	353	361	Empty	true
Liver	UGT1A	20081_i1_2	Ingel20081_MGFPeaklist (F058529)	Phosphorylase b kinase regulatory subunit alpha, liver isoform OS=Homo sapiens GN=PHKA2 PE=1 SV=1	P46019	CP_HomoSapiens_9606_20140317.fasta	138 411,0	1	22	27	59	0.00497	0.255	FAVHVESVLNRVPQPEYR	K	Q	0.997	27.1	36.7	27.1	3.92	0	0	1	0	2	2 140,1297	2 497,00		6 177,46	1120	1137	Empty	true
Liver	UGT1A	20081_i1_2	Ingel20081_MGFPeaklist (F058529)	Phosphorylase b kinase regulatory subunit alpha, liver isoform OS=Homo sapiens GN=PHKA2 PE=1 SV=1	P46019	CP_HomoSapiens_9606_20140317.fasta	138 411,0	1	22	27	59	0.00497	0.255	FSADEQFFSVGQAASSSAHSSK	R	S	0.997	85.5	35.1	85.5	12.2	0	0	2	0	2	2 275,0260	2 395,00		14 825,1	1014	1035	Empty	true
Liver	UGT1A	20081_i1_2	Ingel20081_MGFPeaklist (F058529)	Phosphorylase b kinase regulatory subunit alpha, liver isoform OS=Homo sapiens GN=PHKA2 PE=1 SV=1	P46019	CP_HomoSapiens_9606_20140317.fasta	138 411,0	1	22	27	59	0.00497	0.255	FSTSVKPDVVVQVTVLAENNHIK	R	D	0.992	23.9	32.9	23.1	1.85	0	0	0	1	2	2 524,3770	2 740,00		7 347,91	430	452	Empty	true
Liver	UGT1A	20081_i1_2	Ingel20081_MGFPeaklist (F058529)	Phosphorylase b kinase regulatory subunit alpha, liver isoform OS=Homo sapiens GN=PHKA2 PE=1 SV=1	P46019	CP_HomoSapiens_9606_20140317.fasta	138 411,0	1	22	27	59	0.00497	0.255	GDKTNQGIPELNASSVGMAK	R	A	0.997	79.6	37.4	67.9	11	0	0	2	0	2	2 017,0021	2 168,50		31 887,7	187	206	Empty	true
Liver	UGT1A	20081_i1_2	Ingel20081_MGFPeaklist (F058529)	Phosphorylase b kinase regulatory subunit alpha, liver isoform OS=Homo sapiens GN=PHKA2 PE=1 SV=1	P46019	CP_HomoSapiens_9606_20140317.fasta	138 411,0	1	22	27	59	0.00497	0.255	HGVNVQSIADIHPIQVQPGR	K	I	0.997	83.8	35.9	79.8	7.19	0	0	2	3	2	2 165,1576	2 423,00		118424	458	477	Empty	true
Liver	UGT1A	20081_i1_2	Ingel20081_MGFPeaklist (F058529)	Phosphorylase b kinase regulatory subunit alpha, liver isoform OS=Homo sapiens GN=PHKA2 PE=1 SV=1	P46019	CP_HomoSapiens_9606_20140317.fasta	138 411,0	1	22	27	59	0.00497	0.255	IGLIIQVMATELAR	R	S	0.997	101	34.7	86.2	7.08	0	1	0	0	2	1 527,8929	2 984,00		14 479,0	917	930	Empty	true
Liver	UGT1A	20081_i1_2	Ingel20081_MGFPeaklist (F058529)	Phosphorylase b kinase regulatory subunit alpha, liver isoform OS=Homo sapiens GN=PHKA2 PE=1 SV=1	P46019	CP_HomoSapiens_9606_20140317.fasta	138 411,0	1	22	27	59	0.00497	0.255	IISAPLPPEELTK	K	L	0.997	57.8	35.3	50.6	3.14	0	6	0	0	2	1 407,8096	2 357,00		28 960,0	863	875	Empty	true
Liver	UGT1A	20081_i1_2	Ingel20081_MGFPeaklist (F058529)	Phosphorylase b kinase regulatory subunit alpha, liver isoform OS=Homo sapiens GN=PHKA2 PE=1 SV=1	P46019	CP_HomoSapiens_9606_20140317.fasta	138 411,0	1	22	27	59	0.00497	0.255	KLEDGYFGGAR	R	V	0.997	37.8	36.8	24.3	2.01	0	2	1	0	2	1 212,6009	1 855,00		34 506,7	588	598	Empty	true
Liver	UGT1A	20081_i1_2	Ingel20081_MGFPeaklist (F058529)	Phosphorylase b kinase regulatory subunit alpha, liver isoform OS=Homo sapiens GN=PHKA2 PE=1 SV=1	P46019	CP_HomoSapiens_9606_20140317.fasta	138 411,0	1	22	27	59	0.00497	0.255	MTGRPTLTFPISR	R	T	0.997	60.9	37.2	48.6	6.39	0	0	1	0	2	1 476,7993	2 358,00		8 397,81	556	568	Empty	true
Liver	UGT1A	20081_i1_2	Ingel20081_MGFPeaklist (F058529)	Phosphorylase b kinase regulatory subunit alpha, liver isoform OS=Homo sapiens GN=PHKA2 PE=1 SV=1	P46019	CP_HomoSapiens_9606_20140317.fasta	138 411,0	1	22	27	59	0.00497	0.255	NLLHHILSGKEFGVER	K	S	0.997	94.9	35.9	78.2	9.47	0	0	2	2	2	1 849,0080	2 508,00		81 528,1	953	968	Empty	true
Liver	UGT1A	20081_i1_2	Ingel20081_MGFPeaklist (F058529)	Phosphorylase b kinase regulatory subunit alpha, liver isoform OS=Homo sapiens GN=PHKA2 PE=1 SV=1	P46019	CP_HomoSapiens_9606_20140317.fasta	138 411,0	1	22	27	59	0.00497	0.255	QLTVGLPPEPR	K	E	0.997	78	36.6	63.7	3.7	0	3	0	0	2	1 206,6843	2 177,00		40 773,0	850	860	Empty	true
Liver	UGT1A	20081_i1_2	Ingel20081_MGFPeaklist (F058529)	Phosphorylase b kinase regulatory subunit alpha, liver isoform OS=Homo sapiens GN=PHKA2 PE=1 SV=1	P46019	CP_HomoSapiens_9606_20140317.fasta	138 411,0	1	22	27	59	0.00497	0.255	SLNLVDSPQPLLEK	K	V	0.997	55.6	36.1	48.5	2.55	0	2	0	0	2	1 552,8583	2 512,50		34 873,0	729	742	Empty	true
Liver	UGT1A	20081_i1_2	Ingel20081_MGFPeaklist (F058529)	Phosphorylase b kinase regulatory subunit alpha, liver isoform OS=Homo sapiens GN=PHKA2 PE=1 SV=1	P46019	CP_HomoSapiens_9606_20140317.fasta	138 411,0	1	22	27	59	0.00497	0.255	TMLTNDGSDIHSAVLSTIR	R	K	0.997	69.8	37.2	56.3	5.72	0	4	1	0	2	2 031,0177	2 471,00		69 811,7	569	587	Empty	true
Liver	UGT1A	20081_i1_2	Ingel20081_MGFPeaklist (F058529)	Phosphorylase b kinase regulatory subunit alpha, liver isoform OS=Homo sapiens GN=PHKA2 PE=1 SV=1	P46019	CP_HomoSapiens_9606_20140317.fasta	138 411,0	1	22	27	59	0.00497	0.255	VADYGMWER	K	G	0.997	47.1	35.5	38.7	3.37	0	2	0	0	2	1 126,4986	2 061,00		17 519,6	178	186	Empty	true
Liver	UGT1A	20081_i1_2	Ingel20081_MGFPeaklist (F058529)	Phosphorylase b kinase regulatory subunit alpha, liver isoform OS=Homo sapiens GN=PHKA2 PE=1 SV=1	P46019	CP_HomoSapiens_9606_20140317.fasta	138 411,0	1	22	27	59	0.00497	0.255	VPVGFYQR	R	V	0.997	21.5	37.3	21.1	0.77	0	4	0	0	2	965.52	1 921,00		12 275,1	1080	1087	Empty	true
Liver	UGT1A	20081_i1_2	Ingel20081_MGFPeaklist (F058529)	Coiled-coil domain-containing protein 50 OS=Homo sapiens GN=CCDC50 PE=1 SV=1	Q8IVM0	CP_HomoSapiens_9606_20140317.fasta	35 822,2	0.988	1	1	2	0.000168	0.0392	AAQVAQDEEIAR	R	L	0.997	40.5	37.8	34.3	3.89	0	2	0	0	2	1 300,6492	1 627,50		2 869,45	196	207	Empty	true
Liver	UGT1A	20081_i1_2	Ingel20081_MGFPeaklist (F058529)	Dihydrolipoyllysine-residue acetyltransferase component of pyruvate dehydrogenase complex, mitochondrial OS=Homo sapiens GN=DLAT PE=3 SV=1	E9PEJ4,F5H7M3,H0YDD4,P10515	CP_HomoSapiens_9606_20140317.fasta	68 997,2	0.988	1	1	2	0.000168	0.0277	GVETIANDVVSLATK	K	A	0.997	94.5	37.2	88.6	5.89	0	2	0	0	2	1 516,8218	2 841,00		13 640,7	533	547	Empty	true
Liver	UGT1A	20081_i1_2	Ingel20081_MGFPeaklist (F058529)	UDP-glucuronosyltransferase 1-1 OS=Homo sapiens GN=UGT1A1 PE=1 SV=1	P22309	CP_HomoSapiens_9606_20140317.fasta	59 592,1	1	7	11	46	0.00387	0.326	AMAIADALGK	K	I	0.997	64.9	38.8	45.3	1.3	0	2	0	0	2	960.518	2 108,50		37 539,0	319	328	Empty	false	P22310,P19224,O60656
Liver	UGT1A	20081_i1_2	Ingel20081_MGFPeaklist (F058529)	UDP-glucuronosyltransferase 1-1 OS=Homo sapiens GN=UGT1A1 PE=1 SV=1	P22309	CP_HomoSapiens_9606_20140317.fasta	59 592,1	1	7	11	46	0.00387	0.326	DGAFYTLK	R	T	0.997	43.1	37.2	37.8	3.22	0	2	0	0	2	914.462	2 059,50		36 037,7	70	77	Empty	true
Liver	UGT1A	20081_i1_2	Ingel20081_MGFPeaklist (F058529)	UDP-glucuronosyltransferase 1-1 OS=Homo sapiens GN=UGT1A1 PE=1 SV=1	P22309	CP_HomoSapiens_9606_20140317.fasta	59 592,1	1	7	11	46	0.00387	0.326	DRPVEPLDLAVFWVEFVMR	K	H	0.997	75.3	36.6	71.4	12.2	0	0	2	0	2	2 318,2003	3 041,50		101048	449	467	Empty	false	P22310,P19224,O60656
Liver	UGT1A	20081_i1_2	Ingel20081_MGFPeaklist (F058529)	UDP-glucuronosyltransferase 1-1 OS=Homo sapiens GN=UGT1A1 PE=1 SV=1	P22309	CP_HomoSapiens_9606_20140317.fasta	59 592,1	1	7	11	46	0.00387	0.326	EDVKESFVSLGHNVFENDSFLQR	R	V	0.997	90.9	36.4	90.9	11.9	0	0	3	2	2	2 696,2951	2 830,00		101346	86	108	Empty	true
Liver	UGT1A	20081_i1_2	Ingel20081_MGFPeaklist (F058529)	UDP-glucuronosyltransferase 1-1 OS=Homo sapiens GN=UGT1A1 PE=1 SV=1	P22309	CP_HomoSapiens_9606_20140317.fasta	59 592,1	1	7	11	46	0.00387	0.326	ESFVSLGHNVFENDSFLQR	K	V	0.997	90	37.1	85.4	10.3	0	5	2	0	2	2 225,0621	2 821,00		52 143,1	90	108	Empty	true
Liver	UGT1A	20081_i1_2	Ingel20081_MGFPeaklist (F058529)	UDP-glucuronosyltransferase 1-1 OS=Homo sapiens GN=UGT1A1 PE=1 SV=1	P22309	CP_HomoSapiens_9606_20140317.fasta	59 592,1	1	7	11	46	0.00387	0.326	EVTVQDLLSSASVWLFR	R	S	0.997	117	36.8	105	8.24	0	3	1	0	2	1 950,0331	3 000,00		217389	241	257	Empty	true
Liver	UGT1A	20081_i1_2	Ingel20081_MGFPeaklist (F058529)	UDP-glucuronosyltransferase 1-1 OS=Homo sapiens GN=UGT1A1 PE=1 SV=1	P22309	CP_HomoSapiens_9606_20140317.fasta	59 592,1	1	7	11	46	0.00387	0.326	GAGVTLNVLEMTSEDLENALK	K	A	0.997	111	37.8	107	7.42	0	2	1	0	2	2 204,1117	2 969,00		343376	408	428	Empty	false	P22310,P19224,O60656
Liver	UGT1A	20081_i1_2	Ingel20081_MGFPeaklist (F058529)	UDP-glucuronosyltransferase 1-1 OS=Homo sapiens GN=UGT1A1 PE=1 SV=1	P22309	CP_HomoSapiens_9606_20140317.fasta	59 592,1	1	7	11	46	0.00387	0.326	GAGVTLNVLEMTSEDLENALKAVINDK	K	S	0.997	87	36	80.1	5.74	0	0	2	2	2	2 844,4662	3 021,00		159174	408	434	Empty	false	P22310,P19224,O60656
Liver	UGT1A	20081_i1_2	Ingel20081_MGFPeaklist (F058529)	UDP-glucuronosyltransferase 1-1 OS=Homo sapiens GN=UGT1A1 PE=1 SV=1	P22309	CP_HomoSapiens_9606_20140317.fasta	59 592,1	1	7	11	46	0.00387	0.326	GHEIVVLAPDASLYIR	R	D	0.997	88.8	35.6	76.1	5.6	0	11	11	0	2	1 752,9644	2 706,50		414463	54	69	Empty	true
Liver	UGT1A	20081_i1_2	Ingel20081_MGFPeaklist (F058529)	UDP-glucuronosyltransferase 1-1 OS=Homo sapiens GN=UGT1A1 PE=1 SV=1	P22309	CP_HomoSapiens_9606_20140317.fasta	59 592,1	1	7	11	46	0.00387	0.326	ILLIPVDGSHWLSMLGAIQQLQQR	K	G	0.997	119	32.9	117	8.28	0	0	2	0	2	2 716,4971	2 974,50		134706	30	53	Empty	true
Liver	UGT1A	20081_i1_2	Ingel20081_MGFPeaklist (F058529)	UDP-glucuronosyltransferase 1-1 OS=Homo sapiens GN=UGT1A1 PE=1 SV=1	P22309	CP_HomoSapiens_9606_20140317.fasta	59 592,1	1	7	11	46	0.00387	0.326	IPQTVLWR	K	Y	0.997	70.8	36.7	36.5	1.57	0	7	0	0	2	1 012,5939	2 312,00		98 148,9	329	336	Empty	false	P22310,P19224,O60656
Liver	UGT1A	20081_i1_2	Ingel20081_MGFPeaklist (F058529)	UDP-glucuronosyltransferase 1-1 OS=Homo sapiens GN=UGT1A1 PE=1 SV=1	P22309	CP_HomoSapiens_9606_20140317.fasta	59 592,1	1	7	11	46	0.00387	0.326	TYPVPFQR	K	E	0.997	36.6	37.5	27.2	2.37	0	4	0	0	2	1 007,5309	2 050,00		42 448,0	78	85	Empty	true
Liver	UGT1A	20081_i1_2	Ingel20081_MGFPeaklist (F058529)	UDP-glucuronosyltransferase 1-1 OS=Homo sapiens GN=UGT1A1 PE=1 SV=1	P22309	CP_HomoSapiens_9606_20140317.fasta	59 592,1	1	7	11	46	0.00387	0.326	WLPQNDLLGHPMTR	K	A	0.997	74.2	38.2	58	7.49	0	8	9	0	2	1 677,8532	2 489,00		593654	354	367	Empty	false	P22310,P19224,O60656
Liver	UGT1A	20081_i1_2	Ingel20081_MGFPeaklist (F058529)	Keratin, type II cytoskeletal 5 OS=Homo sapiens GN=KRT5 PE=1 SV=3	P13647	CP_HomoSapiens_9606_20140317.fasta	62 379,6	0.988	1	1	2	0.000168	0.0424	ISISTSGGSFR	R	N	0.997	78.6	36.6	62.7	4.11	0	2	0	0	2	1 111,5742	2 008,00		5 591,39	74	84	Empty	true
Liver	UGT1A	20081_i1_2	Ingel20081_MGFPeaklist (F058529)	Keratin, type II cytoskeletal 5 OS=Homo sapiens GN=KRT5 PE=1 SV=3	P13647	CP_HomoSapiens_9606_20140317.fasta	62 379,6	0.988	1	1	2	0.000168	0.0424	TLNNKFASFIDKVR	K	F	0.975	0	0	0	4.62	0	1	0	0	2	1 636,8694	2 755,00		2 375,11	174	187	Empty	false	P35908,P48668
Liver	UGT1A	20081_i1_2	Ingel20081_MGFPeaklist (F058529)	Tubulin beta-4B chain OS=Homo sapiens GN=TUBB4B PE=1 SV=1	P68371	CP_HomoSapiens_9606_20140317.fasta	49 830,7	1	5	6	10	0.000842	0.324	ALTVPELTQQMFDAK	R	N	0.997	56.7	37.6	44.6	5.96	0	2	0	0	2	1 691,8675	2 848,00		39 564,4	283	297	Empty	true
Liver	UGT1A	20081_i1_2	Ingel20081_MGFPeaklist (F058529)	Tubulin beta-4B chain OS=Homo sapiens GN=TUBB4B PE=1 SV=1	P68371	CP_HomoSapiens_9606_20140317.fasta	49 830,7	1	5	6	10	0.000842	0.324	AVLVDLEPGTMDSVR	R	S	0.997	72.7	37.6	52.1	5.14	0	1	0	0	2	1 601,8205	2 521,00		17 978,3	63	77	Empty	true
Liver	UGT1A	20081_i1_2	Ingel20081_MGFPeaklist (F058529)	Tubulin beta-4B chain OS=Homo sapiens GN=TUBB4B PE=1 SV=1	P68371	CP_HomoSapiens_9606_20140317.fasta	49 830,7	1	5	6	10	0.000842	0.324	EVDEQMLNVQNK	K	N	0.997	46	37.5	38.2	1.51	0	1	0	0	2	1 446,6894	1 945,00		4 562,84	325	336	Empty	false	P07437,Q5JP53,Q13885
Liver	UGT1A	20081_i1_2	Ingel20081_MGFPeaklist (F058529)	Tubulin beta-4B chain OS=Homo sapiens GN=TUBB4B PE=1 SV=1	P68371	CP_HomoSapiens_9606_20140317.fasta	49 830,7	1	5	6	10	0.000842	0.324	FWEVISDEHGIDPTGTYHGDSDLQLER	K	I	0.997	66.2	34.4	66.2	8.4	0	0	1	3	2	3 116,4236	2 660,00		52 102,7	20	46	Empty	true
Liver	UGT1A	20081_i1_2	Ingel20081_MGFPeaklist (F058529)	Tubulin beta-4B chain OS=Homo sapiens GN=TUBB4B PE=1 SV=1	P68371	CP_HomoSapiens_9606_20140317.fasta	49 830,7	1	5	6	10	0.000842	0.324	IMNTFSVVPSPK	R	V	0.997	76.2	37.6	63.5	2.8	0	6	0	0	2	1 319,7028	2 328,00		23 323,7	163	174	Empty	false	P07437,Q5JP53
Liver	UGT1A	20081_i1_2	Ingel20081_MGFPeaklist (F058529)	Tubulin beta-4B chain OS=Homo sapiens GN=TUBB4B PE=1 SV=1	P68371	CP_HomoSapiens_9606_20140317.fasta	49 830,7	1	5	6	10	0.000842	0.324	INVYYNEATGGK	R	Y	0.997	102	37.5	94.2	5.52	0	2	0	0	2	1 328,6481	1 866,50		8 809,59	47	58	Empty	true
Liver	UGT1A	20081_i1_2	Ingel20081_MGFPeaklist (F058529)	Tubulin beta-4B chain OS=Homo sapiens GN=TUBB4B PE=1 SV=1	P68371	CP_HomoSapiens_9606_20140317.fasta	49 830,7	1	5	6	10	0.000842	0.324	INVYYNEATGGKYVPR	R	A	0.997	112	37.6	104	9.82	0	0	1	0	2	1 843,9337	2 065,00		4 118,39	47	62	Empty	true
Liver	UGT1A	20081_i1_2	Ingel20081_MGFPeaklist (F058529)	Tubulin beta-4B chain OS=Homo sapiens GN=TUBB4B PE=1 SV=1	P68371	CP_HomoSapiens_9606_20140317.fasta	49 830,7	1	5	6	10	0.000842	0.324	ISEQFTAMFR	R	R	0.997	74.5	37.4	53.6	1.92	0	2	0	0	2	1 229,5983	2 523,50		28 804,4	381	390	Empty	false	P07437,Q5JP53,Q13885
Liver	UGT1A	20081_i1_2	Ingel20081_MGFPeaklist (F058529)	Tubulin beta-4B chain OS=Homo sapiens GN=TUBB4B PE=1 SV=1	P68371	CP_HomoSapiens_9606_20140317.fasta	49 830,7	1	5	6	10	0.000842	0.324	LAVNMVPFPR	K	L	0.997	68.3	37.5	55	3.92	0	2	0	0	2	1 143,6343	2 540,00		47 898,0	253	262	Empty	false	P07437,Q5JP53,Q13885
Liver	UGT1A	20081_i1_2	Ingel20081_MGFPeaklist (F058529)	Tubulin beta-4B chain OS=Homo sapiens GN=TUBB4B PE=1 SV=1	P68371	CP_HomoSapiens_9606_20140317.fasta	49 830,7	1	5	6	10	0.000842	0.324	MSMKEVDEQMLNVQNK	R	N	0.997	43.7	36.7	28	2.77	0	0	2	0	2	1 923,8974	2 308,50		11 082,1	321	336	Empty	false	P07437,Q5JP53,Q13885
Liver	UGT1A	20081_i1_2	Ingel20081_MGFPeaklist (F058529)	Tubulin beta-4B chain OS=Homo sapiens GN=TUBB4B PE=1 SV=1	P68371	CP_HomoSapiens_9606_20140317.fasta	49 830,7	1	5	6	10	0.000842	0.324	NSSYFVEWIPNNVK	K	T	0.997	49.8	37.6	47.2	3.54	0	2	4	0	2	1 696,8328	2 751,00		100118	337	350	Empty	false	P07437,Q5JP53,Q13885
Liver	UGT1A	20081_i1_2	Ingel20081_MGFPeaklist (F058529)	Tubulin beta-4B chain OS=Homo sapiens GN=TUBB4B PE=1 SV=1	P68371	CP_HomoSapiens_9606_20140317.fasta	49 830,7	1	5	6	10	0.000842	0.324	YLTVAAVFR	R	G	0.997	61.2	36	38	4.64	0	5	0	0	2	1 039,5934	2 629,00		29 697,0	310	318	Empty	false	P07437,Q5JP53
Liver	UGT1A	20081_i1_2	Ingel20081_MGFPeaklist (F058529)	Ig lambda chain V-I region WAH OS=Homo sapiens PE=1 SV=1	P04208	CP_HomoSapiens_9606_20140317.fasta	11 725,2	0.988	1	1	2	0.000168	0.156	QSVLTQPPSASGTPGQR	-	V	0.997	72.6	38.2	66	6.66	0	2	0	0	2	1 693,8506	1 959,00		12 216,4	1	17	Empty	true
Liver	UGT1A	20081_i1_2	Ingel20081_MGFPeaklist (F058529)	Pyruvate carboxylase, mitochondrial OS=Homo sapiens GN=PC PE=1 SV=2	P11498	CP_HomoSapiens_9606_20140317.fasta	129 634,7	1	3	3	4	0.000337	0.0424	AYVEANQMLGDLIK	K	V	0.997	22.7	37.2	16.2	2.3	0	1	0	0	2	1 564,8041	2 805,00		2 587,18	893	906	Empty	true
Liver	UGT1A	20081_i1_2	Ingel20081_MGFPeaklist (F058529)	Pyruvate carboxylase, mitochondrial OS=Homo sapiens GN=PC PE=1 SV=2	P11498	CP_HomoSapiens_9606_20140317.fasta	129 634,7	1	3	3	4	0.000337	0.0424	LDNASAFQGAVISPHYDSLLVK	R	V	0.997	35.6	36.1	29.8	3.74	0	0	2	0	2	2 345,2137	2 677,00		13 481,9	407	428	Empty	true
Liver	UGT1A	20081_i1_2	Ingel20081_MGFPeaklist (F058529)	Pyruvate carboxylase, mitochondrial OS=Homo sapiens GN=PC PE=1 SV=2	P11498	CP_HomoSapiens_9606_20140317.fasta	129 634,7	1	3	3	4	0.000337	0.0424	VVHSYEELEENYTR	R	A	0.997	53.3	36.6	40.5	3.68	0	0	1	0	2	1 767,8183	2 007,00		11 810,7	206	219	Empty	true
Liver	UGT1A	20081_i1_2	Ingel20081_MGFPeaklist (F058529)	Alcohol dehydrogenase 1C OS=Homo sapiens GN=ADH1C PE=1 SV=2	P00326	CP_HomoSapiens_9606_20140317.fasta	39 867,6	1	1	1	2	0.000168	0.181	EMTDGGVDFSFEVIGR	K	L	0.997	109	35.8	94.2	7.6	0	13	1	0	2	1 758,8005	2 812,00		95 039,4	257	272	Empty	false	P07327,P00325
Liver	UGT1A	20081_i1_2	Ingel20081_MGFPeaklist (F058529)	Alcohol dehydrogenase 1C OS=Homo sapiens GN=ADH1C PE=1 SV=2	P00326	CP_HomoSapiens_9606_20140317.fasta	39 867,6	1	1	1	2	0.000168	0.181	IDAASPLEK	K	V	0.997	54.6	37.8	40.5	0.959	0	2	0	0	2	943.51	1 747,00		10 506,7	161	169	Empty	false	P07327,P00325
Liver	UGT1A	20081_i1_2	Ingel20081_MGFPeaklist (F058529)	Alcohol dehydrogenase 1C OS=Homo sapiens GN=ADH1C PE=1 SV=2	P00326	CP_HomoSapiens_9606_20140317.fasta	39 867,6	1	1	1	2	0.000168	0.181	IIAVDINK	R	D	0.997	52.9	36.2	21.1	0.824	0	2	0	0	2	885.54	2 000,50		7 544,04	220	227	Empty	false	P07327,P00325
Liver	UGT1A	20081_i1_2	Ingel20081_MGFPeaklist (F058529)	Alcohol dehydrogenase 1C OS=Homo sapiens GN=ADH1C PE=1 SV=2	P00326	CP_HomoSapiens_9606_20140317.fasta	39 867,6	1	1	1	2	0.000168	0.181	IIAVDINKDK	R	F	0.997	57.7	36.5	2.55	1.52	0	2	0	0	2	1 128,6625	1 860,50		10 267,1	220	229	Empty	false	P07327,P00325
Liver	UGT1A	20081_i1_2	Ingel20081_MGFPeaklist (F058529)	Alcohol dehydrogenase 1C OS=Homo sapiens GN=ADH1C PE=1 SV=2	P00326	CP_HomoSapiens_9606_20140317.fasta	39 867,6	1	1	1	2	0.000168	0.181	IIAVDINKDKFAK	R	A	0.997	64.6	35.1	60.7	6.09	0	0	2	0	2	1 474,8630	2 024,00		26 242,9	220	232	Empty	false	P07327,P00325
Liver	UGT1A	20081_i1_2	Ingel20081_MGFPeaklist (F058529)	Alcohol dehydrogenase 1C OS=Homo sapiens GN=ADH1C PE=1 SV=2	P00326	CP_HomoSapiens_9606_20140317.fasta	39 867,6	1	1	1	2	0.000168	0.181	INEGFDLLR	K	S	0.997	37.3	38	24	2.36	0	2	0	0	2	1 076,5736	2 504,50		16 712,1	356	364	Empty	true
Liver	UGT1A	20081_i1_2	Ingel20081_MGFPeaklist (F058529)	Alcohol dehydrogenase 1C OS=Homo sapiens GN=ADH1C PE=1 SV=2	P00326	CP_HomoSapiens_9606_20140317.fasta	39 867,6	1	1	1	2	0.000168	0.181	LVADFMAK	K	K	0.997	40.5	36.9	32.7	1.59	0	2	0	0	2	894.475	2 097,50		65 900,0	332	339	Empty	false	P07327,P00325
Liver	UGT1A	20081_i1_2	Ingel20081_MGFPeaklist (F058529)	Alcohol dehydrogenase 1C OS=Homo sapiens GN=ADH1C PE=1 SV=2	P00326	CP_HomoSapiens_9606_20140317.fasta	39 867,6	1	1	1	2	0.000168	0.181	SQYTVVDENAVAK	F	I	0.997	0	0	0	4.12	0	1	0	0	1	1 423,7063	1 824,00		5 371,05	148	160	Empty	false	P07327,P00325
Liver	UGT1A	20081_i1_2	Ingel20081_MGFPeaklist (F058529)	Keratin, type I cytoskeletal 9 OS=Homo sapiens GN=KRT9 PE=1 SV=3	P35527	CP_HomoSapiens_9606_20140317.fasta	62 065,9	1	2	2	3	0.000253	0.0433	HGVQELEIELQSQLSK	R	K	0.997	54	36.7	40.2	6.82	0	0	1	0	2	1 837,9656	2 673,00		6 966,42	375	390	Empty	true
Liver	UGT1A	20081_i1_2	Ingel20081_MGFPeaklist (F058529)	Keratin, type I cytoskeletal 9 OS=Homo sapiens GN=KRT9 PE=1 SV=3	P35527	CP_HomoSapiens_9606_20140317.fasta	62 065,9	1	2	2	3	0.000253	0.0433	QGVDADINGLR	R	Q	0.997	71.8	37.5	55	4.85	0	2	0	0	2	1 157,5911	1 993,50		46 389,2	251	261	Empty	true
Liver	UGT1A	20081_i1_2	Ingel20081_MGFPeaklist (F058529)	60S ribosomal protein L13a (Fragment) OS=Homo sapiens GN=RPL13A PE=4 SV=2	M0QYS1	CP_HomoSapiens_9606_20140317.fasta	24 216,3	1	1	1	1	8.42e-05	0.0381	MVVPAALK	R	V	0.997	41.8	36.7	36.6	2.96	0	1	0	0	2	828.501	2 054,00		8 308,73	125	132	Empty	true
Liver	UGT1A	20081_i1_2	Ingel20081_MGFPeaklist (F058529)	ATP synthase subunit alpha, mitochondrial OS=Homo sapiens GN=ATP5A1 PE=1 SV=1	P25705	CP_HomoSapiens_9606_20140317.fasta	59 752,1	1	4	4	6	0.000505	0.0958	AVDSLVPIGR	K	G	0.997	57.7	35.7	47.2	3.12	0	2	0	0	2	1 026,5943	2 162,50		8 827,43	195	204	Empty	true
Liver	UGT1A	20081_i1_2	Ingel20081_MGFPeaklist (F058529)	ATP synthase subunit alpha, mitochondrial OS=Homo sapiens GN=ATP5A1 PE=1 SV=1	P25705	CP_HomoSapiens_9606_20140317.fasta	59 752,1	1	4	4	6	0.000505	0.0958	ILGADTSVDLEETGR	R	V	0.997	120	37.8	109	5.64	0	1	0	0	2	1 575,7863	2 173,00		5 457,38	59	73	Empty	true
Liver	UGT1A	20081_i1_2	Ingel20081_MGFPeaklist (F058529)	ATP synthase subunit alpha, mitochondrial OS=Homo sapiens GN=ATP5A1 PE=1 SV=1	P25705	CP_HomoSapiens_9606_20140317.fasta	59 752,1	1	4	4	6	0.000505	0.0958	TGAIVDVPVGEELLGR	R	V	0.997	37.3	37	28.7	1.82	0	1	0	0	2	1 624,8907	2 750,00		3 463,74	134	149	Empty	true
Liver	UGT1A	20081_i1_2	Ingel20081_MGFPeaklist (F058529)	ATP synthase subunit alpha, mitochondrial OS=Homo sapiens GN=ATP5A1 PE=1 SV=1	P25705	CP_HomoSapiens_9606_20140317.fasta	59 752,1	1	4	4	6	0.000505	0.0958	TSIAIDTIINQK	K	R	0.997	48.6	37.1	34.7	1.38	0	2	0	0	2	1 316,7422	2 438,00		6 828,61	219	230	Empty	true
Liver	UGT1A	20081_i1_2	Ingel20081_MGFPeaklist (F058529)	UDP-glucuronosyltransferase 1-4 OS=Homo sapiens GN=UGT1A4 PE=1 SV=1	P22310	CP_HomoSapiens_9606_20140317.fasta	60 025,8	1	15	24	75	0.00632	0.301	AMAIADALGK	K	I	0.997	64.9	38.8	45.3	1.3	0	2	0	0	2	960.518	2 108,50		37 539,0	320	329	Empty	true	P22309,P19224,O60656
Liver	UGT1A	20081_i1_2	Ingel20081_MGFPeaklist (F058529)	UDP-glucuronosyltransferase 1-4 OS=Homo sapiens GN=UGT1A4 PE=1 SV=1	P22310	CP_HomoSapiens_9606_20140317.fasta	60 025,8	1	15	24	75	0.00632	0.301	DRPVEPLDLAVFWVEFVMR	K	H	0.997	75.3	36.6	71.4	12.2	0	0	2	0	2	2 318,2003	3 041,50		101048	450	468	Empty	true	P22309,P19224,O60656
Liver	UGT1A	20081_i1_2	Ingel20081_MGFPeaklist (F058529)	UDP-glucuronosyltransferase 1-4 OS=Homo sapiens GN=UGT1A4 PE=1 SV=1	P22310	CP_HomoSapiens_9606_20140317.fasta	60 025,8	1	15	24	75	0.00632	0.301	EFDRVTLGYTQGFFETEHLLK	K	R	0.997	25.1	36.9	25.1	2.82	0	0	1	0	2	2 530,2615	2 851,00		13 638,9	88	108	Empty	true
Liver	UGT1A	20081_i1_2	Ingel20081_MGFPeaklist (F058529)	UDP-glucuronosyltransferase 1-4 OS=Homo sapiens GN=UGT1A4 PE=1 SV=1	P22310	CP_HomoSapiens_9606_20140317.fasta	60 025,8	1	15	24	75	0.00632	0.301	EFDRVTLGYTQGFFETEHLLKR	K	Y	0.997	50.3	36.4	47.8	5.08	0	0	0	2	2	2 686,3626	2 826,00		9 883,90	88	109	Empty	true
Liver	UGT1A	20081_i1_2	Ingel20081_MGFPeaklist (F058529)	UDP-glucuronosyltransferase 1-4 OS=Homo sapiens GN=UGT1A4 PE=1 SV=1	P22310	CP_HomoSapiens_9606_20140317.fasta	60 025,8	1	15	24	75	0.00632	0.301	GAGVTLNVLEMTSEDLENALK	K	A	0.997	111	37.8	107	7.42	0	2	1	0	2	2 204,1117	2 969,00		343376	409	429	Empty	true	P22309,P19224,O60656
Liver	UGT1A	20081_i1_2	Ingel20081_MGFPeaklist (F058529)	UDP-glucuronosyltransferase 1-4 OS=Homo sapiens GN=UGT1A4 PE=1 SV=1	P22310	CP_HomoSapiens_9606_20140317.fasta	60 025,8	1	15	24	75	0.00632	0.301	GAGVTLNVLEMTSEDLENALKAVINDK	K	S	0.997	87	36	80.1	5.74	0	0	2	2	2	2 844,4662	3 021,00		159174	409	435	Empty	true	P22309,P19224,O60656
Liver	UGT1A	20081_i1_2	Ingel20081_MGFPeaklist (F058529)	UDP-glucuronosyltransferase 1-4 OS=Homo sapiens GN=UGT1A4 PE=1 SV=1	P22310	CP_HomoSapiens_9606_20140317.fasta	60 025,8	1	15	24	75	0.00632	0.301	GHQAVVLTPEVNMHIKEEK	R	F	0.997	77.7	36.4	63.8	10.6	0	0	1	1	2	2 159,1279	2 078,00		75 106,6	55	73	Empty	true
Liver	UGT1A	20081_i1_2	Ingel20081_MGFPeaklist (F058529)	UDP-glucuronosyltransferase 1-4 OS=Homo sapiens GN=UGT1A4 PE=1 SV=1	P22310	CP_HomoSapiens_9606_20140317.fasta	60 025,8	1	15	24	75	0.00632	0.301	GKVLVVPTDGSPWLSMR	S	E	0.997	0	0	0	6	0	1	0	0	1	1 841,9944	2 693,00		2 676,61	29	45	Empty	true
Liver	UGT1A	20081_i1_2	Ingel20081_MGFPeaklist (F058529)	UDP-glucuronosyltransferase 1-4 OS=Homo sapiens GN=UGT1A4 PE=1 SV=1	P22310	CP_HomoSapiens_9606_20140317.fasta	60 025,8	1	15	24	75	0.00632	0.301	IPQTVLWR	K	Y	0.997	70.8	36.7	36.5	1.57	0	7	0	0	2	1 012,5939	2 312,00		98 148,9	330	337	Empty	true	P22309,P19224,O60656
Liver	UGT1A	20081_i1_2	Ingel20081_MGFPeaklist (F058529)	UDP-glucuronosyltransferase 1-4 OS=Homo sapiens GN=UGT1A4 PE=1 SV=1	P22310	CP_HomoSapiens_9606_20140317.fasta	60 025,8	1	15	24	75	0.00632	0.301	LLTTNSDHMTFLQR	K	V	0.997	117	37.7	94.3	9.39	0	2	8	0	2	1 676,8426	2 254,00		171737	197	210	Empty	true
Liver	UGT1A	20081_i1_2	Ingel20081_MGFPeaklist (F058529)	UDP-glucuronosyltransferase 1-4 OS=Homo sapiens GN=UGT1A4 PE=1 SV=1	P22310	CP_HomoSapiens_9606_20140317.fasta	60 025,8	1	15	24	75	0.00632	0.301	VLVVPTDGSPWLSMR	K	E	0.997	118	37.5	105	5.8	0	4	6	0	2	1 656,8779	2 826,00		312232	31	45	Empty	true
Liver	UGT1A	20081_i1_2	Ingel20081_MGFPeaklist (F058529)	UDP-glucuronosyltransferase 1-4 OS=Homo sapiens GN=UGT1A4 PE=1 SV=1	P22310	CP_HomoSapiens_9606_20140317.fasta	60 025,8	1	15	24	75	0.00632	0.301	VTLGYTQGFFETEHLLK	R	R	0.997	56	37.2	56	4.64	0	2	6	0	2	1 983,0224	2 833,50		157277	92	108	Empty	true
Liver	UGT1A	20081_i1_2	Ingel20081_MGFPeaklist (F058529)	UDP-glucuronosyltransferase 1-4 OS=Homo sapiens GN=UGT1A4 PE=1 SV=1	P22310	CP_HomoSapiens_9606_20140317.fasta	60 025,8	1	15	24	75	0.00632	0.301	VTLGYTQGFFETEHLLKR	R	Y	0.997	99.6	36.2	97.4	7.21	0	0	2	2	2	2 139,1235	2 737,50		47 397,7	92	109	Empty	true
Liver	UGT1A	20081_i1_2	Ingel20081_MGFPeaklist (F058529)	UDP-glucuronosyltransferase 1-4 OS=Homo sapiens GN=UGT1A4 PE=1 SV=1	P22310	CP_HomoSapiens_9606_20140317.fasta	60 025,8	1	15	24	75	0.00632	0.301	WLPQNDLLGHPMTR	K	A	0.997	74.2	38.2	58	7.49	0	8	9	0	2	1 677,8532	2 489,00		593654	355	368	Empty	true	P22309,P19224,O60656
Liver	UGT1A	20081_i1_2	Ingel20081_MGFPeaklist (F058529)	UDP-glucuronosyltransferase 1-4 OS=Homo sapiens GN=UGT1A4 PE=1 SV=1	P22310	CP_HomoSapiens_9606_20140317.fasta	60 025,8	1	15	24	75	0.00632	0.301	YLSIPAVFFWR	K	Y	0.997	51.8	37.1	41.7	5.21	0	2	0	0	2	1 398,7568	2 974,00		75 387,1	164	174	Empty	true
Liver	UGT1A	20081_i1_2	Ingel20081_MGFPeaklist (F058529)	40S ribosomal protein S3 OS=Homo sapiens GN=RPS3 PE=1 SV=2	P23396	CP_HomoSapiens_9606_20140317.fasta	26 688,6	1	2	2	4	0.000337	0.132	FVDGLMIHSGDPVNYYVDTAVR	K	H	0.997	45.8	36.9	43.1	5.17	0	0	2	0	2	2 468,1916	2 751,50		16 323,9	152	173	Empty	true
Liver	UGT1A	20081_i1_2	Ingel20081_MGFPeaklist (F058529)	40S ribosomal protein S3 OS=Homo sapiens GN=RPS3 PE=1 SV=2	P23396	CP_HomoSapiens_9606_20140317.fasta	26 688,6	1	2	2	4	0.000337	0.132	IMLPWDPTGK	K	I	0.997	49.7	37.7	40.4	2.92	0	2	0	0	2	1 157,6026	2 688,00		5 195,63	188	197	Empty	true
Liver	UGT1A	20081_i1_2	Ingel20081_MGFPeaklist (F058529)	Reticulocalbin-1 OS=Homo sapiens GN=RCN1 PE=1 SV=1	Q15293	CP_HomoSapiens_9606_20140317.fasta	38 891,2	0.988	1	1	1	8.42e-05	0.0363	AADLNGDLTATR	K	E	0.997	93.9	38.2	78.3	4.2	0	1	0	0	2	1 217,6122	1 822,00		3 523,40	177	188	Empty	true
Liver	UGT1A	20081_i1_2	Ingel20081_MGFPeaklist (F058529)	Hemoglobin subunit beta OS=Homo sapiens GN=HBB PE=1 SV=2	P68871	CP_HomoSapiens_9606_20140317.fasta	15 998,0	0.988	1	1	2	0.000168	0.068	LLVVYPWTQR	R	F	0.997	32.4	36.9	23.4	0.678	0	2	0	0	2	1 274,7256	2 698,00		6 162,79	32	41	Empty	true
Liver	UGT1A	20081_i1_2	Ingel20081_MGFPeaklist (F058529)	40S ribosomal protein S25 OS=Homo sapiens GN=RPS25 PE=1 SV=1	P62851	CP_HomoSapiens_9606_20140317.fasta	13 743,0	0.988	1	1	1	8.42e-05	0.08	LITPAVVSER	K	L	0.997	58.6	35.6	47.2	3.08	0	1	0	0	2	1 084,6361	2 044,00		3 322,26	67	76	Empty	true
Liver	UGT1A	20081_i1_2	Ingel20081_MGFPeaklist (F058529)	60S ribosomal protein L7 OS=Homo sapiens GN=RPL7 PE=1 SV=1	P18124	CP_HomoSapiens_9606_20140317.fasta	29 227,7	1	3	3	6	0.000505	0.177	IALTDNALIAR	R	S	0.997	69.8	35.9	54.9	2.42	0	2	0	0	2	1 170,6842	2 297,00		15 967,2	167	177	Empty	true
Liver	UGT1A	20081_i1_2	Ingel20081_MGFPeaklist (F058529)	60S ribosomal protein L7 OS=Homo sapiens GN=RPL7 PE=1 SV=1	P18124	CP_HomoSapiens_9606_20140317.fasta	29 227,7	1	3	3	6	0.000505	0.177	IVEPYIAWGYPNLK	R	S	0.997	61.9	37.1	44.2	3.85	0	2	0	0	2	1 662,8891	2 826,50		25 394,6	135	148	Empty	true
Liver	UGT1A	20081_i1_2	Ingel20081_MGFPeaklist (F058529)	60S ribosomal protein L7 OS=Homo sapiens GN=RPL7 PE=1 SV=1	P18124	CP_HomoSapiens_9606_20140317.fasta	29 227,7	1	3	3	6	0.000505	0.177	TTHFVEGGDAGNREDQINR	K	L	0.997	56.9	36.2	49	6.68	0	0	0	2	2	2 115,9804	1 671,00		9 788,67	224	242	Empty	true
Liver	UGT1A	20081_i1_2	Ingel20081_MGFPeaklist (F058529)	40S ribosomal protein S8 OS=Homo sapiens GN=RPS8 PE=1 SV=2	P62241,Q5JR95	CP_HomoSapiens_9606_20140317.fasta	24 206,4	1	2	2	3	0.000253	0.139	ADGYVLEGKELEFYLR	R	K	0.997	70.3	37.2	57.1	6.27	0	0	1	0	2	1 901,9645	2 783,00		2 822,72	185	200	Empty	true
Liver	UGT1A	20081_i1_2	Ingel20081_MGFPeaklist (F058529)	40S ribosomal protein S8 OS=Homo sapiens GN=RPS8 PE=1 SV=2	P62241,Q5JR95	CP_HomoSapiens_9606_20140317.fasta	24 206,4	1	2	2	3	0.000253	0.139	QWYESHYALPLGR	R	K	0.997	40.8	37.7	39.3	4.6	0	0	2	0	2	1 619,7965	2 461,00		25 211,9	111	123	Empty	true
Liver	UGT1A	20081_i1_2	Ingel20081_MGFPeaklist (F058529)	Ig heavy chain V-III region VH26 OS=Homo sapiens PE=1 SV=1	P01764	CP_HomoSapiens_9606_20140317.fasta	12 582,6	1	2	2	2	0.000168	0.256	EVQLLESGGGLVQPGGSLR	C	L	0.997	28.2	36.3	20.8	3.1	0	1	0	0	1	1 896,0188	2 519,00		5 034,98	20	38	Empty	true
Liver	UGT1A	20081_i1_2	Ingel20081_MGFPeaklist (F058529)	Ig heavy chain V-III region VH26 OS=Homo sapiens PE=1 SV=1	P01764	CP_HomoSapiens_9606_20140317.fasta	12 582,6	1	2	2	2	0.000168	0.256	NTLYLQMNSLR	K	A	0.997	38.5	37.4	0	1.38	0	1	0	0	2	1 352,6991	2 430,00		2 106,12	96	106	Empty	true
Liver	UGT1A	20081_i1_2	Ingel20081_MGFPeaklist (F058529)	Ig gamma-2 chain C region OS=Homo sapiens GN=IGHG2 PE=1 SV=2	P01859	CP_HomoSapiens_9606_20140317.fasta	35 899,2	1	2	3	5	0.000421	0.153	FNWYVDGVEVHNAK	Q	T	0.997	69.1	37.9	64.9	3	0	2	7	0	1	1 677,8019	2 420,00		186636	154	167	Empty	false	P01861,P01857
Liver	UGT1A	20081_i1_2	Ingel20081_MGFPeaklist (F058529)	Ig gamma-2 chain C region OS=Homo sapiens GN=IGHG2 PE=1 SV=2	P01859	CP_HomoSapiens_9606_20140317.fasta	35 899,2	1	2	3	5	0.000421	0.153	TTPPMLDSDGSFFLYSK	K	L	0.997	46.5	36.8	40.3	4.68	0	2	0	0	2	1 905,8941	2 807,00		7 979,31	272	288	Empty	true
Liver	UGT1A	20081_i1_2	Ingel20081_MGFPeaklist (F058529)	Ig gamma-2 chain C region OS=Homo sapiens GN=IGHG2 PE=1 SV=2	P01859	CP_HomoSapiens_9606_20140317.fasta	35 899,2	1	2	3	5	0.000421	0.153	VVSVLTVVHQDWLNGKEYK	R	C	0.997	51.2	35.3	51.2	5.15	0	0	1	2	2	2 214,1918	2 805,00		17 982,0	181	199	Empty	true
Liver	UGT1A	20081_i1_2	Ingel20081_MGFPeaklist (F058529)	Phosphoenolpyruvate carboxykinase [GTP], mitochondrial OS=Homo sapiens GN=PCK2 PE=1 SV=3	Q16822	CP_HomoSapiens_9606_20140317.fasta	70 730,9	1	10	10	17	0.00143	0.202	AIDTTQLFSLPKDFWEQEVR	R	D	0.997	81.4	36.8	67.2	7.24	0	0	1	0	2	2 423,2244	2 940,00		40 902,6	589	608	Empty	true
Liver	UGT1A	20081_i1_2	Ingel20081_MGFPeaklist (F058529)	Phosphoenolpyruvate carboxykinase [GTP], mitochondrial OS=Homo sapiens GN=PCK2 PE=1 SV=3	Q16822	CP_HomoSapiens_9606_20140317.fasta	70 730,9	1	10	10	17	0.00143	0.202	DEAGHFLWPGFGENAR	R	V	0.997	43.6	36.4	38.2	4.21	0	0	2	0	2	1 802,8246	2 700,00		23 614,2	538	553	Empty	true
Liver	UGT1A	20081_i1_2	Ingel20081_MGFPeaklist (F058529)	Phosphoenolpyruvate carboxykinase [GTP], mitochondrial OS=Homo sapiens GN=PCK2 PE=1 SV=3	Q16822	CP_HomoSapiens_9606_20140317.fasta	70 730,9	1	10	10	17	0.00143	0.202	EGALDLSGLR	K	A	0.997	72	38.1	42.2	2.6	0	1	0	0	2	1 030,5529	2 224,00		8 938,64	579	588	Empty	true
Liver	UGT1A	20081_i1_2	Ingel20081_MGFPeaklist (F058529)	Phosphoenolpyruvate carboxykinase [GTP], mitochondrial OS=Homo sapiens GN=PCK2 PE=1 SV=3	Q16822	CP_HomoSapiens_9606_20140317.fasta	70 730,9	1	10	10	17	0.00143	0.202	EIISFGSGYGGNSLLGK	R	K	0.997	34.1	37.7	30.7	2.42	0	2	0	0	2	1 698,8699	2 609,50		8 935,34	245	261	Empty	true
Liver	UGT1A	20081_i1_2	Ingel20081_MGFPeaklist (F058529)	Phosphoenolpyruvate carboxykinase [GTP], mitochondrial OS=Homo sapiens GN=PCK2 PE=1 SV=3	Q16822	CP_HomoSapiens_9606_20140317.fasta	70 730,9	1	10	10	17	0.00143	0.202	EIISFGSGYGGNSLLGKK	R	C	0.997	124	36.8	106	11	0	0	2	0	2	1 826,9649	2 514,00		30 356,7	245	262	Empty	true
Liver	UGT1A	20081_i1_2	Ingel20081_MGFPeaklist (F058529)	Phosphoenolpyruvate carboxykinase [GTP], mitochondrial OS=Homo sapiens GN=PCK2 PE=1 SV=3	Q16822	CP_HomoSapiens_9606_20140317.fasta	70 730,9	1	10	10	17	0.00143	0.202	EVLAELEALER	K	R	0.997	61.9	37.4	32.3	2.96	0	2	0	0	2	1 271,6842	2 702,50		2 946,10	625	635	Empty	true
Liver	UGT1A	20081_i1_2	Ingel20081_MGFPeaklist (F058529)	Phosphoenolpyruvate carboxykinase [GTP], mitochondrial OS=Homo sapiens GN=PCK2 PE=1 SV=3	Q16822	CP_HomoSapiens_9606_20140317.fasta	70 730,9	1	10	10	17	0.00143	0.202	GQLGNWMSPADFQR	R	A	0.997	70.7	36.7	63.5	6.89	0	2	0	0	2	1 606,7432	2 524,00		24 870,1	129	142	Empty	true
Liver	UGT1A	20081_i1_2	Ingel20081_MGFPeaklist (F058529)	Phosphoenolpyruvate carboxykinase [GTP], mitochondrial OS=Homo sapiens GN=PCK2 PE=1 SV=3	Q16822	CP_HomoSapiens_9606_20140317.fasta	70 730,9	1	10	10	17	0.00143	0.202	LGTPVLQALGDGDFVK	R	C	0.997	71.2	36.9	68.1	8.7	0	2	0	0	2	1 629,8850	2 824,00		15 489,9	194	209	Empty	true
Liver	UGT1A	20081_i1_2	Ingel20081_MGFPeaklist (F058529)	Phosphoenolpyruvate carboxykinase [GTP], mitochondrial OS=Homo sapiens GN=PCK2 PE=1 SV=3	Q16822	CP_HomoSapiens_9606_20140317.fasta	70 730,9	1	10	10	17	0.00143	0.202	TLIGHVPDQR	K	E	0.997	48.9	37.2	36.9	3.7	0	2	0	0	2	1 135,6220	1 787,50		5 188,01	235	244	Empty	true
Liver	UGT1A	20081_i1_2	Ingel20081_MGFPeaklist (F058529)	Phosphoenolpyruvate carboxykinase [GTP], mitochondrial OS=Homo sapiens GN=PCK2 PE=1 SV=3	Q16822	CP_HomoSapiens_9606_20140317.fasta	70 730,9	1	10	10	17	0.00143	0.202	VLSGDLGQLPTGIR	R	D	0.997	65.7	36.8	52.9	3.59	0	1	0	0	2	1 425,8063	2 458,00		3 538,06	32	45	Empty	true
Liver	UGT1A	20081_i1_2	Ingel20081_MGFPeaklist (F058529)	Ig kappa chain C region OS=Homo sapiens GN=IGKC PE=1 SV=1	P01834	CP_HomoSapiens_9606_20140317.fasta	11 608,6	1	3	5	19	0.0016	0.491	TVAAPSVFIFPPSDEQLK	-	S	0.997	51	36.9	44	4.22	0	10	3	0	2	1 946,0271	2 840,00		258017	1	18	Empty	true
Liver	UGT1A	20081_i1_2	Ingel20081_MGFPeaklist (F058529)	Ig kappa chain C region OS=Homo sapiens GN=IGKC PE=1 SV=1	P01834	CP_HomoSapiens_9606_20140317.fasta	11 608,6	1	3	5	19	0.0016	0.491	VDNALQSGNSQESVTEQDSK	K	D	0.997	70.4	35.8	68.4	4.96	0	1	2	0	2	2 135,9688	1 648,00		12 192,0	42	61	Empty	true
Liver	UGT1A	20081_i1_2	Ingel20081_MGFPeaklist (F058529)	Ig kappa chain C region OS=Homo sapiens GN=IGKC PE=1 SV=1	P01834	CP_HomoSapiens_9606_20140317.fasta	11 608,6	1	3	5	19	0.0016	0.491	VDNALQSGNSQESVTEQDSKDSTYSLSSTLTLSK	K	A	0.997	53.6	34.8	52.5	4.92	0	0	0	3	2	3 619,7095	2 423,00		21 424,7	42	75	Empty	true
Liver	UGT1A	20081_i1_2	Ingel20081_MGFPeaklist (F058529)	40S ribosomal protein S15 OS=Homo sapiens GN=RPS15 PE=3 SV=1	K7ELC2,P62841	CP_HomoSapiens_9606_20140317.fasta	17 040,8	0.988	1	1	1	8.42e-05	0.145	GVDLDQLLDMSYEQLMQLYSAR	R	Q	0.997	86.9	36.6	85.1	5.01	0	0	1	0	2	2 588,2374	2 986,00		15 322,7	19	40	Empty	true
Liver	UGT1A	20081_i1_2	Ingel20081_MGFPeaklist (F058529)	Long-chain-fatty-acid--CoA ligase 1 OS=Homo sapiens GN=ACSL1 PE=2 SV=1	B7Z452,E7EPM6,P33121	CP_HomoSapiens_9606_20140317.fasta	77 945,1	1	2	2	4	0.000337	0.0372	LAQGEYIAPEKIENIYMR	K	S	0.997	61.1	36.9	61.1	5.82	0	0	2	0	2	2 138,0952	2 505,50		19 556,5	562	579	Empty	true
Liver	UGT1A	20081_i1_2	Ingel20081_MGFPeaklist (F058529)	Long-chain-fatty-acid--CoA ligase 1 OS=Homo sapiens GN=ACSL1 PE=2 SV=1	B7Z452,E7EPM6,P33121	CP_HomoSapiens_9606_20140317.fasta	77 945,1	1	2	2	4	0.000337	0.0372	WLLDFASK	R	R	0.997	35.6	37.5	26.4	1.01	0	2	0	0	2	979.525	2 796,00		5 236,18	388	395	Empty	true
Liver	UGT1A	20081_i1_2	Ingel20081_MGFPeaklist (F058529)	Actin, cytoplasmic 1 OS=Homo sapiens GN=ACTB PE=1 SV=1	P60709,P63261	CP_HomoSapiens_9606_20140317.fasta	41 737,8	1	10	16	37	0.00312	0.357	DLTDYLMK	R	I	0.997	11	36.5	8.39	1.6	0	1	0	0	2	998.486	2 441,00		4 298,78	184	191	Empty	true	P68032,P68133
Liver	UGT1A	20081_i1_2	Ingel20081_MGFPeaklist (F058529)	Actin, cytoplasmic 1 OS=Homo sapiens GN=ACTB PE=1 SV=1	P60709,P63261	CP_HomoSapiens_9606_20140317.fasta	41 737,8	1	10	16	37	0.00312	0.357	DLYANTVLSGGTTMYPGIADR	K	M	0.997	119	36.7	110	11.8	0	5	2	0	2	2 215,0702	2 633,00		50 527,0	292	312	Empty	true
Liver	UGT1A	20081_i1_2	Ingel20081_MGFPeaklist (F058529)	Actin, cytoplasmic 1 OS=Homo sapiens GN=ACTB PE=1 SV=1	P60709,P63261	CP_HomoSapiens_9606_20140317.fasta	41 737,8	1	10	16	37	0.00312	0.357	EITALAPSTMK	K	I	0.997	51.8	38	39	2.96	0	2	0	0	2	1 161,6185	2 024,50		46 044,1	316	326	Empty	true	P68032,P68133
Liver	UGT1A	20081_i1_2	Ingel20081_MGFPeaklist (F058529)	Actin, cytoplasmic 1 OS=Homo sapiens GN=ACTB PE=1 SV=1	P60709,P63261	CP_HomoSapiens_9606_20140317.fasta	41 737,8	1	10	16	37	0.00312	0.357	GYSFTTTAER	R	E	0.997	48.7	37.2	40.8	3.19	0	1	0	0	2	1 132,5269	1 836,00		4 689,76	197	206	Empty	true
Liver	UGT1A	20081_i1_2	Ingel20081_MGFPeaklist (F058529)	Actin, cytoplasmic 1 OS=Homo sapiens GN=ACTB PE=1 SV=1	P60709,P63261	CP_HomoSapiens_9606_20140317.fasta	41 737,8	1	10	16	37	0.00312	0.357	LDLAGRDLTDYLMK	R	I	0.997	45.4	37.4	39.7	5.72	0	5	2	0	2	1 623,8414	2 736,00		83 641,3	178	191	Empty	true	P68032,P68133
Liver	UGT1A	20081_i1_2	Ingel20081_MGFPeaklist (F058529)	Actin, cytoplasmic 1 OS=Homo sapiens GN=ACTB PE=1 SV=1	P60709,P63261	CP_HomoSapiens_9606_20140317.fasta	41 737,8	1	10	16	37	0.00312	0.357	QEYDESGPSIVHR	K	K	0.997	70.9	36.2	62.7	4.74	0	2	1	0	2	1 516,7027	1 721,00		21 484,3	360	372	Empty	true
Liver	UGT1A	20081_i1_2	Ingel20081_MGFPeaklist (F058529)	Actin, cytoplasmic 1 OS=Homo sapiens GN=ACTB PE=1 SV=1	P60709,P63261	CP_HomoSapiens_9606_20140317.fasta	41 737,8	1	10	16	37	0.00312	0.357	QEYDESGPSIVHRK	K	C	0.997	89	37.4	48.2	9.06	0	0	2	0	2	1 644,7977	1 658,00		3 443,47	360	373	Empty	true
Liver	UGT1A	20081_i1_2	Ingel20081_MGFPeaklist (F058529)	Actin, cytoplasmic 1 OS=Homo sapiens GN=ACTB PE=1 SV=1	P60709,P63261	CP_HomoSapiens_9606_20140317.fasta	41 737,8	1	10	16	37	0.00312	0.357	SYELPDGQVITIGNER	K	F	0.997	90.8	37.6	80.7	7.89	0	2	3	0	2	1 790,8921	2 512,00		251805	239	254	Empty	true	P68032,P68133
Liver	UGT1A	20081_i1_2	Ingel20081_MGFPeaklist (F058529)	Actin, cytoplasmic 1 OS=Homo sapiens GN=ACTB PE=1 SV=1	P60709,P63261	CP_HomoSapiens_9606_20140317.fasta	41 737,8	1	10	16	37	0.00312	0.357	TTGIVMDSGDGVTHTVPIYEGYALPHAILR	R	L	0.997	70.1	35.3	70.1	7.74	0	0	4	2	2	3 183,6147	2 827,00		131788	148	177	Empty	true
Liver	UGT1A	20081_i1_2	Ingel20081_MGFPeaklist (F058529)	Actin, cytoplasmic 1 OS=Homo sapiens GN=ACTB PE=1 SV=1	P60709,P63261	CP_HomoSapiens_9606_20140317.fasta	41 737,8	1	10	16	37	0.00312	0.357	VAPEEHPVLLTEAPLNPK	R	A	0.997	38.5	36.4	22.8	5.85	0	0	3	0	2	1 954,0646	2 384,00		73 106,8	96	113	Empty	true
Liver	UGT1A	20081_i1_2	Ingel20081_MGFPeaklist (F058529)	UDP-glucuronosyltransferase 1-6 OS=Homo sapiens GN=UGT1A6 PE=1 SV=2	P19224	CP_HomoSapiens_9606_20140317.fasta	60 752,0	1	5	7	13	0.00109	0.256	AMAIADALGK	K	I	0.997	64.9	38.8	45.3	1.3	0	2	0	0	2	960.518	2 108,50		37 539,0	318	327	Empty	false	P22309,P22310,O60656
Liver	UGT1A	20081_i1_2	Ingel20081_MGFPeaklist (F058529)	UDP-glucuronosyltransferase 1-6 OS=Homo sapiens GN=UGT1A6 PE=1 SV=2	P19224	CP_HomoSapiens_9606_20140317.fasta	60 752,0	1	5	7	13	0.00109	0.256	DRPVEPLDLAVFWVEFVMR	K	H	0.997	75.3	36.6	71.4	12.2	0	0	2	0	2	2 318,2003	3 041,50		101048	448	466	Empty	false	P22309,P22310,O60656
Liver	UGT1A	20081_i1_2	Ingel20081_MGFPeaklist (F058529)	UDP-glucuronosyltransferase 1-6 OS=Homo sapiens GN=UGT1A6 PE=1 SV=2	P19224	CP_HomoSapiens_9606_20140317.fasta	60 752,0	1	5	7	13	0.00109	0.256	DVDIITLYQK	R	V	0.997	46.8	37.1	36.9	3.28	0	2	0	0	2	1 207,6571	2 483,00		29 480,9	240	249	Empty	true
Liver	UGT1A	20081_i1_2	Ingel20081_MGFPeaklist (F058529)	UDP-glucuronosyltransferase 1-6 OS=Homo sapiens GN=UGT1A6 PE=1 SV=2	P19224	CP_HomoSapiens_9606_20140317.fasta	60 752,0	1	5	7	13	0.00109	0.256	GAGVTLNVLEMTSEDLENALK	K	A	0.997	111	37.8	107	7.42	0	2	1	0	2	2 204,1117	2 969,00		343376	407	427	Empty	false	P22309,P22310,O60656
Liver	UGT1A	20081_i1_2	Ingel20081_MGFPeaklist (F058529)	UDP-glucuronosyltransferase 1-6 OS=Homo sapiens GN=UGT1A6 PE=1 SV=2	P19224	CP_HomoSapiens_9606_20140317.fasta	60 752,0	1	5	7	13	0.00109	0.256	GAGVTLNVLEMTSEDLENALKAVINDK	K	S	0.997	87	36	80.1	5.74	0	0	2	2	2	2 844,4662	3 021,00		159174	407	433	Empty	false	P22309,P22310,O60656
Liver	UGT1A	20081_i1_2	Ingel20081_MGFPeaklist (F058529)	UDP-glucuronosyltransferase 1-6 OS=Homo sapiens GN=UGT1A6 PE=1 SV=2	P19224	CP_HomoSapiens_9606_20140317.fasta	60 752,0	1	5	7	13	0.00109	0.256	IPQTVLWR	K	Y	0.997	70.8	36.7	36.5	1.57	0	7	0	0	2	1 012,5939	2 312,00		98 148,9	328	335	Empty	false	P22309,P22310,O60656
Liver	UGT1A	20081_i1_2	Ingel20081_MGFPeaklist (F058529)	UDP-glucuronosyltransferase 1-6 OS=Homo sapiens GN=UGT1A6 PE=1 SV=2	P19224	CP_HomoSapiens_9606_20140317.fasta	60 752,0	1	5	7	13	0.00109	0.256	KIYPVPYDQEELKNR	R	Y	0.997	90	36.9	80.3	7.52	0	0	1	3	2	1 891,9914	1 998,00		73 374,1	76	90	Empty	true
Liver	UGT1A	20081_i1_2	Ingel20081_MGFPeaklist (F058529)	UDP-glucuronosyltransferase 1-6 OS=Homo sapiens GN=UGT1A6 PE=1 SV=2	P19224	CP_HomoSapiens_9606_20140317.fasta	60 752,0	1	5	7	13	0.00109	0.256	SFLTAPQTEYR	R	N	0.997	61.5	37.3	54.3	4.03	0	2	0	0	2	1 312,6532	2 082,50		19 698,3	103	113	Empty	true
Liver	UGT1A	20081_i1_2	Ingel20081_MGFPeaklist (F058529)	UDP-glucuronosyltransferase 1-6 OS=Homo sapiens GN=UGT1A6 PE=1 SV=2	P19224	CP_HomoSapiens_9606_20140317.fasta	60 752,0	1	5	7	13	0.00109	0.256	SPDPVSYIPR	R	C	0.997	56.1	38.1	35.1	4.74	0	2	0	0	2	1 130,5841	2 162,50		13 390,8	185	194	Empty	true
Liver	UGT1A	20081_i1_2	Ingel20081_MGFPeaklist (F058529)	UDP-glucuronosyltransferase 1-6 OS=Homo sapiens GN=UGT1A6 PE=1 SV=2	P19224	CP_HomoSapiens_9606_20140317.fasta	60 752,0	1	5	7	13	0.00109	0.256	WLPQNDLLGHPMTR	K	A	0.997	74.2	38.2	58	7.49	0	8	9	0	2	1 677,8532	2 489,00		593654	353	366	Empty	false	P22309,P22310,O60656
Liver	UGT1A	20081_i1_2	Ingel20081_MGFPeaklist (F058529)	UDP-glucuronosyltransferase 1-6 OS=Homo sapiens GN=UGT1A6 PE=1 SV=2	P19224	CP_HomoSapiens_9606_20140317.fasta	60 752,0	1	5	7	13	0.00109	0.256	YQSFGNNHFAER	R	S	0.997	69.6	35.4	69.3	5.06	0	2	1	0	2	1 469,6555	1 814,00		39 277,3	91	102	Empty	true
Liver	UGT1A	20081_i1_2	Ingel20081_MGFPeaklist (F058529)	Phosphorylase b kinase gamma catalytic chain, liver/testis isoform OS=Homo sapiens GN=PHKG2 PE=4 SV=1	J3KNN3,P15735	CP_HomoSapiens_9606_20140317.fasta	46 442,8	1	11	13	27	0.00227	0.334	DLKPENILLDDNMQIR	R	L	0.997	99.1	37	87.3	7.64	0	2	3	0	2	1 926,9957	2 677,00		55 959,1	153	168	Empty	true
Liver	UGT1A	20081_i1_2	Ingel20081_MGFPeaklist (F058529)	Phosphorylase b kinase gamma catalytic chain, liver/testis isoform OS=Homo sapiens GN=PHKG2 PE=4 SV=1	J3KNN3,P15735	CP_HomoSapiens_9606_20140317.fasta	46 442,8	1	11	13	27	0.00227	0.334	KGELFDYLTEK	R	V	0.997	63.4	37.8	47.3	5.89	0	2	0	0	2	1 342,6891	2 510,00		15 829,4	112	122	Empty	true
Liver	UGT1A	20081_i1_2	Ingel20081_MGFPeaklist (F058529)	Phosphorylase b kinase gamma catalytic chain, liver/testis isoform OS=Homo sapiens GN=PHKG2 PE=4 SV=1	J3KNN3,P15735	CP_HomoSapiens_9606_20140317.fasta	46 442,8	1	11	13	27	0.00227	0.334	LLQVDPEAR	R	L	0.997	75.4	37.3	41.7	1.92	0	4	0	0	2	1 040,5736	1 935,50		28 079,5	271	279	Empty	true
Liver	UGT1A	20081_i1_2	Ingel20081_MGFPeaklist (F058529)	Phosphorylase b kinase gamma catalytic chain, liver/testis isoform OS=Homo sapiens GN=PHKG2 PE=4 SV=1	J3KNN3,P15735	CP_HomoSapiens_9606_20140317.fasta	46 442,8	1	11	13	27	0.00227	0.334	LSPEQLEEVR	R	E	0.997	80.7	37.6	56.3	2.77	0	2	0	0	2	1 199,6267	2 074,00		37 895,3	62	71	Empty	true
Liver	UGT1A	20081_i1_2	Ingel20081_MGFPeaklist (F058529)	Phosphorylase b kinase gamma catalytic chain, liver/testis isoform OS=Homo sapiens GN=PHKG2 PE=4 SV=1	J3KNN3,P15735	CP_HomoSapiens_9606_20140317.fasta	46 442,8	1	11	13	27	0.00227	0.334	LTAEQALQHPFFER	R	C	0.997	83.1	37.4	78.9	6.72	0	0	2	0	2	1 686,8599	2 519,00		126698	280	293	Empty	true
Liver	UGT1A	20081_i1_2	Ingel20081_MGFPeaklist (F058529)	Phosphorylase b kinase gamma catalytic chain, liver/testis isoform OS=Homo sapiens GN=PHKG2 PE=4 SV=1	J3KNN3,P15735	CP_HomoSapiens_9606_20140317.fasta	46 442,8	1	11	13	27	0.00227	0.334	MIMEGQYQFSSPEWDDRSSTVK	R	D	0.997	36.8	34.3	36.8	4.51	0	0	1	0	2	2 621,1648	2 451,00		3 168,20	244	265	Empty	true
Liver	UGT1A	20081_i1_2	Ingel20081_MGFPeaklist (F058529)	Phosphorylase b kinase gamma catalytic chain, liver/testis isoform OS=Homo sapiens GN=PHKG2 PE=4 SV=1	J3KNN3,P15735	CP_HomoSapiens_9606_20140317.fasta	46 442,8	1	11	13	27	0.00227	0.334	MIMEGQYQFSSPEWDDRSSTVKDLISR	R	L	0.997	54.4	35	54.4	8.49	0	0	0	2	2	3 205,4931	2 701,00		19 044,0	244	270	Empty	true
Liver	UGT1A	20081_i1_2	Ingel20081_MGFPeaklist (F058529)	Phosphorylase b kinase gamma catalytic chain, liver/testis isoform OS=Homo sapiens GN=PHKG2 PE=4 SV=1	J3KNN3,P15735	CP_HomoSapiens_9606_20140317.fasta	46 442,8	1	11	13	27	0.00227	0.334	SLLEAVSFLHANNIVHR	R	D	0.997	91.7	35.9	83.6	10.5	0	1	1	0	2	1 920,0449	2 849,50		44 162,1	136	152	Empty	true
Liver	UGT1A	20081_i1_2	Ingel20081_MGFPeaklist (F058529)	Phosphorylase b kinase gamma catalytic chain, liver/testis isoform OS=Homo sapiens GN=PHKG2 PE=4 SV=1	J3KNN3,P15735	CP_HomoSapiens_9606_20140317.fasta	46 442,8	1	11	13	27	0.00227	0.334	TLDVGPEDELPDWAAAK	M	E	0.997	26.9	36.9	26.9	0.854	0	2	0	0	1	1 826,8810	2 550,00		14 245,5	2	18	Empty	true
Liver	UGT1A	20081_i1_2	Ingel20081_MGFPeaklist (F058529)	Phosphorylase b kinase gamma catalytic chain, liver/testis isoform OS=Homo sapiens GN=PHKG2 PE=4 SV=1	J3KNN3,P15735	CP_HomoSapiens_9606_20140317.fasta	46 442,8	1	11	13	27	0.00227	0.334	TLDVGPEDELPDWAAAKEFYQK	M	Y	0.997	42.7	36.7	34.8	2.19	0	0	2	0	1	2 522,2089	2 775,00		15 146,9	2	23	Empty	true
Liver	UGT1A	20081_i1_2	Ingel20081_MGFPeaklist (F058529)	Phosphorylase b kinase gamma catalytic chain, liver/testis isoform OS=Homo sapiens GN=PHKG2 PE=4 SV=1	J3KNN3,P15735	CP_HomoSapiens_9606_20140317.fasta	46 442,8	1	11	13	27	0.00227	0.334	VAVWTVLAAGR	R	V	0.997	63.9	36.3	52.5	3.14	0	3	0	0	2	1 142,6680	2 675,00		15 284,9	310	320	Empty	true
Liver	UGT1A	20081_i1_2	Ingel20081_MGFPeaklist (F058529)	Peroxiredoxin-1 OS=Homo sapiens GN=PRDX1 PE=1 SV=1	Q06830	CP_HomoSapiens_9606_20140317.fasta	22 110,9	1	3	3	6	0.000505	0.211	ATAVMPDGQFK	K	D	0.997	58.5	37.4	47.5	3.85	0	2	0	0	2	1 164,5719	1 935,50		3 462,90	17	27	Empty	true
Liver	UGT1A	20081_i1_2	Ingel20081_MGFPeaklist (F058529)	Peroxiredoxin-1 OS=Homo sapiens GN=PRDX1 PE=1 SV=1	Q06830	CP_HomoSapiens_9606_20140317.fasta	22 110,9	1	3	3	6	0.000505	0.211	ATAVMPDGQFKDISLSDYK	K	G	0.997	48.7	37.5	48.3	4.48	0	0	2	0	2	2 086,0164	2 467,00		9 054,04	17	35	Empty	true
Liver	UGT1A	20081_i1_2	Ingel20081_MGFPeaklist (F058529)	Peroxiredoxin-1 OS=Homo sapiens GN=PRDX1 PE=1 SV=1	Q06830	CP_HomoSapiens_9606_20140317.fasta	22 110,9	1	3	3	6	0.000505	0.211	GLFIIDDKGILR	R	Q	0.997	55.1	35.6	49.4	3.64	0	2	0	0	2	1 359,7998	2 774,50		9 896,37	129	140	Empty	true
Liver	UGT1A	20081_i1_2	Ingel20081_MGFPeaklist (F058529)	Peroxiredoxin-1 OS=Homo sapiens GN=PRDX1 PE=1 SV=1	Q06830	CP_HomoSapiens_9606_20140317.fasta	22 110,9	1	3	3	6	0.000505	0.211	QITVNDLPVGR	R	S	0.997	68.2	36.5	58.7	4.77	0	5	0	0	2	1 211,6744	2 162,00		45 531,8	141	151	Empty	false	P32119
Liver	UGT1A	20081_i1_2	Ingel20081_MGFPeaklist (F058529)	Myosin-9 OS=Homo sapiens GN=MYH9 PE=1 SV=4	P35579	CP_HomoSapiens_9606_20140317.fasta	226 537,5	1	3	3	6	0.000505	0.0286	FLSNGHVTIPGQQDKDMFQETMEAMR	R	I	0.997	56.2	35.4	54.6	5.68	0	0	0	2	2	3 010,3859	2 738,00		10 989,2	302	327	Empty	true
Liver	UGT1A	20081_i1_2	Ingel20081_MGFPeaklist (F058529)	Myosin-9 OS=Homo sapiens GN=MYH9 PE=1 SV=4	P35579	CP_HomoSapiens_9606_20140317.fasta	226 537,5	1	3	3	6	0.000505	0.0286	IMGIPEEEQMGLLR	R	V	0.997	49.2	37.9	37.5	5.77	0	2	0	0	2	1 615,8185	2 677,00		9 164,70	328	341	Empty	true
Liver	UGT1A	20081_i1_2	Ingel20081_MGFPeaklist (F058529)	Myosin-9 OS=Homo sapiens GN=MYH9 PE=1 SV=4	P35579	CP_HomoSapiens_9606_20140317.fasta	226 537,5	1	3	3	6	0.000505	0.0286	QLEEAEEEAQRANASR	R	R	0.997	27.1	36.8	15.7	2.55	0	0	2	0	2	1 830,8576	1 702,50		5 742,07	1878	1893	Empty	true
Liver	UGT1A	20081_i1_2	Ingel20081_MGFPeaklist (F058529)	Heat shock protein beta-1 OS=Homo sapiens GN=HSPB1 PE=1 SV=2	P04792	CP_HomoSapiens_9606_20140317.fasta	22 782,6	1	3	3	6	0.000505	0.21	LATQSNEITIPVTFESR	K	A	0.997	77.7	37.4	76.8	6.92	0	2	0	0	2	1 905,9917	2 528,50		6 863,38	172	188	Empty	true
Liver	UGT1A	20081_i1_2	Ingel20081_MGFPeaklist (F058529)	Heat shock protein beta-1 OS=Homo sapiens GN=HSPB1 PE=1 SV=2	P04792	CP_HomoSapiens_9606_20140317.fasta	22 782,6	1	3	3	6	0.000505	0.21	QLSSGVSEIR	R	H	0.997	64.6	38.1	45.7	2.11	0	2	0	0	2	1 075,5742	1 765,00		2 276,15	80	89	Empty	true
Liver	UGT1A	20081_i1_2	Ingel20081_MGFPeaklist (F058529)	Heat shock protein beta-1 OS=Homo sapiens GN=HSPB1 PE=1 SV=2	P04792	CP_HomoSapiens_9606_20140317.fasta	22 782,6	1	3	3	6	0.000505	0.21	VSLDVNHFAPDELTVK	R	T	0.997	50.5	37.3	46	6.77	0	0	2	0	2	1 783,9226	2 512,00		37 569,7	97	112	Empty	true
Liver	UGT1A	20081_i1_2	Ingel20081_MGFPeaklist (F058529)	Prohibitin-2 OS=Homo sapiens GN=PHB2 PE=4 SV=1	F5GY37,J3KPX7,Q99623	CP_HomoSapiens_9606_20140317.fasta	33 297,6	1	3	3	4	0.000337	0.127	FNASQLITQR	K	A	0.997	41.6	37.9	37.3	1.77	0	1	0	0	2	1 177,6324	2 184,00		3 075,58	148	157	Empty	true
Liver	UGT1A	20081_i1_2	Ingel20081_MGFPeaklist (F058529)	Prohibitin-2 OS=Homo sapiens GN=PHB2 PE=4 SV=1	F5GY37,J3KPX7,Q99623	CP_HomoSapiens_9606_20140317.fasta	33 297,6	1	3	3	4	0.000337	0.127	LLLGAGAVAYGVR	K	E	0.997	63.5	37.7	47.7	2.18	0	1	0	0	2	1 259,7471	2 499,00		3 226,65	25	37	Empty	true
Liver	UGT1A	20081_i1_2	Ingel20081_MGFPeaklist (F058529)	Prohibitin-2 OS=Homo sapiens GN=PHB2 PE=4 SV=1	F5GY37,J3KPX7,Q99623	CP_HomoSapiens_9606_20140317.fasta	33 297,6	1	3	3	4	0.000337	0.127	VLPSIVNEVLK	R	S	0.997	47.5	33.4	35.9	4	0	2	0	0	2	1 210,7406	2 800,00		2 861,84	132	142	Empty	true
Liver	UGT1A	20081_i1_2	Ingel20081_MGFPeaklist (F058529)	Clusterin OS=Homo sapiens GN=CLU PE=1 SV=1	P10909	CP_HomoSapiens_9606_20140317.fasta	52 495,0	1	2	3	4	0.000337	0.0624	ELDESLQVAER	R	L	0.997	24.7	37.9	9.78	3.38	0	1	0	0	2	1 288,6380	1 992,00		1 454,90	326	336	Empty	true
Liver	UGT1A	20081_i1_2	Ingel20081_MGFPeaklist (F058529)	Clusterin OS=Homo sapiens GN=CLU PE=1 SV=1	P10909	CP_HomoSapiens_9606_20140317.fasta	52 495,0	1	2	3	4	0.000337	0.0624	LFDSDPITVTVPVEVSR	K	K	0.997	55.5	37	52	6.01	0	2	1	0	2	1 873,9907	2 730,00		12 492,2	409	425	Empty	true
Liver	UGT1A	20081_i1_2	Ingel20081_MGFPeaklist (F058529)	40S ribosomal protein S6 OS=Homo sapiens GN=RPS6 PE=1 SV=1	P62753	CP_HomoSapiens_9606_20140317.fasta	28 681,7	0.988	1	1	2	0.000168	0.0803	MATEVAADALGEEWKGYVVR	R	I	0.997	103	37.1	97.7	8.74	0	0	2	0	2	2 195,0802	2 717,00		16 981,3	32	51	Empty	true
Liver	UGT1A	20081_i1_2	Ingel20081_MGFPeaklist (F058529)	Ig heavy chain V-III region KOL OS=Homo sapiens PE=1 SV=1	P01772	CP_HomoSapiens_9606_20140317.fasta	13 718,0	1	2	2	3	0.000253	0.127	LVESGGGVVQPGR	Q	S	0.997	0	0	0	3.26	0	1	0	0	1	1 254,6802	1 685,00		1 278,58	4	16	Empty	true
Liver	UGT1A	20081_i1_2	Ingel20081_MGFPeaklist (F058529)	Ig heavy chain V-III region KOL OS=Homo sapiens PE=1 SV=1	P01772	CP_HomoSapiens_9606_20140317.fasta	13 718,0	1	2	2	3	0.000253	0.127	QVQLVESGGGVVQPGR	-	S	0.997	86.7	37.2	0	6.51	0	2	0	0	2	1 592,8393	2 296,00		17 120,7	1	16	Empty	true
Liver	UGT1A	20081_i1_2	Ingel20081_MGFPeaklist (F058529)	Collagen alpha-1(VI) chain OS=Homo sapiens GN=COL6A1 PE=1 SV=3	P12109	CP_HomoSapiens_9606_20140317.fasta	108 531,0	1	3	3	5	0.000421	0.0486	LLLFSDGNSQGATPAAIEK	R	A	0.997	34.6	37	34.6	2.8	0	1	0	0	2	1 932,0075	2 542,00		4 378,39	939	957	Empty	true
Liver	UGT1A	20081_i1_2	Ingel20081_MGFPeaklist (F058529)	Collagen alpha-1(VI) chain OS=Homo sapiens GN=COL6A1 PE=1 SV=3	P12109	CP_HomoSapiens_9606_20140317.fasta	108 531,0	1	3	3	5	0.000421	0.0486	TAEYDVAYGESHLFR	K	V	0.997	69.9	36.5	69	4.89	0	0	2	0	2	1 757,8129	2 378,00		31 499,9	991	1005	Empty	true
Liver	UGT1A	20081_i1_2	Ingel20081_MGFPeaklist (F058529)	Collagen alpha-1(VI) chain OS=Homo sapiens GN=COL6A1 PE=1 SV=3	P12109	CP_HomoSapiens_9606_20140317.fasta	108 531,0	1	3	3	5	0.000421	0.0486	VAVVQYSGTGQQRPER	R	A	0.997	70.5	37.6	65.3	3.92	0	0	2	0	2	1 774,9195	1 702,50		30 074,9	873	888	Empty	true
Liver	UGT1A	20081_i1_2	Ingel20081_MGFPeaklist (F058529)	40S ribosomal protein S24 OS=Homo sapiens GN=RPS24 PE=3 SV=1	E7ETK0,P62847	CP_HomoSapiens_9606_20140317.fasta	15 423,8	0.988	1	1	2	0.000168	0.115	TTGFGMIYDSLDYAK	K	K	0.997	59.5	36.6	43.2	6	0	2	0	0	2	1 681,7780	2 806,50		9 053,42	69	83	Empty	true
Liver	UGT1A	20081_i1_2	Ingel20081_MGFPeaklist (F058529)	Ig lambda-2 chain C regions OS=Homo sapiens GN=IGLC2 PE=1 SV=1	P0CG05	CP_HomoSapiens_9606_20140317.fasta	11 293,2	1	4	5	16	0.00135	0.528	AAPSVTLFPPSSEELQANK	K	A	0.997	51.1	37.1	47.4	2.68	0	5	3	0	2	1 986,0179	2 501,50		67 437,4	5	23	Empty	true
Liver	UGT1A	20081_i1_2	Ingel20081_MGFPeaklist (F058529)	Ig lambda-2 chain C regions OS=Homo sapiens GN=IGLC2 PE=1 SV=1	P0CG05	CP_HomoSapiens_9606_20140317.fasta	11 293,2	1	4	5	16	0.00135	0.528	ADSSPVKAGVETTTPSK	K	Q	0.997	114	37.8	96.5	6	0	0	2	0	2	1 674,8546	1 598,00		24 318,3	44	60	Empty	true
Liver	UGT1A	20081_i1_2	Ingel20081_MGFPeaklist (F058529)	Ig lambda-2 chain C regions OS=Homo sapiens GN=IGLC2 PE=1 SV=1	P0CG05	CP_HomoSapiens_9606_20140317.fasta	11 293,2	1	4	5	16	0.00135	0.528	QSNNKYAASSYLSLTPEQWK	K	S	0.997	56.6	37	51.7	3.57	0	0	1	0	2	2 315,1302	2 516,00		21 009,1	61	80	Empty	true
Liver	UGT1A	20081_i1_2	Ingel20081_MGFPeaklist (F058529)	Ig lambda-2 chain C regions OS=Homo sapiens GN=IGLC2 PE=1 SV=1	P0CG05	CP_HomoSapiens_9606_20140317.fasta	11 293,2	1	4	5	16	0.00135	0.528	YAASSYLSLTPEQWK	K	S	0.997	88.6	37.3	80.8	1.8	0	5	0	0	2	1 743,8588	2 625,00		28 931,7	66	80	Empty	true
Liver	UGT1A	20081_i1_2	Ingel20081_MGFPeaklist (F058529)	Tubulin beta chain OS=Homo sapiens GN=TUBB PE=1 SV=2	P07437,Q5JP53	CP_HomoSapiens_9606_20140317.fasta	49 670,6	1	12	14	37	0.00312	0.324	AILVDLEPGTMDSVR	R	S	0.997	81.7	37.8	72.4	7.33	0	4	0	0	2	1 615,8362	2 589,50		36 176,7	63	77	Empty	true	Q13885
Liver	UGT1A	20081_i1_2	Ingel20081_MGFPeaklist (F058529)	Tubulin beta chain OS=Homo sapiens GN=TUBB PE=1 SV=2	P07437,Q5JP53	CP_HomoSapiens_9606_20140317.fasta	49 670,6	1	12	14	37	0.00312	0.324	ALTVPELTQQVFDAK	R	N	0.997	71.9	37.2	67.7	5.17	0	3	1	0	2	1 659,8954	2 843,50		159716	283	297	Empty	true
Liver	UGT1A	20081_i1_2	Ingel20081_MGFPeaklist (F058529)	Tubulin beta chain OS=Homo sapiens GN=TUBB PE=1 SV=2	P07437,Q5JP53	CP_HomoSapiens_9606_20140317.fasta	49 670,6	1	12	14	37	0.00312	0.324	EVDEQMLNVQNK	K	N	0.997	46	37.5	38.2	1.51	0	1	0	0	2	1 446,6894	1 945,00		4 562,84	325	336	Empty	true	Q13885,P68371
Liver	UGT1A	20081_i1_2	Ingel20081_MGFPeaklist (F058529)	Tubulin beta chain OS=Homo sapiens GN=TUBB PE=1 SV=2	P07437,Q5JP53	CP_HomoSapiens_9606_20140317.fasta	49 670,6	1	12	14	37	0.00312	0.324	FWEVISDEHGIDPTGTYHGDSDLQLDR	K	I	0.997	77.6	33.9	58.2	6.26	0	0	0	2	2	3 102,4080	2 655,00		36 588,3	20	46	Empty	true
Liver	UGT1A	20081_i1_2	Ingel20081_MGFPeaklist (F058529)	Tubulin beta chain OS=Homo sapiens GN=TUBB PE=1 SV=2	P07437,Q5JP53	CP_HomoSapiens_9606_20140317.fasta	49 670,6	1	12	14	37	0.00312	0.324	IMNTFSVVPSPK	R	V	0.997	76.2	37.6	63.5	2.8	0	6	0	0	2	1 319,7028	2 328,00		23 323,7	163	174	Empty	true	P68371
Liver	UGT1A	20081_i1_2	Ingel20081_MGFPeaklist (F058529)	Tubulin beta chain OS=Homo sapiens GN=TUBB PE=1 SV=2	P07437,Q5JP53	CP_HomoSapiens_9606_20140317.fasta	49 670,6	1	12	14	37	0.00312	0.324	ISEQFTAMFR	R	R	0.997	74.5	37.4	53.6	1.92	0	2	0	0	2	1 229,5983	2 523,50		28 804,4	381	390	Empty	true	Q13885,P68371
Liver	UGT1A	20081_i1_2	Ingel20081_MGFPeaklist (F058529)	Tubulin beta chain OS=Homo sapiens GN=TUBB PE=1 SV=2	P07437,Q5JP53	CP_HomoSapiens_9606_20140317.fasta	49 670,6	1	12	14	37	0.00312	0.324	ISVYYNEATGGK	R	Y	0.997	83.8	37.7	76.2	4.72	0	2	0	0	2	1 301,6372	1 869,00		9 027,00	47	58	Empty	true
Liver	UGT1A	20081_i1_2	Ingel20081_MGFPeaklist (F058529)	Tubulin beta chain OS=Homo sapiens GN=TUBB PE=1 SV=2	P07437,Q5JP53	CP_HomoSapiens_9606_20140317.fasta	49 670,6	1	12	14	37	0.00312	0.324	ISVYYNEATGGKYVPR	R	A	0.997	13.8	37.6	13.8	7.54	0	0	1	0	2	1 817,9069	2 063,00		10 898,7	47	62	Empty	true
Liver	UGT1A	20081_i1_2	Ingel20081_MGFPeaklist (F058529)	Tubulin beta chain OS=Homo sapiens GN=TUBB PE=1 SV=2	P07437,Q5JP53	CP_HomoSapiens_9606_20140317.fasta	49 670,6	1	12	14	37	0.00312	0.324	LAVNMVPFPR	K	L	0.997	68.3	37.5	55	3.92	0	2	0	0	2	1 143,6343	2 540,00		47 898,0	253	262	Empty	true	Q13885,P68371
Liver	UGT1A	20081_i1_2	Ingel20081_MGFPeaklist (F058529)	Tubulin beta chain OS=Homo sapiens GN=TUBB PE=1 SV=2	P07437,Q5JP53	CP_HomoSapiens_9606_20140317.fasta	49 670,6	1	12	14	37	0.00312	0.324	MSMKEVDEQMLNVQNK	R	N	0.997	43.7	36.7	28	2.77	0	0	2	0	2	1 923,8974	2 308,50		11 082,1	321	336	Empty	true	Q13885,P68371
Liver	UGT1A	20081_i1_2	Ingel20081_MGFPeaklist (F058529)	Tubulin beta chain OS=Homo sapiens GN=TUBB PE=1 SV=2	P07437,Q5JP53	CP_HomoSapiens_9606_20140317.fasta	49 670,6	1	12	14	37	0.00312	0.324	NSSYFVEWIPNNVK	K	T	0.997	49.8	37.6	47.2	3.54	0	2	4	0	2	1 696,8328	2 751,00		100118	337	350	Empty	true	Q13885,P68371
Liver	UGT1A	20081_i1_2	Ingel20081_MGFPeaklist (F058529)	Tubulin beta chain OS=Homo sapiens GN=TUBB PE=1 SV=2	P07437,Q5JP53	CP_HomoSapiens_9606_20140317.fasta	49 670,6	1	12	14	37	0.00312	0.324	YLTVAAVFR	R	G	0.997	61.2	36	38	4.64	0	5	0	0	2	1 039,5934	2 629,00		29 697,0	310	318	Empty	true	P68371
Liver	UGT1A	20081_i1_2	Ingel20081_MGFPeaklist (F058529)	60S ribosomal protein L18a OS=Homo sapiens GN=RPL18A PE=3 SV=1	M0R117,M0R1A7,M0R3D6,Q02543	CP_HomoSapiens_9606_20140317.fasta	20 762,6	0.949	1	1	1	8.42e-05	0.0455	NFGIWLR	K	Y	0.988	29.1	37.6	14.4	1.28	0	1	0	0	2	905.499	2 658,00		3 985,82	77	83	Empty	true
Liver	UGT1A	20081_i1_2	Ingel20081_MGFPeaklist (F058529)	Fibrinogen beta chain OS=Homo sapiens GN=FGB PE=1 SV=2	P02675	CP_HomoSapiens_9606_20140317.fasta	55 928,6	1	7	9	16	0.00135	0.165	EEAPSLRPAPPPISGGGYR	R	A	0.997	64.9	37.2	63.1	8.57	0	1	2	0	2	1 951,0034	2 064,00		33 889,9	54	72	Empty	true
Liver	UGT1A	20081_i1_2	Ingel20081_MGFPeaklist (F058529)	Fibrinogen beta chain OS=Homo sapiens GN=FGB PE=1 SV=2	P02675	CP_HomoSapiens_9606_20140317.fasta	55 928,6	1	7	9	16	0.00135	0.165	GGETSEMYLIQPDSSVKPYR	K	V	0.997	30.9	36.1	30.8	4.2	0	0	1	0	2	2 257,0807	2 346,00		8 437,97	248	267	Empty	true
Liver	UGT1A	20081_i1_2	Ingel20081_MGFPeaklist (F058529)	Fibrinogen beta chain OS=Homo sapiens GN=FGB PE=1 SV=2	P02675	CP_HomoSapiens_9606_20140317.fasta	55 928,6	1	7	9	16	0.00135	0.165	KREEAPSLRPAPPPISGGGYR	K	A	0.997	55.8	35.2	54.9	9.96	0	0	0	4	2	2 235,1995	1 991,00		44 231,1	52	72	Empty	true
Liver	UGT1A	20081_i1_2	Ingel20081_MGFPeaklist (F058529)	Fibrinogen beta chain OS=Homo sapiens GN=FGB PE=1 SV=2	P02675	CP_HomoSapiens_9606_20140317.fasta	55 928,6	1	7	9	16	0.00135	0.165	QGFGNVATNTDGK	K	N	0.997	75.2	37	65.3	5.96	0	2	0	0	2	1 308,6180	1 702,50		5 945,50	301	313	Empty	true
Liver	UGT1A	20081_i1_2	Ingel20081_MGFPeaklist (F058529)	Fibrinogen beta chain OS=Homo sapiens GN=FGB PE=1 SV=2	P02675	CP_HomoSapiens_9606_20140317.fasta	55 928,6	1	7	9	16	0.00135	0.165	QGVNDNEEGFFSAR	S	G	0.997	0	0	0	7.35	0	1	0	0	1	1 552,6663	2 330,00		5 831,35	31	44	Empty	true
Liver	UGT1A	20081_i1_2	Ingel20081_MGFPeaklist (F058529)	Fibrinogen beta chain OS=Homo sapiens GN=FGB PE=1 SV=2	P02675	CP_HomoSapiens_9606_20140317.fasta	55 928,6	1	7	9	16	0.00135	0.165	REEAPSLRPAPPPISGGGYR	K	A	0.997	70.6	36.9	68.3	10.4	0	0	2	1	2	2 107,1045	2 015,00		108104	53	72	Empty	true
Liver	UGT1A	20081_i1_2	Ingel20081_MGFPeaklist (F058529)	Fibrinogen beta chain OS=Homo sapiens GN=FGB PE=1 SV=2	P02675	CP_HomoSapiens_9606_20140317.fasta	55 928,6	1	7	9	16	0.00135	0.165	YYWGGQYTWDMAK	R	H	0.997	44.9	33.9	44.5	3.59	0	2	0	0	2	1 668,7152	2 566,50		11 561,9	446	458	Empty	true
Liver	UGT1A	20081_i1_2	Ingel20081_MGFPeaklist (F058529)	60S ribosomal protein L11 OS=Homo sapiens GN=RPL11 PE=1 SV=2	P62913	CP_HomoSapiens_9606_20140317.fasta	20 253,2	0.988	1	2	3	0.000253	0.0787	VLEQLTGQTPVFSK	K	A	0.997	74.4	37	65.2	5.51	0	2	1	0	2	1 546,8477	2 355,00		18 833,0	39	52	Empty	true
Liver	UGT1A	20081_i1_2	Ingel20081_MGFPeaklist (F058529)	60S ribosomal protein L15 OS=Homo sapiens GN=RPL15 PE=1 SV=2	P61313	CP_HomoSapiens_9606_20140317.fasta	24 146,5	1	2	2	3	0.000253	0.123	GATYGKPVHHGVNQLK	K	F	0.959	25.2	37.1	22.8	0	0	0	0	1	2	1 705,9134	1 498,00		1 550,87	78	93	Empty	true
Liver	UGT1A	20081_i1_2	Ingel20081_MGFPeaklist (F058529)	60S ribosomal protein L15 OS=Homo sapiens GN=RPL15 PE=1 SV=2	P61313	CP_HomoSapiens_9606_20140317.fasta	24 146,5	1	2	2	3	0.000253	0.123	SLQSVAEER	R	A	0.997	61.5	38.3	20.9	2.68	0	2	0	0	2	1 018,5163	1 704,50		6 236,24	97	105	Empty	true
Liver	UGT1A	20081_i1_2	Ingel20081_MGFPeaklist (F058529)	Elongation factor 1-alpha 1 OS=Homo sapiens GN=EEF1A1 PE=1 SV=1	P68104,Q5VTE0	CP_HomoSapiens_9606_20140317.fasta	50 141,2	1	4	4	7	0.000589	0.132	EHALLAYTLGVK	R	Q	0.997	50.7	36.9	41.2	6.52	0	2	0	0	2	1 314,7417	2 466,50		4 184,21	135	146	Empty	true
Liver	UGT1A	20081_i1_2	Ingel20081_MGFPeaklist (F058529)	Elongation factor 1-alpha 1 OS=Homo sapiens GN=EEF1A1 PE=1 SV=1	P68104,Q5VTE0	CP_HomoSapiens_9606_20140317.fasta	50 141,2	1	4	4	7	0.000589	0.132	IGGIGTVPVGR	K	V	0.997	64.4	35.2	52.6	4.09	0	2	0	0	2	1 025,6104	2 017,00		32 948,2	256	266	Empty	true
Liver	UGT1A	20081_i1_2	Ingel20081_MGFPeaklist (F058529)	Elongation factor 1-alpha 1 OS=Homo sapiens GN=EEF1A1 PE=1 SV=1	P68104,Q5VTE0	CP_HomoSapiens_9606_20140317.fasta	50 141,2	1	4	4	7	0.000589	0.132	TIEKFEKEAAEMGK	R	G	0.997	96.1	37.2	81.6	8.18	0	0	1	0	2	1 610,8096	2 002,00		9 700,58	38	51	Empty	true
Liver	UGT1A	20081_i1_2	Ingel20081_MGFPeaklist (F058529)	Elongation factor 1-alpha 1 OS=Homo sapiens GN=EEF1A1 PE=1 SV=1	P68104,Q5VTE0	CP_HomoSapiens_9606_20140317.fasta	50 141,2	1	4	4	7	0.000589	0.132	VETGVLKPGMVVTFAPVNVTTEVK	R	S	0.997	52.4	32.9	52.4	7.14	0	0	2	0	2	2 515,3842	2 809,00		20 014,6	267	290	Empty	true
Liver	UGT1A	20081_i1_2	Ingel20081_MGFPeaklist (F058529)	Keratin, type I cytoskeletal 10 OS=Homo sapiens GN=KRT10 PE=1 SV=6	P13645	CP_HomoSapiens_9606_20140317.fasta	58 828,8	1	9	10	20	0.00168	0.164	ALEESNYELEGK	R	I	0.997	51.2	36.9	39.3	4.24	0	2	0	0	2	1 381,6482	1 837,00		6 220,85	166	177	Empty	true
Liver	UGT1A	20081_i1_2	Ingel20081_MGFPeaklist (F058529)	Keratin, type I cytoskeletal 10 OS=Homo sapiens GN=KRT10 PE=1 SV=6	P13645	CP_HomoSapiens_9606_20140317.fasta	58 828,8	1	9	10	20	0.00168	0.164	GSLGGGFSSGGFSGGSFSR	K	G	0.997	69.4	36.3	69.4	3.62	0	2	0	0	2	1 707,7722	2 322,50		4 651,35	41	59	Empty	true
Liver	UGT1A	20081_i1_2	Ingel20081_MGFPeaklist (F058529)	Keratin, type I cytoskeletal 10 OS=Homo sapiens GN=KRT10 PE=1 SV=6	P13645	CP_HomoSapiens_9606_20140317.fasta	58 828,8	1	9	10	20	0.00168	0.164	LENEIQTYR	R	S	0.997	67.1	37.5	42.8	3.85	0	4	0	0	2	1 165,5848	1 769,50		3 814,30	442	450	Empty	true
Liver	UGT1A	20081_i1_2	Ingel20081_MGFPeaklist (F058529)	Keratin, type I cytoskeletal 10 OS=Homo sapiens GN=KRT10 PE=1 SV=6	P13645	CP_HomoSapiens_9606_20140317.fasta	58 828,8	1	9	10	20	0.00168	0.164	LKYENEVALR	R	Q	0.997	41.4	37.4	23.9	2.77	0	0	1	0	2	1 234,6790	1 935,00		2 043,54	236	245	Empty	true
Liver	UGT1A	20081_i1_2	Ingel20081_MGFPeaklist (F058529)	Keratin, type I cytoskeletal 10 OS=Homo sapiens GN=KRT10 PE=1 SV=6	P13645	CP_HomoSapiens_9606_20140317.fasta	58 828,8	1	9	10	20	0.00168	0.164	QSLEASLAETEGR	K	Y	0.997	95.9	37.8	84.8	5.96	0	1	0	0	2	1 390,6809	2 071,00		3 335,01	387	399	Empty	true
Liver	UGT1A	20081_i1_2	Ingel20081_MGFPeaklist (F058529)	Keratin, type I cytoskeletal 10 OS=Homo sapiens GN=KRT10 PE=1 SV=6	P13645	CP_HomoSapiens_9606_20140317.fasta	58 828,8	1	9	10	20	0.00168	0.164	QSVEADINGLRR	R	V	0.997	55	37.8	46.5	3.46	0	0	2	0	2	1 357,7183	2 003,00		61 161,5	246	257	Empty	true
Liver	UGT1A	20081_i1_2	Ingel20081_MGFPeaklist (F058529)	Keratin, type I cytoskeletal 10 OS=Homo sapiens GN=KRT10 PE=1 SV=6	P13645	CP_HomoSapiens_9606_20140317.fasta	58 828,8	1	9	10	20	0.00168	0.164	SQYEQLAEQNR	R	K	0.997	49.2	37.1	32	2.04	0	3	0	0	2	1 365,6393	1 678,00		2 546,44	323	333	Empty	true
Liver	UGT1A	20081_i1_2	Ingel20081_MGFPeaklist (F058529)	Keratin, type I cytoskeletal 10 OS=Homo sapiens GN=KRT10 PE=1 SV=6	P13645	CP_HomoSapiens_9606_20140317.fasta	58 828,8	1	9	10	20	0.00168	0.164	SQYEQLAEQNRK	R	D	0.997	61.5	37.6	52.2	2.1	0	1	2	0	2	1 493,7343	1 597,00		13 638,9	323	334	Empty	true
Liver	UGT1A	20081_i1_2	Ingel20081_MGFPeaklist (F058529)	Keratin, type I cytoskeletal 10 OS=Homo sapiens GN=KRT10 PE=1 SV=6	P13645	CP_HomoSapiens_9606_20140317.fasta	58 828,8	1	9	10	20	0.00168	0.164	VTMQNLNDR	K	L	0.997	54.8	37.9	38	1.25	0	2	0	0	2	1 090,5310	1 704,50		3 241,69	148	156	Empty	true	P02533
Liver	UGT1A	20081_i1_2	Ingel20081_MGFPeaklist (F058529)	Alcohol dehydrogenase 6 OS=Homo sapiens GN=ADH6 PE=2 SV=2	P28332	CP_HomoSapiens_9606_20140317.fasta	39 088,8	1	2	2	3	0.000253	0.0842	AAILWKPGAPFSIEEVEVAPPK	K	A	0.997	36.2	34.1	34.2	2.44	0	0	1	0	2	2 349,2855	2 856,00		7 855,75	12	33	Empty	true
Liver	UGT1A	20081_i1_2	Ingel20081_MGFPeaklist (F058529)	Alcohol dehydrogenase 6 OS=Homo sapiens GN=ADH6 PE=2 SV=2	P28332	CP_HomoSapiens_9606_20140317.fasta	39 088,8	1	2	2	3	0.000253	0.0842	IDAVAPLEK	K	V	0.997	61.9	36.4	42.5	3.01	0	2	0	0	2	955.546	1 928,50		2 794,75	161	169	Empty	true
Liver	UGT1A	20081_i1_2	Ingel20081_MGFPeaklist (F058529)	Alcohol dehydrogenase 4 OS=Homo sapiens GN=ADH4 PE=1 SV=5	P08319	CP_HomoSapiens_9606_20140317.fasta	40 222,8	1	14	19	46	0.00387	0.329	DLHKPIQEVIIELTK	R	G	0.997	82.2	33.7	73.4	5.4	0	2	1	0	2	1 776,0269	2 854,00		245391	251	265	Empty	true
Liver	UGT1A	20081_i1_2	Ingel20081_MGFPeaklist (F058529)	Alcohol dehydrogenase 4 OS=Homo sapiens GN=ADH4 PE=1 SV=5	P08319	CP_HomoSapiens_9606_20140317.fasta	40 222,8	1	14	19	46	0.00387	0.329	FNLDALVTHTLPFDKISEAFDLMNQGK	K	S	0.997	66	35.9	66	4.02	0	0	2	1	2	3 064,5452	2 969,00		269295	346	372	Empty	true
Liver	UGT1A	20081_i1_2	Ingel20081_MGFPeaklist (F058529)	Alcohol dehydrogenase 4 OS=Homo sapiens GN=ADH4 PE=1 SV=5	P08319	CP_HomoSapiens_9606_20140317.fasta	40 222,8	1	14	19	46	0.00387	0.329	GIDINSEKFVK	I	A	0.988	0	0	0	2.01	0	1	0	0	1	1 249,6788	2 477,00		3 772,59	227	237	Empty	true
Liver	UGT1A	20081_i1_2	Ingel20081_MGFPeaklist (F058529)	Alcohol dehydrogenase 4 OS=Homo sapiens GN=ADH4 PE=1 SV=5	P08319	CP_HomoSapiens_9606_20140317.fasta	40 222,8	1	14	19	46	0.00387	0.329	GKPVYHFFGTSTFSQYTVVSDINLAK	K	I	0.997	44.8	36	41.2	3.23	0	0	1	2	2	2 906,4724	2 844,00		57 350,6	140	165	Empty	true
Liver	UGT1A	20081_i1_2	Ingel20081_MGFPeaklist (F058529)	Alcohol dehydrogenase 4 OS=Homo sapiens GN=ADH4 PE=1 SV=5	P08319	CP_HomoSapiens_9606_20140317.fasta	40 222,8	1	14	19	46	0.00387	0.329	GLTIFPEELIIGR	K	T	0.997	58.9	35.9	53.6	3.49	0	2	0	0	2	1 457,8365	2 937,00		131773	306	318	Empty	true
Liver	UGT1A	20081_i1_2	Ingel20081_MGFPeaklist (F058529)	Alcohol dehydrogenase 4 OS=Homo sapiens GN=ADH4 PE=1 SV=5	P08319	CP_HomoSapiens_9606_20140317.fasta	40 222,8	1	14	19	46	0.00387	0.329	IIGIDINSEK	R	F	0.997	70.4	37.6	55.3	1.8	0	4	0	0	2	1 101,6152	2 139,00		46 888,8	225	234	Empty	true
Liver	UGT1A	20081_i1_2	Ingel20081_MGFPeaklist (F058529)	Alcohol dehydrogenase 4 OS=Homo sapiens GN=ADH4 PE=1 SV=5	P08319	CP_HomoSapiens_9606_20140317.fasta	40 222,8	1	14	19	46	0.00387	0.329	IIGIDINSEKFVK	R	A	0.997	74.6	35.4	54.2	6.26	0	0	3	0	2	1 475,8470	2 474,00		136311	225	237	Empty	true
Liver	UGT1A	20081_i1_2	Ingel20081_MGFPeaklist (F058529)	Alcohol dehydrogenase 4 OS=Homo sapiens GN=ADH4 PE=1 SV=5	P08319	CP_HomoSapiens_9606_20140317.fasta	40 222,8	1	14	19	46	0.00387	0.329	ISEAFDLMNQGK	K	S	0.997	77.9	37.3	63.8	3.59	0	4	0	0	2	1 352,6516	2 303,00		12 143,1	361	372	Empty	true
Liver	UGT1A	20081_i1_2	Ingel20081_MGFPeaklist (F058529)	Alcohol dehydrogenase 4 OS=Homo sapiens GN=ADH4 PE=1 SV=5	P08319	CP_HomoSapiens_9606_20140317.fasta	40 222,8	1	14	19	46	0.00387	0.329	ISNLKSPASDQQLMEDK	K	T	0.997	76.9	37.6	65	5.21	0	0	2	0	2	1 903,9432	1 965,00		21 165,8	116	132	Empty	true
Liver	UGT1A	20081_i1_2	Ingel20081_MGFPeaklist (F058529)	Alcohol dehydrogenase 4 OS=Homo sapiens GN=ADH4 PE=1 SV=5	P08319	CP_HomoSapiens_9606_20140317.fasta	40 222,8	1	14	19	46	0.00387	0.329	KSPASDQQLMEDKTSR	L	F	0.997	0	0	0	4.11	0	0	0	2	1	1 820,8809	1 584,00		5 558,91	120	135	Empty	true
Liver	UGT1A	20081_i1_2	Ingel20081_MGFPeaklist (F058529)	Alcohol dehydrogenase 4 OS=Homo sapiens GN=ADH4 PE=1 SV=5	P08319	CP_HomoSapiens_9606_20140317.fasta	40 222,8	1	14	19	46	0.00387	0.329	SPASDQQLMEDK	K	T	0.997	79.5	36.4	74.6	5.14	0	2	3	0	2	1 348,6051	1 698,00		22 175,9	121	132	Empty	true
Liver	UGT1A	20081_i1_2	Ingel20081_MGFPeaklist (F058529)	Alcohol dehydrogenase 4 OS=Homo sapiens GN=ADH4 PE=1 SV=5	P08319	CP_HomoSapiens_9606_20140317.fasta	40 222,8	1	14	19	46	0.00387	0.329	SPASDQQLMEDKTSR	K	F	0.997	108	36.9	97.9	7.96	0	2	2	0	2	1 692,7859	1 660,00		43 910,7	121	135	Empty	true
Liver	UGT1A	20081_i1_2	Ingel20081_MGFPeaklist (F058529)	Alcohol dehydrogenase 4 OS=Homo sapiens GN=ADH4 PE=1 SV=5	P08319	CP_HomoSapiens_9606_20140317.fasta	40 222,8	1	14	19	46	0.00387	0.329	SQYTVVSDINLAK	F	I	0.987	0	0	0	2.19	0	1	0	0	1	1 437,7584	2 270,00		3 253,60	153	165	Empty	true
Liver	UGT1A	20081_i1_2	Ingel20081_MGFPeaklist (F058529)	Alcohol dehydrogenase 4 OS=Homo sapiens GN=ADH4 PE=1 SV=5	P08319	CP_HomoSapiens_9606_20140317.fasta	40 222,8	1	14	19	46	0.00387	0.329	TINGTFFGGWK	R	S	0.997	65.4	37	59.7	3.51	0	9	0	0	2	1 227,6158	2 649,00		134065	319	329	Empty	true
Liver	UGT1A	20081_i1_2	Ingel20081_MGFPeaklist (F058529)	40S ribosomal protein S9 OS=Homo sapiens GN=RPS9 PE=1 SV=3	P46781	CP_HomoSapiens_9606_20140317.fasta	22 592,5	1	2	2	4	0.000337	0.103	LFEGNALLR	R	R	0.997	44.3	37.9	27.5	1.66	0	2	0	0	2	1 032,5837	2 322,50		6 974,63	71	79	Empty	true
Liver	UGT1A	20081_i1_2	Ingel20081_MGFPeaklist (F058529)	40S ribosomal protein S9 OS=Homo sapiens GN=RPS9 PE=1 SV=3	P46781	CP_HomoSapiens_9606_20140317.fasta	22 592,5	1	2	2	4	0.000337	0.103	QVVNIPSFIVR	K	L	0.997	47.7	35.9	39.6	3.22	0	2	0	0	2	1 271,7470	2 724,00		12 289,9	140	150	Empty	true
Liver	UGT1A	20081_i1_2	Ingel20081_MGFPeaklist (F058529)	60S ribosomal protein L3 (Fragment) OS=Homo sapiens GN=RPL3 PE=3 SV=1	H7C422,P39023	CP_HomoSapiens_9606_20140317.fasta	46 109,5	0.988	1	1	1	8.42e-05	0.0689	AHLMEIQVNGGTVAEKLDWAR	K	E	0.997	63.6	36.1	59.9	5.82	0	0	0	1	2	2 338,1974	2 663,00		4 932,56	178	198	Empty	true
Liver	UGT1A	20081_i1_2	Ingel20081_MGFPeaklist (F058529)	Histone H4 OS=Homo sapiens GN=HIST1H4A PE=1 SV=2	P62805	CP_HomoSapiens_9606_20140317.fasta	11 367,7	1	2	2	3	0.000253	0.126	TVTAMDVVYALK	K	R	0.997	37.9	37.2	32.5	3.66	0	1	0	0	2	1 310,7025	2 764,00		2 466,45	81	92	Empty	true
Liver	UGT1A	20081_i1_2	Ingel20081_MGFPeaklist (F058529)	Histone H4 OS=Homo sapiens GN=HIST1H4A PE=1 SV=2	P62805	CP_HomoSapiens_9606_20140317.fasta	11 367,7	1	2	2	3	0.000253	0.126	TVTAMDVVYALKR	K	Q	0.997	68.4	36.4	60.5	6.55	0	0	2	0	2	1 466,8036	2 647,00		15 988,3	81	93	Empty	true
Liver	UGT1A	20081_i1_2	Ingel20081_MGFPeaklist (F058529)	Carbamoyl-phosphate synthase [ammonia], mitochondrial OS=Homo sapiens GN=CPS1 PE=1 SV=2	P31327	CP_HomoSapiens_9606_20140317.fasta	164 942,7	1	34	44	87	0.00733	0.313	AADTIGYPVMIR	K	S	0.997	68.4	37.6	48.7	3.68	0	3	0	0	2	1 306,6825	2 403,00		10 646,5	576	587	Empty	true
Liver	UGT1A	20081_i1_2	Ingel20081_MGFPeaklist (F058529)	Carbamoyl-phosphate synthase [ammonia], mitochondrial OS=Homo sapiens GN=CPS1 PE=1 SV=2	P31327	CP_HomoSapiens_9606_20140317.fasta	164 942,7	1	34	44	87	0.00733	0.313	AFAISGPFNVQFLVK	K	G	0.997	86.7	36.4	83.1	2.92	0	1	0	0	2	1 637,9050	2 941,00		35 458,4	1233	1247	Empty	true
Liver	UGT1A	20081_i1_2	Ingel20081_MGFPeaklist (F058529)	Carbamoyl-phosphate synthase [ammonia], mitochondrial OS=Homo sapiens GN=CPS1 PE=1 SV=2	P31327	CP_HomoSapiens_9606_20140317.fasta	164 942,7	1	34	44	87	0.00733	0.313	AFAMTNQILVEK	K	S	0.997	59.7	37.6	50	3.85	0	4	0	0	2	1 364,7243	2 420,00		18 592,6	613	624	Empty	true
Liver	UGT1A	20081_i1_2	Ingel20081_MGFPeaklist (F058529)	Carbamoyl-phosphate synthase [ammonia], mitochondrial OS=Homo sapiens GN=CPS1 PE=1 SV=2	P31327	CP_HomoSapiens_9606_20140317.fasta	164 942,7	1	34	44	87	0.00733	0.313	APMFSWPR	K	L	0.997	43.9	37.6	37	1.32	0	2	0	0	2	991.482	2 521,00		25 318,7	1310	1317	Empty	true
Liver	UGT1A	20081_i1_2	Ingel20081_MGFPeaklist (F058529)	Carbamoyl-phosphate synthase [ammonia], mitochondrial OS=Homo sapiens GN=CPS1 PE=1 SV=2	P31327	CP_HomoSapiens_9606_20140317.fasta	164 942,7	1	34	44	87	0.00733	0.313	ATGYPLAFIAAK	K	I	0.997	38.1	36.5	30.9	2.96	0	3	0	0	2	1 222,6831	2 617,00		35 781,4	729	740	Empty	true
Liver	UGT1A	20081_i1_2	Ingel20081_MGFPeaklist (F058529)	Carbamoyl-phosphate synthase [ammonia], mitochondrial OS=Homo sapiens GN=CPS1 PE=1 SV=2	P31327	CP_HomoSapiens_9606_20140317.fasta	164 942,7	1	34	44	87	0.00733	0.313	ATTITSVLPKPALVASR	K	V	0.997	96.6	31.4	90.7	5.89	0	0	2	0	2	1 725,0270	2 508,50		45 775,7	403	419	Empty	true
Liver	UGT1A	20081_i1_2	Ingel20081_MGFPeaklist (F058529)	Carbamoyl-phosphate synthase [ammonia], mitochondrial OS=Homo sapiens GN=CPS1 PE=1 SV=2	P31327	CP_HomoSapiens_9606_20140317.fasta	164 942,7	1	34	44	87	0.00733	0.313	AVNTLNEALEFAK	K	S	0.997	82.9	37.8	74.8	3.64	0	2	0	0	2	1 419,7478	2 520,00		62 743,7	1108	1120	Empty	true
Liver	UGT1A	20081_i1_2	Ingel20081_MGFPeaklist (F058529)	Carbamoyl-phosphate synthase [ammonia], mitochondrial OS=Homo sapiens GN=CPS1 PE=1 SV=2	P31327	CP_HomoSapiens_9606_20140317.fasta	164 942,7	1	34	44	87	0.00733	0.313	DGSIDLVINLPNNNTK	R	F	0.997	58.3	37.5	53	6.08	0	2	0	0	2	1 726,8972	2 557,00		10 673,4	1429	1444	Empty	true
Liver	UGT1A	20081_i1_2	Ingel20081_MGFPeaklist (F058529)	Carbamoyl-phosphate synthase [ammonia], mitochondrial OS=Homo sapiens GN=CPS1 PE=1 SV=2	P31327	CP_HomoSapiens_9606_20140317.fasta	164 942,7	1	34	44	87	0.00733	0.313	FLGVAEQLHNEGFK	R	L	0.997	86.6	37.9	80.3	4.59	0	3	2	0	2	1 588,8119	2 437,00		41 252,5	1374	1387	Empty	true
Liver	UGT1A	20081_i1_2	Ingel20081_MGFPeaklist (F058529)	Carbamoyl-phosphate synthase [ammonia], mitochondrial OS=Homo sapiens GN=CPS1 PE=1 SV=2	P31327	CP_HomoSapiens_9606_20140317.fasta	164 942,7	1	34	44	87	0.00733	0.313	FVEGAREVEMDAVGKDGR	K	V	0.997	41.8	37.3	37.3	5.38	0	0	2	0	2	1 964,9496	1 991,00		8 329,15	1169	1186	Empty	true
Liver	UGT1A	20081_i1_2	Ingel20081_MGFPeaklist (F058529)	Carbamoyl-phosphate synthase [ammonia], mitochondrial OS=Homo sapiens GN=CPS1 PE=1 SV=2	P31327	CP_HomoSapiens_9606_20140317.fasta	164 942,7	1	34	44	87	0.00733	0.313	FVHDNYVIR	K	R	0.997	31	37.8	31	2.54	0	1	0	0	2	1 162,6003	1 876,00		2 842,57	1445	1453	Empty	true
Liver	UGT1A	20081_i1_2	Ingel20081_MGFPeaklist (F058529)	Carbamoyl-phosphate synthase [ammonia], mitochondrial OS=Homo sapiens GN=CPS1 PE=1 SV=2	P31327	CP_HomoSapiens_9606_20140317.fasta	164 942,7	1	34	44	87	0.00733	0.313	GAEVHLVPWNHDFTK	R	M	0.997	48.5	37.5	48.5	5.92	0	0	2	0	2	1 749,8708	2 391,50		16 446,4	239	253	Empty	true
Liver	UGT1A	20081_i1_2	Ingel20081_MGFPeaklist (F058529)	Carbamoyl-phosphate synthase [ammonia], mitochondrial OS=Homo sapiens GN=CPS1 PE=1 SV=2	P31327	CP_HomoSapiens_9606_20140317.fasta	164 942,7	1	34	44	87	0.00733	0.313	GILIGIQQSFRPR	K	F	0.997	27.3	35.6	27.3	1.92	0	1	0	0	2	1 484,8698	2 525,00		3 244,75	1361	1373	Empty	true
Liver	UGT1A	20081_i1_2	Ingel20081_MGFPeaklist (F058529)	Carbamoyl-phosphate synthase [ammonia], mitochondrial OS=Homo sapiens GN=CPS1 PE=1 SV=2	P31327	CP_HomoSapiens_9606_20140317.fasta	164 942,7	1	34	44	87	0.00733	0.313	GLNSESMTEETLKR	K	A	0.997	124	37.5	114	4.77	0	1	3	0	2	1 594,7742	1 926,50		15 980,5	893	906	Empty	true
Liver	UGT1A	20081_i1_2	Ingel20081_MGFPeaklist (F058529)	Carbamoyl-phosphate synthase [ammonia], mitochondrial OS=Homo sapiens GN=CPS1 PE=1 SV=2	P31327	CP_HomoSapiens_9606_20140317.fasta	164 942,7	1	34	44	87	0.00733	0.313	GQNQPVLNITNK	R	Q	0.997	50	37.2	47.2	3.6	0	3	0	0	2	1 325,7173	1 947,00		11 706,7	317	328	Empty	true
Liver	UGT1A	20081_i1_2	Ingel20081_MGFPeaklist (F058529)	Carbamoyl-phosphate synthase [ammonia], mitochondrial OS=Homo sapiens GN=CPS1 PE=1 SV=2	P31327	CP_HomoSapiens_9606_20140317.fasta	164 942,7	1	34	44	87	0.00733	0.313	IAPSFAVESIEDALKAADTIGYPVMIR	K	S	0.997	121	35	117	9.59	0	0	2	1	2	2 877,5069	2 986,00		124467	561	587	Empty	true
Liver	UGT1A	20081_i1_2	Ingel20081_MGFPeaklist (F058529)	Carbamoyl-phosphate synthase [ammonia], mitochondrial OS=Homo sapiens GN=CPS1 PE=1 SV=2	P31327	CP_HomoSapiens_9606_20140317.fasta	164 942,7	1	34	44	87	0.00733	0.313	IEFEGQPVDFVDPNKQNLIAEVSTK	K	D	0.997	59.7	35.9	59.7	6.39	0	0	2	2	2	2 817,4308	2 782,00		24 984,2	183	207	Empty	true
Liver	UGT1A	20081_i1_2	Ingel20081_MGFPeaklist (F058529)	Carbamoyl-phosphate synthase [ammonia], mitochondrial OS=Homo sapiens GN=CPS1 PE=1 SV=2	P31327	CP_HomoSapiens_9606_20140317.fasta	164 942,7	1	34	44	87	0.00733	0.313	IMGTSPLQIDR	K	A	0.997	56.3	37.8	41.5	4.74	0	1	0	0	2	1 230,6513	2 132,00		1 604,99	1075	1085	Empty	true
Liver	UGT1A	20081_i1_2	Ingel20081_MGFPeaklist (F058529)	Carbamoyl-phosphate synthase [ammonia], mitochondrial OS=Homo sapiens GN=CPS1 PE=1 SV=2	P31327	CP_HomoSapiens_9606_20140317.fasta	164 942,7	1	34	44	87	0.00733	0.313	IMGTSPLQIDRAEDR	K	S	0.997	45.8	37.6	37.6	5.02	0	0	1	0	2	1 701,8591	2 078,00		48 628,8	1075	1089	Empty	true
Liver	UGT1A	20081_i1_2	Ingel20081_MGFPeaklist (F058529)	Carbamoyl-phosphate synthase [ammonia], mitochondrial OS=Homo sapiens GN=CPS1 PE=1 SV=2	P31327	CP_HomoSapiens_9606_20140317.fasta	164 942,7	1	34	44	87	0.00733	0.313	MRDILNMEK	K	T	0.997	43.1	37.9	20.9	0.678	0	2	0	0	2	1 149,5756	2 057,50		7 116,15	881	889	Empty	true
Liver	UGT1A	20081_i1_2	Ingel20081_MGFPeaklist (F058529)	Carbamoyl-phosphate synthase [ammonia], mitochondrial OS=Homo sapiens GN=CPS1 PE=1 SV=2	P31327	CP_HomoSapiens_9606_20140317.fasta	164 942,7	1	34	44	87	0.00733	0.313	QLFSDKLNEINEK	R	I	0.997	60.9	37.5	31.2	2.8	0	1	1	0	2	1 577,8171	2 174,50		50 334,8	548	560	Empty	true
Liver	UGT1A	20081_i1_2	Ingel20081_MGFPeaklist (F058529)	Carbamoyl-phosphate synthase [ammonia], mitochondrial OS=Homo sapiens GN=CPS1 PE=1 SV=2	P31327	CP_HomoSapiens_9606_20140317.fasta	164 942,7	1	34	44	87	0.00733	0.313	SIFSAVLDELKVAQAPWK	R	A	0.997	106	35.6	93.5	8.77	0	1	1	0	2	2 002,1009	2 983,50		92 563,4	1090	1107	Empty	true
Liver	UGT1A	20081_i1_2	Ingel20081_MGFPeaklist (F058529)	Carbamoyl-phosphate synthase [ammonia], mitochondrial OS=Homo sapiens GN=CPS1 PE=1 SV=2	P31327	CP_HomoSapiens_9606_20140317.fasta	164 942,7	1	34	44	87	0.00733	0.313	SLGQWLQEEKVPAIYGVDTR	K	M	0.997	94.5	36.6	87.2	6.74	0	2	2	0	2	2 289,1876	2 826,50		83 237,4	148	167	Empty	true
Liver	UGT1A	20081_i1_2	Ingel20081_MGFPeaklist (F058529)	Carbamoyl-phosphate synthase [ammonia], mitochondrial OS=Homo sapiens GN=CPS1 PE=1 SV=2	P31327	CP_HomoSapiens_9606_20140317.fasta	164 942,7	1	34	44	87	0.00733	0.313	SVGEVMAIGR	K	T	0.997	57.9	38.3	40.9	1.32	0	2	0	0	2	1 018,5350	2 024,50		21 741,8	794	803	Empty	true
Liver	UGT1A	20081_i1_2	Ingel20081_MGFPeaklist (F058529)	Carbamoyl-phosphate synthase [ammonia], mitochondrial OS=Homo sapiens GN=CPS1 PE=1 SV=2	P31327	CP_HomoSapiens_9606_20140317.fasta	164 942,7	1	34	44	87	0.00733	0.313	TAVDSGIPLLTNFQVTK	R	L	0.997	51.3	36	46.8	1.96	0	2	0	0	2	1 803,9853	2 853,00		35 722,5	1455	1471	Empty	true
Liver	UGT1A	20081_i1_2	Ingel20081_MGFPeaklist (F058529)	Carbamoyl-phosphate synthase [ammonia], mitochondrial OS=Homo sapiens GN=CPS1 PE=1 SV=2	P31327	CP_HomoSapiens_9606_20140317.fasta	164 942,7	1	34	44	87	0.00733	0.313	TLGVDFIDVATK	K	V	0.997	63.2	37.1	42.6	4.96	0	4	0	0	2	1 278,6942	2 655,50		24 386,6	1270	1281	Empty	true
Liver	UGT1A	20081_i1_2	Ingel20081_MGFPeaklist (F058529)	Carbamoyl-phosphate synthase [ammonia], mitochondrial OS=Homo sapiens GN=CPS1 PE=1 SV=2	P31327	CP_HomoSapiens_9606_20140317.fasta	164 942,7	1	34	44	87	0.00733	0.313	TLKGLNSESMTEETLKR	K	A	0.997	45.6	36.8	38.7	4.77	0	0	0	1	2	1 937,0010	2 011,00		6 232,86	890	906	Empty	true
Liver	UGT1A	20081_i1_2	Ingel20081_MGFPeaklist (F058529)	Carbamoyl-phosphate synthase [ammonia], mitochondrial OS=Homo sapiens GN=CPS1 PE=1 SV=2	P31327	CP_HomoSapiens_9606_20140317.fasta	164 942,7	1	34	44	87	0.00733	0.313	TVLMNPNIASVQTNEVGLK	K	Q	0.997	97.4	36.5	93.2	4.19	0	5	2	0	2	2 028,0795	2 485,00		95 206,0	459	477	Empty	true
Liver	UGT1A	20081_i1_2	Ingel20081_MGFPeaklist (F058529)	Carbamoyl-phosphate synthase [ammonia], mitochondrial OS=Homo sapiens GN=CPS1 PE=1 SV=2	P31327	CP_HomoSapiens_9606_20140317.fasta	164 942,7	1	34	44	87	0.00733	0.313	VISHAISEHVEDAGVHSGDATLMLPTQTISQGAIEK	R	V	0.997	72.6	34.7	72.6	0	0	0	0	0	2	3 741,8756	2 509,00		30 886,3	1187	1222	Empty	true
Liver	UGT1A	20081_i1_2	Ingel20081_MGFPeaklist (F058529)	Carbamoyl-phosphate synthase [ammonia], mitochondrial OS=Homo sapiens GN=CPS1 PE=1 SV=2	P31327	CP_HomoSapiens_9606_20140317.fasta	164 942,7	1	34	44	87	0.00733	0.313	VLGTSVESIMATEDR	K	Q	0.997	156	37.6	144	7	0	2	3	0	2	1 607,7946	2 464,00		89 329,2	533	547	Empty	true
Liver	UGT1A	20081_i1_2	Ingel20081_MGFPeaklist (F058529)	Carbamoyl-phosphate synthase [ammonia], mitochondrial OS=Homo sapiens GN=CPS1 PE=1 SV=2	P31327	CP_HomoSapiens_9606_20140317.fasta	164 942,7	1	34	44	87	0.00733	0.313	VMIGENVDEK	K	H	0.997	56.9	37.6	40.3	2.96	0	2	0	0	2	1 133,5508	1 766,00		4 042,44	1282	1291	Empty	true
Liver	UGT1A	20081_i1_2	Ingel20081_MGFPeaklist (F058529)	Carbamoyl-phosphate synthase [ammonia], mitochondrial OS=Homo sapiens GN=CPS1 PE=1 SV=2	P31327	CP_HomoSapiens_9606_20140317.fasta	164 942,7	1	34	44	87	0.00733	0.313	VPAIYGVDTR	K	M	0.997	33.5	37.9	25	3.19	0	2	0	0	2	1 090,5892	2 020,00		21 362,3	158	167	Empty	true
Liver	UGT1A	20081_i1_2	Ingel20081_MGFPeaklist (F058529)	Carbamoyl-phosphate synthase [ammonia], mitochondrial OS=Homo sapiens GN=CPS1 PE=1 SV=2	P31327	CP_HomoSapiens_9606_20140317.fasta	164 942,7	1	34	44	87	0.00733	0.313	VSGLLVLDYSKDYNHWLATK	K	S	0.997	67.5	36.3	66.9	4.01	0	0	3	1	2	2 322,2130	2 841,00		94 737,8	128	147	Empty	true
Liver	UGT1A	20081_i1_2	Ingel20081_MGFPeaklist (F058529)	Carbamoyl-phosphate synthase [ammonia], mitochondrial OS=Homo sapiens GN=CPS1 PE=1 SV=2	P31327	CP_HomoSapiens_9606_20140317.fasta	164 942,7	1	34	44	87	0.00733	0.313	WDLDRFHGTSSR	R	I	0.997	27.2	37.4	25	2.92	0	0	1	0	2	1 476,6979	2 016,00		15 376,9	776	787	Empty	true
Liver	UGT1A	20081_i1_2	Ingel20081_MGFPeaklist (F058529)	Tubulin alpha-1B chain OS=Homo sapiens GN=TUBA1B PE=1 SV=1	P68363	CP_HomoSapiens_9606_20140317.fasta	50 151,7	1	12	18	61	0.00514	0.361	AFVHWYVGEGMEEGEFSEAR	R	E	0.997	82.1	33.6	79.8	7.57	0	0	5	0	2	2 330,0182	2 702,00		20 086,1	403	422	Empty	true	P68366,A8MUB1
Liver	UGT1A	20081_i1_2	Ingel20081_MGFPeaklist (F058529)	Tubulin alpha-1B chain OS=Homo sapiens GN=TUBA1B PE=1 SV=1	P68363	CP_HomoSapiens_9606_20140317.fasta	50 151,7	1	12	18	61	0.00514	0.361	AVFVDLEPTVIDEVR	R	T	0.997	103	37.2	88.2	8.47	0	7	1	0	2	1 701,9059	2 844,00		243933	65	79	Empty	true
Liver	UGT1A	20081_i1_2	Ingel20081_MGFPeaklist (F058529)	Tubulin alpha-1B chain OS=Homo sapiens GN=TUBA1B PE=1 SV=1	P68363	CP_HomoSapiens_9606_20140317.fasta	50 151,7	1	12	18	61	0.00514	0.361	AVFVDLEPTVIDEVRTGTYR	R	Q	0.997	35.9	36.6	35	5.28	0	0	1	0	2	2 280,1872	2 844,00		15 666,8	65	84	Empty	true
Liver	UGT1A	20081_i1_2	Ingel20081_MGFPeaklist (F058529)	Tubulin alpha-1B chain OS=Homo sapiens GN=TUBA1B PE=1 SV=1	P68363	CP_HomoSapiens_9606_20140317.fasta	50 151,7	1	12	18	61	0.00514	0.361	DVNAAIATIK	K	T	0.997	48.8	37.4	32.4	2.77	0	2	0	0	2	1 015,5783	2 024,00		25 688,3	327	336	Empty	true
Liver	UGT1A	20081_i1_2	Ingel20081_MGFPeaklist (F058529)	Tubulin alpha-1B chain OS=Homo sapiens GN=TUBA1B PE=1 SV=1	P68363	CP_HomoSapiens_9606_20140317.fasta	50 151,7	1	12	18	61	0.00514	0.361	EIIDLVLDR	K	I	0.997	62	37	30.8	1.55	0	2	0	0	2	1 085,6203	2 690,50		12 028,6	113	121	Empty	true
Liver	UGT1A	20081_i1_2	Ingel20081_MGFPeaklist (F058529)	Tubulin alpha-1B chain OS=Homo sapiens GN=TUBA1B PE=1 SV=1	P68363	CP_HomoSapiens_9606_20140317.fasta	50 151,7	1	12	18	61	0.00514	0.361	IHFPLATYAPVISAEK	R	A	0.997	95	36.2	90.9	5.05	0	10	3	0	2	1 756,9633	2 755,00		139397	265	280	Empty	true	P68366,A8MUB1
Liver	UGT1A	20081_i1_2	Ingel20081_MGFPeaklist (F058529)	Tubulin alpha-1B chain OS=Homo sapiens GN=TUBA1B PE=1 SV=1	P68363	CP_HomoSapiens_9606_20140317.fasta	50 151,7	1	12	18	61	0.00514	0.361	LISQIVSSITASLR	R	F	0.997	69	34.9	57.8	5.23	0	1	0	0	2	1 487,8792	2 958,00		47 980,4	230	243	Empty	true	P68366,A8MUB1
Liver	UGT1A	20081_i1_2	Ingel20081_MGFPeaklist (F058529)	Tubulin alpha-1B chain OS=Homo sapiens GN=TUBA1B PE=1 SV=1	P68363	CP_HomoSapiens_9606_20140317.fasta	50 151,7	1	12	18	61	0.00514	0.361	NLDIERPTYTNLNR	R	L	0.997	69.7	37.6	62.9	7.28	0	2	1	0	2	1 718,8821	2 074,00		119706	216	229	Empty	true	P68366,A8MUB1
Liver	UGT1A	20081_i1_2	Ingel20081_MGFPeaklist (F058529)	Tubulin alpha-1B chain OS=Homo sapiens GN=TUBA1B PE=1 SV=1	P68363	CP_HomoSapiens_9606_20140317.fasta	50 151,7	1	12	18	61	0.00514	0.361	QLFHPEQLITGKEDAANNYAR	R	G	0.997	101	37.1	93.1	9.92	0	0	5	1	2	2 415,2053	2 381,00		83 547,9	85	105	Empty	true	P68366,A8MUB1
Liver	UGT1A	20081_i1_2	Ingel20081_MGFPeaklist (F058529)	Tubulin alpha-1B chain OS=Homo sapiens GN=TUBA1B PE=1 SV=1	P68363	CP_HomoSapiens_9606_20140317.fasta	50 151,7	1	12	18	61	0.00514	0.361	RNLDIERPTYTNLNR	R	L	0.997	26.9	36.4	15.3	2.41	0	0	0	1	2	1 874,9832	1 994,00		1 891,43	215	229	Empty	true	P68366,A8MUB1
Liver	UGT1A	20081_i1_2	Ingel20081_MGFPeaklist (F058529)	Tubulin alpha-1B chain OS=Homo sapiens GN=TUBA1B PE=1 SV=1	P68363	CP_HomoSapiens_9606_20140317.fasta	50 151,7	1	12	18	61	0.00514	0.361	TIGGGDDSFNTFFSETGAGK	K	H	0.997	106	34.5	105	5.28	0	4	4	0	2	2 007,8933	2 638,00		25 335,1	41	60	Empty	true
Liver	UGT1A	20081_i1_2	Ingel20081_MGFPeaklist (F058529)	Tubulin alpha-1B chain OS=Homo sapiens GN=TUBA1B PE=1 SV=1	P68363	CP_HomoSapiens_9606_20140317.fasta	50 151,7	1	12	18	61	0.00514	0.361	VGINYQPPTVVPGGDLAK	K	V	0.997	42.3	36.4	41.1	3.96	0	10	1	0	2	1 824,9857	2 402,00		151064	353	370	Empty	true	P68366,A8MUB1
Liver	UGT1A	20081_i1_2	Ingel20081_MGFPeaklist (F058529)	60S ribosomal protein L17 (Fragment) OS=Homo sapiens GN=RPL17 PE=3 SV=1	J3KRX5,J3QQT2,P18621	CP_HomoSapiens_9606_20140317.fasta	21 397,4	0.984	1	1	1	8.42e-05	0.161	NAESNAELKGLDVDSLVIEHIQVNKAPK	K	M	0.979	30.8	33.5	30.8	0	0	0	0	0	2	3 031,6061	2 725,00		8 522,20	97	124	Empty	true
Liver	UGT1A	20081_i1_2	Ingel20081_MGFPeaklist (F058529)	Ig gamma-1 chain C region OS=Homo sapiens GN=IGHG1 PE=1 SV=1	P01857	CP_HomoSapiens_9606_20140317.fasta	36 105,0	1	2	3	13	0.00109	0.0788	FNWYVDGVEVHNAK	K	T	0.997	69.1	37.9	64.9	3	0	2	7	0	2	1 677,8019	2 420,00		186636	158	171	Empty	true	P01861,P01859
Liver	UGT1A	20081_i1_2	Ingel20081_MGFPeaklist (F058529)	Ig gamma-1 chain C region OS=Homo sapiens GN=IGHG1 PE=1 SV=1	P01857	CP_HomoSapiens_9606_20140317.fasta	36 105,0	1	2	3	13	0.00109	0.0788	GPSVFPLAPSSK	K	S	0.997	74.7	37.5	59.3	3.72	0	4	0	0	2	1 186,6467	2 243,50		49 869,5	5	16	Empty	true
Liver	UGT1A	20081_i1_2	Ingel20081_MGFPeaklist (F058529)	40S ribosomal protein S2 OS=Homo sapiens GN=RPS2 PE=1 SV=2	P15880	CP_HomoSapiens_9606_20140317.fasta	31 325,2	1	3	3	6	0.000505	0.113	AEDKEWMPVTK	K	L	0.997	40	37.8	23.4	4.92	0	0	2	0	2	1 333,6458	1 922,00		5 705,25	55	65	Empty	true
Liver	UGT1A	20081_i1_2	Ingel20081_MGFPeaklist (F058529)	40S ribosomal protein S2 OS=Homo sapiens GN=RPS2 PE=1 SV=2	P15880	CP_HomoSapiens_9606_20140317.fasta	31 325,2	1	3	3	6	0.000505	0.113	GTGIVSAPVPK	R	K	0.997	50	35.6	39.8	1.38	0	2	0	0	2	1 025,5991	1 865,50		6 918,92	201	211	Empty	true
Liver	UGT1A	20081_i1_2	Ingel20081_MGFPeaklist (F058529)	40S ribosomal protein S2 OS=Homo sapiens GN=RPS2 PE=1 SV=2	P15880	CP_HomoSapiens_9606_20140317.fasta	31 325,2	1	3	3	6	0.000505	0.113	TYSYLTPDLWK	K	E	0.997	22.7	37.6	21.8	1.19	0	2	0	0	2	1 386,6941	2 667,00		6 756,76	247	257	Empty	true
Liver	UGT1A	20081_i1_2	Ingel20081_MGFPeaklist (F058529)	60S ribosomal protein L6 OS=Homo sapiens GN=RPL6 PE=1 SV=3	Q02878	CP_HomoSapiens_9606_20140317.fasta	32 729,3	1	4	4	6	0.000505	0.122	AIPQLQGYLR	K	S	0.997	43.2	37.3	37.5	2.07	0	2	0	0	2	1 158,6631	2 433,00		13 086,0	263	272	Empty	true
Liver	UGT1A	20081_i1_2	Ingel20081_MGFPeaklist (F058529)	60S ribosomal protein L6 OS=Homo sapiens GN=RPL6 PE=1 SV=3	Q02878	CP_HomoSapiens_9606_20140317.fasta	32 729,3	1	4	4	6	0.000505	0.122	ASITPGTILIILTGR	R	H	0.997	77.2	31.8	76.9	5.52	0	1	0	0	2	1 525,9315	2 981,00		14 597,8	142	156	Empty	true
Liver	UGT1A	20081_i1_2	Ingel20081_MGFPeaklist (F058529)	60S ribosomal protein L6 OS=Homo sapiens GN=RPL6 PE=1 SV=3	Q02878	CP_HomoSapiens_9606_20140317.fasta	32 729,3	1	4	4	6	0.000505	0.122	YYPTEDVPR	R	K	0.997	57.8	36.5	44.5	4.26	0	1	0	0	2	1 139,5368	1 819,00		2 727,46	115	123	Empty	true
Liver	UGT1A	20081_i1_2	Ingel20081_MGFPeaklist (F058529)	60S ribosomal protein L6 OS=Homo sapiens GN=RPL6 PE=1 SV=3	Q02878	CP_HomoSapiens_9606_20140317.fasta	32 729,3	1	4	4	6	0.000505	0.122	YYPTEDVPRK	R	L	0.997	48.6	36.9	38.6	0	0	0	2	0	2	1 267,6318	1 689,50		7 126,68	115	124	Empty	true
Liver	UGT1A	20081_i1_2	Ingel20081_MGFPeaklist (F058529)	78 kDa glucose-regulated protein OS=Homo sapiens GN=HSPA5 PE=1 SV=2	P11021	CP_HomoSapiens_9606_20140317.fasta	72 334,7	1	18	23	55	0.00463	0.358	AKFEELNMDLFR	R	S	0.997	84.3	37.4	65.9	6.1	0	3	7	0	2	1 512,7516	2 733,50		121424	325	336	Empty	true
Liver	UGT1A	20081_i1_2	Ingel20081_MGFPeaklist (F058529)	78 kDa glucose-regulated protein OS=Homo sapiens GN=HSPA5 PE=1 SV=2	P11021	CP_HomoSapiens_9606_20140317.fasta	72 334,7	1	18	23	55	0.00463	0.358	AVEEKIEWLESHQDADIEDFKAK	K	K	0.997	57.6	36.3	52.5	6.34	0	0	0	2	2	2 730,3260	2 466,50		25 772,0	597	619	Empty	true
Liver	UGT1A	20081_i1_2	Ingel20081_MGFPeaklist (F058529)	78 kDa glucose-regulated protein OS=Homo sapiens GN=HSPA5 PE=1 SV=2	P11021	CP_HomoSapiens_9606_20140317.fasta	72 334,7	1	18	23	55	0.00463	0.358	DAGTIAGLNVMR	K	I	0.997	73.3	38.2	56.5	5.07	0	5	0	0	2	1 217,6308	2 300,00		23 066,4	186	197	Empty	true
Liver	UGT1A	20081_i1_2	Ingel20081_MGFPeaklist (F058529)	78 kDa glucose-regulated protein OS=Homo sapiens GN=HSPA5 PE=1 SV=2	P11021	CP_HomoSapiens_9606_20140317.fasta	72 334,7	1	18	23	55	0.00463	0.358	ELEEIVQPIISK	K	L	0.997	56.1	36.1	47.7	5.15	0	2	0	0	2	1 397,7888	2 485,50		18 889,4	622	633	Empty	true
Liver	UGT1A	20081_i1_2	Ingel20081_MGFPeaklist (F058529)	78 kDa glucose-regulated protein OS=Homo sapiens GN=HSPA5 PE=1 SV=2	P11021	CP_HomoSapiens_9606_20140317.fasta	72 334,7	1	18	23	55	0.00463	0.358	IDTRNELESYAYSLK	R	N	0.997	36	37.7	31.6	2.62	0	0	1	0	2	1 801,8967	2 427,00		27 265,1	559	573	Empty	true
Liver	UGT1A	20081_i1_2	Ingel20081_MGFPeaklist (F058529)	78 kDa glucose-regulated protein OS=Homo sapiens GN=HSPA5 PE=1 SV=2	P11021	CP_HomoSapiens_9606_20140317.fasta	72 334,7	1	18	23	55	0.00463	0.358	IEIESFYEGEDFSETLTR	R	A	0.997	60.7	36.1	58.8	5.7	0	2	1	0	2	2 164,9922	2 779,00		12 807,6	307	324	Empty	true
Liver	UGT1A	20081_i1_2	Ingel20081_MGFPeaklist (F058529)	78 kDa glucose-regulated protein OS=Homo sapiens GN=HSPA5 PE=1 SV=2	P11021	CP_HomoSapiens_9606_20140317.fasta	72 334,7	1	18	23	55	0.00463	0.358	IINEPTAAAIAYGLDK	R	R	0.997	70.1	37.2	69.9	5.47	0	1	0	0	2	1 659,8954	2 521,00		7 233,34	198	213	Empty	true	P11142,P34931
Liver	UGT1A	20081_i1_2	Ingel20081_MGFPeaklist (F058529)	78 kDa glucose-regulated protein OS=Homo sapiens GN=HSPA5 PE=1 SV=2	P11021	CP_HomoSapiens_9606_20140317.fasta	72 334,7	1	18	23	55	0.00463	0.358	IINEPTAAAIAYGLDKR	R	E	0.997	128	36	118	9.37	0	1	2	0	2	1 815,9965	2 475,00		193870	198	214	Empty	true
Liver	UGT1A	20081_i1_2	Ingel20081_MGFPeaklist (F058529)	78 kDa glucose-regulated protein OS=Homo sapiens GN=HSPA5 PE=1 SV=2	P11021	CP_HomoSapiens_9606_20140317.fasta	72 334,7	1	18	23	55	0.00463	0.358	ITPSYVAFTPEGER	R	L	0.997	61.3	37.2	53.9	6.21	0	2	0	0	2	1 566,7799	2 210,50		18 874,7	61	74	Empty	true
Liver	UGT1A	20081_i1_2	Ingel20081_MGFPeaklist (F058529)	78 kDa glucose-regulated protein OS=Homo sapiens GN=HSPA5 PE=1 SV=2	P11021	CP_HomoSapiens_9606_20140317.fasta	72 334,7	1	18	23	55	0.00463	0.358	NGRVEIIANDQGNR	K	I	0.997	50.9	37.4	42	3.77	0	0	4	0	2	1 555,7936	1 714,00		27 927,1	47	60	Empty	true
Liver	UGT1A	20081_i1_2	Ingel20081_MGFPeaklist (F058529)	78 kDa glucose-regulated protein OS=Homo sapiens GN=HSPA5 PE=1 SV=2	P11021	CP_HomoSapiens_9606_20140317.fasta	72 334,7	1	18	23	55	0.00463	0.358	NQLTSNPENTVFDAK	K	R	0.997	70.6	38	29.1	5.37	0	1	0	0	2	1 677,8079	2 076,00		30 361,3	82	96	Empty	true
Liver	UGT1A	20081_i1_2	Ingel20081_MGFPeaklist (F058529)	78 kDa glucose-regulated protein OS=Homo sapiens GN=HSPA5 PE=1 SV=2	P11021	CP_HomoSapiens_9606_20140317.fasta	72 334,7	1	18	23	55	0.00463	0.358	NQLTSNPENTVFDAKR	K	L	0.997	115	37.7	34.8	9.74	0	0	2	0	2	1 833,9090	2 015,50		74 561,8	82	97	Empty	true
Liver	UGT1A	20081_i1_2	Ingel20081_MGFPeaklist (F058529)	78 kDa glucose-regulated protein OS=Homo sapiens GN=HSPA5 PE=1 SV=2	P11021	CP_HomoSapiens_9606_20140317.fasta	72 334,7	1	18	23	55	0.00463	0.358	TFAPEEISAMVLTK	K	M	0.997	75.3	37.3	71.1	5.7	0	2	3	0	2	1 536,7979	2 831,00		67 959,6	139	152	Empty	true
Liver	UGT1A	20081_i1_2	Ingel20081_MGFPeaklist (F058529)	78 kDa glucose-regulated protein OS=Homo sapiens GN=HSPA5 PE=1 SV=2	P11021	CP_HomoSapiens_9606_20140317.fasta	72 334,7	1	18	23	55	0.00463	0.358	TKPYIQVDIGGGQTK	K	T	0.997	30.7	36.9	30.7	1.47	0	1	0	0	2	1 604,8646	2 076,00		3 099,08	124	138	Empty	true
Liver	UGT1A	20081_i1_2	Ingel20081_MGFPeaklist (F058529)	78 kDa glucose-regulated protein OS=Homo sapiens GN=HSPA5 PE=1 SV=2	P11021	CP_HomoSapiens_9606_20140317.fasta	72 334,7	1	18	23	55	0.00463	0.358	TWNDPSVQQDIK	R	F	0.997	52.3	37.3	39.6	5.89	0	2	0	0	2	1 430,6912	1 991,00		32 239,2	102	113	Empty	true
Liver	UGT1A	20081_i1_2	Ingel20081_MGFPeaklist (F058529)	78 kDa glucose-regulated protein OS=Homo sapiens GN=HSPA5 PE=1 SV=2	P11021	CP_HomoSapiens_9606_20140317.fasta	72 334,7	1	18	23	55	0.00463	0.358	VEIIANDQGNR	R	I	0.997	38.9	37.6	0	1.11	0	2	0	0	2	1 228,6281	1 711,50		1 563,19	50	60	Empty	true	P11142,P34931,P08107
Liver	UGT1A	20081_i1_2	Ingel20081_MGFPeaklist (F058529)	78 kDa glucose-regulated protein OS=Homo sapiens GN=HSPA5 PE=1 SV=2	P11021	CP_HomoSapiens_9606_20140317.fasta	72 334,7	1	18	23	55	0.00463	0.358	VLEDSDLKKSDIDEIVLVGGSTR	K	I	0.997	86.1	35.6	83.4	5.39	0	0	2	2	2	2 488,3145	2 508,50		118537	345	367	Empty	true
Liver	UGT1A	20081_i1_2	Ingel20081_MGFPeaklist (F058529)	78 kDa glucose-regulated protein OS=Homo sapiens GN=HSPA5 PE=1 SV=2	P11021	CP_HomoSapiens_9606_20140317.fasta	72 334,7	1	18	23	55	0.00463	0.358	VTHAVVTVPAYFNDAQR	K	Q	0.997	68.5	37.2	66.7	6.59	0	0	5	0	2	1 887,9711	2 315,00		56 501,6	165	181	Empty	true
Liver	UGT1A	20081_i1_2	Ingel20081_MGFPeaklist (F058529)	60S ribosomal protein L4 OS=Homo sapiens GN=RPL4 PE=1 SV=5	P36578	CP_HomoSapiens_9606_20140317.fasta	47 699,1	1	2	2	4	0.000337	0.0749	IEEVPELPLVVEDKVEGYKK	R	T	0.997	50.8	34.3	48.8	4.09	0	0	0	2	2	2 313,2591	2 738,50		13 897,5	144	163	Empty	true
Liver	UGT1A	20081_i1_2	Ingel20081_MGFPeaklist (F058529)	60S ribosomal protein L4 OS=Homo sapiens GN=RPL4 PE=1 SV=5	P36578	CP_HomoSapiens_9606_20140317.fasta	47 699,1	1	2	2	4	0.000337	0.0749	NIPGITLLNVSK	R	L	0.997	56.8	33.6	52.8	4.38	0	2	0	0	2	1 268,7574	2 674,00		22 196,9	223	234	Empty	true
Liver	UGT1A	20081_i1_2	Ingel20081_MGFPeaklist (F058529)	Delta(3,5)-Delta(2,4)-dienoyl-CoA isomerase, mitochondrial OS=Homo sapiens GN=ECH1 PE=1 SV=2	Q13011	CP_HomoSapiens_9606_20140317.fasta	35 816,2	0.988	1	1	2	0.000168	0.0488	VIGNQSLVNELAFTAR	K	K	0.997	69.8	36.5	64.4	5.8	0	2	0	0	2	1 731,9388	2 693,50		5 247,65	215	230	Empty	true
Liver	UGT1A	20081_i1_2	Ingel20081_MGFPeaklist (F058529)	Nuclear pore membrane glycoprotein 210 OS=Homo sapiens GN=NUP210 PE=1 SV=3	Q8TEM1	CP_HomoSapiens_9606_20140317.fasta	205 109,8	0.989	1	1	1	8.42e-05	0.00583	DLAVPAALTPR	R	A	0.988	22.2	35.4	13	0.886	0	1	0	0	2	1 123,6471	2 336,00		1 964,74	1836	1846	Empty	true
Liver	UGT1A	20081_i1_2	Ingel20081_MGFPeaklist (F058529)	Heat shock 70 kDa protein 1-like OS=Homo sapiens GN=HSPA1L PE=1 SV=2	P34931	CP_HomoSapiens_9606_20140317.fasta	70 377,1	0.988	1	1	2	0.000168	0.0952	AFYPEEISSMVLTK	K	L	0.997	36.7	37.6	26.6	3.26	0	2	0	0	2	1 614,8084	2 823,50		7 129,59	115	128	Empty	true	P08107
Liver	UGT1A	20081_i1_2	Ingel20081_MGFPeaklist (F058529)	Heat shock 70 kDa protein 1-like OS=Homo sapiens GN=HSPA1L PE=1 SV=2	P34931	CP_HomoSapiens_9606_20140317.fasta	70 377,1	0.988	1	1	2	0.000168	0.0952	IINEPTAAAIAYGLDK	R	G	0.997	70.1	37.2	69.9	5.47	0	1	0	0	2	1 659,8954	2 521,00		7 233,34	174	189	Empty	false	P11142,P11021
Liver	UGT1A	20081_i1_2	Ingel20081_MGFPeaklist (F058529)	Heat shock 70 kDa protein 1-like OS=Homo sapiens GN=HSPA1L PE=1 SV=2	P34931	CP_HomoSapiens_9606_20140317.fasta	70 377,1	0.988	1	1	2	0.000168	0.0952	TTPSYVAFTDTER	R	L	0.997	97.3	37.3	88.4	7.57	0	1	0	0	2	1 487,7013	2 078,00		10 036,8	39	51	Empty	false	P11142,P08107
Liver	UGT1A	20081_i1_2	Ingel20081_MGFPeaklist (F058529)	Heat shock 70 kDa protein 1-like OS=Homo sapiens GN=HSPA1L PE=1 SV=2	P34931	CP_HomoSapiens_9606_20140317.fasta	70 377,1	0.988	1	1	2	0.000168	0.0952	TTPSYVAFTDTERLIGDAAK	R	N	0.996	17.8	37.2	16.7	2.46	0	0	1	0	2	2 156,0872	2 812,00		2 897,01	39	58	Empty	false	P11142,P08107
Liver	UGT1A	20081_i1_2	Ingel20081_MGFPeaklist (F058529)	Heat shock 70 kDa protein 1-like OS=Homo sapiens GN=HSPA1L PE=1 SV=2	P34931	CP_HomoSapiens_9606_20140317.fasta	70 377,1	0.988	1	1	2	0.000168	0.0952	VEIIANDQGNR	K	T	0.997	38.9	37.6	0	1.11	0	2	0	0	2	1 228,6281	1 711,50		1 563,19	28	38	Empty	false	P11142,P08107,P11021
Liver	UGT1A	20081_i1_2	Ingel20081_MGFPeaklist (F058529)	Histone H2B OS=Homo sapiens GN=HIST2H2BF PE=2 SV=1	B4DR52,O60814,P57053,P58876,P62807,Q5QNW6,Q93079,Q99877,Q99879,Q99880,U3KQK0	CP_HomoSapiens_9606_20140317.fasta	13 906,6	1	3	3	6	0.000505	0.199	AMGIMNSFVNDIFER	K	I	0.997	117	36.5	110	3.35	0	2	0	0	2	1 743,8193	2 952,50		43 987,0	59	73	Empty	true
Liver	UGT1A	20081_i1_2	Ingel20081_MGFPeaklist (F058529)	Histone H2B OS=Homo sapiens GN=HIST2H2BF PE=2 SV=1	B4DR52,O60814,P57053,P58876,P62807,Q5QNW6,Q93079,Q99877,Q99879,Q99880,U3KQK0	CP_HomoSapiens_9606_20140317.fasta	13 906,6	1	3	3	6	0.000505	0.199	ESYSVYVYK	K	V	0.997	41.2	37.1	33.8	2.38	0	2	0	0	2	1 137,5461	2 010,00		8 517,81	36	44	Empty	true
Liver	UGT1A	20081_i1_2	Ingel20081_MGFPeaklist (F058529)	Histone H2B OS=Homo sapiens GN=HIST2H2BF PE=2 SV=1	B4DR52,O60814,P57053,P58876,P62807,Q5QNW6,Q93079,Q99877,Q99879,Q99880,U3KQK0	CP_HomoSapiens_9606_20140317.fasta	13 906,6	1	3	3	6	0.000505	0.199	LLLPGELAK	R	H	0.997	52.3	33.1	30.4	0.854	0	2	0	0	2	953.603	2 380,00		7 948,78	101	109	Empty	true
Liver	UGT1A	20081_i1_2	Ingel20081_MGFPeaklist (F058529)	Phosphorylase b kinase regulatory subunit beta OS=Homo sapiens GN=PHKB PE=1 SV=3	Q93100	CP_HomoSapiens_9606_20140317.fasta	124 889,0	1	22	26	60	0.00505	0.265	AYLQLGINEK	K	L	0.997	52.9	37.3	40.2	3.82	0	1	0	0	2	1 148,6311	2 196,00		10 117,7	537	546	Empty	true
Liver	UGT1A	20081_i1_2	Ingel20081_MGFPeaklist (F058529)	Phosphorylase b kinase regulatory subunit beta OS=Homo sapiens GN=PHKB PE=1 SV=3	Q93100	CP_HomoSapiens_9606_20140317.fasta	124 889,0	1	22	26	60	0.00505	0.265	EAFNEFQK	K	D	0.997	27.8	36.1	19.9	0.854	0	2	0	0	2	1 012,4734	1 853,50		6 008,16	1030	1037	Empty	true
Liver	UGT1A	20081_i1_2	Ingel20081_MGFPeaklist (F058529)	Phosphorylase b kinase regulatory subunit beta OS=Homo sapiens GN=PHKB PE=1 SV=3	Q93100	CP_HomoSapiens_9606_20140317.fasta	124 889,0	1	22	26	60	0.00505	0.265	FNPILDMLAALK	R	K	0.997	53.3	37.1	43.6	5.34	0	2	0	0	2	1 345,7550	3 002,00		26 794,3	631	642	Empty	true
Liver	UGT1A	20081_i1_2	Ingel20081_MGFPeaklist (F058529)	Phosphorylase b kinase regulatory subunit beta OS=Homo sapiens GN=PHKB PE=1 SV=3	Q93100	CP_HomoSapiens_9606_20140317.fasta	124 889,0	1	22	26	60	0.00505	0.265	FNPILDMLAALKK	R	G	0.997	51	36	44	4.4	0	2	0	0	2	1 473,8500	2 979,50		22 019,7	631	643	Empty	true
Liver	UGT1A	20081_i1_2	Ingel20081_MGFPeaklist (F058529)	Phosphorylase b kinase regulatory subunit beta OS=Homo sapiens GN=PHKB PE=1 SV=3	Q93100	CP_HomoSapiens_9606_20140317.fasta	124 889,0	1	22	26	60	0.00505	0.265	GGDKPALDLYQLSPSEVK	R	Q	0.997	71.1	37.1	67	6.89	0	2	2	0	2	1 916,9967	2 479,50		106416	891	908	Empty	true
Liver	UGT1A	20081_i1_2	Ingel20081_MGFPeaklist (F058529)	Phosphorylase b kinase regulatory subunit beta OS=Homo sapiens GN=PHKB PE=1 SV=3	Q93100	CP_HomoSapiens_9606_20140317.fasta	124 889,0	1	22	26	60	0.00505	0.265	ISDTEELPEFK	R	S	0.997	79.9	37.3	62.3	3.66	0	2	0	0	2	1 307,6367	2 176,00		55 440,0	673	683	Empty	true
Liver	UGT1A	20081_i1_2	Ingel20081_MGFPeaklist (F058529)	Phosphorylase b kinase regulatory subunit beta OS=Homo sapiens GN=PHKB PE=1 SV=3	Q93100	CP_HomoSapiens_9606_20140317.fasta	124 889,0	1	22	26	60	0.00505	0.265	LFLWGQALYIIAK	K	L	0.997	31.7	34	27.8	2.03	0	2	0	0	2	1 535,8986	2 980,50		36 845,8	440	452	Empty	true
Liver	UGT1A	20081_i1_2	Ingel20081_MGFPeaklist (F058529)	Phosphorylase b kinase regulatory subunit beta OS=Homo sapiens GN=PHKB PE=1 SV=3	Q93100	CP_HomoSapiens_9606_20140317.fasta	124 889,0	1	22	26	60	0.00505	0.265	LKEIEKQDDMTSFYNTPPLGK	R	R	0.996	18.2	36.7	18.2	1.96	0	0	0	1	2	2 454,2225	2 327,00		6 903,98	1042	1062	Empty	true
Liver	UGT1A	20081_i1_2	Ingel20081_MGFPeaklist (F058529)	Phosphorylase b kinase regulatory subunit beta OS=Homo sapiens GN=PHKB PE=1 SV=3	Q93100	CP_HomoSapiens_9606_20140317.fasta	124 889,0	1	22	26	60	0.00505	0.265	LLADELISPK	K	D	0.997	71.7	35.8	54.3	2.01	0	4	0	0	2	1 098,6407	2 372,00		26 167,7	453	462	Empty	true
Liver	UGT1A	20081_i1_2	Ingel20081_MGFPeaklist (F058529)	Phosphorylase b kinase regulatory subunit beta OS=Homo sapiens GN=PHKB PE=1 SV=3	Q93100	CP_HomoSapiens_9606_20140317.fasta	124 889,0	1	22	26	60	0.00505	0.265	LLADELISPKDIDPVQR	K	Y	0.997	81.7	35.6	76.3	6.21	0	0	4	0	2	1 922,0597	2 636,50		27 088,0	453	469	Empty	true
Liver	UGT1A	20081_i1_2	Ingel20081_MGFPeaklist (F058529)	Phosphorylase b kinase regulatory subunit beta OS=Homo sapiens GN=PHKB PE=1 SV=3	Q93100	CP_HomoSapiens_9606_20140317.fasta	124 889,0	1	22	26	60	0.00505	0.265	QSSTPSAPELGQQPDVNISEWK	R	D	0.997	30	36.8	27.9	4.74	0	0	2	0	2	2 398,1523	2 457,50		20 674,3	699	720	Empty	true
Liver	UGT1A	20081_i1_2	Ingel20081_MGFPeaklist (F058529)	Phosphorylase b kinase regulatory subunit beta OS=Homo sapiens GN=PHKB PE=1 SV=3	Q93100	CP_HomoSapiens_9606_20140317.fasta	124 889,0	1	22	26	60	0.00505	0.265	QVQEYQDLLTPVLHHTTEGYPVVPK	K	Y	0.997	49.9	35.1	46.9	2.42	0	0	0	2	2	2 891,4941	2 736,50		77 356,6	384	408	Empty	true
Liver	UGT1A	20081_i1_2	Ingel20081_MGFPeaklist (F058529)	Phosphorylase b kinase regulatory subunit beta OS=Homo sapiens GN=PHKB PE=1 SV=3	Q93100	CP_HomoSapiens_9606_20140317.fasta	124 889,0	1	22	26	60	0.00505	0.265	QVTLGAFGHEEEVISNPLSPR	K	V	0.997	109	37	107	6.55	0	3	2	0	2	2 280,1620	2 672,00		100511	809	829	Empty	true
Liver	UGT1A	20081_i1_2	Ingel20081_MGFPeaklist (F058529)	Phosphorylase b kinase regulatory subunit beta OS=Homo sapiens GN=PHKB PE=1 SV=3	Q93100	CP_HomoSapiens_9606_20140317.fasta	124 889,0	1	22	26	60	0.00505	0.265	SINLPRPDNETLWDKLDHYYR	K	I	0.997	46.7	36.5	45.2	6.31	0	0	2	2	2	2 645,3109	2 747,50		58 781,7	34	54	Empty	true
Liver	UGT1A	20081_i1_2	Ingel20081_MGFPeaklist (F058529)	Phosphorylase b kinase regulatory subunit beta OS=Homo sapiens GN=PHKB PE=1 SV=3	Q93100	CP_HomoSapiens_9606_20140317.fasta	124 889,0	1	22	26	60	0.00505	0.265	STLLLYQSPTTGLFPTK	K	T	0.997	77	35.8	72.2	4.7	0	2	4	0	2	1 867,0214	2 828,00		87 918,5	58	74	Empty	true
Liver	UGT1A	20081_i1_2	Ingel20081_MGFPeaklist (F058529)	Phosphorylase b kinase regulatory subunit beta OS=Homo sapiens GN=PHKB PE=1 SV=3	Q93100	CP_HomoSapiens_9606_20140317.fasta	124 889,0	1	22	26	60	0.00505	0.265	TPNGIIVAGK	R	H	0.997	35.8	36	31.9	1.92	0	2	0	0	2	969.573	1 794,50		1 022,48	952	961	Empty	true
Liver	UGT1A	20081_i1_2	Ingel20081_MGFPeaklist (F058529)	Phosphorylase b kinase regulatory subunit beta OS=Homo sapiens GN=PHKB PE=1 SV=3	Q93100	CP_HomoSapiens_9606_20140317.fasta	124 889,0	1	22	26	60	0.00505	0.265	VIQNIIYYK	R	C	0.997	43.3	35.6	35.1	2.48	0	2	0	0	2	1 153,6616	2 185,00		34 239,4	830	838	Empty	true
Liver	UGT1A	20081_i1_2	Ingel20081_MGFPeaklist (F058529)	Phosphorylase b kinase regulatory subunit beta OS=Homo sapiens GN=PHKB PE=1 SV=3	Q93100	CP_HomoSapiens_9606_20140317.fasta	124 889,0	1	22	26	60	0.00505	0.265	VPDFGVWER	R	G	0.997	55.6	38.5	38.5	2.96	0	3	0	0	2	1 104,5473	2 460,00		17 942,2	215	223	Empty	true
Liver	UGT1A	20081_i1_2	Ingel20081_MGFPeaklist (F058529)	Phosphorylase b kinase regulatory subunit beta OS=Homo sapiens GN=PHKB PE=1 SV=3	Q93100	CP_HomoSapiens_9606_20140317.fasta	124 889,0	1	22	26	60	0.00505	0.265	VWQILER	R	T	0.988	47.4	37.6	11.5	0.921	0	2	0	0	2	943.536	2 410,00		4 158,35	945	951	Empty	true
Liver	UGT1A	20081_i1_2	Ingel20081_MGFPeaklist (F058529)	Phosphorylase b kinase regulatory subunit beta OS=Homo sapiens GN=PHKB PE=1 SV=3	Q93100	CP_HomoSapiens_9606_20140317.fasta	124 889,0	1	22	26	60	0.00505	0.265	YNNGSTELHSSSVGLAK	K	A	0.997	62.9	37.6	59.7	8.29	0	0	4	0	2	1 763,8558	1 778,50		21 114,2	227	243	Empty	true
Liver	UGT1A	20081_i1_2	Ingel20081_MGFPeaklist (F058529)	Phosphorylase b kinase regulatory subunit beta OS=Homo sapiens GN=PHKB PE=1 SV=3	Q93100	CP_HomoSapiens_9606_20140317.fasta	124 889,0	1	22	26	60	0.00505	0.265	YYYVPADFVEYEK	K	N	0.997	53.3	35.9	52.5	4.6	0	2	0	0	2	1 685,7733	2 550,00		16 930,6	409	421	Empty	true
Liver	UGT1A	20081_i1_2	Ingel20081_MGFPeaklist (F058529)	Phosphorylase b kinase regulatory subunit beta OS=Homo sapiens GN=PHKB PE=1 SV=3	Q93100	CP_HomoSapiens_9606_20140317.fasta	124 889,0	1	22	26	60	0.00505	0.265	YYYVPADFVEYEKNNPGSQKR	K	F	0.997	103	36.3	96.6	11.5	0	0	0	2	2	2 567,2201	2 443,50		27 274,6	409	429	Empty	true
Liver	UGT1A	20081_i1_2	Ingel20081_MGFPeaklist (F058529)	Fibrillin-1 OS=Homo sapiens GN=FBN1 PE=1 SV=3	P35555	CP_HomoSapiens_9606_20140317.fasta	312 226,0	0.988	1	1	1	8.42e-05	0.00313	GYILQEDGR	K	S	0.997	58.5	37.6	44.5	2.27	0	1	0	0	2	1 050,5216	1 857,00		1 253,79	2473	2481	Empty	true
Liver	UGT1A	20081_i1_2	Ingel20081_MGFPeaklist (F058529)	ATP synthase subunit beta, mitochondrial OS=Homo sapiens GN=ATP5B PE=1 SV=3	P06576	CP_HomoSapiens_9606_20140317.fasta	56 560,6	1	3	4	7	0.000589	0.0926	AIAELGIYPAVDPLDSTSR	R	I	0.997	63.3	36.9	55.1	5.85	0	1	3	0	2	1 988,0337	2 787,00		14 040,7	388	406	Empty	true
Liver	UGT1A	20081_i1_2	Ingel20081_MGFPeaklist (F058529)	ATP synthase subunit beta, mitochondrial OS=Homo sapiens GN=ATP5B PE=1 SV=3	P06576	CP_HomoSapiens_9606_20140317.fasta	56 560,6	1	3	4	7	0.000589	0.0926	FTQAGSEVSALLGR	R	I	0.997	72.6	37.5	59.2	7.92	0	1	0	0	2	1 435,7540	2 511,00		5 132,25	311	324	Empty	true
Liver	UGT1A	20081_i1_2	Ingel20081_MGFPeaklist (F058529)	ATP synthase subunit beta, mitochondrial OS=Homo sapiens GN=ATP5B PE=1 SV=3	P06576	CP_HomoSapiens_9606_20140317.fasta	56 560,6	1	3	4	7	0.000589	0.0926	IMNVIGEPIDERGPIK	R	T	0.997	33.4	36.4	31.9	3.04	0	0	2	0	2	1 780,9629	2 390,00		14 486,8	144	159	Empty	true
Liver	UGT1A	20081_i1_2	Ingel20081_MGFPeaklist (F058529)	Heat shock cognate 71 kDa protein OS=Homo sapiens GN=HSPA8 PE=1 SV=1	P11142	CP_HomoSapiens_9606_20140317.fasta	70 899,8	1	3	3	3	0.000253	0.0743	IINEPTAAAIAYGLDK	R	K	0.997	70.1	37.2	69.9	5.47	0	1	0	0	2	1 659,8954	2 521,00		7 233,34	172	187	Empty	false	P34931,P11021
Liver	UGT1A	20081_i1_2	Ingel20081_MGFPeaklist (F058529)	Heat shock cognate 71 kDa protein OS=Homo sapiens GN=HSPA8 PE=1 SV=1	P11142	CP_HomoSapiens_9606_20140317.fasta	70 899,8	1	3	3	3	0.000253	0.0743	IINEPTAAAIAYGLDKK	R	V	0.974	32.1	36.3	3.33	1.6	0	0	1	0	2	1 788,9745	2 448,00		3 161,39	172	188	Empty	true
Liver	UGT1A	20081_i1_2	Ingel20081_MGFPeaklist (F058529)	Heat shock cognate 71 kDa protein OS=Homo sapiens GN=HSPA8 PE=1 SV=1	P11142	CP_HomoSapiens_9606_20140317.fasta	70 899,8	1	3	3	3	0.000253	0.0743	TTPSYVAFTDTER	R	L	0.997	97.3	37.3	88.4	7.57	0	1	0	0	2	1 487,7013	2 078,00		10 036,8	37	49	Empty	true	P34931,P08107
Liver	UGT1A	20081_i1_2	Ingel20081_MGFPeaklist (F058529)	Heat shock cognate 71 kDa protein OS=Homo sapiens GN=HSPA8 PE=1 SV=1	P11142	CP_HomoSapiens_9606_20140317.fasta	70 899,8	1	3	3	3	0.000253	0.0743	TTPSYVAFTDTERLIGDAAK	R	N	0.996	17.8	37.2	16.7	2.46	0	0	1	0	2	2 156,0872	2 812,00		2 897,01	37	56	Empty	true	P34931,P08107
Liver	UGT1A	20081_i1_2	Ingel20081_MGFPeaklist (F058529)	Heat shock cognate 71 kDa protein OS=Homo sapiens GN=HSPA8 PE=1 SV=1	P11142	CP_HomoSapiens_9606_20140317.fasta	70 899,8	1	3	3	3	0.000253	0.0743	VEIIANDQGNR	K	T	0.997	38.9	37.6	0	1.11	0	2	0	0	2	1 228,6281	1 711,50		1 563,19	26	36	Empty	false	P34931,P08107,P11021
Liver	UGT1A	20081_i1_2	Ingel20081_MGFPeaklist (F058529)	Galactokinase OS=Homo sapiens GN=GALK1 PE=2 SV=1	B4E1G6,P51570	CP_HomoSapiens_9606_20140317.fasta	42 272,1	1	2	2	3	0.000253	0.0569	HSLASSEYPVR	R	R	0.997	30.2	38	12.1	3.23	0	0	1	0	2	1 245,6221	1 705,00		3 905,30	229	239	Empty	true
Liver	UGT1A	20081_i1_2	Ingel20081_MGFPeaklist (F058529)	Galactokinase OS=Homo sapiens GN=GALK1 PE=2 SV=1	B4E1G6,P51570	CP_HomoSapiens_9606_20140317.fasta	42 272,1	1	2	2	3	0.000253	0.0569	SLETSLVPLSDPK	R	L	0.997	53.5	37.2	31.1	3.25	0	2	0	0	2	1 385,7524	2 451,00		7 690,03	205	217	Empty	true
Liver	UGT1A	20081_i1_2	Ingel20081_MGFPeaklist (F058529)	ADP/ATP translocase 2 OS=Homo sapiens GN=SLC25A5 PE=1 SV=7	P05141	CP_HomoSapiens_9606_20140317.fasta	32 853,5	1	2	2	3	0.000253	0.0738	DFLAGGVAAAISK	K	T	0.997	49.5	37.6	40	4.92	0	1	0	0	2	1 219,6682	2 518,00		11 028,9	11	23	Empty	true
Liver	UGT1A	20081_i1_2	Ingel20081_MGFPeaklist (F058529)	ADP/ATP translocase 2 OS=Homo sapiens GN=SLC25A5 PE=1 SV=7	P05141	CP_HomoSapiens_9606_20140317.fasta	32 853,5	1	2	2	3	0.000253	0.0738	EQGVLSFWR	K	G	0.997	49.9	37.7	32.4	1.11	0	2	0	0	2	1 121,5738	2 683,50		10 323,6	64	72	Empty	true
Liver	UGT1A	20081_i1_2	Ingel20081_MGFPeaklist (F058529)	UDP-glucuronosyltransferase 1-9 OS=Homo sapiens GN=UGT1A9 PE=1 SV=1	O60656	CP_HomoSapiens_9606_20140317.fasta	59 942,1	1	3	5	16	0.00135	0.257	AMAIADALGK	K	I	0.997	64.9	38.8	45.3	1.3	0	2	0	0	2	960.518	2 108,50		37 539,0	316	325	Empty	false	P22309,P22310,P19224
Liver	UGT1A	20081_i1_2	Ingel20081_MGFPeaklist (F058529)	UDP-glucuronosyltransferase 1-9 OS=Homo sapiens GN=UGT1A9 PE=1 SV=1	O60656	CP_HomoSapiens_9606_20140317.fasta	59 942,1	1	3	5	16	0.00135	0.257	DRPVEPLDLAVFWVEFVMR	K	H	0.997	75.3	36.6	71.4	12.2	0	0	2	0	2	2 318,2003	3 041,50		101048	446	464	Empty	false	P22309,P22310,P19224
Liver	UGT1A	20081_i1_2	Ingel20081_MGFPeaklist (F058529)	UDP-glucuronosyltransferase 1-9 OS=Homo sapiens GN=UGT1A9 PE=1 SV=1	O60656	CP_HomoSapiens_9606_20140317.fasta	59 942,1	1	3	5	16	0.00135	0.257	GAGVTLNVLEMTSEDLENALK	K	A	0.997	111	37.8	107	7.42	0	2	1	0	2	2 204,1117	2 969,00		343376	405	425	Empty	false	P22309,P22310,P19224
Liver	UGT1A	20081_i1_2	Ingel20081_MGFPeaklist (F058529)	UDP-glucuronosyltransferase 1-9 OS=Homo sapiens GN=UGT1A9 PE=1 SV=1	O60656	CP_HomoSapiens_9606_20140317.fasta	59 942,1	1	3	5	16	0.00135	0.257	GAGVTLNVLEMTSEDLENALKAVINDK	K	S	0.997	87	36	80.1	5.74	0	0	2	2	2	2 844,4662	3 021,00		159174	405	431	Empty	false	P22309,P22310,P19224
Liver	UGT1A	20081_i1_2	Ingel20081_MGFPeaklist (F058529)	UDP-glucuronosyltransferase 1-9 OS=Homo sapiens GN=UGT1A9 PE=1 SV=1	O60656	CP_HomoSapiens_9606_20140317.fasta	59 942,1	1	3	5	16	0.00135	0.257	GHEVVVVMPEVSWQLGR	R	S	0.997	81.8	37.5	69.8	4.41	0	8	5	0	2	1 921,9953	2 811,00		82 331,1	52	68	Empty	true
Liver	UGT1A	20081_i1_2	Ingel20081_MGFPeaklist (F058529)	UDP-glucuronosyltransferase 1-9 OS=Homo sapiens GN=UGT1A9 PE=1 SV=1	O60656	CP_HomoSapiens_9606_20140317.fasta	59 942,1	1	3	5	16	0.00135	0.257	ILLGFSDAMTFK	R	E	0.997	85.4	37.8	0	4.62	0	1	0	0	2	1 342,7077	2 856,00		15 214,3	193	204	Empty	true
Liver	UGT1A	20081_i1_2	Ingel20081_MGFPeaklist (F058529)	UDP-glucuronosyltransferase 1-9 OS=Homo sapiens GN=UGT1A9 PE=1 SV=1	O60656	CP_HomoSapiens_9606_20140317.fasta	59 942,1	1	3	5	16	0.00135	0.257	IPQTVLWR	K	Y	0.997	70.8	36.7	36.5	1.57	0	7	0	0	2	1 012,5939	2 312,00		98 148,9	326	333	Empty	false	P22309,P22310,P19224
Liver	UGT1A	20081_i1_2	Ingel20081_MGFPeaklist (F058529)	UDP-glucuronosyltransferase 1-9 OS=Homo sapiens GN=UGT1A9 PE=1 SV=1	O60656	CP_HomoSapiens_9606_20140317.fasta	59 942,1	1	3	5	16	0.00135	0.257	NALEIASEILQTPVTEYDLYSHTSIWLLR	K	T	0.997	72.7	34.5	72.7	12.1	0	0	1	1	2	3 375,7473	3 001,50		35 823,8	226	254	Empty	true
Liver	UGT1A	20081_i1_2	Ingel20081_MGFPeaklist (F058529)	UDP-glucuronosyltransferase 1-9 OS=Homo sapiens GN=UGT1A9 PE=1 SV=1	O60656	CP_HomoSapiens_9606_20140317.fasta	59 942,1	1	3	5	16	0.00135	0.257	WLPQNDLLGHPMTR	K	A	0.997	74.2	38.2	58	7.49	0	8	9	0	2	1 677,8532	2 489,00		593654	351	364	Empty	false	P22309,P22310,P19224
Liver	UGT1A	20081_i1_2	Ingel20081_MGFPeaklist (F058529)	60S ribosomal protein L24 OS=Homo sapiens GN=RPL24 PE=1 SV=1	P83731	CP_HomoSapiens_9606_20140317.fasta	17 779,5	1	2	2	3	0.000253	0.14	AITGASLADIMAK	R	R	0.997	48.7	37.6	44.4	3.96	0	1	0	0	2	1 261,6822	2 523,00		6 330,36	81	93	Empty	true
Liver	UGT1A	20081_i1_2	Ingel20081_MGFPeaklist (F058529)	60S ribosomal protein L24 OS=Homo sapiens GN=RPL24 PE=1 SV=1	P83731	CP_HomoSapiens_9606_20140317.fasta	17 779,5	1	2	2	3	0.000253	0.14	QINWTVLYR	R	R	0.997	57.6	37.3	49.7	3.09	0	2	0	0	2	1 192,6473	2 603,00		8 082,58	48	56	Empty	true
Liver	UGT1A	20081_i1_2	Ingel20081_MGFPeaklist (F058529)	Protein-glutamine gamma-glutamyltransferase 2 OS=Homo sapiens GN=TGM2 PE=2 SV=1	B4DIT7,F5H6P0,P21980	CP_HomoSapiens_9606_20140317.fasta	77 329,1	0.988	1	1	1	8.42e-05	0.0198	LAEKEETGMAMR	K	I	0.997	59.7	37.2	51.6	3.48	0	0	1	0	2	1 365,6502	1 664,00		1 282,64	465	476	Empty	true
Liver	UGT1A	20081_i1_2	Ingel20081_MGFPeaklist (F058529)	60S ribosomal protein L9 (Fragment) OS=Homo sapiens GN=RPL9 PE=4 SV=1	D6RAN4,P32969	CP_HomoSapiens_9606_20140317.fasta	21 863,7	0.988	1	2	3	0.000253	0.104	TILSNQTVDIPENVDITLK	K	G	0.997	20.1	36	14	3.21	0	2	1	0	2	2 113,1390	2 705,00		8 397,68	3	21	Empty	true
Liver	UGT1A	20081_i1_2	Ingel20081_MGFPeaklist (F058529)	6-phosphofructokinase, liver type OS=Homo sapiens GN=PFKL PE=1 SV=6	P17858	CP_HomoSapiens_9606_20140317.fasta	85 019,2	0.999	1	1	2	0.000168	0.0141	GQLESIVENIR	K	I	0.997	46	37.6	36.2	1.39	0	2	0	0	2	1 257,6798	2 507,00		13 615,5	475	485	Empty	true
Liver	UGT1A	20081_i1_2	Ingel20081_MGFPeaklist (F058529)	60S ribosomal protein L18 (Fragment) OS=Homo sapiens GN=RPL18 PE=3 SV=1	J3QQ67	CP_HomoSapiens_9606_20140317.fasta	21 840,2	1	2	2	5	0.000421	0.126	ILTFDQLALDSPK	K	G	0.997	118	37.3	98.6	4.66	0	3	0	0	2	1 460,7998	2 733,00		18 499,2	122	134	Empty	true
Liver	UGT1A	20081_i1_2	Ingel20081_MGFPeaklist (F058529)	60S ribosomal protein L18 (Fragment) OS=Homo sapiens GN=RPL18 PE=3 SV=1	J3QQ67	CP_HomoSapiens_9606_20140317.fasta	21 840,2	1	2	2	5	0.000421	0.126	TNSTFNQVVLK	R	R	0.997	46	37.2	36.6	1.68	0	2	0	0	2	1 250,6739	2 065,00		9 242,16	41	51	Empty	true
Liver	UGT1A	20081_i1_2	Ingel20081_MGFPeaklist (F058529)	Heat shock 70 kDa protein 1A/1B OS=Homo sapiens GN=HSPA1A PE=1 SV=5	P08107	CP_HomoSapiens_9606_20140317.fasta	70 054,0	0.988	1	1	2	0.000168	0.0952	AFYPEEISSMVLTK	K	M	0.997	36.7	37.6	26.6	3.26	0	2	0	0	2	1 614,8084	2 823,50		7 129,59	113	126	Empty	false	P34931
Liver	UGT1A	20081_i1_2	Ingel20081_MGFPeaklist (F058529)	Heat shock 70 kDa protein 1A/1B OS=Homo sapiens GN=HSPA1A PE=1 SV=5	P08107	CP_HomoSapiens_9606_20140317.fasta	70 054,0	0.988	1	1	2	0.000168	0.0952	IINEPTAAAIAYGLDR	R	T	0.997	85.1	37.6	77	8.6	0	2	0	0	2	1 687,9015	2 526,50		6 651,86	172	187	Empty	true
Liver	UGT1A	20081_i1_2	Ingel20081_MGFPeaklist (F058529)	Heat shock 70 kDa protein 1A/1B OS=Homo sapiens GN=HSPA1A PE=1 SV=5	P08107	CP_HomoSapiens_9606_20140317.fasta	70 054,0	0.988	1	1	2	0.000168	0.0952	TTPSYVAFTDTER	R	L	0.997	97.3	37.3	88.4	7.57	0	1	0	0	2	1 487,7013	2 078,00		10 036,8	37	49	Empty	false	P11142,P34931
Liver	UGT1A	20081_i1_2	Ingel20081_MGFPeaklist (F058529)	Heat shock 70 kDa protein 1A/1B OS=Homo sapiens GN=HSPA1A PE=1 SV=5	P08107	CP_HomoSapiens_9606_20140317.fasta	70 054,0	0.988	1	1	2	0.000168	0.0952	TTPSYVAFTDTERLIGDAAK	R	N	0.996	17.8	37.2	16.7	2.46	0	0	1	0	2	2 156,0872	2 812,00		2 897,01	37	56	Empty	false	P11142,P34931
Liver	UGT1A	20081_i1_2	Ingel20081_MGFPeaklist (F058529)	Heat shock 70 kDa protein 1A/1B OS=Homo sapiens GN=HSPA1A PE=1 SV=5	P08107	CP_HomoSapiens_9606_20140317.fasta	70 054,0	0.988	1	1	2	0.000168	0.0952	VEIIANDQGNR	K	T	0.997	38.9	37.6	0	1.11	0	2	0	0	2	1 228,6281	1 711,50		1 563,19	26	36	Empty	false	P11142,P34931,P11021
Liver	UGT1A	20081_i1_2	Ingel20081_MGFPeaklist (F058529)	S-adenosylmethionine synthase isoform type-1 OS=Homo sapiens GN=MAT1A PE=1 SV=2	Q00266	CP_HomoSapiens_9606_20140317.fasta	43 647,5	1	4	4	6	0.000505	0.109	FVIGGPQGDAGVTGR	R	K	0.997	81	37.6	68.4	7.96	0	2	0	0	2	1 430,7389	2 046,00		30 387,0	250	264	Empty	true
Liver	UGT1A	20081_i1_2	Ingel20081_MGFPeaklist (F058529)	S-adenosylmethionine synthase isoform type-1 OS=Homo sapiens GN=MAT1A PE=1 SV=2	Q00266	CP_HomoSapiens_9606_20140317.fasta	43 647,5	1	4	4	6	0.000505	0.109	FVIGGPQGDAGVTGRK	R	I	0.997	75.7	37.3	74.8	5.41	0	0	1	0	2	1 558,8339	2 007,00		7 502,53	250	265	Empty	true
Liver	UGT1A	20081_i1_2	Ingel20081_MGFPeaklist (F058529)	S-adenosylmethionine synthase isoform type-1 OS=Homo sapiens GN=MAT1A PE=1 SV=2	Q00266	CP_HomoSapiens_9606_20140317.fasta	43 647,5	1	4	4	6	0.000505	0.109	SGLLPWLRPDSK	R	T	0.997	23.1	36.3	11.7	1.35	0	2	0	0	2	1 368,7636	2 695,50		5 197,90	170	181	Empty	true
Liver	UGT1A	20081_i1_2	Ingel20081_MGFPeaklist (F058529)	S-adenosylmethionine synthase isoform type-1 OS=Homo sapiens GN=MAT1A PE=1 SV=2	Q00266	CP_HomoSapiens_9606_20140317.fasta	43 647,5	1	4	4	6	0.000505	0.109	YLDEDTVYHLQPSGR	K	F	0.997	100	37.2	91.3	6.26	0	0	1	0	2	1 792,8502	2 078,00		31 630,7	235	249	Empty	true
Liver	UGT1A	20081_i1_2	Ingel20081_MGFPeaklist (F058529)	60S ribosomal protein L13 OS=Homo sapiens GN=RPL13 PE=1 SV=4	P26373	CP_HomoSapiens_9606_20140317.fasta	24 262,2	1	4	4	6	0.000505	0.18	GFSLEELR	R	V	0.997	36.5	37.4	22.3	2.7	0	2	0	0	2	950.494	2 428,00		6 230,30	75	82	Empty	true
Liver	UGT1A	20081_i1_2	Ingel20081_MGFPeaklist (F058529)	60S ribosomal protein L13 OS=Homo sapiens GN=RPL13 PE=1 SV=4	P26373	CP_HomoSapiens_9606_20140317.fasta	24 262,2	1	4	4	6	0.000505	0.18	STESLQANVQR	K	L	0.997	34	38	24	1.85	0	2	0	0	2	1 232,6229	1 618,00		1 334,54	106	116	Empty	true
Liver	UGT1A	20081_i1_2	Ingel20081_MGFPeaklist (F058529)	60S ribosomal protein L13 OS=Homo sapiens GN=RPL13 PE=1 SV=4	P26373	CP_HomoSapiens_9606_20140317.fasta	24 262,2	1	4	4	6	0.000505	0.18	TIGISVDPR	R	R	0.997	30.7	37.5	9.95	0.921	0	1	0	0	2	957.537	2 016,00		11 978,8	93	101	Empty	true
Liver	UGT1A	20081_i1_2	Ingel20081_MGFPeaklist (F058529)	60S ribosomal protein L13 OS=Homo sapiens GN=RPL13 PE=1 SV=4	P26373	CP_HomoSapiens_9606_20140317.fasta	24 262,2	1	4	4	6	0.000505	0.18	VITEEEKNFK	R	A	0.997	52.7	37.3	47.8	2.96	0	0	1	0	2	1 236,6471	1 671,00		2 787,74	168	177	Empty	true
Liver	UGT1A	20081_i1_2	Ingel20081_MGFPeaklist (F058529)	Keratin, type II cytoskeletal 1 OS=Homo sapiens GN=KRT1 PE=1 SV=6	P04264	CP_HomoSapiens_9606_20140317.fasta	66 040,3	1	9	10	18	0.00152	0.169	FLEQQNQVLQTK	R	W	0.997	55.4	37.5	46	3.96	0	2	1	0	2	1 475,7854	1 993,00		42 368,8	200	211	Empty	true	P35908
Liver	UGT1A	20081_i1_2	Ingel20081_MGFPeaklist (F058529)	Keratin, type II cytoskeletal 1 OS=Homo sapiens GN=KRT1 PE=1 SV=6	P04264	CP_HomoSapiens_9606_20140317.fasta	66 040,3	1	9	10	18	0.00152	0.169	FLEQQNQVLQTKWELLQQVDTSTR	R	T	0.997	58.4	35.3	51.9	4.43	0	0	2	0	2	2 932,5166	2 802,00		5 241,61	200	223	Empty	true
Liver	UGT1A	20081_i1_2	Ingel20081_MGFPeaklist (F058529)	Keratin, type II cytoskeletal 1 OS=Homo sapiens GN=KRT1 PE=1 SV=6	P04264	CP_HomoSapiens_9606_20140317.fasta	66 040,3	1	9	10	18	0.00152	0.169	GGGGGGYGSGGSSYGSGGGSYGSGGGGGGGR	R	G	0.997	32.8	27.9	29	4.04	0	0	1	0	2	2 383,9523	1 519,00		1 637,67	519	549	Empty	true
Liver	UGT1A	20081_i1_2	Ingel20081_MGFPeaklist (F058529)	Keratin, type II cytoskeletal 1 OS=Homo sapiens GN=KRT1 PE=1 SV=6	P04264	CP_HomoSapiens_9606_20140317.fasta	66 040,3	1	9	10	18	0.00152	0.169	IEISELNR	K	V	0.997	51	38.1	21.6	0.921	0	2	0	0	2	973.531	2 004,00		9 568,84	396	403	Empty	true	P35908
Liver	UGT1A	20081_i1_2	Ingel20081_MGFPeaklist (F058529)	Keratin, type II cytoskeletal 1 OS=Homo sapiens GN=KRT1 PE=1 SV=6	P04264	CP_HomoSapiens_9606_20140317.fasta	66 040,3	1	9	10	18	0.00152	0.169	LALDLEIATYR	K	T	0.997	75	36.8	0	6.68	0	4	0	0	2	1 277,7101	2 742,50		11 203,6	473	483	Empty	true
Liver	UGT1A	20081_i1_2	Ingel20081_MGFPeaklist (F058529)	Keratin, type II cytoskeletal 1 OS=Homo sapiens GN=KRT1 PE=1 SV=6	P04264	CP_HomoSapiens_9606_20140317.fasta	66 040,3	1	9	10	18	0.00152	0.169	SLNNQFASFIDKVR	K	F	0.997	96	37	85.6	5.62	0	0	2	0	2	1 638,8598	2 761,50		37 215,9	186	199	Empty	true
Liver	UGT1A	20081_i1_2	Ingel20081_MGFPeaklist (F058529)	Keratin, type II cytoskeletal 1 OS=Homo sapiens GN=KRT1 PE=1 SV=6	P04264	CP_HomoSapiens_9606_20140317.fasta	66 040,3	1	9	10	18	0.00152	0.169	TNAENEFVTIK	R	K	0.997	47.8	41.9	23.2	3.05	0	1	0	0	2	1 265,6372	2 052,00		2 509,56	278	288	Empty	true
Liver	UGT1A	20081_i1_2	Ingel20081_MGFPeaklist (F058529)	Keratin, type II cytoskeletal 1 OS=Homo sapiens GN=KRT1 PE=1 SV=6	P04264	CP_HomoSapiens_9606_20140317.fasta	66 040,3	1	9	10	18	0.00152	0.169	WELLQQVDTSTR	K	T	0.997	90	37.8	74.6	6.05	0	2	0	0	2	1 475,7490	2 515,00		30 802,7	212	223	Empty	true
Liver	UGT1A	20081_i1_2	Ingel20081_MGFPeaklist (F058529)	Keratin, type II cytoskeletal 1 OS=Homo sapiens GN=KRT1 PE=1 SV=6	P04264	CP_HomoSapiens_9606_20140317.fasta	66 040,3	1	9	10	18	0.00152	0.169	YEELQITAGR	K	H	0.996	44.2	37.3	0	3.07	0	1	0	0	2	1 180,5846	2 014,00		13 285,4	377	386	Empty	true
Liver	IgG	20082_IgG_1	Ingel20082_MGFPeaklist (F058528)	Tubulin beta-4B chain OS=Homo sapiens GN=TUBB4B PE=1 SV=1	P68371	CP_HomoSapiens_9606_20140317.fasta	49 830,7	1	3	3	3	0.000296	0.303	ALTVPELTQQMFDAK	R	N	0.997	34.3	37.6	21.1	6.38	0	1	0	0	2	1 691,8675	2 722,00		7 802,33	283	297	Empty	true
Liver	IgG	20082_IgG_1	Ingel20082_MGFPeaklist (F058528)	Tubulin beta-4B chain OS=Homo sapiens GN=TUBB4B PE=1 SV=1	P68371	CP_HomoSapiens_9606_20140317.fasta	49 830,7	1	3	3	3	0.000296	0.303	AVLVDLEPGTMDSVR	R	S	0.997	78.5	37.5	67.6	6.57	0	1	0	0	2	1 601,8205	2 432,00		16 943,5	63	77	Empty	true
Liver	IgG	20082_IgG_1	Ingel20082_MGFPeaklist (F058528)	Tubulin beta-4B chain OS=Homo sapiens GN=TUBB4B PE=1 SV=1	P68371	CP_HomoSapiens_9606_20140317.fasta	49 830,7	1	3	3	3	0.000296	0.303	EVDEQMLNVQNK	K	N	0.997	43.8	37.5	29.2	1.51	0	2	0	0	2	1 446,6894	1 901,50		4 746,09	325	336	Empty	false	P07437,Q5JP53,Q13885
Liver	IgG	20082_IgG_1	Ingel20082_MGFPeaklist (F058528)	Tubulin beta-4B chain OS=Homo sapiens GN=TUBB4B PE=1 SV=1	P68371	CP_HomoSapiens_9606_20140317.fasta	49 830,7	1	3	3	3	0.000296	0.303	IMNTFSVVPSPK	R	V	0.997	58.3	37.6	49.7	2.07	0	4	0	0	2	1 319,7028	2 261,00		5 252,67	163	174	Empty	false	P07437,Q5JP53
Liver	IgG	20082_IgG_1	Ingel20082_MGFPeaklist (F058528)	Tubulin beta-4B chain OS=Homo sapiens GN=TUBB4B PE=1 SV=1	P68371	CP_HomoSapiens_9606_20140317.fasta	49 830,7	1	3	3	3	0.000296	0.303	INVYYNEATGGK	R	Y	0.997	23.1	37.5	21.2	1.89	0	1	0	0	2	1 328,6481	1 810,00		367.87	47	58	Empty	true
Liver	IgG	20082_IgG_1	Ingel20082_MGFPeaklist (F058528)	Tubulin beta-4B chain OS=Homo sapiens GN=TUBB4B PE=1 SV=1	P68371	CP_HomoSapiens_9606_20140317.fasta	49 830,7	1	3	3	3	0.000296	0.303	IREEYPDRIMNTFSVVPSPK	K	V	0.997	39.8	36.7	12.5	2.96	0	0	0	2	2	2 378,2174	2 420,50		41 644,7	155	174	Empty	false	P07437,Q5JP53
Liver	IgG	20082_IgG_1	Ingel20082_MGFPeaklist (F058528)	Tubulin beta-4B chain OS=Homo sapiens GN=TUBB4B PE=1 SV=1	P68371	CP_HomoSapiens_9606_20140317.fasta	49 830,7	1	3	3	3	0.000296	0.303	ISEQFTAMFR	R	R	0.997	79.8	37.5	59.8	4.31	0	2	0	0	2	1 229,5983	2 441,50		10 299,1	381	390	Empty	false	P07437,Q5JP53,Q13885
Liver	IgG	20082_IgG_1	Ingel20082_MGFPeaklist (F058528)	Tubulin beta-4B chain OS=Homo sapiens GN=TUBB4B PE=1 SV=1	P68371	CP_HomoSapiens_9606_20140317.fasta	49 830,7	1	3	3	3	0.000296	0.303	LAVNMVPFPR	K	L	0.997	77.4	37.5	68.2	2.08	0	2	0	0	2	1 143,6343	2 458,00		26 808,7	253	262	Empty	false	P07437,Q5JP53,Q13885
Liver	IgG	20082_IgG_1	Ingel20082_MGFPeaklist (F058528)	Tubulin beta-4B chain OS=Homo sapiens GN=TUBB4B PE=1 SV=1	P68371	CP_HomoSapiens_9606_20140317.fasta	49 830,7	1	3	3	3	0.000296	0.303	LHFFMPGFAPLTSR	R	G	0.997	29.2	37.6	21.2	1.7	0	1	0	0	2	1 620,8356	2 732,00		9 941,19	263	276	Empty	false	P07437,Q5JP53,Q13885
Liver	IgG	20082_IgG_1	Ingel20082_MGFPeaklist (F058528)	Tubulin beta-4B chain OS=Homo sapiens GN=TUBB4B PE=1 SV=1	P68371	CP_HomoSapiens_9606_20140317.fasta	49 830,7	1	3	3	3	0.000296	0.303	MSMKEVDEQMLNVQNK	R	N	0.997	24.1	36.7	15.4	2.17	0	0	1	0	2	1 923,8974	2 226,00		1 852,58	321	336	Empty	false	P07437,Q5JP53,Q13885
Liver	IgG	20082_IgG_1	Ingel20082_MGFPeaklist (F058528)	Tubulin beta-4B chain OS=Homo sapiens GN=TUBB4B PE=1 SV=1	P68371	CP_HomoSapiens_9606_20140317.fasta	49 830,7	1	3	3	3	0.000296	0.303	NSSYFVEWIPNNVK	K	T	0.997	37.3	37.6	32.3	2.64	0	2	0	0	2	1 696,8328	2 643,50		23 647,4	337	350	Empty	false	P07437,Q5JP53,Q13885
Liver	IgG	20082_IgG_1	Ingel20082_MGFPeaklist (F058528)	Tubulin beta-4B chain OS=Homo sapiens GN=TUBB4B PE=1 SV=1	P68371	CP_HomoSapiens_9606_20140317.fasta	49 830,7	1	3	3	3	0.000296	0.303	YLTVAAVFR	R	G	0.997	63.3	36	48.5	6.12	0	2	0	0	2	1 039,5934	2 529,50		31 261,4	310	318	Empty	false	P07437,Q5JP53
Liver	IgG	20082_IgG_1	Ingel20082_MGFPeaklist (F058528)	Histone H2B OS=Homo sapiens GN=HIST2H2BF PE=2 SV=1	B4DR52,O60814,P57053,P58876,P62807,Q5QNW6,Q93079,Q99877,Q99879,Q99880,U3KQK0	CP_HomoSapiens_9606_20140317.fasta	13 906,6	0.994	1	1	1	9.87e-05	0.0542	LLLPGELAK	R	H	0.997	40.4	33.1	18.7	1.33	0	1	0	0	2	953.603	2 328,00		1 509,96	101	109	Empty	true
Liver	IgG	20082_IgG_1	Ingel20082_MGFPeaklist (F058528)	Uncharacterized protein KIAA1107 OS=Homo sapiens GN=KIAA1107 PE=1 SV=2	Q9UPP5	CP_HomoSapiens_9606_20140317.fasta	155 683,3	1	2	2	2	0.000197	0.0177	MVKQVHTALPK	K	V	0.997	0	0	0	2.24	0	1	0	0	2	1 249,7087	2 107,00		9 760,94	518	528	Empty	true
Liver	IgG	20082_IgG_1	Ingel20082_MGFPeaklist (F058528)	Uncharacterized protein KIAA1107 OS=Homo sapiens GN=KIAA1107 PE=1 SV=2	Q9UPP5	CP_HomoSapiens_9606_20140317.fasta	155 683,3	1	2	2	2	0.000197	0.0177	WTEAALTMASQLQE	K	K	0.997	0	0	0	1.77	0	1	0	0	1	1 578,7469	1 586,00		3 030,93	15	28	Empty	true
Liver	IgG	20082_IgG_1	Ingel20082_MGFPeaklist (F058528)	Collagen alpha-2(VI) chain OS=Homo sapiens GN=COL6A2 PE=1 SV=4	P12110	CP_HomoSapiens_9606_20140317.fasta	108 580,8	1	1	1	1	9.87e-05	0.00883	NFVINVVNR	K	L	0.997	40.9	37.7	25.1	3.8	0	1	0	0	2	1 074,6053	2 200,00		5 793,05	636	644	Empty	true
Liver	IgG	20082_IgG_1	Ingel20082_MGFPeaklist (F058528)	Heat shock 70 kDa protein 1-like OS=Homo sapiens GN=HSPA1L PE=1 SV=2	P34931	CP_HomoSapiens_9606_20140317.fasta	70 377,1	0.059	0	0	0	0	0.025	IINEPTAAAIAYGLDK	R	G	0.997	72.7	37	64.3	5.49	0	1	0	0	2	1 659,8954	2 435,00		5 057,11	174	189	Empty	false	P11142,P11021
Liver	IgG	20082_IgG_1	Ingel20082_MGFPeaklist (F058528)	Alcohol dehydrogenase 1B OS=Homo sapiens GN=ADH1B PE=1 SV=2	P00325	CP_HomoSapiens_9606_20140317.fasta	39 854,3	1	11	12	29	0.00286	0.315	AAVLWEVK	K	K	0.997	54.2	37.7	38.4	2.23	0	6	0	0	2	915.53	2 277,00		12 050,4	12	19	Empty	true
Liver	IgG	20082_IgG_1	Ingel20082_MGFPeaklist (F058528)	Alcohol dehydrogenase 1B OS=Homo sapiens GN=ADH1B PE=1 SV=2	P00325	CP_HomoSapiens_9606_20140317.fasta	39 854,3	1	11	12	29	0.00286	0.315	AAVLWEVKKPFSIEDVEVAPPKAYEVR	K	I	0.997	96.5	32.1	96.5	7.89	0	0	0	3	2	3 070,6613	2 609,00		31 438,1	12	38	Empty	true
Liver	IgG	20082_IgG_1	Ingel20082_MGFPeaklist (F058528)	Alcohol dehydrogenase 1B OS=Homo sapiens GN=ADH1B PE=1 SV=2	P00325	CP_HomoSapiens_9606_20140317.fasta	39 854,3	1	11	12	29	0.00286	0.315	EMTDGGVDFSFEVIGR	K	L	0.997	96.8	36.2	81.8	7.05	0	3	0	0	2	1 758,8005	2 675,00		25 416,7	257	272	Empty	true	P07327,P00326
Liver	IgG	20082_IgG_1	Ingel20082_MGFPeaklist (F058528)	Alcohol dehydrogenase 1B OS=Homo sapiens GN=ADH1B PE=1 SV=2	P00325	CP_HomoSapiens_9606_20140317.fasta	39 854,3	1	11	12	29	0.00286	0.315	GKPIHHFLGTSTFSQYTVVDENAVAK	R	I	0.997	51.6	36.3	50.1	9.34	0	0	1	0	2	2 846,4473	2 255,50		15 110,5	135	160	Empty	true
Liver	IgG	20082_IgG_1	Ingel20082_MGFPeaklist (F058528)	Alcohol dehydrogenase 1B OS=Homo sapiens GN=ADH1B PE=1 SV=2	P00325	CP_HomoSapiens_9606_20140317.fasta	39 854,3	1	11	12	29	0.00286	0.315	IIAVDINKDK	R	F	0.997	54.3	36.5	14.7	2.6	0	2	0	0	2	1 128,6625	1 793,00		11 170,2	220	229	Empty	true	P07327,P00326
Liver	IgG	20082_IgG_1	Ingel20082_MGFPeaklist (F058528)	Alcohol dehydrogenase 1B OS=Homo sapiens GN=ADH1B PE=1 SV=2	P00325	CP_HomoSapiens_9606_20140317.fasta	39 854,3	1	11	12	29	0.00286	0.315	IIAVDINKDKFAK	R	A	0.997	70.6	34.9	60.7	5.12	0	0	2	0	2	1 474,8630	1 981,00		67 424,0	220	232	Empty	true	P07327,P00326
Liver	IgG	20082_IgG_1	Ingel20082_MGFPeaklist (F058528)	Alcohol dehydrogenase 1B OS=Homo sapiens GN=ADH1B PE=1 SV=2	P00325	CP_HomoSapiens_9606_20140317.fasta	39 854,3	1	11	12	29	0.00286	0.315	INEGFDLLHSGK	K	S	0.997	57.9	37.9	49.9	3.15	0	2	0	0	2	1 329,6799	2 133,50		6 740,06	356	367	Empty	true	P07327
Liver	IgG	20082_IgG_1	Ingel20082_MGFPeaklist (F058528)	Alcohol dehydrogenase 1B OS=Homo sapiens GN=ADH1B PE=1 SV=2	P00325	CP_HomoSapiens_9606_20140317.fasta	39 854,3	1	11	12	29	0.00286	0.315	KFSLDALITHVLPFEKINEGFDLLHSGK	K	S	0.997	84.5	31.4	83.8	0	0	0	0	0	2	3 168,7096	2 867,00		191272	340	367	Empty	true	P07327
Liver	IgG	20082_IgG_1	Ingel20082_MGFPeaklist (F058528)	Alcohol dehydrogenase 1B OS=Homo sapiens GN=ADH1B PE=1 SV=2	P00325	CP_HomoSapiens_9606_20140317.fasta	39 854,3	1	11	12	29	0.00286	0.315	KPFSIEDVEVAPPK	K	A	0.997	76.2	36.9	67	7.28	0	0	2	0	2	1 555,8368	2 287,50		10 615,8	20	33	Empty	true
Liver	IgG	20082_IgG_1	Ingel20082_MGFPeaklist (F058528)	Alcohol dehydrogenase 1B OS=Homo sapiens GN=ADH1B PE=1 SV=2	P00325	CP_HomoSapiens_9606_20140317.fasta	39 854,3	1	11	12	29	0.00286	0.315	KPFSIEDVEVAPPKAYEVR	K	I	0.997	88.5	36.3	75.9	7.09	0	0	2	0	2	2 174,1493	2 368,00		18 270,8	20	38	Empty	true
Liver	IgG	20082_IgG_1	Ingel20082_MGFPeaklist (F058528)	Alcohol dehydrogenase 1B OS=Homo sapiens GN=ADH1B PE=1 SV=2	P00325	CP_HomoSapiens_9606_20140317.fasta	39 854,3	1	11	12	29	0.00286	0.315	LVADFMAK	K	K	0.997	47.8	36.8	37.4	1.16	0	4	0	0	2	894.475	2 079,00		29 342,3	332	339	Empty	true	P07327,P00326
Liver	IgG	20082_IgG_1	Ingel20082_MGFPeaklist (F058528)	40S ribosomal protein S16 OS=Homo sapiens GN=RPS16 PE=1 SV=2	P62249	CP_HomoSapiens_9606_20140317.fasta	16 445,9	0.994	1	1	1	9.87e-05	0.0753	GPLQSVQVFGR	K	K	0.997	59	37.8	51.3	1.89	0	1	0	0	2	1 187,6532	2 308,00		2 815,20	5	15	Empty	true
Liver	IgG	20082_IgG_1	Ingel20082_MGFPeaklist (F058528)	Low affinity immunoglobulin gamma Fc region receptor III-A OS=Homo sapiens GN=FCGR3A PE=4 SV=1	E9PG94,H0Y755,M9MML0,P08637	CP_HomoSapiens_9606_20140317.fasta	29 089,6	0.994	1	1	2	0.000197	0.0381	AVVFLEPQWYR	K	V	0.997	54.5	37.4	47	3.11	0	2	0	0	2	1 407,7419	2 680,50		23 006,3	26	36	Empty	true
Liver	IgG	20082_IgG_1	Ingel20082_MGFPeaklist (F058528)	60S ribosomal protein L24 OS=Homo sapiens GN=RPL24 PE=1 SV=1	P83731	CP_HomoSapiens_9606_20140317.fasta	17 779,5	1	2	2	2	0.000197	0.14	AITGASLADIMAK	R	R	0.997	63.5	37.6	57.3	5.57	0	1	0	0	2	1 261,6822	2 444,00		1 624,90	81	93	Empty	true
Liver	IgG	20082_IgG_1	Ingel20082_MGFPeaklist (F058528)	60S ribosomal protein L24 OS=Homo sapiens GN=RPL24 PE=1 SV=1	P83731	CP_HomoSapiens_9606_20140317.fasta	17 779,5	1	2	2	2	0.000197	0.14	QINWTVLYR	R	R	0.997	63.4	37.2	49.2	3.21	0	1	0	0	2	1 192,6473	2 521,00		5 157,41	48	56	Empty	true
Liver	IgG	20082_IgG_1	Ingel20082_MGFPeaklist (F058528)	Ig lambda chain V-I region WAH OS=Homo sapiens PE=1 SV=1	P04208	CP_HomoSapiens_9606_20140317.fasta	11 725,2	1	2	2	4	0.000395	0.275	QSVLTQPPSASGTPGQR	-	V	0.997	77	38.2	70.5	10.5	0	2	0	0	2	1 693,8506	1 939,50		21 426,3	1	17	Empty	true
Liver	IgG	20082_IgG_1	Ingel20082_MGFPeaklist (F058528)	Ig lambda chain V-I region WAH OS=Homo sapiens PE=1 SV=1	P04208	CP_HomoSapiens_9606_20140317.fasta	11 725,2	1	2	2	4	0.000395	0.275	SGTSASLAISGLR	K	S	0.997	78.4	37.5	62.7	4.21	0	2	0	0	2	1 219,6641	2 045,50		4 564,93	68	80	Empty	true
Liver	IgG	20082_IgG_1	Ingel20082_MGFPeaklist (F058528)	Dihydrolipoyllysine-residue acetyltransferase component of pyruvate dehydrogenase complex, mitochondrial OS=Homo sapiens GN=DLAT PE=3 SV=1	E9PEJ4,F5H7M3,H0YDD4,P10515	CP_HomoSapiens_9606_20140317.fasta	68 997,2	0.994	1	1	1	9.87e-05	0.0148	VFVSPLAK	R	K	0.997	33.6	37.5	27.1	1.49	0	1	0	0	2	860.524	2 032,00		3 426,89	355	362	Empty	true
Liver	IgG	20082_IgG_1	Ingel20082_MGFPeaklist (F058528)	Aspartate aminotransferase OS=Homo sapiens GN=GOT2 PE=3 SV=1	E7ERW2,P00505	CP_HomoSapiens_9606_20140317.fasta	47 518,6	1	3	3	5	0.000493	0.127	FVTVQTISGTGALR	R	I	0.997	59.2	36.3	50	3.31	0	2	0	0	2	1 449,8061	2 275,50		5 622,20	126	139	Empty	true
Liver	IgG	20082_IgG_1	Ingel20082_MGFPeaklist (F058528)	Aspartate aminotransferase OS=Homo sapiens GN=GOT2 PE=3 SV=1	E7ERW2,P00505	CP_HomoSapiens_9606_20140317.fasta	47 518,6	1	3	3	5	0.000493	0.127	IAAAILNTPDLR	R	K	0.997	71.9	35	61.9	2.8	0	1	0	0	2	1 267,7370	2 334,00		2 265,36	326	337	Empty	true
Liver	IgG	20082_IgG_1	Ingel20082_MGFPeaklist (F058528)	Aspartate aminotransferase OS=Homo sapiens GN=GOT2 PE=3 SV=1	E7ERW2,P00505	CP_HomoSapiens_9606_20140317.fasta	47 518,6	1	3	3	5	0.000493	0.127	ISVAGVTSSNVGYLAHAIHQVTK	R	-	0.997	24.5	35.2	24.5	5.74	0	0	0	2	2	2 352,2670	2 667,00		19 421,3	408	430	Empty	true
Liver	IgG	20082_IgG_1	Ingel20082_MGFPeaklist (F058528)	78 kDa glucose-regulated protein OS=Homo sapiens GN=HSPA5 PE=1 SV=2	P11021	CP_HomoSapiens_9606_20140317.fasta	72 334,7	1	5	5	9	0.000888	0.0872	DAGTIAGLNVMR	K	I	0.997	50.5	38.2	30.7	1.38	0	2	0	0	2	1 217,6308	2 266,00		3 170,92	186	197	Empty	true
Liver	IgG	20082_IgG_1	Ingel20082_MGFPeaklist (F058528)	78 kDa glucose-regulated protein OS=Homo sapiens GN=HSPA5 PE=1 SV=2	P11021	CP_HomoSapiens_9606_20140317.fasta	72 334,7	1	5	5	9	0.000888	0.0872	IINEPTAAAIAYGLDK	R	R	0.997	72.7	37	64.3	5.49	0	1	0	0	2	1 659,8954	2 435,00		5 057,11	198	213	Empty	true	P11142,P34931
Liver	IgG	20082_IgG_1	Ingel20082_MGFPeaklist (F058528)	78 kDa glucose-regulated protein OS=Homo sapiens GN=HSPA5 PE=1 SV=2	P11021	CP_HomoSapiens_9606_20140317.fasta	72 334,7	1	5	5	9	0.000888	0.0872	IINEPTAAAIAYGLDKR	R	E	0.997	97.8	35.7	92.9	9.25	0	0	2	0	2	1 815,9965	2 355,50		12 904,2	198	214	Empty	true
Liver	IgG	20082_IgG_1	Ingel20082_MGFPeaklist (F058528)	78 kDa glucose-regulated protein OS=Homo sapiens GN=HSPA5 PE=1 SV=2	P11021	CP_HomoSapiens_9606_20140317.fasta	72 334,7	1	5	5	9	0.000888	0.0872	NQLTSNPENTVFDAKR	K	L	0.997	67.8	37.5	12.4	7.38	0	0	2	0	2	1 835,8771	1 976,00		4 691,83	82	97	Empty	true
Liver	IgG	20082_IgG_1	Ingel20082_MGFPeaklist (F058528)	78 kDa glucose-regulated protein OS=Homo sapiens GN=HSPA5 PE=1 SV=2	P11021	CP_HomoSapiens_9606_20140317.fasta	72 334,7	1	5	5	9	0.000888	0.0872	TWNDPSVQQDIK	R	F	0.997	35.4	37.3	24.1	6.18	0	2	0	0	2	1 430,6912	1 943,50		3 610,11	102	113	Empty	true
Liver	IgG	20082_IgG_1	Ingel20082_MGFPeaklist (F058528)	Tubulin alpha-1B chain OS=Homo sapiens GN=TUBA1B PE=1 SV=1	P68363	CP_HomoSapiens_9606_20140317.fasta	50 151,7	1	11	14	21	0.00207	0.339	AFVHWYVGEGMEEGEFSEAR	R	E	0.997	62.8	33.8	54.7	6.72	0	0	1	0	2	2 330,0182	2 524,00		5 995,79	403	422	Empty	true	P68366,A8MUB1
Liver	IgG	20082_IgG_1	Ingel20082_MGFPeaklist (F058528)	Tubulin alpha-1B chain OS=Homo sapiens GN=TUBA1B PE=1 SV=1	P68363	CP_HomoSapiens_9606_20140317.fasta	50 151,7	1	11	14	21	0.00207	0.339	AVFVDLEPTVIDEVR	R	T	0.997	121	37.1	108	7.18	0	2	0	0	2	1 701,9059	2 708,50		45 746,7	65	79	Empty	true
Liver	IgG	20082_IgG_1	Ingel20082_MGFPeaklist (F058528)	Tubulin alpha-1B chain OS=Homo sapiens GN=TUBA1B PE=1 SV=1	P68363	CP_HomoSapiens_9606_20140317.fasta	50 151,7	1	11	14	21	0.00207	0.339	AVFVDLEPTVIDEVRTGTYR	R	Q	0.997	22.2	36.5	22.2	2.25	0	0	1	0	2	2 280,1872	2 697,00		9 157,69	65	84	Empty	true
Liver	IgG	20082_IgG_1	Ingel20082_MGFPeaklist (F058528)	Tubulin alpha-1B chain OS=Homo sapiens GN=TUBA1B PE=1 SV=1	P68363	CP_HomoSapiens_9606_20140317.fasta	50 151,7	1	11	14	21	0.00207	0.339	DVNAAIATIK	K	T	0.997	55.3	37.5	35.2	3.15	0	2	0	0	2	1 015,5783	1 998,50		6 020,75	327	336	Empty	true
Liver	IgG	20082_IgG_1	Ingel20082_MGFPeaklist (F058528)	Tubulin alpha-1B chain OS=Homo sapiens GN=TUBA1B PE=1 SV=1	P68363	CP_HomoSapiens_9606_20140317.fasta	50 151,7	1	11	14	21	0.00207	0.339	DVNAAIATIKTKRSI	K	Q	0.997	0	0	0	2.01	0	1	0	0	1	1 600,9382	2 003,00		6 863,68	327	341	Empty	true
Liver	IgG	20082_IgG_1	Ingel20082_MGFPeaklist (F058528)	Tubulin alpha-1B chain OS=Homo sapiens GN=TUBA1B PE=1 SV=1	P68363	CP_HomoSapiens_9606_20140317.fasta	50 151,7	1	11	14	21	0.00207	0.339	EIIDLVLDR	K	I	0.997	42.6	37	23.2	1.3	0	2	0	0	2	1 085,6203	2 592,00		2 138,93	113	121	Empty	true
Liver	IgG	20082_IgG_1	Ingel20082_MGFPeaklist (F058528)	Tubulin alpha-1B chain OS=Homo sapiens GN=TUBA1B PE=1 SV=1	P68363	CP_HomoSapiens_9606_20140317.fasta	50 151,7	1	11	14	21	0.00207	0.339	IHFPLATYAPVISAEK	R	A	0.997	62	36.2	57.8	5.12	0	0	4	0	2	1 756,9633	2 576,00		31 918,2	265	280	Empty	true	P68366,A8MUB1
Liver	IgG	20082_IgG_1	Ingel20082_MGFPeaklist (F058528)	Tubulin alpha-1B chain OS=Homo sapiens GN=TUBA1B PE=1 SV=1	P68363	CP_HomoSapiens_9606_20140317.fasta	50 151,7	1	11	14	21	0.00207	0.339	NLDIERPTYTNLNR	R	L	0.997	41	37.6	34.5	3.41	0	1	1	0	2	1 718,8821	2 016,00		8 274,48	216	229	Empty	true	P68366,A8MUB1
Liver	IgG	20082_IgG_1	Ingel20082_MGFPeaklist (F058528)	Tubulin alpha-1B chain OS=Homo sapiens GN=TUBA1B PE=1 SV=1	P68363	CP_HomoSapiens_9606_20140317.fasta	50 151,7	1	11	14	21	0.00207	0.339	QLFHPEQLITGKEDAANNYAR	R	G	0.997	70	37.1	66.1	9.7	0	0	1	2	2	2 415,2053	2 266,00		31 151,3	85	105	Empty	true	P68366,A8MUB1
Liver	IgG	20082_IgG_1	Ingel20082_MGFPeaklist (F058528)	Tubulin alpha-1B chain OS=Homo sapiens GN=TUBA1B PE=1 SV=1	P68363	CP_HomoSapiens_9606_20140317.fasta	50 151,7	1	11	14	21	0.00207	0.339	TIGGGDDSFNTFFSETGAGK	K	H	0.997	90.8	35.4	90.8	5.35	0	1	0	0	2	2 007,8933	2 545,00		3 321,25	41	60	Empty	true
Liver	IgG	20082_IgG_1	Ingel20082_MGFPeaklist (F058528)	Tubulin alpha-1B chain OS=Homo sapiens GN=TUBA1B PE=1 SV=1	P68363	CP_HomoSapiens_9606_20140317.fasta	50 151,7	1	11	14	21	0.00207	0.339	VGINYQPPTVVPGGDLAK	K	V	0.997	33.3	36.1	31.6	4.04	0	1	1	0	2	1 824,9857	2 325,50		18 223,5	353	370	Empty	true	P68366,A8MUB1
Liver	IgG	20082_IgG_1	Ingel20082_MGFPeaklist (F058528)	E3 ubiquitin-protein ligase TRIM21 OS=Homo sapiens GN=TRIM21 PE=4 SV=1	F5H012,P19474	CP_HomoSapiens_9606_20140317.fasta	54 169,5	0.994	1	1	1	9.87e-05	0.0358	SESWNLKDLDITSPELR	R	S	0.997	57.7	37.3	44.7	4.82	0	0	1	0	2	2 003,0082	2 604,00		4 221,55	254	270	Empty	true
Liver	IgG	20082_IgG_1	Ingel20082_MGFPeaklist (F058528)	Ig lambda-2 chain C regions OS=Homo sapiens GN=IGLC2 PE=1 SV=1	P0CG05	CP_HomoSapiens_9606_20140317.fasta	11 293,2	1	5	6	16	0.00158	0.528	AAPSVTLFPPSSEELQANK	K	A	0.997	36.1	37.1	33.9	5.64	0	3	3	0	2	1 986,0179	2 413,50		51 480,3	5	23	Empty	true
Liver	IgG	20082_IgG_1	Ingel20082_MGFPeaklist (F058528)	Ig lambda-2 chain C regions OS=Homo sapiens GN=IGLC2 PE=1 SV=1	P0CG05	CP_HomoSapiens_9606_20140317.fasta	11 293,2	1	5	6	16	0.00158	0.528	ADSSPVKAGVETTTPSK	K	Q	0.997	119	37.8	101	8.89	0	0	4	0	2	1 674,8546	1 536,50		16 427,0	44	60	Empty	true
Liver	IgG	20082_IgG_1	Ingel20082_MGFPeaklist (F058528)	Ig lambda-2 chain C regions OS=Homo sapiens GN=IGLC2 PE=1 SV=1	P0CG05	CP_HomoSapiens_9606_20140317.fasta	11 293,2	1	5	6	16	0.00158	0.528	QSNNKYAASSYLSLTPEQWK	K	S	0.997	62	37	58.8	4	0	0	2	0	2	2 315,1302	2 421,50		79 560,3	61	80	Empty	true
Liver	IgG	20082_IgG_1	Ingel20082_MGFPeaklist (F058528)	Ig lambda-2 chain C regions OS=Homo sapiens GN=IGLC2 PE=1 SV=1	P0CG05	CP_HomoSapiens_9606_20140317.fasta	11 293,2	1	5	6	16	0.00158	0.528	SYLSLTPEQWK	S	S	0.997	0	0	0	2.8	0	1	0	0	1	1 351,6893	2 430,00		34 826,2	70	80	Empty	true
Liver	IgG	20082_IgG_1	Ingel20082_MGFPeaklist (F058528)	Ig lambda-2 chain C regions OS=Homo sapiens GN=IGLC2 PE=1 SV=1	P0CG05	CP_HomoSapiens_9606_20140317.fasta	11 293,2	1	5	6	16	0.00158	0.528	YAASSYLSLTPEQWK	K	S	0.997	71.1	37.3	67.6	2.31	0	3	0	0	2	1 743,8588	2 522,00		46 429,1	66	80	Empty	true
Liver	IgG	20082_IgG_1	Ingel20082_MGFPeaklist (F058528)	Alcohol dehydrogenase 1A OS=Homo sapiens GN=ADH1A PE=1 SV=2	P07327	CP_HomoSapiens_9606_20140317.fasta	39 858,7	1	2	2	3	0.000296	0.275	AAVLWELKKPFSIEEVEVAPPK	K	A	0.997	45.4	31.9	32.5	3.15	0	0	0	1	2	2 480,3801	2 687,00		6 281,02	12	33	Empty	true	P00326
Liver	IgG	20082_IgG_1	Ingel20082_MGFPeaklist (F058528)	Alcohol dehydrogenase 1A OS=Homo sapiens GN=ADH1A PE=1 SV=2	P07327	CP_HomoSapiens_9606_20140317.fasta	39 858,7	1	2	2	3	0.000296	0.275	EMTDGGVDFSFEVIGR	K	L	0.997	96.8	36.2	81.8	7.05	0	3	0	0	2	1 758,8005	2 675,00		25 416,7	257	272	Empty	false	P00326,P00325
Liver	IgG	20082_IgG_1	Ingel20082_MGFPeaklist (F058528)	Alcohol dehydrogenase 1A OS=Homo sapiens GN=ADH1A PE=1 SV=2	P07327	CP_HomoSapiens_9606_20140317.fasta	39 858,7	1	2	2	3	0.000296	0.275	IIAVDINKDK	R	F	0.997	54.3	36.5	14.7	2.6	0	2	0	0	2	1 128,6625	1 793,00		11 170,2	220	229	Empty	false	P00326,P00325
Liver	IgG	20082_IgG_1	Ingel20082_MGFPeaklist (F058528)	Alcohol dehydrogenase 1A OS=Homo sapiens GN=ADH1A PE=1 SV=2	P07327	CP_HomoSapiens_9606_20140317.fasta	39 858,7	1	2	2	3	0.000296	0.275	IIAVDINKDKFAK	R	A	0.997	70.6	34.9	60.7	5.12	0	0	2	0	2	1 474,8630	1 981,00		67 424,0	220	232	Empty	false	P00326,P00325
Liver	IgG	20082_IgG_1	Ingel20082_MGFPeaklist (F058528)	Alcohol dehydrogenase 1A OS=Homo sapiens GN=ADH1A PE=1 SV=2	P07327	CP_HomoSapiens_9606_20140317.fasta	39 858,7	1	2	2	3	0.000296	0.275	INEGFDLLHSGK	K	S	0.997	57.9	37.9	49.9	3.15	0	2	0	0	2	1 329,6799	2 133,50		6 740,06	356	367	Empty	false	P00325
Liver	IgG	20082_IgG_1	Ingel20082_MGFPeaklist (F058528)	Alcohol dehydrogenase 1A OS=Homo sapiens GN=ADH1A PE=1 SV=2	P07327	CP_HomoSapiens_9606_20140317.fasta	39 858,7	1	2	2	3	0.000296	0.275	KFSLDALITHVLPFEKINEGFDLLHSGK	K	S	0.997	84.5	31.4	83.8	0	0	0	0	0	2	3 168,7096	2 867,00		191272	340	367	Empty	false	P00325
Liver	IgG	20082_IgG_1	Ingel20082_MGFPeaklist (F058528)	Alcohol dehydrogenase 1A OS=Homo sapiens GN=ADH1A PE=1 SV=2	P07327	CP_HomoSapiens_9606_20140317.fasta	39 858,7	1	2	2	3	0.000296	0.275	LVADFMAK	K	K	0.997	47.8	36.8	37.4	1.16	0	4	0	0	2	894.475	2 079,00		29 342,3	332	339	Empty	false	P00326,P00325
Liver	IgG	20082_IgG_1	Ingel20082_MGFPeaklist (F058528)	Alcohol dehydrogenase 1A OS=Homo sapiens GN=ADH1A PE=1 SV=2	P07327	CP_HomoSapiens_9606_20140317.fasta	39 858,7	1	2	2	3	0.000296	0.275	NDVSNPQGTLQDGTSR	K	F	0.997	94.1	36.6	86.1	7.07	0	2	0	0	2	1 688,7836	1 625,50		8 518,31	115	130	Empty	true
Liver	IgG	20082_IgG_1	Ingel20082_MGFPeaklist (F058528)	Alcohol dehydrogenase 4 OS=Homo sapiens GN=ADH4 PE=1 SV=5	P08319	CP_HomoSapiens_9606_20140317.fasta	40 222,8	1	10	11	19	0.00187	0.295	DLHKPIQEVIIELTK	R	G	0.997	81.8	33.5	73.2	5.07	0	0	2	0	2	1 776,0269	2 710,50		69 063,2	251	265	Empty	true
Liver	IgG	20082_IgG_1	Ingel20082_MGFPeaklist (F058528)	Alcohol dehydrogenase 4 OS=Homo sapiens GN=ADH4 PE=1 SV=5	P08319	CP_HomoSapiens_9606_20140317.fasta	40 222,8	1	10	11	19	0.00187	0.295	FNLDALVTHTLPFDKISEAFDLMNQGK	K	S	0.997	29.2	35.9	29.2	1.51	0	0	0	1	2	3 064,5452	2 880,00		8 368,78	346	372	Empty	true
Liver	IgG	20082_IgG_1	Ingel20082_MGFPeaklist (F058528)	Alcohol dehydrogenase 4 OS=Homo sapiens GN=ADH4 PE=1 SV=5	P08319	CP_HomoSapiens_9606_20140317.fasta	40 222,8	1	10	11	19	0.00187	0.295	GKPVYHFFGTSTFSQYTVVSDINLAK	K	I	0.997	52.6	35.9	52.3	6.08	0	0	0	2	2	2 906,4724	2 686,00		32 150,4	140	165	Empty	true
Liver	IgG	20082_IgG_1	Ingel20082_MGFPeaklist (F058528)	Alcohol dehydrogenase 4 OS=Homo sapiens GN=ADH4 PE=1 SV=5	P08319	CP_HomoSapiens_9606_20140317.fasta	40 222,8	1	10	11	19	0.00187	0.295	IIGIDINSEK	R	F	0.997	70.8	37.6	58.1	1.96	0	2	0	0	2	1 101,6152	2 081,50		8 358,47	225	234	Empty	true
Liver	IgG	20082_IgG_1	Ingel20082_MGFPeaklist (F058528)	Alcohol dehydrogenase 4 OS=Homo sapiens GN=ADH4 PE=1 SV=5	P08319	CP_HomoSapiens_9606_20140317.fasta	40 222,8	1	10	11	19	0.00187	0.295	IIGIDINSEKFVK	R	A	0.997	78.9	35.4	59.7	5.25	0	0	2	0	2	1 475,8470	2 357,50		53 395,4	225	237	Empty	true
Liver	IgG	20082_IgG_1	Ingel20082_MGFPeaklist (F058528)	Alcohol dehydrogenase 4 OS=Homo sapiens GN=ADH4 PE=1 SV=5	P08319	CP_HomoSapiens_9606_20140317.fasta	40 222,8	1	10	11	19	0.00187	0.295	ISNLKSPASDQQLMEDK	K	T	0.997	68.1	37.7	59.4	8.8	0	0	2	0	2	1 903,9432	1 892,50		7 764,76	116	132	Empty	true
Liver	IgG	20082_IgG_1	Ingel20082_MGFPeaklist (F058528)	Alcohol dehydrogenase 4 OS=Homo sapiens GN=ADH4 PE=1 SV=5	P08319	CP_HomoSapiens_9606_20140317.fasta	40 222,8	1	10	11	19	0.00187	0.295	ISNLKSPASDQQLMEDKTSR	K	F	0.997	45.4	37.2	44	5.35	0	0	1	1	2	2 248,1240	1 786,00		4 410,42	116	135	Empty	true
Liver	IgG	20082_IgG_1	Ingel20082_MGFPeaklist (F058528)	Alcohol dehydrogenase 4 OS=Homo sapiens GN=ADH4 PE=1 SV=5	P08319	CP_HomoSapiens_9606_20140317.fasta	40 222,8	1	10	11	19	0.00187	0.295	SNLKSPASDQQLMEDKTSR	I	F	0.997	0	0	0	6.03	0	0	0	1	1	2 135,0399	1 689,00		2 563,19	117	135	Empty	true
Liver	IgG	20082_IgG_1	Ingel20082_MGFPeaklist (F058528)	Alcohol dehydrogenase 4 OS=Homo sapiens GN=ADH4 PE=1 SV=5	P08319	CP_HomoSapiens_9606_20140317.fasta	40 222,8	1	10	11	19	0.00187	0.295	SPASDQQLMEDK	K	T	0.997	52.8	36.3	45.3	3.32	0	2	0	0	2	1 348,6051	1 655,00		2 184,63	121	132	Empty	true
Liver	IgG	20082_IgG_1	Ingel20082_MGFPeaklist (F058528)	Alcohol dehydrogenase 4 OS=Homo sapiens GN=ADH4 PE=1 SV=5	P08319	CP_HomoSapiens_9606_20140317.fasta	40 222,8	1	10	11	19	0.00187	0.295	TINGTFFGGWK	R	S	0.997	68.4	37	61.3	3.49	0	3	0	0	2	1 227,6158	2 526,00		38 443,0	319	329	Empty	true
Liver	IgG	20082_IgG_1	Ingel20082_MGFPeaklist (F058528)	40S ribosomal protein S3 OS=Homo sapiens GN=RPS3 PE=1 SV=2	P23396	CP_HomoSapiens_9606_20140317.fasta	26 688,6	1	3	3	4	0.000395	0.152	ELAEDGYSGVEVR	R	V	0.997	61.5	36.9	54.7	4.85	0	1	0	0	2	1 423,6700	1 911,00		1 074,45	28	40	Empty	true
Liver	IgG	20082_IgG_1	Ingel20082_MGFPeaklist (F058528)	40S ribosomal protein S3 OS=Homo sapiens GN=RPS3 PE=1 SV=2	P23396	CP_HomoSapiens_9606_20140317.fasta	26 688,6	1	3	3	4	0.000395	0.152	FGFPEGSVELYAEK	R	V	0.997	19.2	37.6	17	1.92	0	1	0	0	2	1 572,7581	2 491,00		1 488,62	77	90	Empty	true
Liver	IgG	20082_IgG_1	Ingel20082_MGFPeaklist (F058528)	40S ribosomal protein S3 OS=Homo sapiens GN=RPS3 PE=1 SV=2	P23396	CP_HomoSapiens_9606_20140317.fasta	26 688,6	1	3	3	4	0.000395	0.152	IMLPWDPTGK	K	I	0.997	34.1	37.5	25.6	2.46	0	2	0	0	2	1 157,6026	2 600,00		6 763,78	188	197	Empty	true
Liver	IgG	20082_IgG_1	Ingel20082_MGFPeaklist (F058528)	TRYP_PIG Trypsin OS=Sus scrofa PE=1 SV=1	P00761	CP_HomoSapiens_9606_20140317.fasta	24 409,3	1	4	5	20	0.00197	0.251	IITHPNFNGNTLDNDIMLIK	K	L	0.997	48.7	36.6	45.5	4.66	0	2	2	0	2	2 283,1805	2 567,50		35 192,6	78	97	Empty	true
Liver	IgG	20082_IgG_1	Ingel20082_MGFPeaklist (F058528)	TRYP_PIG Trypsin OS=Sus scrofa PE=1 SV=1	P00761	CP_HomoSapiens_9606_20140317.fasta	24 409,3	1	4	5	20	0.00197	0.251	LGEHNIDVLEGNEQFINAAK	R	I	0.997	95.6	37.2	86.3	6.48	0	0	2	0	2	2 211,1042	2 381,00		153564	58	77	Empty	true
Liver	IgG	20082_IgG_1	Ingel20082_MGFPeaklist (F058528)	TRYP_PIG Trypsin OS=Sus scrofa PE=1 SV=1	P00761	CP_HomoSapiens_9606_20140317.fasta	24 409,3	1	4	5	20	0.00197	0.251	LSSPATLNSR	K	V	0.997	90.8	38.1	56.4	5.57	0	4	0	0	2	1 045,5636	1 657,00		14 225,0	98	107	Empty	true
Liver	IgG	20082_IgG_1	Ingel20082_MGFPeaklist (F058528)	TRYP_PIG Trypsin OS=Sus scrofa PE=1 SV=1	P00761	CP_HomoSapiens_9606_20140317.fasta	24 409,3	1	4	5	20	0.00197	0.251	VATVSLPR	R	S	0.997	61.5	36.3	27.8	3.11	0	10	0	0	2	842.509	1 879,00		233124	108	115	Empty	true
Liver	IgG	20082_IgG_1	Ingel20082_MGFPeaklist (F058528)	Keratin, type II cytoskeletal 2 epidermal OS=Homo sapiens GN=KRT2 PE=1 SV=2	P35908	CP_HomoSapiens_9606_20140317.fasta	65 433,9	1	2	2	4	0.000395	0.0548	FLEQQNQVLQTK	R	W	0.997	36.6	37.5	31.4	3.66	0	1	0	0	2	1 475,7854	1 944,00		4 423,17	198	209	Empty	false	P04264
Liver	IgG	20082_IgG_1	Ingel20082_MGFPeaklist (F058528)	Keratin, type II cytoskeletal 2 epidermal OS=Homo sapiens GN=KRT2 PE=1 SV=2	P35908	CP_HomoSapiens_9606_20140317.fasta	65 433,9	1	2	2	4	0.000395	0.0548	GFSSGSAVVSGGSR	R	R	0.997	86.5	37	85.4	7.29	0	2	0	0	2	1 254,6072	1 657,50		4 304,32	21	34	Empty	true
Liver	IgG	20082_IgG_1	Ingel20082_MGFPeaklist (F058528)	Keratin, type II cytoskeletal 2 epidermal OS=Homo sapiens GN=KRT2 PE=1 SV=2	P35908	CP_HomoSapiens_9606_20140317.fasta	65 433,9	1	2	2	4	0.000395	0.0548	YLDGLTAER	R	T	0.997	51.7	37.3	37.6	3.68	0	2	0	0	2	1 037,5263	1 946,00		2 855,37	239	247	Empty	true
Liver	IgG	20082_IgG_1	Ingel20082_MGFPeaklist (F058528)	Laminin subunit alpha-4 OS=Homo sapiens GN=LAMA4 PE=1 SV=4	Q16363	CP_HomoSapiens_9606_20140317.fasta	202 526,4	1	2	2	9	0.000888	0.0159	ESSSDEAVADTSRR	A	V	0.989	0	0	0	1.96	0	8	0	0	1	1 492,6510	1 985,50		5533470	684	697	Empty	true
Liver	IgG	20082_IgG_1	Ingel20082_MGFPeaklist (F058528)	Laminin subunit alpha-4 OS=Homo sapiens GN=LAMA4 PE=1 SV=4	Q16363	CP_HomoSapiens_9606_20140317.fasta	202 526,4	1	2	2	9	0.000888	0.0159	PVFVGGVPESLLTPR	E	L	0.99	0	0	0	0.387	0	1	0	0	1	1 567,8844	2 332,00		7 083,33	1768	1782	Empty	true
Liver	IgG	20082_IgG_1	Ingel20082_MGFPeaklist (F058528)	Ig heavy chain V-III region VH26 OS=Homo sapiens PE=1 SV=1	P01764	CP_HomoSapiens_9606_20140317.fasta	12 582,6	1	3	3	5	0.000493	0.291	DNSKNTLYLQMNSLR	R	A	0.997	37.2	37.2	0	3.34	0	0	2	0	2	1 796,8960	2 278,50		5 213,23	92	106	Empty	true
Liver	IgG	20082_IgG_1	Ingel20082_MGFPeaklist (F058528)	Ig heavy chain V-III region VH26 OS=Homo sapiens PE=1 SV=1	P01764	CP_HomoSapiens_9606_20140317.fasta	12 582,6	1	3	3	5	0.000493	0.291	EVQLLESGGGLVQPGGSLR	C	L	0.997	95.1	36.1	82.2	6.54	0	2	0	0	1	1 896,0188	2 432,00		45 608,3	20	38	Empty	true
Liver	IgG	20082_IgG_1	Ingel20082_MGFPeaklist (F058528)	Ig heavy chain V-III region VH26 OS=Homo sapiens PE=1 SV=1	P01764	CP_HomoSapiens_9606_20140317.fasta	12 582,6	1	3	3	5	0.000493	0.291	NTLYLQMNSLR	K	A	0.997	72	37.4	0	4.15	0	1	0	0	2	1 352,6991	2 349,00		4 556,31	96	106	Empty	true
Liver	IgG	20082_IgG_1	Ingel20082_MGFPeaklist (F058528)	60S ribosomal protein L8 OS=Homo sapiens GN=RPL8 PE=1 SV=2	P62917	CP_HomoSapiens_9606_20140317.fasta	28 024,8	0.994	1	1	1	9.87e-05	0.0623	ASGNYATVISHNPETK	R	K	0.997	73.2	37.6	72.9	7.11	0	0	1	0	2	1 688,8238	1 746,00		4 522,85	129	144	Empty	true
Liver	IgG	20082_IgG_1	Ingel20082_MGFPeaklist (F058528)	Histone H2A type 1-B/E OS=Homo sapiens GN=HIST1H2AB PE=1 SV=2	P04908,Q7L7L0,Q93077	CP_HomoSapiens_9606_20140317.fasta	14 136,1	0.994	1	1	1	9.87e-05	0.138	HLQLAIRNDEELNKLLGR	R	V	0.997	25.3	33.4	25.3	5.17	0	0	0	1	2	2 132,1937	2 425,00		4 621,70	83	100	Empty	true
Liver	IgG	20082_IgG_1	Ingel20082_MGFPeaklist (F058528)	60S ribosomal protein L9 (Fragment) OS=Homo sapiens GN=RPL9 PE=4 SV=1	D6RAN4,P32969	CP_HomoSapiens_9606_20140317.fasta	20 874,8	1	1	1	1	9.87e-05	0.0769	DFNHINVELSLLGK	R	K	0.997	38.8	37	27	4.77	0	0	1	0	2	1 598,8538	2 661,00		3 119,25	37	50	Empty	true
Liver	IgG	20082_IgG_1	Ingel20082_MGFPeaklist (F058528)	Ig kappa chain C region OS=Homo sapiens GN=IGKC PE=1 SV=1	P01834	CP_HomoSapiens_9606_20140317.fasta	11 608,6	1	5	6	13	0.00128	0.528	DSTYSLSSTLTLSK	K	A	0.997	47.2	37.7	37.1	4.02	0	2	0	0	2	1 502,7585	2 333,50		25 999,2	62	75	Empty	true
Liver	IgG	20082_IgG_1	Ingel20082_MGFPeaklist (F058528)	Ig kappa chain C region OS=Homo sapiens GN=IGKC PE=1 SV=1	P01834	CP_HomoSapiens_9606_20140317.fasta	11 608,6	1	5	6	13	0.00128	0.528	TVAAPSVFIFPPSDEQLK	-	S	0.997	70.4	36.8	60.8	3.06	0	4	0	0	2	1 946,0271	2 712,50		132873	1	18	Empty	true
Liver	IgG	20082_IgG_1	Ingel20082_MGFPeaklist (F058528)	Ig kappa chain C region OS=Homo sapiens GN=IGKC PE=1 SV=1	P01834	CP_HomoSapiens_9606_20140317.fasta	11 608,6	1	5	6	13	0.00128	0.528	VDNALQSGNSQESVTEQDSK	K	D	0.997	118	35.4	117	11.6	0	2	1	0	2	2 135,9688	1 606,00		7 610,13	42	61	Empty	true
Liver	IgG	20082_IgG_1	Ingel20082_MGFPeaklist (F058528)	Ig kappa chain C region OS=Homo sapiens GN=IGKC PE=1 SV=1	P01834	CP_HomoSapiens_9606_20140317.fasta	11 608,6	1	5	6	13	0.00128	0.528	VDNALQSGNSQESVTEQDSKDSTYSLSSTLTLSK	K	A	0.997	63.5	34.7	63.5	7.54	0	0	0	2	2	3 619,7095	2 323,00		45 988,9	42	75	Empty	true
Liver	IgG	20082_IgG_1	Ingel20082_MGFPeaklist (F058528)	Ig kappa chain C region OS=Homo sapiens GN=IGKC PE=1 SV=1	P01834	CP_HomoSapiens_9606_20140317.fasta	11 608,6	1	5	6	13	0.00128	0.528	VQWKVDNALQSGNSQESVTEQDSKDSTYSLSSTLTLSK	K	A	0.997	74.4	34.3	74.4	13	0	0	0	2	2	4 161,0108	2 419,00		113893	38	75	Empty	true
Liver	IgG	20082_IgG_1	Ingel20082_MGFPeaklist (F058528)	L-lactate dehydrogenase A chain (Fragment) OS=Homo sapiens GN=LDHA PE=3 SV=1	F5GXY2,F5GYU2,P00338	CP_HomoSapiens_9606_20140317.fasta	36 689,2	1	2	2	2	0.000197	0.108	FIIPNVVK	K	Y	0.997	34.2	36.7	9.6	0.854	0	1	0	0	2	929.582	2 424,00		2 544,84	119	126	Empty	true
Liver	IgG	20082_IgG_1	Ingel20082_MGFPeaklist (F058528)	L-lactate dehydrogenase A chain (Fragment) OS=Homo sapiens GN=LDHA PE=3 SV=1	F5GXY2,F5GYU2,P00338	CP_HomoSapiens_9606_20140317.fasta	36 689,2	1	2	2	2	0.000197	0.108	LVIITAGAR	K	Q	0.997	44.4	35	14.7	1.43	0	1	0	0	2	913.583	2 010,00		976.54	91	99	Empty	true
Liver	IgG	20082_IgG_1	Ingel20082_MGFPeaklist (F058528)	Ig heavy chain V-I region V35 OS=Homo sapiens PE=1 SV=1	P23083	CP_HomoSapiens_9606_20140317.fasta	13 008,5	1	2	3	4	0.000395	0.205	QAPGQGLEWMGR	R	I	0.997	63	37.7	59.2	7.92	0	1	0	0	2	1 329,6370	2 153,00		2 023,67	58	69	Empty	true
Liver	IgG	20082_IgG_1	Ingel20082_MGFPeaklist (F058528)	Ig heavy chain V-I region V35 OS=Homo sapiens PE=1 SV=1	P23083	CP_HomoSapiens_9606_20140317.fasta	13 008,5	1	2	3	4	0.000395	0.205	QVQLVQSGAEVK	S	K	0.997	53.6	37.5	8.16	4.01	0	3	0	0	1	1 285,7111	2 074,00		18 973,4	20	31	Empty	true
Liver	IgG	20082_IgG_1	Ingel20082_MGFPeaklist (F058528)	40S ribosomal protein S8 OS=Homo sapiens GN=RPS8 PE=1 SV=2	P62241,Q5JR95	CP_HomoSapiens_9606_20140317.fasta	24 206,4	0.998	1	1	1	9.87e-05	0.0721	IIDVVYNASNNELVR	R	T	0.997	41.9	37.2	40.1	4.85	0	1	0	0	2	1 718,9071	2 347,00		3 250,13	78	92	Empty	true
Liver	IgG	20082_IgG_1	Ingel20082_MGFPeaklist (F058528)	Tubulin beta chain OS=Homo sapiens GN=TUBB PE=1 SV=2	P07437,Q5JP53	CP_HomoSapiens_9606_20140317.fasta	49 670,6	1	11	11	21	0.00207	0.27	AILVDLEPGTMDSVR	R	S	0.997	102	37.8	91.8	6.92	0	2	0	0	2	1 615,8362	2 512,50		31 315,4	63	77	Empty	true	Q13885
Liver	IgG	20082_IgG_1	Ingel20082_MGFPeaklist (F058528)	Tubulin beta chain OS=Homo sapiens GN=TUBB PE=1 SV=2	P07437,Q5JP53	CP_HomoSapiens_9606_20140317.fasta	49 670,6	1	11	11	21	0.00207	0.27	EVDEQMLNVQNK	K	N	0.997	43.8	37.5	29.2	1.51	0	2	0	0	2	1 446,6894	1 901,50		4 746,09	325	336	Empty	true	Q13885,P68371
Liver	IgG	20082_IgG_1	Ingel20082_MGFPeaklist (F058528)	Tubulin beta chain OS=Homo sapiens GN=TUBB PE=1 SV=2	P07437,Q5JP53	CP_HomoSapiens_9606_20140317.fasta	49 670,6	1	11	11	21	0.00207	0.27	IMNTFSVVPSPK	R	V	0.997	58.3	37.6	49.7	2.07	0	4	0	0	2	1 319,7028	2 261,00		5 252,67	163	174	Empty	true	P68371
Liver	IgG	20082_IgG_1	Ingel20082_MGFPeaklist (F058528)	Tubulin beta chain OS=Homo sapiens GN=TUBB PE=1 SV=2	P07437,Q5JP53	CP_HomoSapiens_9606_20140317.fasta	49 670,6	1	11	11	21	0.00207	0.27	IREEYPDRIMNTFSVVPSPK	K	V	0.997	39.8	36.7	12.5	2.96	0	0	0	2	2	2 378,2174	2 420,50		41 644,7	155	174	Empty	true	P68371
Liver	IgG	20082_IgG_1	Ingel20082_MGFPeaklist (F058528)	Tubulin beta chain OS=Homo sapiens GN=TUBB PE=1 SV=2	P07437,Q5JP53	CP_HomoSapiens_9606_20140317.fasta	49 670,6	1	11	11	21	0.00207	0.27	ISEQFTAMFR	R	R	0.997	79.8	37.5	59.8	4.31	0	2	0	0	2	1 229,5983	2 441,50		10 299,1	381	390	Empty	true	Q13885,P68371
Liver	IgG	20082_IgG_1	Ingel20082_MGFPeaklist (F058528)	Tubulin beta chain OS=Homo sapiens GN=TUBB PE=1 SV=2	P07437,Q5JP53	CP_HomoSapiens_9606_20140317.fasta	49 670,6	1	11	11	21	0.00207	0.27	ISVYYNEATGGK	R	Y	0.997	68.2	37.7	61	1.82	0	1	0	0	2	1 301,6372	1 812,00		1 362,77	47	58	Empty	true
Liver	IgG	20082_IgG_1	Ingel20082_MGFPeaklist (F058528)	Tubulin beta chain OS=Homo sapiens GN=TUBB PE=1 SV=2	P07437,Q5JP53	CP_HomoSapiens_9606_20140317.fasta	49 670,6	1	11	11	21	0.00207	0.27	LAVNMVPFPR	K	L	0.997	77.4	37.5	68.2	2.08	0	2	0	0	2	1 143,6343	2 458,00		26 808,7	253	262	Empty	true	Q13885,P68371
Liver	IgG	20082_IgG_1	Ingel20082_MGFPeaklist (F058528)	Tubulin beta chain OS=Homo sapiens GN=TUBB PE=1 SV=2	P07437,Q5JP53	CP_HomoSapiens_9606_20140317.fasta	49 670,6	1	11	11	21	0.00207	0.27	LHFFMPGFAPLTSR	R	G	0.997	29.2	37.6	21.2	1.7	0	1	0	0	2	1 620,8356	2 732,00		9 941,19	263	276	Empty	true	Q13885,P68371
Liver	IgG	20082_IgG_1	Ingel20082_MGFPeaklist (F058528)	Tubulin beta chain OS=Homo sapiens GN=TUBB PE=1 SV=2	P07437,Q5JP53	CP_HomoSapiens_9606_20140317.fasta	49 670,6	1	11	11	21	0.00207	0.27	MSMKEVDEQMLNVQNK	R	N	0.997	24.1	36.7	15.4	2.17	0	0	1	0	2	1 923,8974	2 226,00		1 852,58	321	336	Empty	true	Q13885,P68371
Liver	IgG	20082_IgG_1	Ingel20082_MGFPeaklist (F058528)	Tubulin beta chain OS=Homo sapiens GN=TUBB PE=1 SV=2	P07437,Q5JP53	CP_HomoSapiens_9606_20140317.fasta	49 670,6	1	11	11	21	0.00207	0.27	NSSYFVEWIPNNVK	K	T	0.997	37.3	37.6	32.3	2.64	0	2	0	0	2	1 696,8328	2 643,50		23 647,4	337	350	Empty	true	Q13885,P68371
Liver	IgG	20082_IgG_1	Ingel20082_MGFPeaklist (F058528)	Tubulin beta chain OS=Homo sapiens GN=TUBB PE=1 SV=2	P07437,Q5JP53	CP_HomoSapiens_9606_20140317.fasta	49 670,6	1	11	11	21	0.00207	0.27	YLTVAAVFR	R	G	0.997	63.3	36	48.5	6.12	0	2	0	0	2	1 039,5934	2 529,50		31 261,4	310	318	Empty	true	P68371
Liver	IgG	20082_IgG_1	Ingel20082_MGFPeaklist (F058528)	Arginase-1 OS=Homo sapiens GN=ARG1 PE=1 SV=2	P05089	CP_HomoSapiens_9606_20140317.fasta	34 736,1	1	3	3	5	0.000493	0.137	GGVEEGPTVLRK	R	A	0.997	37.1	36.8	22.5	2.14	0	0	2	0	2	1 241,6850	1 674,50		2 983,81	22	33	Empty	true
Liver	IgG	20082_IgG_1	Ingel20082_MGFPeaklist (F058528)	Arginase-1 OS=Homo sapiens GN=ARG1 PE=1 SV=2	P05089	CP_HomoSapiens_9606_20140317.fasta	34 736,1	1	3	3	5	0.000493	0.137	ISLVLGGDHSLAIGSISGHAR	R	V	0.997	76.3	35.5	69	9.8	0	0	0	1	2	2 060,1249	2 430,00		31 480,1	93	113	Empty	true
Liver	IgG	20082_IgG_1	Ingel20082_MGFPeaklist (F058528)	Arginase-1 OS=Homo sapiens GN=ARG1 PE=1 SV=2	P05089	CP_HomoSapiens_9606_20140317.fasta	34 736,1	1	3	3	5	0.000493	0.137	TIGIIGAPFSK	R	G	0.997	67.4	37	54.5	2.66	0	2	0	0	2	1 103,6461	2 426,00		23 027,6	7	17	Empty	true
Liver	IgG	20082_IgG_1	Ingel20082_MGFPeaklist (F058528)	40S ribosomal protein S15 OS=Homo sapiens GN=RPS15 PE=3 SV=1	K7ELC2,P62841	CP_HomoSapiens_9606_20140317.fasta	17 040,8	1	2	2	2	0.000197	0.224	EAPPMEKPEVVK	K	T	0.997	46.6	37.2	42	3.15	0	0	1	0	2	1 353,7084	1 686,00		6 333,86	66	77	Empty	true
Liver	IgG	20082_IgG_1	Ingel20082_MGFPeaklist (F058528)	40S ribosomal protein S15 OS=Homo sapiens GN=RPS15 PE=3 SV=1	K7ELC2,P62841	CP_HomoSapiens_9606_20140317.fasta	17 040,8	1	2	2	2	0.000197	0.224	GVDLDQLLDMSYEQLMQLYSAR	R	Q	0.997	88.9	36.7	86.9	5.52	0	0	1	0	2	2 588,2374	2 903,00		5 898,35	19	40	Empty	true
Liver	IgG	20082_IgG_1	Ingel20082_MGFPeaklist (F058528)	Hemoglobin subunit alpha OS=Homo sapiens GN=HBA1 PE=1 SV=2	P69905	CP_HomoSapiens_9606_20140317.fasta	15 257,6	1	2	2	4	0.000395	0.169	MFLSFPTTK	R	T	0.997	54.7	37.6	46.5	3.37	0	2	0	0	2	1 071,5544	2 492,50		10 468,1	33	41	Empty	true
Liver	IgG	20082_IgG_1	Ingel20082_MGFPeaklist (F058528)	Hemoglobin subunit alpha OS=Homo sapiens GN=HBA1 PE=1 SV=2	P69905	CP_HomoSapiens_9606_20140317.fasta	15 257,6	1	2	2	4	0.000395	0.169	VGAHAGEYGAEALER	K	M	0.997	65.4	37.1	48.7	5.8	0	0	2	0	2	1 529,7343	1 744,50		5 925,76	18	32	Empty	true
Liver	IgG	20082_IgG_1	Ingel20082_MGFPeaklist (F058528)	Elongation factor 1-alpha 1 OS=Homo sapiens GN=EEF1A1 PE=1 SV=1	P68104,Q5VTE0	CP_HomoSapiens_9606_20140317.fasta	50 141,2	1	2	2	4	0.000395	0.0758	IGGIGTVPVGR	K	V	0.997	62	34.9	47.9	3.24	0	2	0	0	2	1 025,6104	1 969,50		8 214,62	256	266	Empty	true
Liver	IgG	20082_IgG_1	Ingel20082_MGFPeaklist (F058528)	Elongation factor 1-alpha 1 OS=Homo sapiens GN=EEF1A1 PE=1 SV=1	P68104,Q5VTE0	CP_HomoSapiens_9606_20140317.fasta	50 141,2	1	2	2	4	0.000395	0.0758	VETGVLKPGMVVTFAPVNVTTEVK	R	S	0.997	46.7	32.7	46.7	4.85	0	0	2	0	2	2 515,3842	2 657,50		19 816,3	267	290	Empty	true
Liver	IgG	20082_IgG_1	Ingel20082_MGFPeaklist (F058528)	Ig heavy chain V-III region TRO OS=Homo sapiens PE=1 SV=1	P01762	CP_HomoSapiens_9606_20140317.fasta	13 466,2	1	2	2	4	0.000395	0.246	KSLYLQMNSLR	Q	T	0.997	0	0	0	4.03	0	1	0	0	1	1 352,7355	2 352,00		8 129,33	77	87	Empty	true
Liver	IgG	20082_IgG_1	Ingel20082_MGFPeaklist (F058528)	Ig heavy chain V-III region TRO OS=Homo sapiens PE=1 SV=1	P01762	CP_HomoSapiens_9606_20140317.fasta	13 466,2	1	2	2	4	0.000395	0.246	QVQLVQSGGGLVKPGGSLR	-	L	0.997	74.9	34.9	8.51	4.44	0	0	3	0	2	1 882,0396	2 302,00		88 651,1	1	19	Empty	true
Liver	IgG	20082_IgG_1	Ingel20082_MGFPeaklist (F058528)	Tubulin beta-2A chain OS=Homo sapiens GN=TUBB2A PE=1 SV=1	Q13885	CP_HomoSapiens_9606_20140317.fasta	49 907,1	0.064	0	0	0	0	0.178	AILVDLEPGTMDSVR	R	S	0.997	102	37.8	91.8	6.92	0	2	0	0	2	1 615,8362	2 512,50		31 315,4	63	77	Empty	false	P07437,Q5JP53
Liver	IgG	20082_IgG_1	Ingel20082_MGFPeaklist (F058528)	Tubulin beta-2A chain OS=Homo sapiens GN=TUBB2A PE=1 SV=1	Q13885	CP_HomoSapiens_9606_20140317.fasta	49 907,1	0.064	0	0	0	0	0.178	EVDEQMLNVQNK	K	N	0.997	43.8	37.5	29.2	1.51	0	2	0	0	2	1 446,6894	1 901,50		4 746,09	325	336	Empty	false	P07437,Q5JP53,P68371
Liver	IgG	20082_IgG_1	Ingel20082_MGFPeaklist (F058528)	Tubulin beta-2A chain OS=Homo sapiens GN=TUBB2A PE=1 SV=1	Q13885	CP_HomoSapiens_9606_20140317.fasta	49 907,1	0.064	0	0	0	0	0.178	ISEQFTAMFR	R	R	0.997	79.8	37.5	59.8	4.31	0	2	0	0	2	1 229,5983	2 441,50		10 299,1	381	390	Empty	false	P07437,Q5JP53,P68371
Liver	IgG	20082_IgG_1	Ingel20082_MGFPeaklist (F058528)	Tubulin beta-2A chain OS=Homo sapiens GN=TUBB2A PE=1 SV=1	Q13885	CP_HomoSapiens_9606_20140317.fasta	49 907,1	0.064	0	0	0	0	0.178	LAVNMVPFPR	K	L	0.997	77.4	37.5	68.2	2.08	0	2	0	0	2	1 143,6343	2 458,00		26 808,7	253	262	Empty	false	P07437,Q5JP53,P68371
Liver	IgG	20082_IgG_1	Ingel20082_MGFPeaklist (F058528)	Tubulin beta-2A chain OS=Homo sapiens GN=TUBB2A PE=1 SV=1	Q13885	CP_HomoSapiens_9606_20140317.fasta	49 907,1	0.064	0	0	0	0	0.178	LHFFMPGFAPLTSR	R	G	0.997	29.2	37.6	21.2	1.7	0	1	0	0	2	1 620,8356	2 732,00		9 941,19	263	276	Empty	false	P07437,Q5JP53,P68371
Liver	IgG	20082_IgG_1	Ingel20082_MGFPeaklist (F058528)	Tubulin beta-2A chain OS=Homo sapiens GN=TUBB2A PE=1 SV=1	Q13885	CP_HomoSapiens_9606_20140317.fasta	49 907,1	0.064	0	0	0	0	0.178	MSMKEVDEQMLNVQNK	R	N	0.997	24.1	36.7	15.4	2.17	0	0	1	0	2	1 923,8974	2 226,00		1 852,58	321	336	Empty	false	P07437,Q5JP53,P68371
Liver	IgG	20082_IgG_1	Ingel20082_MGFPeaklist (F058528)	Tubulin beta-2A chain OS=Homo sapiens GN=TUBB2A PE=1 SV=1	Q13885	CP_HomoSapiens_9606_20140317.fasta	49 907,1	0.064	0	0	0	0	0.178	NSSYFVEWIPNNVK	K	T	0.997	37.3	37.6	32.3	2.64	0	2	0	0	2	1 696,8328	2 643,50		23 647,4	337	350	Empty	false	P07437,Q5JP53,P68371
Liver	IgG	20082_IgG_1	Ingel20082_MGFPeaklist (F058528)	Ig heavy chain V-III region KOL OS=Homo sapiens PE=1 SV=1	P01772	CP_HomoSapiens_9606_20140317.fasta	13 718,0	0.994	1	1	4	0.000395	0.127	QVQLVESGGGVVQPGR	-	S	0.997	112	37.1	0	10.1	0	4	0	0	2	1 592,8393	2 283,00		37 312,0	1	16	Empty	true
Liver	IgG	20082_IgG_1	Ingel20082_MGFPeaklist (F058528)	Heterogeneous nuclear ribonucleoproteins C1/C2 OS=Homo sapiens GN=HNRNPC PE=4 SV=1	G3V576	CP_HomoSapiens_9606_20140317.fasta	25 256,9	1	2	2	3	0.000296	0.121	MIAGQVLDINLAAEPK	R	V	0.997	50.2	36.5	50.2	1.62	0	1	0	0	2	1 682,9148	2 587,00		2 990,70	74	89	Empty	true
Liver	IgG	20082_IgG_1	Ingel20082_MGFPeaklist (F058528)	Heterogeneous nuclear ribonucleoproteins C1/C2 OS=Homo sapiens GN=HNRNPC PE=4 SV=1	G3V576	CP_HomoSapiens_9606_20140317.fasta	25 256,9	1	2	2	3	0.000296	0.121	VFIGNLNTLVVK	R	K	0.997	61.6	34.7	55.7	3.82	0	2	0	0	2	1 316,7937	2 576,50		7 995,74	18	29	Empty	true
Liver	IgG	20082_IgG_1	Ingel20082_MGFPeaklist (F058528)	Nuclear valosin-containing protein-like (Fragment) OS=Homo sapiens GN=NVL PE=4 SV=1	H0Y8B6	CP_HomoSapiens_9606_20140317.fasta	81 943,8	0.994	1	1	2	0.000197	0.0203	LGTEPTSETQDELQR	R	L	0.997	108	37.2	93.5	10.1	0	2	0	0	2	1 703,8085	1 735,50		3 255,74	399	413	Empty	true
Liver	IgG	20082_IgG_1	Ingel20082_MGFPeaklist (F058528)	Collagen alpha-1(VI) chain OS=Homo sapiens GN=COL6A1 PE=1 SV=3	P12109	CP_HomoSapiens_9606_20140317.fasta	108 531,0	1	3	3	4	0.000395	0.0525	TAEYDVAYGESHLFRVPSYQALLR	K	G	0.997	30.7	36.2	30.7	4.74	0	0	0	1	2	2 785,3944	2 687,00		7 231,67	991	1014	Empty	true
Liver	IgG	20082_IgG_1	Ingel20082_MGFPeaklist (F058528)	Collagen alpha-1(VI) chain OS=Homo sapiens GN=COL6A1 PE=1 SV=3	P12109	CP_HomoSapiens_9606_20140317.fasta	108 531,0	1	3	3	4	0.000395	0.0525	VAVVQYSGTGQQRPER	R	A	0.997	52.4	37.7	47.4	5.06	0	0	2	0	2	1 774,9195	1 627,00		13 936,2	873	888	Empty	true
Liver	IgG	20082_IgG_1	Ingel20082_MGFPeaklist (F058528)	Collagen alpha-1(VI) chain OS=Homo sapiens GN=COL6A1 PE=1 SV=3	P12109	CP_HomoSapiens_9606_20140317.fasta	108 531,0	1	3	3	4	0.000395	0.0525	VFSVAITPDHLEPR	K	L	0.997	48	36.6	47	3.77	0	0	1	0	2	1 580,8432	2 331,00		2 979,47	186	199	Empty	true
Liver	IgG	20082_IgG_1	Ingel20082_MGFPeaklist (F058528)	40S ribosomal protein S18 OS=Homo sapiens GN=RPS18 PE=1 SV=3	P62269	CP_HomoSapiens_9606_20140317.fasta	17 719,3	0.994	1	1	1	9.87e-05	0.0526	IPDWFLNR	K	Q	0.997	35.4	38.2	22.6	2.89	0	1	0	0	2	1 060,5575	2 546,00		2 551,26	79	86	Empty	true
Liver	IgG	20082_IgG_1	Ingel20082_MGFPeaklist (F058528)	Alcohol dehydrogenase 1C OS=Homo sapiens GN=ADH1C PE=1 SV=2	P00326	CP_HomoSapiens_9606_20140317.fasta	39 867,6	1	2	2	2	0.000197	0.224	AAVLWELKKPFSIEEVEVAPPK	K	A	0.997	45.4	31.9	32.5	3.15	0	0	0	1	2	2 480,3801	2 687,00		6 281,02	12	33	Empty	false	P07327
Liver	IgG	20082_IgG_1	Ingel20082_MGFPeaklist (F058528)	Alcohol dehydrogenase 1C OS=Homo sapiens GN=ADH1C PE=1 SV=2	P00326	CP_HomoSapiens_9606_20140317.fasta	39 867,6	1	2	2	2	0.000197	0.224	EMTDGGVDFSFEVIGR	K	L	0.997	96.8	36.2	81.8	7.05	0	3	0	0	2	1 758,8005	2 675,00		25 416,7	257	272	Empty	false	P07327,P00325
Liver	IgG	20082_IgG_1	Ingel20082_MGFPeaklist (F058528)	Alcohol dehydrogenase 1C OS=Homo sapiens GN=ADH1C PE=1 SV=2	P00326	CP_HomoSapiens_9606_20140317.fasta	39 867,6	1	2	2	2	0.000197	0.224	IIAVDINKDK	R	F	0.997	54.3	36.5	14.7	2.6	0	2	0	0	2	1 128,6625	1 793,00		11 170,2	220	229	Empty	false	P07327,P00325
Liver	IgG	20082_IgG_1	Ingel20082_MGFPeaklist (F058528)	Alcohol dehydrogenase 1C OS=Homo sapiens GN=ADH1C PE=1 SV=2	P00326	CP_HomoSapiens_9606_20140317.fasta	39 867,6	1	2	2	2	0.000197	0.224	IIAVDINKDKFAK	R	A	0.997	70.6	34.9	60.7	5.12	0	0	2	0	2	1 474,8630	1 981,00		67 424,0	220	232	Empty	false	P07327,P00325
Liver	IgG	20082_IgG_1	Ingel20082_MGFPeaklist (F058528)	Alcohol dehydrogenase 1C OS=Homo sapiens GN=ADH1C PE=1 SV=2	P00326	CP_HomoSapiens_9606_20140317.fasta	39 867,6	1	2	2	2	0.000197	0.224	INEGFDLLR	K	S	0.997	69.8	38.1	46.6	2.85	0	1	0	0	2	1 076,5736	2 425,00		3 246,14	356	364	Empty	true
Liver	IgG	20082_IgG_1	Ingel20082_MGFPeaklist (F058528)	Alcohol dehydrogenase 1C OS=Homo sapiens GN=ADH1C PE=1 SV=2	P00326	CP_HomoSapiens_9606_20140317.fasta	39 867,6	1	2	2	2	0.000197	0.224	KFSLDALITNILPFEKINEGFDLLR	K	S	0.997	66.1	31.2	64	8.37	0	0	0	1	2	2 906,6030	2 892,00		12 012,6	340	364	Empty	true
Liver	IgG	20082_IgG_1	Ingel20082_MGFPeaklist (F058528)	Alcohol dehydrogenase 1C OS=Homo sapiens GN=ADH1C PE=1 SV=2	P00326	CP_HomoSapiens_9606_20140317.fasta	39 867,6	1	2	2	2	0.000197	0.224	LVADFMAK	K	K	0.997	47.8	36.8	37.4	1.16	0	4	0	0	2	894.475	2 079,00		29 342,3	332	339	Empty	false	P07327,P00325
Liver	IgG	20082_IgG_1	Ingel20082_MGFPeaklist (F058528)	60S ribosomal protein L13a (Fragment) OS=Homo sapiens GN=RPL13A PE=4 SV=2	M0QYS1	CP_HomoSapiens_9606_20140317.fasta	24 216,3	1	1	1	2	0.000197	0.0381	MVVPAALK	R	V	0.997	42.2	36.9	32	2.96	0	2	0	0	2	828.501	2 008,00		6 789,32	125	132	Empty	true
Liver	IgG	20082_IgG_1	Ingel20082_MGFPeaklist (F058528)	ATP synthase subunit alpha, mitochondrial OS=Homo sapiens GN=ATP5A1 PE=1 SV=1	P25705	CP_HomoSapiens_9606_20140317.fasta	59 752,1	1	2	2	2	0.000197	0.0344	QMSLLLR	R	R	0.988	23.9	38.2	13.2	0.959	0	1	0	0	2	860.502	2 236,00		1 413,33	323	329	Empty	true
Liver	IgG	20082_IgG_1	Ingel20082_MGFPeaklist (F058528)	ATP synthase subunit alpha, mitochondrial OS=Homo sapiens GN=ATP5A1 PE=1 SV=1	P25705	CP_HomoSapiens_9606_20140317.fasta	59 752,1	1	2	2	2	0.000197	0.0344	TSIAIDTIINQK	K	R	0.997	38.5	37	29.2	1.54	0	1	0	0	2	1 316,7422	2 367,00		1 896,83	219	230	Empty	true
Liver	IgG	20082_IgG_1	Ingel20082_MGFPeaklist (F058528)	Actin, cytoplasmic 1 OS=Homo sapiens GN=ACTB PE=1 SV=1	P60709,P63261	CP_HomoSapiens_9606_20140317.fasta	41 737,8	1	8	8	15	0.00148	0.328	DLYANTVLSGGTTMYPGIADR	K	M	0.997	52.1	37	50	3.06	0	0	1	0	2	2 215,0702	2 539,00		3 288,75	292	312	Empty	true
Liver	IgG	20082_IgG_1	Ingel20082_MGFPeaklist (F058528)	Actin, cytoplasmic 1 OS=Homo sapiens GN=ACTB PE=1 SV=1	P60709,P63261	CP_HomoSapiens_9606_20140317.fasta	41 737,8	1	8	8	15	0.00148	0.328	EITALAPSTMK	K	I	0.997	62.5	38	48	2.37	0	2	0	0	2	1 161,6185	1 991,00		40 207,3	316	326	Empty	true	P68032,P68133
Liver	IgG	20082_IgG_1	Ingel20082_MGFPeaklist (F058528)	Actin, cytoplasmic 1 OS=Homo sapiens GN=ACTB PE=1 SV=1	P60709,P63261	CP_HomoSapiens_9606_20140317.fasta	41 737,8	1	8	8	15	0.00148	0.328	GYSFTTTAER	R	E	0.997	38	37.3	25.5	3.21	0	1	0	0	2	1 132,5269	1 776,00		3 580,50	197	206	Empty	true
Liver	IgG	20082_IgG_1	Ingel20082_MGFPeaklist (F058528)	Actin, cytoplasmic 1 OS=Homo sapiens GN=ACTB PE=1 SV=1	P60709,P63261	CP_HomoSapiens_9606_20140317.fasta	41 737,8	1	8	8	15	0.00148	0.328	LDLAGRDLTDYLMK	R	I	0.997	40.2	37.4	19.2	4.34	0	1	0	0	2	1 623,8414	2 599,00		3 959,38	178	191	Empty	true	P68032,P68133
Liver	IgG	20082_IgG_1	Ingel20082_MGFPeaklist (F058528)	Actin, cytoplasmic 1 OS=Homo sapiens GN=ACTB PE=1 SV=1	P60709,P63261	CP_HomoSapiens_9606_20140317.fasta	41 737,8	1	8	8	15	0.00148	0.328	MQKEITALAPSTMK	R	I	0.997	28	37.5	16.3	1.62	0	1	0	0	2	1 548,8126	1 986,00		1 882,74	313	326	Empty	true	P68032,P68133
Liver	IgG	20082_IgG_1	Ingel20082_MGFPeaklist (F058528)	Actin, cytoplasmic 1 OS=Homo sapiens GN=ACTB PE=1 SV=1	P60709,P63261	CP_HomoSapiens_9606_20140317.fasta	41 737,8	1	8	8	15	0.00148	0.328	SYELPDGQVITIGNER	K	F	0.997	75.4	37.6	64	8.8	0	2	0	0	2	1 790,8921	2 432,00		34 924,9	239	254	Empty	true	P68032,P68133
Liver	IgG	20082_IgG_1	Ingel20082_MGFPeaklist (F058528)	Actin, cytoplasmic 1 OS=Homo sapiens GN=ACTB PE=1 SV=1	P60709,P63261	CP_HomoSapiens_9606_20140317.fasta	41 737,8	1	8	8	15	0.00148	0.328	TTGIVMDSGDGVTHTVPIYEGYALPHAILR	R	L	0.997	74	35.3	74	8.31	0	0	0	3	2	3 183,6147	2 651,00		45 005,3	148	177	Empty	true
Liver	IgG	20082_IgG_1	Ingel20082_MGFPeaklist (F058528)	Actin, cytoplasmic 1 OS=Homo sapiens GN=ACTB PE=1 SV=1	P60709,P63261	CP_HomoSapiens_9606_20140317.fasta	41 737,8	1	8	8	15	0.00148	0.328	VAPEEHPVLLTEAPLNPK	R	A	0.997	44.4	36.3	16.7	5.26	0	0	4	0	2	1 954,0646	2 258,50		20 456,7	96	113	Empty	true
Liver	IgG	20082_IgG_1	Ingel20082_MGFPeaklist (F058528)	60S ribosomal protein L18 (Fragment) OS=Homo sapiens GN=RPL18 PE=3 SV=1	J3QQ67	CP_HomoSapiens_9606_20140317.fasta	21 840,2	1	2	2	3	0.000296	0.137	ILTFDQLALDSPK	K	G	0.997	97.6	37.2	79.8	3.41	0	2	0	0	2	1 460,7998	2 617,50		14 103,5	122	134	Empty	true
Liver	IgG	20082_IgG_1	Ingel20082_MGFPeaklist (F058528)	60S ribosomal protein L18 (Fragment) OS=Homo sapiens GN=RPL18 PE=3 SV=1	J3QQ67	CP_HomoSapiens_9606_20140317.fasta	21 840,2	1	2	2	3	0.000296	0.137	TAVVVGTITDDVR	K	V	0.995	61.7	40.9	48.3	0	0	0	1	0	2	1 345,7323	2 121,00		1 745,39	81	93	Empty	true
Liver	IgG	20082_IgG_1	Ingel20082_MGFPeaklist (F058528)	Keratin, type I cytoskeletal 10 OS=Homo sapiens GN=KRT10 PE=1 SV=6	P13645	CP_HomoSapiens_9606_20140317.fasta	58 828,8	1	5	5	7	0.000691	0.106	ALEESNYELEGK	R	I	0.997	71.5	36.8	61.1	4.15	0	2	0	0	2	1 381,6482	1 798,00		6 112,87	166	177	Empty	true
Liver	IgG	20082_IgG_1	Ingel20082_MGFPeaklist (F058528)	Keratin, type I cytoskeletal 10 OS=Homo sapiens GN=KRT10 PE=1 SV=6	P13645	CP_HomoSapiens_9606_20140317.fasta	58 828,8	1	5	5	7	0.000691	0.106	GSLGGGFSSGGFSGGSFSR	K	G	0.997	109	36.7	109	8.11	0	2	0	0	2	1 707,7722	2 252,50		9 999,46	41	59	Empty	true
Liver	IgG	20082_IgG_1	Ingel20082_MGFPeaklist (F058528)	Keratin, type I cytoskeletal 10 OS=Homo sapiens GN=KRT10 PE=1 SV=6	P13645	CP_HomoSapiens_9606_20140317.fasta	58 828,8	1	5	5	7	0.000691	0.106	LENEIQTYR	R	S	0.997	33.1	37.5	13.2	0.721	0	1	0	0	2	1 165,5848	1 741,00		528.97	442	450	Empty	true
Liver	IgG	20082_IgG_1	Ingel20082_MGFPeaklist (F058528)	Keratin, type I cytoskeletal 10 OS=Homo sapiens GN=KRT10 PE=1 SV=6	P13645	CP_HomoSapiens_9606_20140317.fasta	58 828,8	1	5	5	7	0.000691	0.106	LKYENEVALR	R	Q	0.997	26.1	37.4	12.5	2.85	0	1	0	0	2	1 234,6790	1 804,00		2 065,07	236	245	Empty	true
Liver	IgG	20082_IgG_1	Ingel20082_MGFPeaklist (F058528)	Keratin, type I cytoskeletal 10 OS=Homo sapiens GN=KRT10 PE=1 SV=6	P13645	CP_HomoSapiens_9606_20140317.fasta	58 828,8	1	5	5	7	0.000691	0.106	QSVEADINGLRR	R	V	0.997	21.6	37.8	13.3	2.68	0	0	1	0	2	1 357,7183	1 950,00		2 188,92	246	257	Empty	true
Liver	IgG	20082_IgG_1	Ingel20082_MGFPeaklist (F058528)	Ig gamma-2 chain C region OS=Homo sapiens GN=IGHG2 PE=1 SV=2	P01859	CP_HomoSapiens_9606_20140317.fasta	35 899,2	1	5	5	7	0.000691	0.212	DTLMISR	K	T	0.988	41.7	37.4	7.83	1.57	0	2	0	0	2	835.434	1 802,00		6 570,81	128	134	Empty	false	P01861,P01857
Liver	IgG	20082_IgG_1	Ingel20082_MGFPeaklist (F058528)	Ig gamma-2 chain C region OS=Homo sapiens GN=IGHG2 PE=1 SV=2	P01859	CP_HomoSapiens_9606_20140317.fasta	35 899,2	1	5	5	7	0.000691	0.212	FNWYVDGVEVHNAK	Q	T	0.997	56.8	37.9	53.1	1.57	0	1	2	0	1	1 677,8019	2 310,00		21 244,9	154	167	Empty	false	P01861,P01857
Liver	IgG	20082_IgG_1	Ingel20082_MGFPeaklist (F058528)	Ig gamma-2 chain C region OS=Homo sapiens GN=IGHG2 PE=1 SV=2	P01859	CP_HomoSapiens_9606_20140317.fasta	35 899,2	1	5	5	7	0.000691	0.212	GLPAPIEK	K	T	0.997	41.1	34.5	30.2	0.678	0	1	0	0	2	824.488	1 791,00		3 167,53	206	213	Empty	true
Liver	IgG	20082_IgG_1	Ingel20082_MGFPeaklist (F058528)	Ig gamma-2 chain C region OS=Homo sapiens GN=IGHG2 PE=1 SV=2	P01859	CP_HomoSapiens_9606_20140317.fasta	35 899,2	1	5	5	7	0.000691	0.212	TTPPMLDSDGSFFLYSK	K	L	0.997	39	36.9	36.3	3.22	0	2	0	0	2	1 905,8941	2 696,50		27 257,0	272	288	Empty	true
Liver	IgG	20082_IgG_1	Ingel20082_MGFPeaklist (F058528)	Ig gamma-2 chain C region OS=Homo sapiens GN=IGHG2 PE=1 SV=2	P01859	CP_HomoSapiens_9606_20140317.fasta	35 899,2	1	5	5	7	0.000691	0.212	VSNKGLPAPIEK	K	T	0.997	58.6	35.2	42.1	2.31	0	0	1	0	2	1 252,7261	1 706,00		6 409,52	202	213	Empty	true
Liver	IgG	20082_IgG_1	Ingel20082_MGFPeaklist (F058528)	Ig gamma-2 chain C region OS=Homo sapiens GN=IGHG2 PE=1 SV=2	P01859	CP_HomoSapiens_9606_20140317.fasta	35 899,2	1	5	5	7	0.000691	0.212	VVSVLTVVHQDWLNGK	R	E	0.997	66.6	35.9	66.6	4.52	0	0	1	0	2	1 793,9909	2 697,00		17 264,2	181	196	Empty	true
Liver	IgG	20082_IgG_1	Ingel20082_MGFPeaklist (F058528)	Ig gamma-2 chain C region OS=Homo sapiens GN=IGHG2 PE=1 SV=2	P01859	CP_HomoSapiens_9606_20140317.fasta	35 899,2	1	5	5	7	0.000691	0.212	VVSVLTVVHQDWLNGKEYK	R	C	0.997	74.3	35.5	70.4	8.59	0	0	0	2	2	2 214,1918	2 617,00		13 251,7	181	199	Empty	true
Liver	IgG	20082_IgG_1	Ingel20082_MGFPeaklist (F058528)	Ig gamma-2 chain C region OS=Homo sapiens GN=IGHG2 PE=1 SV=2	P01859	CP_HomoSapiens_9606_20140317.fasta	35 899,2	1	5	5	7	0.000691	0.212	WYVDGVEVHNAK	N	T	0.997	36.2	37.4	35.1	4.74	0	0	1	0	1	1 416,6906	1 987,00		6 417,16	156	167	Empty	false	P01861,P01857
Liver	IgG	20082_IgG_1	Ingel20082_MGFPeaklist (F058528)	Heat shock protein beta-1 OS=Homo sapiens GN=HSPB1 PE=1 SV=2	P04792	CP_HomoSapiens_9606_20140317.fasta	22 782,6	0.994	1	1	1	9.87e-05	0.0488	LFDQAFGLPR	R	L	0.997	50.4	37.6	32.3	3.29	0	1	0	0	2	1 163,6209	2 489,00		2 942,91	28	37	Empty	true
Liver	IgG	20082_IgG_1	Ingel20082_MGFPeaklist (F058528)	40S ribosomal protein S9 OS=Homo sapiens GN=RPS9 PE=1 SV=3	P46781	CP_HomoSapiens_9606_20140317.fasta	22 592,5	1	2	2	2	0.000197	0.0979	LIGEYGLR	K	N	0.98	40.1	36.9	21	0	0	1	0	0	2	920.52	1 997,00		1 348,11	31	38	Empty	true
Liver	IgG	20082_IgG_1	Ingel20082_MGFPeaklist (F058528)	40S ribosomal protein S9 OS=Homo sapiens GN=RPS9 PE=1 SV=3	P46781	CP_HomoSapiens_9606_20140317.fasta	22 592,5	1	2	2	2	0.000197	0.0979	QVVNIPSFIVR	K	L	0.997	30.7	35.9	24.2	3.09	0	1	0	0	2	1 271,7470	2 599,00		4 619,43	140	150	Empty	true
Liver	IgG	20082_IgG_1	Ingel20082_MGFPeaklist (F058528)	Ig kappa chain V-III region HAH OS=Homo sapiens PE=2 SV=1	P18135,P18136	CP_HomoSapiens_9606_20140317.fasta	14 073,5	1	5	6	14	0.00138	0.574	ATGIPDRFSGSGSGTDFTLTISR	R	L	0.997	89	36.9	82.2	8.28	0	0	2	0	2	2 343,1578	2 414,00		49 726,7	76	98	Empty	true
Liver	IgG	20082_IgG_1	Ingel20082_MGFPeaklist (F058528)	Ig kappa chain V-III region HAH OS=Homo sapiens PE=2 SV=1	P18135,P18136	CP_HomoSapiens_9606_20140317.fasta	14 073,5	1	5	6	14	0.00138	0.574	AWYQQKPGQAPR	L	L	0.997	0	0	0	1.7	0	0	1	0	1	1 429,7336	1 688,00		4 091,74	55	66	Empty	true
Liver	IgG	20082_IgG_1	Ingel20082_MGFPeaklist (F058528)	Ig kappa chain V-III region HAH OS=Homo sapiens PE=2 SV=1	P18135,P18136	CP_HomoSapiens_9606_20140317.fasta	14 073,5	1	5	6	14	0.00138	0.574	EIVLTQSPGTLSLSPGER	G	A	0.997	89.9	36.4	0	4.38	0	1	7	0	1	1 884,0075	2 368,00		124197	21	38	Empty	true
Liver	IgG	20082_IgG_1	Ingel20082_MGFPeaklist (F058528)	Ig kappa chain V-III region HAH OS=Homo sapiens PE=2 SV=1	P18135,P18136	CP_HomoSapiens_9606_20140317.fasta	14 073,5	1	5	6	14	0.00138	0.574	LLIYGASSR	R	A	0.991	42	36.8	16.1	0	0	2	0	0	2	979.557	1 981,00		3 479,05	67	75	Empty	true
Liver	IgG	20082_IgG_1	Ingel20082_MGFPeaklist (F058528)	Ig kappa chain V-III region HAH OS=Homo sapiens PE=2 SV=1	P18135,P18136	CP_HomoSapiens_9606_20140317.fasta	14 073,5	1	5	6	14	0.00138	0.574	TFGQGTKVEIKR	R	-	0.997	38.1	36.4	20.5	2.72	0	0	1	0	2	1 363,7694	1 650,00		773.84	118	129	Empty	true	P06309
Liver	IgG	20082_IgG_1	Ingel20082_MGFPeaklist (F058528)	60S ribosomal protein L17 (Fragment) OS=Homo sapiens GN=RPL17 PE=3 SV=1	J3KRX5,J3QQT2,P18621	CP_HomoSapiens_9606_20140317.fasta	21 397,4	1	3	3	5	0.000493	0.287	NAESNAELKGLDVDSLVIEHIQVNKAPK	K	M	0.997	39.2	33.9	36.9	0	0	0	0	0	2	3 031,6061	2 532,50		55 450,7	97	124	Empty	true
Liver	IgG	20082_IgG_1	Ingel20082_MGFPeaklist (F058528)	60S ribosomal protein L17 (Fragment) OS=Homo sapiens GN=RPL17 PE=3 SV=1	J3KRX5,J3QQT2,P18621	CP_HomoSapiens_9606_20140317.fasta	21 397,4	1	3	3	5	0.000493	0.287	SAEFLLHMLK	K	N	0.997	44.1	37.9	33.9	5.02	0	2	0	0	2	1 188,6446	2 580,00		8 180,15	87	96	Empty	true
Liver	IgG	20082_IgG_1	Ingel20082_MGFPeaklist (F058528)	60S ribosomal protein L17 (Fragment) OS=Homo sapiens GN=RPL17 PE=3 SV=1	J3KRX5,J3QQT2,P18621	CP_HomoSapiens_9606_20140317.fasta	21 397,4	1	3	3	5	0.000493	0.287	VRYSLDPENPTK	M	S	0.98	22.1	37.3	9.31	0.678	0	1	0	0	1	1 418,7275	1 805,00		578.7	2	13	Empty	true
Liver	IgG	20082_IgG_1	Ingel20082_MGFPeaklist (F058528)	Nuclear pore membrane glycoprotein 210 OS=Homo sapiens GN=NUP210 PE=1 SV=3	Q8TEM1	CP_HomoSapiens_9606_20140317.fasta	205 109,8	1	2	2	2	0.000197	0.0143	AVGSVTVYYEVAGHLR	R	T	0.997	63.7	37.2	62.9	4.3	0	0	1	0	2	1 720,9016	2 427,00		7 197,94	1529	1544	Empty	true
Liver	IgG	20082_IgG_1	Ingel20082_MGFPeaklist (F058528)	Nuclear pore membrane glycoprotein 210 OS=Homo sapiens GN=NUP210 PE=1 SV=3	Q8TEM1	CP_HomoSapiens_9606_20140317.fasta	205 109,8	1	2	2	2	0.000197	0.0143	DLAVPAALTPR	R	A	0.997	21	35.7	16.7	2	0	1	0	0	2	1 123,6471	2 281,00		1 930,81	1836	1846	Empty	true
Liver	IgG	20082_IgG_1	Ingel20082_MGFPeaklist (F058528)	60S ribosomal protein L6 OS=Homo sapiens GN=RPL6 PE=1 SV=3	Q02878	CP_HomoSapiens_9606_20140317.fasta	32 729,3	0.906	1	1	1	9.87e-05	0.0347	YYPTEDVPRK	R	L	0.958	26.7	36.9	17.9	0	0	0	1	0	2	1 267,6318	1 620,00		808.39	115	124	Empty	true
Liver	IgG	20082_IgG_1	Ingel20082_MGFPeaklist (F058528)	Ig kappa chain V-II region GM607 (Fragment) OS=Homo sapiens PE=4 SV=1	P06309	CP_HomoSapiens_9606_20140317.fasta	12 664,3	1	2	2	3	0.000296	0.274	ASGVPDRFSGSGSGTDFTLK	R	I	0.997	26.2	37	0	3.14	0	0	1	0	2	1 985,9565	2 102,00		37 100,1	64	83	Empty	true
Liver	IgG	20082_IgG_1	Ingel20082_MGFPeaklist (F058528)	Ig kappa chain V-II region GM607 (Fragment) OS=Homo sapiens PE=4 SV=1	P06309	CP_HomoSapiens_9606_20140317.fasta	12 664,3	1	2	2	3	0.000296	0.274	FSGSGSGTDFTLK	R	I	0.997	87.4	37.5	0	3.85	0	2	0	0	2	1 303,6166	1 989,00		9 089,95	71	83	Empty	true
Liver	IgG	20082_IgG_1	Ingel20082_MGFPeaklist (F058528)	Ig kappa chain V-II region GM607 (Fragment) OS=Homo sapiens PE=4 SV=1	P06309	CP_HomoSapiens_9606_20140317.fasta	12 664,3	1	2	2	3	0.000296	0.274	TFGQGTKVEIKR	Q	-	0.997	38.1	36.4	20.5	2.72	0	0	1	0	1	1 363,7694	1 650,00		773.84	106	117	Empty	false	P18135,P18136
Liver	IgG	20082_IgG_1	Ingel20082_MGFPeaklist (F058528)	40S ribosomal protein S6 OS=Homo sapiens GN=RPS6 PE=1 SV=1	P62753	CP_HomoSapiens_9606_20140317.fasta	28 681,7	0.994	1	1	1	9.87e-05	0.0803	MATEVAADALGEEWKGYVVR	R	I	0.997	79.4	37.2	71.7	6.08	0	0	1	0	2	2 195,0802	2 579,00		6 449,68	32	51	Empty	true
Liver	IgG	20082_IgG_1	Ingel20082_MGFPeaklist (F058528)	Prohibitin-2 OS=Homo sapiens GN=PHB2 PE=4 SV=1	F5GY37,J3KPX7,Q99623	CP_HomoSapiens_9606_20140317.fasta	33 297,6	0.994	1	1	2	0.000197	0.0487	LLLGAGAVAYGVR	K	E	0.997	63.7	35.8	44.5	2.77	0	2	0	0	2	1 259,7471	2 407,00		3 499,90	25	37	Empty	true
Liver	IgG	20082_IgG_1	Ingel20082_MGFPeaklist (F058528)	Histone H4 OS=Homo sapiens GN=HIST1H4A PE=1 SV=2	P62805	CP_HomoSapiens_9606_20140317.fasta	11 367,7	1	4	4	6	0.000592	0.417	DNIQGITKPAIR	R	R	0.997	49.5	36.2	35.6	2.57	0	0	1	0	2	1 325,7538	1 821,00		1 456,26	25	36	Empty	true
Liver	IgG	20082_IgG_1	Ingel20082_MGFPeaklist (F058528)	Histone H4 OS=Homo sapiens GN=HIST1H4A PE=1 SV=2	P62805	CP_HomoSapiens_9606_20140317.fasta	11 367,7	1	4	4	6	0.000592	0.417	ISGLIYEETR	R	G	0.997	82.6	37.1	67.5	3.31	0	1	0	0	2	1 180,6209	2 030,00		5 701,85	47	56	Empty	true
Liver	IgG	20082_IgG_1	Ingel20082_MGFPeaklist (F058528)	Histone H4 OS=Homo sapiens GN=HIST1H4A PE=1 SV=2	P62805	CP_HomoSapiens_9606_20140317.fasta	11 367,7	1	4	4	6	0.000592	0.417	TVTAMDVVYALKR	K	Q	0.997	90.6	36.5	74	6.17	0	0	2	0	2	1 466,8036	2 517,00		12 760,6	81	93	Empty	true
Liver	IgG	20082_IgG_1	Ingel20082_MGFPeaklist (F058528)	Histone H4 OS=Homo sapiens GN=HIST1H4A PE=1 SV=2	P62805	CP_HomoSapiens_9606_20140317.fasta	11 367,7	1	4	4	6	0.000592	0.417	VFLENVIR	K	D	0.997	43.5	37.3	30.6	1.32	0	2	0	0	2	989.578	2 390,00		5 477,61	61	68	Empty	true
Liver	IgG	20082_IgG_1	Ingel20082_MGFPeaklist (F058528)	Bromodomain-containing protein 3 OS=Homo sapiens GN=BRD3 PE=1 SV=1	Q15059	CP_HomoSapiens_9606_20140317.fasta	79 542,5	0.988	1	1	2	0.000197	0.0207	ADTTTPTTSAITASR	K	S	0.995	27.2	37.1	15.5	0.796	0	2	0	0	2	1 493,7443	1 814,50		8 966,66	246	260	Empty	true
Liver	IgG	20082_IgG_1	Ingel20082_MGFPeaklist (F058528)	40S ribosomal protein S2 OS=Homo sapiens GN=RPS2 PE=1 SV=2	P15880	CP_HomoSapiens_9606_20140317.fasta	31 325,2	1	3	3	6	0.000592	0.133	AFVAIGDYNGHVGLGVK	K	C	0.997	49.2	37.3	49.2	5.12	0	0	2	0	2	1 716,9069	2 386,00		12 961,2	126	142	Empty	true
Liver	IgG	20082_IgG_1	Ingel20082_MGFPeaklist (F058528)	40S ribosomal protein S2 OS=Homo sapiens GN=RPS2 PE=1 SV=2	P15880	CP_HomoSapiens_9606_20140317.fasta	31 325,2	1	3	3	6	0.000592	0.133	GTGIVSAPVPK	R	K	0.997	54.7	35.5	40.9	2.8	0	2	0	0	2	1 025,5991	1 813,00		9 803,79	201	211	Empty	true
Liver	IgG	20082_IgG_1	Ingel20082_MGFPeaklist (F058528)	40S ribosomal protein S2 OS=Homo sapiens GN=RPS2 PE=1 SV=2	P15880	CP_HomoSapiens_9606_20140317.fasta	31 325,2	1	3	3	6	0.000592	0.133	TYSYLTPDLWK	K	E	0.997	51.9	37.6	45.2	4.4	0	2	0	0	2	1 386,6941	2 565,00		9 575,59	247	257	Empty	true
Liver	IgG	20082_IgG_1	Ingel20082_MGFPeaklist (F058528)	Phosphoenolpyruvate carboxykinase [GTP], mitochondrial OS=Homo sapiens GN=PCK2 PE=1 SV=3	Q16822	CP_HomoSapiens_9606_20140317.fasta	70 730,9	1	2	2	3	0.000296	0.0297	EGALDLSGLR	K	A	0.997	79.4	38.1	44.4	2	0	2	0	0	2	1 030,5529	2 182,00		5 665,27	579	588	Empty	true
Liver	IgG	20082_IgG_1	Ingel20082_MGFPeaklist (F058528)	Phosphoenolpyruvate carboxykinase [GTP], mitochondrial OS=Homo sapiens GN=PCK2 PE=1 SV=3	Q16822	CP_HomoSapiens_9606_20140317.fasta	70 730,9	1	2	2	3	0.000296	0.0297	ETPIGLVPK	R	E	0.997	32.8	35	20	1.11	0	1	0	0	2	953.567	2 032,00		3 954,56	570	578	Empty	true
Liver	IgG	20082_IgG_1	Ingel20082_MGFPeaklist (F058528)	C-1-tetrahydrofolate synthase, cytoplasmic OS=Homo sapiens GN=MTHFD1 PE=3 SV=1	F5H2F4	CP_HomoSapiens_9606_20140317.fasta	110 614,8	0.994	1	1	1	9.87e-05	0.0108	TPVPSDIDISR	K	S	0.997	60.1	37.6	47.9	3.48	0	1	0	0	2	1 199,6268	1 980,00		2 515,10	370	380	Empty	true
Liver	IgG	20082_IgG_1	Ingel20082_MGFPeaklist (F058528)	60S ribosomal protein L4 OS=Homo sapiens GN=RPL4 PE=1 SV=5	P36578	CP_HomoSapiens_9606_20140317.fasta	47 699,1	1	4	4	5	0.000493	0.108	APIRPDIVNFVHTNLR	K	K	0.997	24.8	35.8	17.1	3.24	0	0	0	1	2	1 862,0396	2 429,00		7 763,91	30	45	Empty	true
Liver	IgG	20082_IgG_1	Ingel20082_MGFPeaklist (F058528)	60S ribosomal protein L4 OS=Homo sapiens GN=RPL4 PE=1 SV=5	P36578	CP_HomoSapiens_9606_20140317.fasta	47 699,1	1	4	4	5	0.000493	0.108	NIPGITLLNVSK	R	L	0.997	51.9	34.2	43.2	6.6	0	2	0	0	2	1 268,7574	2 565,00		24 523,8	223	234	Empty	true
Liver	IgG	20082_IgG_1	Ingel20082_MGFPeaklist (F058528)	60S ribosomal protein L4 OS=Homo sapiens GN=RPL4 PE=1 SV=5	P36578	CP_HomoSapiens_9606_20140317.fasta	47 699,1	1	4	4	5	0.000493	0.108	NVTLPAVFK	K	A	0.997	40.7	37.6	33.5	2.89	0	1	0	0	2	988.583	2 429,00		4 721,97	21	29	Empty	true
Liver	IgG	20082_IgG_1	Ingel20082_MGFPeaklist (F058528)	60S ribosomal protein L4 OS=Homo sapiens GN=RPL4 PE=1 SV=5	P36578	CP_HomoSapiens_9606_20140317.fasta	47 699,1	1	4	4	5	0.000493	0.108	SNYNLPMHK	K	M	0.997	36.1	37.9	27.6	2.96	0	1	0	0	2	1 103,5302	1 691,00		872.2	275	283	Empty	true
Liver	IgG	20082_IgG_1	Ingel20082_MGFPeaklist (F058528)	Collagen alpha-3(VI) chain OS=Homo sapiens GN=COL6A3 PE=4 SV=1	E9PCV6,P12111	CP_HomoSapiens_9606_20140317.fasta	343 667,4	1	8	8	11	0.00109	0.0366	ALILVGLER	R	V	0.997	46.3	33.5	15.6	1.51	0	2	0	0	2	983.625	2 495,00		4 574,27	1976	1984	Empty	true
Liver	IgG	20082_IgG_1	Ingel20082_MGFPeaklist (F058528)	Collagen alpha-3(VI) chain OS=Homo sapiens GN=COL6A3 PE=4 SV=1	E9PCV6,P12111	CP_HomoSapiens_9606_20140317.fasta	343 667,4	1	8	8	11	0.00109	0.0366	ALNLGYALDYAQR	K	Y	0.997	45	37.2	45	3.4	0	1	0	0	2	1 467,7591	2 497,00		2 236,12	913	925	Empty	true
Liver	IgG	20082_IgG_1	Ingel20082_MGFPeaklist (F058528)	Collagen alpha-3(VI) chain OS=Homo sapiens GN=COL6A3 PE=4 SV=1	E9PCV6,P12111	CP_HomoSapiens_9606_20140317.fasta	343 667,4	1	8	8	11	0.00109	0.0366	LLTPITTLTSEQIQK	K	L	0.997	76.5	34.4	76.5	7.48	0	2	0	0	2	1 685,9687	2 501,00		8 483,62	1404	1418	Empty	true
Liver	IgG	20082_IgG_1	Ingel20082_MGFPeaklist (F058528)	Collagen alpha-3(VI) chain OS=Homo sapiens GN=COL6A3 PE=4 SV=1	E9PCV6,P12111	CP_HomoSapiens_9606_20140317.fasta	343 667,4	1	8	8	11	0.00109	0.0366	LQPVLQPLPSPGVGGK	R	R	0.997	59.5	34.2	51	3.64	0	1	0	0	2	1 586,9268	2 312,00		1 440,54	1216	1231	Empty	true
Liver	IgG	20082_IgG_1	Ingel20082_MGFPeaklist (F058528)	Collagen alpha-3(VI) chain OS=Homo sapiens GN=COL6A3 PE=4 SV=1	E9PCV6,P12111	CP_HomoSapiens_9606_20140317.fasta	343 667,4	1	8	8	11	0.00109	0.0366	LSDAGITPLFLTR	K	Q	0.997	37.1	36.7	29.9	2.74	0	1	0	0	2	1 403,7895	2 684,00		6 969,22	2533	2545	Empty	true
Liver	IgG	20082_IgG_1	Ingel20082_MGFPeaklist (F058528)	Collagen alpha-3(VI) chain OS=Homo sapiens GN=COL6A3 PE=4 SV=1	E9PCV6,P12111	CP_HomoSapiens_9606_20140317.fasta	343 667,4	1	8	8	11	0.00109	0.0366	NIDSEEVGKIASNSATAFR	R	V	0.997	69.1	37.4	68.6	3.17	0	0	2	0	2	2 008,9934	2 264,50		3 614,93	1780	1798	Empty	true
Liver	IgG	20082_IgG_1	Ingel20082_MGFPeaklist (F058528)	Collagen alpha-3(VI) chain OS=Homo sapiens GN=COL6A3 PE=4 SV=1	E9PCV6,P12111	CP_HomoSapiens_9606_20140317.fasta	343 667,4	1	8	8	11	0.00109	0.0366	QINVGNALEYVSR	R	N	0.997	77.1	37.5	68.2	7.96	0	1	0	0	2	1 462,7648	2 430,00		7 921,82	1309	1321	Empty	true
Liver	IgG	20082_IgG_1	Ingel20082_MGFPeaklist (F058528)	Collagen alpha-3(VI) chain OS=Homo sapiens GN=COL6A3 PE=4 SV=1	E9PCV6,P12111	CP_HomoSapiens_9606_20140317.fasta	343 667,4	1	8	8	11	0.00109	0.0366	SQAPVLDAIRR	R	L	0.985	39.2	35.4	25.1	0	0	0	1	0	2	1 225,7012	1 987,00		2 070,94	1495	1505	Empty	true
Liver	IgG	20082_IgG_1	Ingel20082_MGFPeaklist (F058528)	Keratin, type II cytoskeletal 1 OS=Homo sapiens GN=KRT1 PE=1 SV=6	P04264	CP_HomoSapiens_9606_20140317.fasta	66 040,3	1	3	3	5	0.000493	0.0543	FLEQQNQVLQTK	R	W	0.997	36.6	37.5	31.4	3.66	0	1	0	0	2	1 475,7854	1 944,00		4 423,17	200	211	Empty	true	P35908
Liver	IgG	20082_IgG_1	Ingel20082_MGFPeaklist (F058528)	Keratin, type II cytoskeletal 1 OS=Homo sapiens GN=KRT1 PE=1 SV=6	P04264	CP_HomoSapiens_9606_20140317.fasta	66 040,3	1	3	3	5	0.000493	0.0543	FLEQQNQVLQTKWELLQQVDTSTR	R	T	0.997	64.7	35.1	62.3	7.48	0	0	2	0	2	2 932,5166	2 663,50		10 347,0	200	223	Empty	true
Liver	IgG	20082_IgG_1	Ingel20082_MGFPeaklist (F058528)	Keratin, type II cytoskeletal 1 OS=Homo sapiens GN=KRT1 PE=1 SV=6	P04264	CP_HomoSapiens_9606_20140317.fasta	66 040,3	1	3	3	5	0.000493	0.0543	LALDLEIATYR	K	T	0.997	74.9	36.7	0	7.54	0	2	0	0	2	1 277,7101	2 620,00		4 443,48	473	483	Empty	true
Liver	IgG	20082_IgG_1	Ingel20082_MGFPeaklist (F058528)	Carbamoyl-phosphate synthase [ammonia], mitochondrial OS=Homo sapiens GN=CPS1 PE=1 SV=2	P31327	CP_HomoSapiens_9606_20140317.fasta	164 942,7	1	20	22	36	0.00355	0.202	AFAMTNQILVEK	K	S	0.997	54.3	37.6	47	3.82	0	2	0	0	2	1 364,7243	2 348,00		13 082,9	613	624	Empty	true
[truncated: 2,723 more rows]

## Sheet: Protein Report_Liver
Liver_UGT1A-GuillemetteC, Protein report created on 11/23/2016
Experiment: Liver_UGT1A-GuillemetteC
	Peak List Generator: unknown
[truncated: 987 more rows]

## Sheet: Spectrum Report_Liver
Liver-GuillemetteC, Spectrum report created on 11/23/2016
[truncated: 8,802 more rows]
