# Supplementary material for: Endogenous Protein Interactome of Human UDP-Glucuronosyltransferases Exposed by Untargeted Proteomics
Source: Front Pharmacol. 2017 Feb 3;8:23. doi: 10.3389/fphar.2017.00023 (PMC5290407; doi:10.3389/fphar.2017.00023)
Supplement: Supplementary Table S5 — Kidney proteomics data. [file Table5.XLSX]

## Sheet: Peptide Report_Kidney
Kidney_UGT1A_GuillemetteC, Peptide report created on 11/29/2016
Kidney_UGT1A_GuillemetteC
	Peak List Generator: unknown
		Version: unknown
		Charge States Calculated: unknown
		Deisotoped: unknown
		Textual Annotation: unknown
	Database Set: 4 Databases
		Database Name: a subset of the CP13_3_HomoSapiens_9606_20130509 database
			Version: unknown
			Taxonomy: All Entries
			Number of Proteins: 3734
		Database Name: a subset of the CP13_3_HomoSapiens_9606_20130509 database
			Version: unknown
			Taxonomy: All Entries
			Number of Proteins: 5820
		Database Name: the CP13_3_HomoSapiens_9606_20130509 database
			Version: unknown
			Taxonomy: All Entries
			Number of Proteins: 204083
		Database Name: the CP13_3_HomoSapiens_9606_20130509 database
			Version: unknown
			Taxonomy: All Entries
			Number of Proteins: 89704
		Does database contain common contaminants?: unknown
	Search Engine Set: 2 Search Engines
		Search Engine: Mascot
			Version: 2.4.1
			Samples: All Samples
			Fragment Tolerance: 0,100 Da (Monoisotopic) (Ingel15995_GuillemetteC_20120524_02_MGFPeaklist (F052978), Ingel15996_GuillemetteC_20120524_03_MGFPeaklist (F052982), Ingel16196_MR201236_04_MGFPeaklist (F053010), Ingel16197_MR201236_05_MGFPeaklist (F053011)), 0,50 Da (Monoisotopic) (Ingel15794.RAW (F052998), Ingel15796.RAW (F052957))
			Parent Tolerance: 0,100 Da (Monoisotopic) (Ingel15995_GuillemetteC_20120524_02_MGFPeaklist (F052978), Ingel15996_GuillemetteC_20120524_03_MGFPeaklist (F052982), Ingel16196_MR201236_04_MGFPeaklist (F053010), Ingel16197_MR201236_05_MGFPeaklist (F053011)), 2,0 Da (Monoisotopic) (Ingel15794.RAW (F052998), Ingel15796.RAW (F052957))
			Fixed Modifications:
			Variable Modifications: -18 on n (Glu->pyro-Glu) (Ingel15995_GuillemetteC_20120524_02_MGFPeaklist (F052978), Ingel15996_GuillemetteC_20120524_03_MGFPeaklist (F052982), Ingel16196_MR201236_04_MGFPeaklist (F053010), Ingel16197_MR201236_05_MGFPeaklist (F053011)), -17 on n (Gln->pyro-Glu) (Ingel15995_GuillemetteC_20120524_02_MGFPeaklist (F052978), Ingel15996_GuillemetteC_20120524_03_MGFPeaklist (F052…
			Database: the CP13_3_HomoSapiens_9606_20130509 database (unknown version, 204083 entries) (Ingel15794.RAW (F052998), Ingel15796.RAW (F052957)), the CP13_3_HomoSapiens_9606_20130509 database (unknown version, 89704 entries) (Ingel15995_GuillemetteC_20120524_02_MGFPeaklist (F052978), Ingel15996_GuillemetteC_20120524_03_MGFPeaklist (F052982), Ingel16196_MR201236_04_MGFPeaklist (F053010), Ingel16197_…
			Digestion Enzyme: stricttrypsin (Ingel15794.RAW (F052998), Ingel15796.RAW (F052957)), Trypsin (Ingel15995_GuillemetteC_20120524_02_MGFPeaklist (F052978), Ingel15996_GuillemetteC_20120524_03_MGFPeaklist (F052982), Ingel16196_MR201236_04_MGFPeaklist (F053010), Ingel16197_MR201236_05_MGFPeaklist (F053011))
			Max Missed Cleavages: 2 (Ingel15794.RAW (F052998), Ingel15796.RAW (F052957)), 2 (Ingel15995_GuillemetteC_20120524_02_MGFPeaklist (F052978), Ingel15996_GuillemetteC_20120524_03_MGFPeaklist (F052982), Ingel16196_MR201236_04_MGFPeaklist (F053010), Ingel16197_MR201236_05_MGFPeaklist (F053011))
			Probability Model: Analysis performed prior to Scaffold 4
		Search Engine: X! Tandem
			Version: CYCLONE (2010.12.01.1)
			Samples: All Samples
			Fragment Tolerance: 0,100 Da (Monoisotopic) (Ingel15995_GuillemetteC_20120524_02_MGFPeaklist (F052978), Ingel15996_GuillemetteC_20120524_03_MGFPeaklist (F052982), Ingel16196_MR201236_04_MGFPeaklist (F053010), Ingel16197_MR201236_05_MGFPeaklist (F053011)), 0,50 Da (Monoisotopic) (Ingel15794.RAW (F052998), Ingel15796.RAW (F052957))
			Parent Tolerance: 0,100 Da (Monoisotopic) (Ingel15995_GuillemetteC_20120524_02_MGFPeaklist (F052978), Ingel15996_GuillemetteC_20120524_03_MGFPeaklist (F052982), Ingel16196_MR201236_04_MGFPeaklist (F053010), Ingel16197_MR201236_05_MGFPeaklist (F053011)), 2,0 Da (Monoisotopic) (Ingel15794.RAW (F052998), Ingel15796.RAW (F052957))
			Fixed Modifications:
			Variable Modifications: -18 on n (Dehydrated), -18 on n (Glu->pyro-Glu), -17 on n (Ammonia-loss), -17 on n (Gln->pyro-Glu), +1 on NQ (Deamidated), +16 on M (Oxidation)
			Database: a subset of the CP13_3_HomoSapiens_9606_20130509 database (Ingel15995_GuillemetteC_20120524_02_MGFPeaklist (F052978), Ingel15996_GuillemetteC_20120524_03_MGFPeaklist (F052982), Ingel16196_MR201236_04_MGFPeaklist (F053010), Ingel16197_MR201236_05_MGFPeaklist (F053011)), a subset of the CP13_3_HomoSapiens_9606_20130509 database (Ingel15794.RAW (F052998), Ingel15796.RAW (F052957))
			Digestion Enzyme: Trypsin (Ingel15995_GuillemetteC_20120524_02_MGFPeaklist (F052978), Ingel15996_GuillemetteC_20120524_03_MGFPeaklist (F052982), Ingel16196_MR201236_04_MGFPeaklist (F053010), Ingel16197_MR201236_05_MGFPeaklist (F053011)), stricttrypsin (Ingel15794.RAW (F052998), Ingel15796.RAW (F052957))
			Max Missed Cleavages: 2 (Ingel15995_GuillemetteC_20120524_02_MGFPeaklist (F052978), Ingel15996_GuillemetteC_20120524_03_MGFPeaklist (F052982), Ingel16196_MR201236_04_MGFPeaklist (F053010), Ingel16197_MR201236_05_MGFPeaklist (F053011)), 2 (Ingel15794.RAW (F052998), Ingel15796.RAW (F052957))
			Probability Model:
				Ingel15794.RAW (F052998): LFDR Model, Classifier data: Bayes, Good (64%) m:65,3/s:15,7 m:6,15/s:3,20 m:0,326/s:0,197 m:0,650/s:0,169, Bad (36%) m:27,4/s:5,54 m:-1,16/s:0,640 m:0,0464/s:0,0472 m:0,281/s:0,148 [all charge states]
				Ingel15796.RAW (F052957): LFDR Model, Classifier data: Bayes, Good (50%) m:64,2/s:14,0 m:6,25/s:2,78 m:0,324/s:0,181 m:0,651/s:0,161, Bad (50%) m:32,2/s:5,29 m:-0,0266/s:0,452 m:0,0869/s:0,0662 m:0,286/s:0,127 [all charge states]
				Ingel15995_GuillemetteC_20120524_02_MGFPeaklist (F052978): LFDR Model, Classifier data: Bayes, Good (72%) m:40,2/s:7,83 m:4,26/s:2,12 m:0,380/s:0,144 m:0,411/s:0,120, Bad (28%) m:20,4/s:3,04 m:-0,967/s:0,699 m:0,0544/s:0,0563 m:0,166/s:0,0786 [all charge states]
				Ingel15996_GuillemetteC_20120524_03_MGFPeaklist (F052982): LFDR Model, Classifier data: Bayes, Good (57%) m:40,1/s:7,43 m:4,03/s:1,82 m:0,387/s:0,125 m:0,408/s:0,109, Bad (43%) m:21,5/s:3,16 m:-0,851/s:0,767 m:0,0485/s:0,0518 m:0,191/s:0,0928 [all charge states]
				Ingel16196_MR201236_04_MGFPeaklist (F053010): Peptide Prophet with Delta Mass Correction (No decoys found) [all charge states]
				Ingel16197_MR201236_05_MGFPeaklist (F053011): LFDR Model, Classifier data: Bayes, Good (91%) m:41,4/s:8,45 m:4,95/s:1,98 m:0,435/s:0,126 m:0,390/s:0,109, Bad (8,7%) m:19,6/s:2,78 m:-0,857/s:0,685 m:0,0432/s:0,0422 m:0,162/s:0,0907 [all charge states]
	Scaffold: Version: Scaffold_4.6.1
		Modification Metadata Set: 1541 modifications
			Source: C:\Program Files\Scaffold 4\parameters\unimod.xml
			Comment:
		Protein Grouping Strategy: MS-sample specific grouping with binary peptide-protein weights
		Peptide Thresholds: 95,0 % minimum
		Protein Thresholds: 95,0 % minimum and 2 peptides minimum
		Peptide FDR: 0,1 % (Decoy)
		Protein FDR: 0,5 % (Decoy)
		GO Annotation Source(s):
		Alternate ID Source(s):
Experiment name	Biological sample category	Biological sample name	MS/MS sample name	Protein name	Protein accession numbers	Database sources	Protein molecular weight (Da)	Protein identification probability	Exclusive unique peptide count	Exclusive unique spectrum count	Exclusive spectrum count	Percentage of total spectra	Percentage sequence coverage	Peptide sequence	Previous amino acid	Next amino acid	Best Peptide identification probability	Best X! Tandem -log(e) score	Number of identified +1H spectra	Number of identified +2H spectra	Number of identified +3H spectra	Number of identified +4H spectra	Number of enzymatic termini	Calculated +1H Peptide Mass (AMU)	Median Retention Time	Total Precursor Intensity	Total TIC	Peptide start index	Peptide stop index	Star Category	Assigned	Other Proteins
Kidney	UGT1A	15794	Ingel15794.RAW (F052998)	Alpha-crystallin B chain OS=Homo sapiens GN=CRYAB PE=1 SV=2	E9PR44,P02511	CP13_3_HomoSapiens_9606_20130509.fasta	20 159,5	100,0 %	10	12	14	0,0982%	83,4%	APSWFDTGLSEMR	R	L	99,7 %	10,2	0	2	0	0	2	1 496,6839			473326	57	69	Empty	true	E9PRS4,E9PS12,E9PJL7,E9PRA8
Kidney	UGT1A	15794	Ingel15794.RAW (F052998)	Alpha-crystallin B chain OS=Homo sapiens GN=CRYAB PE=1 SV=2	E9PR44,P02511	CP13_3_HomoSapiens_9606_20130509.fasta	20 159,5	100,0 %	10	12	14	0,0982%	83,4%	DIAIHHPWIR	M	R	99,7 %	2,62	0	1	0	0	1	1 257,6852			17 178,7	2	11	Empty	true	E9PRS4,E9PS12,E9PJL7,E9PRA8
Kidney	UGT1A	15794	Ingel15794.RAW (F052998)	Alpha-crystallin B chain OS=Homo sapiens GN=CRYAB PE=1 SV=2	E9PR44,P02511	CP13_3_HomoSapiens_9606_20130509.fasta	20 159,5	100,0 %	10	12	14	0,0982%	83,4%	FSVNLDVK	R	H	99,7 %	2,64	1	2	0	0	2	921,5040			86 259,9	75	82	Empty	true	E9PS12,E9PJL7,E9PRA8
Kidney	UGT1A	15794	Ingel15794.RAW (F052998)	Alpha-crystallin B chain OS=Homo sapiens GN=CRYAB PE=1 SV=2	E9PR44,P02511	CP13_3_HomoSapiens_9606_20130509.fasta	20 159,5	100,0 %	10	12	14	0,0982%	83,4%	HEERQDEHGFISR	K	E	98,4 %	1,28	0	0	1	0	2	1 639,7572			19 573,4	104	116	Empty	true	E9PS12,E9PJL7
Kidney	UGT1A	15794	Ingel15794.RAW (F052998)	Alpha-crystallin B chain OS=Homo sapiens GN=CRYAB PE=1 SV=2	E9PR44,P02511	CP13_3_HomoSapiens_9606_20130509.fasta	20 159,5	100,0 %	10	12	14	0,0982%	83,4%	HLLESDLFPTSTSLSPFYLRPPSFLR	E	A	99,7 %	4,38	0	0	1	0	1	3 020,5882			13 874,9	31	56	Empty	true	E9PRS4,E9PS12,E9PJL7,E9PRA8
Kidney	UGT1A	15794	Ingel15794.RAW (F052998)	Alpha-crystallin B chain OS=Homo sapiens GN=CRYAB PE=1 SV=2	E9PR44,P02511	CP13_3_HomoSapiens_9606_20130509.fasta	20 159,5	100,0 %	10	12	14	0,0982%	83,4%	KYRIPADVDPLTITSSLSSDGVLTVNGPR	R	K	99,7 %	6,92	0	0	1	0	2	3 071,6375			13 905,8	121	149	Empty	true
Kidney	UGT1A	15794	Ingel15794.RAW (F052998)	Alpha-crystallin B chain OS=Homo sapiens GN=CRYAB PE=1 SV=2	E9PR44,P02511	CP13_3_HomoSapiens_9606_20130509.fasta	20 159,5	100,0 %	10	12	14	0,0982%	83,4%	LFDQFFGEHLLESDLFPTSTSLSPFYLRPPSFLR	R	A	99,7 %	5,48	0	0	1	0	2	4 004,0272			13 077,4	23	56	Empty	true	E9PRS4,E9PS12,E9PJL7,E9PRA8
Kidney	UGT1A	15794	Ingel15794.RAW (F052998)	Alpha-crystallin B chain OS=Homo sapiens GN=CRYAB PE=1 SV=2	E9PR44,P02511	CP13_3_HomoSapiens_9606_20130509.fasta	20 159,5	100,0 %	10	12	14	0,0982%	83,4%	RPFFPFHSPSR	R	L	99,7 %	2,54	0	0	2	0	2	1 374,7065			154188	12	22	Empty	true	E9PRS4,E9PS12,E9PJL7,E9PRA8
Kidney	UGT1A	15794	Ingel15794.RAW (F052998)	Alpha-crystallin B chain OS=Homo sapiens GN=CRYAB PE=1 SV=2	E9PR44,P02511	CP13_3_HomoSapiens_9606_20130509.fasta	20 159,5	100,0 %	10	12	14	0,0982%	83,4%	TIPITREEKPAVTAAPK	R	-	99,7 %	1,51	0	0	1	0	2	1 822,0435			152757	158	174	Empty	true	E9PS12
Kidney	UGT1A	15794	Ingel15794.RAW (F052998)	Alpha-crystallin B chain OS=Homo sapiens GN=CRYAB PE=1 SV=2	E9PR44,P02511	CP13_3_HomoSapiens_9606_20130509.fasta	20 159,5	100,0 %	10	12	14	0,0982%	83,4%	VLGDVIEVHGK	K	H	99,7 %	5,04	0	1	0	0	2	1 165,6577			42 024,5	93	103	Empty	true	E9PS12,E9PJL7,E9PRA8
Kidney	UGT1A	15794	Ingel15794.RAW (F052998)	Alpha-crystallin B chain OS=Homo sapiens GN=CRYAB PE=1 SV=2	E9PR44,P02511	CP13_3_HomoSapiens_9606_20130509.fasta	20 159,5	100,0 %	10	12	14	0,0982%	83,4%	APSWFDTGLSEMR	R	L	99,7 %	10,2	0	2	0	0	2	1 496,6839			473326	57	69	Empty	true	E9PRS4,E9PS12,E9PJL7,E9PRA8
Kidney	UGT1A	15794	Ingel15794.RAW (F052998)	Alpha-crystallin B chain OS=Homo sapiens GN=CRYAB PE=1 SV=2	E9PR44,P02511	CP13_3_HomoSapiens_9606_20130509.fasta	20 159,5	100,0 %	10	12	14	0,0982%	83,4%	DIAIHHPWIR	M	R	99,7 %	2,62	0	1	0	0	1	1 257,6852			17 178,7	2	11	Empty	true	E9PRS4,E9PS12,E9PJL7,E9PRA8
Kidney	UGT1A	15794	Ingel15794.RAW (F052998)	Alpha-crystallin B chain OS=Homo sapiens GN=CRYAB PE=1 SV=2	E9PR44,P02511	CP13_3_HomoSapiens_9606_20130509.fasta	20 159,5	100,0 %	10	12	14	0,0982%	83,4%	FSVNLDVK	R	H	99,7 %	2,64	1	2	0	0	2	921,5040			86 259,9	75	82	Empty	true	E9PS12,E9PJL7,E9PRA8
Kidney	UGT1A	15794	Ingel15794.RAW (F052998)	Alpha-crystallin B chain OS=Homo sapiens GN=CRYAB PE=1 SV=2	E9PR44,P02511	CP13_3_HomoSapiens_9606_20130509.fasta	20 159,5	100,0 %	10	12	14	0,0982%	83,4%	HEERQDEHGFISR	K	E	98,4 %	1,28	0	0	1	0	2	1 639,7572			19 573,4	104	116	Empty	true	E9PS12,E9PJL7
Kidney	UGT1A	15794	Ingel15794.RAW (F052998)	Alpha-crystallin B chain OS=Homo sapiens GN=CRYAB PE=1 SV=2	E9PR44,P02511	CP13_3_HomoSapiens_9606_20130509.fasta	20 159,5	100,0 %	10	12	14	0,0982%	83,4%	HLLESDLFPTSTSLSPFYLRPPSFLR	E	A	99,7 %	4,38	0	0	1	0	1	3 020,5882			13 874,9	31	56	Empty	true	E9PRS4,E9PS12,E9PJL7,E9PRA8
Kidney	UGT1A	15794	Ingel15794.RAW (F052998)	Alpha-crystallin B chain OS=Homo sapiens GN=CRYAB PE=1 SV=2	E9PR44,P02511	CP13_3_HomoSapiens_9606_20130509.fasta	20 159,5	100,0 %	10	12	14	0,0982%	83,4%	KYRIPADVDPLTITSSLSSDGVLTVNGPR	R	K	99,7 %	6,92	0	0	1	0	2	3 071,6375			13 905,8	121	149	Empty	true
Kidney	UGT1A	15794	Ingel15794.RAW (F052998)	Alpha-crystallin B chain OS=Homo sapiens GN=CRYAB PE=1 SV=2	E9PR44,P02511	CP13_3_HomoSapiens_9606_20130509.fasta	20 159,5	100,0 %	10	12	14	0,0982%	83,4%	LFDQFFGEHLLESDLFPTSTSLSPFYLRPPSFLR	R	A	99,7 %	5,48	0	0	1	0	2	4 004,0272			13 077,4	23	56	Empty	true	E9PRS4,E9PS12,E9PJL7,E9PRA8
Kidney	UGT1A	15794	Ingel15794.RAW (F052998)	Alpha-crystallin B chain OS=Homo sapiens GN=CRYAB PE=1 SV=2	E9PR44,P02511	CP13_3_HomoSapiens_9606_20130509.fasta	20 159,5	100,0 %	10	12	14	0,0982%	83,4%	RPFFPFHSPSR	R	L	99,7 %	2,54	0	0	2	0	2	1 374,7065			154188	12	22	Empty	true	E9PRS4,E9PS12,E9PJL7,E9PRA8
Kidney	UGT1A	15794	Ingel15794.RAW (F052998)	Alpha-crystallin B chain OS=Homo sapiens GN=CRYAB PE=1 SV=2	E9PR44,P02511	CP13_3_HomoSapiens_9606_20130509.fasta	20 159,5	100,0 %	10	12	14	0,0982%	83,4%	TIPITREEKPAVTAAPK	R	-	99,7 %	1,51	0	0	1	0	2	1 822,0435			152757	158	174	Empty	true	E9PS12
Kidney	UGT1A	15794	Ingel15794.RAW (F052998)	Alpha-crystallin B chain OS=Homo sapiens GN=CRYAB PE=1 SV=2	E9PR44,P02511	CP13_3_HomoSapiens_9606_20130509.fasta	20 159,5	100,0 %	10	12	14	0,0982%	83,4%	VLGDVIEVHGK	K	H	99,7 %	5,04	0	1	0	0	2	1 165,6577			42 024,5	93	103	Empty	true	E9PS12,E9PJL7,E9PRA8
Kidney	UGT1A	15794	Ingel15794.RAW (F052998)	60S ribosomal protein L7a OS=Homo sapiens GN=RPL7A PE=1 SV=2	P62424	CP13_3_HomoSapiens_9606_20130509.fasta	29 996,3	100,0 %	4	4	4	0,0280%	18,8%	AGVNTVTTLVENK	R	K	99,7 %	5,09	0	1	0	0	2	1 345,7322			32 783,1	138	150	Empty	true	Q5T8U2,Q9BY74,Q5T8U3
Kidney	UGT1A	15794	Ingel15794.RAW (F052998)	60S ribosomal protein L7a OS=Homo sapiens GN=RPL7A PE=1 SV=2	P62424	CP13_3_HomoSapiens_9606_20130509.fasta	29 996,3	100,0 %	4	4	4	0,0280%	18,8%	HWGGNVLGPK	R	S	99,7 %	2,62	0	1	0	0	2	1 064,5637			226345	236	245	Empty	true	Q5T8U2,Q9BY74
Kidney	UGT1A	15794	Ingel15794.RAW (F052998)	60S ribosomal protein L7a OS=Homo sapiens GN=RPL7A PE=1 SV=2	P62424	CP13_3_HomoSapiens_9606_20130509.fasta	29 996,3	100,0 %	4	4	4	0,0280%	18,8%	LKVPPAINQFTQALDR	R	Q	99,7 %	3,52	0	0	1	0	2	1 811,0176			396925	74	89	Empty	true	Q5T8U3
Kidney	UGT1A	15794	Ingel15794.RAW (F052998)	60S ribosomal protein L7a OS=Homo sapiens GN=RPL7A PE=1 SV=2	P62424	CP13_3_HomoSapiens_9606_20130509.fasta	29 996,3	100,0 %	4	4	4	0,0280%	18,8%	NFGIGQDIQPK	K	R	99,7 %	4,07	0	1	0	0	2	1 216,6323			168009	38	48	Empty	true	Q5T8U3
Kidney	UGT1A	15794	Ingel15794.RAW (F052998)	Heat shock protein HSP 90-beta OS=Homo sapiens GN=HSP90AB1 PE=1 SV=4	B4DGL0,B4DMA2,P08238	CP13_3_HomoSapiens_9606_20130509.fasta,UR13_3_HomoSapiens_9606_20130403.fasta	83 267,3	100,0 %	4	4	4	0,0280%	6,63%	ADLINNLGTIAK	K	S	99,7 %	6,77	0	1	0	0	2	1 242,7054			16 650,4	96	107	Empty	true
Kidney	UGT1A	15794	Ingel15794.RAW (F052998)	Heat shock protein HSP 90-beta OS=Homo sapiens GN=HSP90AB1 PE=1 SV=4	B4DGL0,B4DMA2,P08238	CP13_3_HomoSapiens_9606_20130509.fasta,UR13_3_HomoSapiens_9606_20130403.fasta	83 267,3	100,0 %	4	4	4	0,0280%	6,63%	GVVDSEDLPLNISR	R	E	99,7 %	6,36	0	1	0	0	2	1 513,7858			59 175,4	379	392	Empty	true
Kidney	UGT1A	15794	Ingel15794.RAW (F052998)	Heat shock protein HSP 90-beta OS=Homo sapiens GN=HSP90AB1 PE=1 SV=4	B4DGL0,B4DMA2,P08238	CP13_3_HomoSapiens_9606_20130509.fasta,UR13_3_HomoSapiens_9606_20130403.fasta	83 267,3	100,0 %	4	4	4	0,0280%	6,63%	TLTLVDTGIGMTK	R	A	99,7 %	1,92	0	1	0	0	2	1 349,7348			3 688,80	83	95	Empty	true
Kidney	UGT1A	15794	Ingel15794.RAW (F052998)	Heat shock protein HSP 90-beta OS=Homo sapiens GN=HSP90AB1 PE=1 SV=4	B4DGL0,B4DMA2,P08238	CP13_3_HomoSapiens_9606_20130509.fasta,UR13_3_HomoSapiens_9606_20130403.fasta	83 267,3	100,0 %	4	4	4	0,0280%	6,63%	YIDQEELNK	K	T	99,7 %	2,32	0	1	0	0	2	1 151,5580			11 291,8	276	284	Empty	true
Kidney	UGT1A	15794	Ingel15794.RAW (F052998)	Heat shock protein HSP 90-beta OS=Homo sapiens GN=HSP90AB1 PE=1 SV=4	B4DGL0,B4DMA2,P08238	CP13_3_HomoSapiens_9606_20130509.fasta,UR13_3_HomoSapiens_9606_20130403.fasta	83 267,3	100,0 %	4	4	4	0,0280%	6,63%	ADLINNLGTIAK	K	S	99,7 %	6,77	0	1	0	0	2	1 242,7054			16 650,4	96	107	Empty	true
Kidney	UGT1A	15794	Ingel15794.RAW (F052998)	Heat shock protein HSP 90-beta OS=Homo sapiens GN=HSP90AB1 PE=1 SV=4	B4DGL0,B4DMA2,P08238	CP13_3_HomoSapiens_9606_20130509.fasta,UR13_3_HomoSapiens_9606_20130403.fasta	83 267,3	100,0 %	4	4	4	0,0280%	6,63%	GVVDSEDLPLNISR	R	E	99,7 %	6,36	0	1	0	0	2	1 513,7858			59 175,4	379	392	Empty	true
Kidney	UGT1A	15794	Ingel15794.RAW (F052998)	Heat shock protein HSP 90-beta OS=Homo sapiens GN=HSP90AB1 PE=1 SV=4	B4DGL0,B4DMA2,P08238	CP13_3_HomoSapiens_9606_20130509.fasta,UR13_3_HomoSapiens_9606_20130403.fasta	83 267,3	100,0 %	4	4	4	0,0280%	6,63%	TLTLVDTGIGMTK	R	A	99,7 %	1,92	0	1	0	0	2	1 349,7348			3 688,80	83	95	Empty	true
Kidney	UGT1A	15794	Ingel15794.RAW (F052998)	Heat shock protein HSP 90-beta OS=Homo sapiens GN=HSP90AB1 PE=1 SV=4	B4DGL0,B4DMA2,P08238	CP13_3_HomoSapiens_9606_20130509.fasta,UR13_3_HomoSapiens_9606_20130403.fasta	83 267,3	100,0 %	4	4	4	0,0280%	6,63%	YIDQEELNK	K	T	99,7 %	2,32	0	1	0	0	2	1 151,5580			11 291,8	276	284	Empty	true
Kidney	UGT1A	15794	Ingel15794.RAW (F052998)	Heat shock protein HSP 90-beta OS=Homo sapiens GN=HSP90AB1 PE=1 SV=4	B4DGL0,B4DMA2,P08238	CP13_3_HomoSapiens_9606_20130509.fasta,UR13_3_HomoSapiens_9606_20130403.fasta	83 267,3	100,0 %	4	4	4	0,0280%	6,63%	ADLINNLGTIAK	K	S	99,7 %	6,77	0	1	0	0	2	1 242,7054			16 650,4	96	107	Empty	true
Kidney	UGT1A	15794	Ingel15794.RAW (F052998)	Heat shock protein HSP 90-beta OS=Homo sapiens GN=HSP90AB1 PE=1 SV=4	B4DGL0,B4DMA2,P08238	CP13_3_HomoSapiens_9606_20130509.fasta,UR13_3_HomoSapiens_9606_20130403.fasta	83 267,3	100,0 %	4	4	4	0,0280%	6,63%	GVVDSEDLPLNISR	R	E	99,7 %	6,36	0	1	0	0	2	1 513,7858			59 175,4	379	392	Empty	true
Kidney	UGT1A	15794	Ingel15794.RAW (F052998)	Heat shock protein HSP 90-beta OS=Homo sapiens GN=HSP90AB1 PE=1 SV=4	B4DGL0,B4DMA2,P08238	CP13_3_HomoSapiens_9606_20130509.fasta,UR13_3_HomoSapiens_9606_20130403.fasta	83 267,3	100,0 %	4	4	4	0,0280%	6,63%	TLTLVDTGIGMTK	R	A	99,7 %	1,92	0	1	0	0	2	1 349,7348			3 688,80	83	95	Empty	true
Kidney	UGT1A	15794	Ingel15794.RAW (F052998)	Heat shock protein HSP 90-beta OS=Homo sapiens GN=HSP90AB1 PE=1 SV=4	B4DGL0,B4DMA2,P08238	CP13_3_HomoSapiens_9606_20130509.fasta,UR13_3_HomoSapiens_9606_20130403.fasta	83 267,3	100,0 %	4	4	4	0,0280%	6,63%	YIDQEELNK	K	T	99,7 %	2,32	0	1	0	0	2	1 151,5580			11 291,8	276	284	Empty	true
Kidney	UGT1A	15794	Ingel15794.RAW (F052998)	Q6IPH7_HUMAN RPL14 protein [Homo sapiens (Human) [9606]]	Q6IPH7	UR13_3_HomoSapiens_9606_20130403.fasta	23 787,7	100,0 %	4	5	5	0,0351%	22,7%	GTAAAAAAAAAAAAAAAK	K	V	99,7 %	0,000	0	1	1	0	2	1 370,7385			118927	148	165	Empty	true
Kidney	UGT1A	15794	Ingel15794.RAW (F052998)	Q6IPH7_HUMAN RPL14 protein [Homo sapiens (Human) [9606]]	Q6IPH7	UR13_3_HomoSapiens_9606_20130403.fasta	23 787,7	100,0 %	4	5	5	0,0351%	22,7%	LVAIVDVIDQNR	K	A	99,7 %	4,85	0	1	0	0	2	1 354,7690			89 351,4	24	35	Empty	true	E7EPB3,P50914
Kidney	UGT1A	15794	Ingel15794.RAW (F052998)	Q6IPH7_HUMAN RPL14 protein [Homo sapiens (Human) [9606]]	Q6IPH7	UR13_3_HomoSapiens_9606_20130403.fasta	23 787,7	100,0 %	4	5	5	0,0351%	22,7%	MTDFDRFK	K	V	99,4 %	1,54	0	1	0	0	2	1 059,4929			19 944,9	104	111	Empty	true	E7EPB3,P50914
Kidney	UGT1A	15794	Ingel15794.RAW (F052998)	Q6IPH7_HUMAN RPL14 protein [Homo sapiens (Human) [9606]]	Q6IPH7	UR13_3_HomoSapiens_9606_20130403.fasta	23 787,7	100,0 %	4	5	5	0,0351%	22,7%	VAYVSFGPHAGK	R	L	99,7 %	7,51	0	1	0	0	2	1 232,6422			61 841,9	12	23	Empty	true	E7EPB3,P50914
Kidney	UGT1A	15794	Ingel15794.RAW (F052998)	ATP synthase subunit alpha, mitochondrial OS=Homo sapiens GN=ATP5A1 PE=1 SV=1	B4DY56,K7ENP3,P25705,P25705-2	CP13_3_HomoSapiens_9606_20130509.fasta,UR13_3_HomoSapiens_9606_20130403.fasta	54 495,1	100,0 %	4	4	4	0,0280%	8,68%	EAYPGDVFYLHSR	R	L	99,7 %	2,47	0	1	0	0	2	1 553,7383			20 371,2	285	297	Empty	true	K7EK63
Kidney	UGT1A	15794	Ingel15794.RAW (F052998)	ATP synthase subunit alpha, mitochondrial OS=Homo sapiens GN=ATP5A1 PE=1 SV=1	B4DY56,K7ENP3,P25705,P25705-2	CP13_3_HomoSapiens_9606_20130509.fasta,UR13_3_HomoSapiens_9606_20130403.fasta	54 495,1	100,0 %	4	4	4	0,0280%	8,68%	HALIIYDDLSK	K	Q	99,7 %	4,74	0	1	0	0	2	1 287,6945			22 343,8	256	266	Empty	true	K7EK63
Kidney	UGT1A	15794	Ingel15794.RAW (F052998)	ATP synthase subunit alpha, mitochondrial OS=Homo sapiens GN=ATP5A1 PE=1 SV=1	B4DY56,K7ENP3,P25705,P25705-2	CP13_3_HomoSapiens_9606_20130509.fasta,UR13_3_HomoSapiens_9606_20130403.fasta	54 495,1	100,0 %	4	4	4	0,0280%	8,68%	LKEIVTNFLAGFEA	K	-	99,7 %	4,57	0	1	0	0	2	1 551,8418			4 819,09	490	503	Empty	true	K7EK63
Kidney	UGT1A	15794	Ingel15794.RAW (F052998)	ATP synthase subunit alpha, mitochondrial OS=Homo sapiens GN=ATP5A1 PE=1 SV=1	B4DY56,K7ENP3,P25705,P25705-2	CP13_3_HomoSapiens_9606_20130509.fasta,UR13_3_HomoSapiens_9606_20130403.fasta	54 495,1	100,0 %	4	4	4	0,0280%	8,68%	VLSIGDGIAR	R	V	99,7 %	1,72	0	1	0	0	2	1 000,5787			43 682,2	24	33	Empty	true	K7EQT2,K7EK77,K7ERX7
Kidney	UGT1A	15794	Ingel15794.RAW (F052998)	ATP synthase subunit alpha, mitochondrial OS=Homo sapiens GN=ATP5A1 PE=1 SV=1	B4DY56,K7ENP3,P25705,P25705-2	CP13_3_HomoSapiens_9606_20130509.fasta,UR13_3_HomoSapiens_9606_20130403.fasta	54 495,1	100,0 %	4	4	4	0,0280%	8,68%	EAYPGDVFYLHSR	R	L	99,7 %	2,47	0	1	0	0	2	1 553,7383			20 371,2	285	297	Empty	true	K7EK63
Kidney	UGT1A	15794	Ingel15794.RAW (F052998)	ATP synthase subunit alpha, mitochondrial OS=Homo sapiens GN=ATP5A1 PE=1 SV=1	B4DY56,K7ENP3,P25705,P25705-2	CP13_3_HomoSapiens_9606_20130509.fasta,UR13_3_HomoSapiens_9606_20130403.fasta	54 495,1	100,0 %	4	4	4	0,0280%	8,68%	HALIIYDDLSK	K	Q	99,7 %	4,74	0	1	0	0	2	1 287,6945			22 343,8	256	266	Empty	true	K7EK63
Kidney	UGT1A	15794	Ingel15794.RAW (F052998)	ATP synthase subunit alpha, mitochondrial OS=Homo sapiens GN=ATP5A1 PE=1 SV=1	B4DY56,K7ENP3,P25705,P25705-2	CP13_3_HomoSapiens_9606_20130509.fasta,UR13_3_HomoSapiens_9606_20130403.fasta	54 495,1	100,0 %	4	4	4	0,0280%	8,68%	LKEIVTNFLAGFEA	K	-	99,7 %	4,57	0	1	0	0	2	1 551,8418			4 819,09	490	503	Empty	true	K7EK63
Kidney	UGT1A	15794	Ingel15794.RAW (F052998)	ATP synthase subunit alpha, mitochondrial OS=Homo sapiens GN=ATP5A1 PE=1 SV=1	B4DY56,K7ENP3,P25705,P25705-2	CP13_3_HomoSapiens_9606_20130509.fasta,UR13_3_HomoSapiens_9606_20130403.fasta	54 495,1	100,0 %	4	4	4	0,0280%	8,68%	VLSIGDGIAR	R	V	99,7 %	1,72	0	1	0	0	2	1 000,5787			43 682,2	24	33	Empty	true	K7EQT2,K7EK77,K7ERX7
Kidney	UGT1A	15794	Ingel15794.RAW (F052998)	ATP synthase subunit alpha, mitochondrial OS=Homo sapiens GN=ATP5A1 PE=1 SV=1	B4DY56,K7ENP3,P25705,P25705-2	CP13_3_HomoSapiens_9606_20130509.fasta,UR13_3_HomoSapiens_9606_20130403.fasta	54 495,1	100,0 %	4	4	4	0,0280%	8,68%	EAYPGDVFYLHSR	R	L	99,7 %	2,47	0	1	0	0	2	1 553,7383			20 371,2	285	297	Empty	true	K7EK63
Kidney	UGT1A	15794	Ingel15794.RAW (F052998)	ATP synthase subunit alpha, mitochondrial OS=Homo sapiens GN=ATP5A1 PE=1 SV=1	B4DY56,K7ENP3,P25705,P25705-2	CP13_3_HomoSapiens_9606_20130509.fasta,UR13_3_HomoSapiens_9606_20130403.fasta	54 495,1	100,0 %	4	4	4	0,0280%	8,68%	HALIIYDDLSK	K	Q	99,7 %	4,74	0	1	0	0	2	1 287,6945			22 343,8	256	266	Empty	true	K7EK63
Kidney	UGT1A	15794	Ingel15794.RAW (F052998)	ATP synthase subunit alpha, mitochondrial OS=Homo sapiens GN=ATP5A1 PE=1 SV=1	B4DY56,K7ENP3,P25705,P25705-2	CP13_3_HomoSapiens_9606_20130509.fasta,UR13_3_HomoSapiens_9606_20130403.fasta	54 495,1	100,0 %	4	4	4	0,0280%	8,68%	LKEIVTNFLAGFEA	K	-	99,7 %	4,57	0	1	0	0	2	1 551,8418			4 819,09	490	503	Empty	true	K7EK63
Kidney	UGT1A	15794	Ingel15794.RAW (F052998)	ATP synthase subunit alpha, mitochondrial OS=Homo sapiens GN=ATP5A1 PE=1 SV=1	B4DY56,K7ENP3,P25705,P25705-2	CP13_3_HomoSapiens_9606_20130509.fasta,UR13_3_HomoSapiens_9606_20130403.fasta	54 495,1	100,0 %	4	4	4	0,0280%	8,68%	VLSIGDGIAR	R	V	99,7 %	1,72	0	1	0	0	2	1 000,5787			43 682,2	24	33	Empty	true	K7EQT2,K7EK77,K7ERX7
Kidney	UGT1A	15794	Ingel15794.RAW (F052998)	ATP synthase subunit alpha, mitochondrial OS=Homo sapiens GN=ATP5A1 PE=1 SV=1	B4DY56,K7ENP3,P25705,P25705-2	CP13_3_HomoSapiens_9606_20130509.fasta,UR13_3_HomoSapiens_9606_20130403.fasta	54 495,1	100,0 %	4	4	4	0,0280%	8,68%	EAYPGDVFYLHSR	R	L	99,7 %	2,47	0	1	0	0	2	1 553,7383			20 371,2	285	297	Empty	true	K7EK63
Kidney	UGT1A	15794	Ingel15794.RAW (F052998)	ATP synthase subunit alpha, mitochondrial OS=Homo sapiens GN=ATP5A1 PE=1 SV=1	B4DY56,K7ENP3,P25705,P25705-2	CP13_3_HomoSapiens_9606_20130509.fasta,UR13_3_HomoSapiens_9606_20130403.fasta	54 495,1	100,0 %	4	4	4	0,0280%	8,68%	HALIIYDDLSK	K	Q	99,7 %	4,74	0	1	0	0	2	1 287,6945			22 343,8	256	266	Empty	true	K7EK63
Kidney	UGT1A	15794	Ingel15794.RAW (F052998)	ATP synthase subunit alpha, mitochondrial OS=Homo sapiens GN=ATP5A1 PE=1 SV=1	B4DY56,K7ENP3,P25705,P25705-2	CP13_3_HomoSapiens_9606_20130509.fasta,UR13_3_HomoSapiens_9606_20130403.fasta	54 495,1	100,0 %	4	4	4	0,0280%	8,68%	LKEIVTNFLAGFEA	K	-	99,7 %	4,57	0	1	0	0	2	1 551,8418			4 819,09	490	503	Empty	true	K7EK63
Kidney	UGT1A	15794	Ingel15794.RAW (F052998)	ATP synthase subunit alpha, mitochondrial OS=Homo sapiens GN=ATP5A1 PE=1 SV=1	B4DY56,K7ENP3,P25705,P25705-2	CP13_3_HomoSapiens_9606_20130509.fasta,UR13_3_HomoSapiens_9606_20130403.fasta	54 495,1	100,0 %	4	4	4	0,0280%	8,68%	VLSIGDGIAR	R	V	99,7 %	1,72	0	1	0	0	2	1 000,5787			43 682,2	24	33	Empty	true	K7EQT2,K7EK77,K7ERX7
Kidney	UGT1A	15794	Ingel15794.RAW (F052998)	Myosin-9 (Fragment) OS=Homo sapiens GN=MYH9 PE=2 SV=1	B1AH99	CP13_3_HomoSapiens_9606_20130509.fasta	11 562,2	100,0 %	4	4	4	0,0280%	0,000%	LTEMETLQSQLMAEK	?	?	99,7 %	5,77	0	1	0	0	2	1 751,8556			2 618,71	0	0	Empty	true	P35579
Kidney	UGT1A	15794	Ingel15794.RAW (F052998)	Myosin-9 (Fragment) OS=Homo sapiens GN=MYH9 PE=2 SV=1	B1AH99	CP13_3_HomoSapiens_9606_20130509.fasta	11 562,2	100,0 %	4	4	4	0,0280%	0,000%	QLEEAEEEAQRANASR	?	?	99,7 %	2,05	0	0	1	0	2	1 830,8576			11 617,8	0	0	Empty	true	P35579
Kidney	UGT1A	15794	Ingel15794.RAW (F052998)	Myosin-9 (Fragment) OS=Homo sapiens GN=MYH9 PE=2 SV=1	B1AH99	CP13_3_HomoSapiens_9606_20130509.fasta	11 562,2	100,0 %	4	4	4	0,0280%	0,000%	RGDLPFVVPR	?	?	99,7 %	0,000	0	1	0	0	2	1 155,6634			12 847,4	0	0	Empty	true	P35579
Kidney	UGT1A	15794	Ingel15794.RAW (F052998)	Myosin-9 (Fragment) OS=Homo sapiens GN=MYH9 PE=2 SV=1	B1AH99	CP13_3_HomoSapiens_9606_20130509.fasta	11 562,2	100,0 %	4	4	4	0,0280%	0,000%	VSHLLGINVTDFTR	?	?	96,1 %	0,886	0	0	1	0	2	1 571,8541			22 861,3	0	0	Empty	true	P35579
Kidney	UGT1A	15794	Ingel15794.RAW (F052998)	Serine/arginine-rich splicing factor 7 OS=Homo sapiens GN=SRSF7 PE=1 SV=1	C9JAB2,Q16629,Q16629-4	CP13_3_HomoSapiens_9606_20130509.fasta	26 012,9	100,0 %	4	6	6	0,0421%	19,7%	NPPGFAFVEFEDPRDAEDAVR	R	G	99,7 %	4,05	0	1	1	0	2	2 378,1049			217885	45	65	Empty	true	Q16629-3,Q16629-2
Kidney	UGT1A	15794	Ingel15794.RAW (F052998)	Serine/arginine-rich splicing factor 7 OS=Homo sapiens GN=SRSF7 PE=1 SV=1	C9JAB2,Q16629,Q16629-4	CP13_3_HomoSapiens_9606_20130509.fasta	26 012,9	100,0 %	4	6	6	0,0421%	19,7%	VELSTGMPR	R	R	99,7 %	4,55	0	1	0	0	2	989,5085			23 471,5	79	87	Empty	true	Q16629-3,Q16629-2
Kidney	UGT1A	15794	Ingel15794.RAW (F052998)	Serine/arginine-rich splicing factor 7 OS=Homo sapiens GN=SRSF7 PE=1 SV=1	C9JAB2,Q16629,Q16629-4	CP13_3_HomoSapiens_9606_20130509.fasta	26 012,9	100,0 %	4	6	6	0,0421%	19,7%	VYVGNLGTGAGK	K	G	99,7 %	5,21	0	1	0	0	2	1 135,6107			20 138,5	13	24	Empty	true	Q16629-3,Q16629-2
Kidney	UGT1A	15794	Ingel15794.RAW (F052998)	Serine/arginine-rich splicing factor 7 OS=Homo sapiens GN=SRSF7 PE=1 SV=1	C9JAB2,Q16629,Q16629-4	CP13_3_HomoSapiens_9606_20130509.fasta	26 012,9	100,0 %	4	6	6	0,0421%	19,7%	VYVGNLGTGAGKGELER	K	A	99,7 %	11,5	0	1	1	0	2	1 719,9026			228271	13	29	Empty	true	Q16629-3,Q16629-2
Kidney	UGT1A	15794	Ingel15794.RAW (F052998)	Serine/arginine-rich splicing factor 7 OS=Homo sapiens GN=SRSF7 PE=1 SV=1	C9JAB2,Q16629,Q16629-4	CP13_3_HomoSapiens_9606_20130509.fasta	26 012,9	100,0 %	4	6	6	0,0421%	19,7%	NPPGFAFVEFEDPRDAEDAVR	R	G	99,7 %	4,05	0	1	1	0	2	2 378,1049			217885	45	65	Empty	true	Q16629-3,Q16629-2
Kidney	UGT1A	15794	Ingel15794.RAW (F052998)	Serine/arginine-rich splicing factor 7 OS=Homo sapiens GN=SRSF7 PE=1 SV=1	C9JAB2,Q16629,Q16629-4	CP13_3_HomoSapiens_9606_20130509.fasta	26 012,9	100,0 %	4	6	6	0,0421%	19,7%	VELSTGMPR	R	R	99,7 %	4,55	0	1	0	0	2	989,5085			23 471,5	79	87	Empty	true	Q16629-3,Q16629-2
Kidney	UGT1A	15794	Ingel15794.RAW (F052998)	Serine/arginine-rich splicing factor 7 OS=Homo sapiens GN=SRSF7 PE=1 SV=1	C9JAB2,Q16629,Q16629-4	CP13_3_HomoSapiens_9606_20130509.fasta	26 012,9	100,0 %	4	6	6	0,0421%	19,7%	VYVGNLGTGAGK	K	G	99,7 %	5,21	0	1	0	0	2	1 135,6107			20 138,5	13	24	Empty	true	Q16629-3,Q16629-2
Kidney	UGT1A	15794	Ingel15794.RAW (F052998)	Serine/arginine-rich splicing factor 7 OS=Homo sapiens GN=SRSF7 PE=1 SV=1	C9JAB2,Q16629,Q16629-4	CP13_3_HomoSapiens_9606_20130509.fasta	26 012,9	100,0 %	4	6	6	0,0421%	19,7%	VYVGNLGTGAGKGELER	K	A	99,7 %	11,5	0	1	1	0	2	1 719,9026			228271	13	29	Empty	true	Q16629-3,Q16629-2
Kidney	UGT1A	15794	Ingel15794.RAW (F052998)	Serine/arginine-rich splicing factor 7 OS=Homo sapiens GN=SRSF7 PE=1 SV=1	C9JAB2,Q16629,Q16629-4	CP13_3_HomoSapiens_9606_20130509.fasta	26 012,9	100,0 %	4	6	6	0,0421%	19,7%	NPPGFAFVEFEDPRDAEDAVR	R	G	99,7 %	4,05	0	1	1	0	2	2 378,1049			217885	45	65	Empty	true	Q16629-3,Q16629-2
Kidney	UGT1A	15794	Ingel15794.RAW (F052998)	Serine/arginine-rich splicing factor 7 OS=Homo sapiens GN=SRSF7 PE=1 SV=1	C9JAB2,Q16629,Q16629-4	CP13_3_HomoSapiens_9606_20130509.fasta	26 012,9	100,0 %	4	6	6	0,0421%	19,7%	VELSTGMPR	R	R	99,7 %	4,55	0	1	0	0	2	989,5085			23 471,5	79	87	Empty	true	Q16629-3,Q16629-2
Kidney	UGT1A	15794	Ingel15794.RAW (F052998)	Serine/arginine-rich splicing factor 7 OS=Homo sapiens GN=SRSF7 PE=1 SV=1	C9JAB2,Q16629,Q16629-4	CP13_3_HomoSapiens_9606_20130509.fasta	26 012,9	100,0 %	4	6	6	0,0421%	19,7%	VYVGNLGTGAGK	K	G	99,7 %	5,21	0	1	0	0	2	1 135,6107			20 138,5	13	24	Empty	true	Q16629-3,Q16629-2
Kidney	UGT1A	15794	Ingel15794.RAW (F052998)	Serine/arginine-rich splicing factor 7 OS=Homo sapiens GN=SRSF7 PE=1 SV=1	C9JAB2,Q16629,Q16629-4	CP13_3_HomoSapiens_9606_20130509.fasta	26 012,9	100,0 %	4	6	6	0,0421%	19,7%	VYVGNLGTGAGKGELER	K	A	99,7 %	11,5	0	1	1	0	2	1 719,9026			228271	13	29	Empty	true	Q16629-3,Q16629-2
Kidney	UGT1A	15794	Ingel15794.RAW (F052998)	60S ribosomal protein L8 OS=Homo sapiens GN=RPL8 PE=1 SV=2	E9PKU4,E9PKZ0,P62917	CP13_3_HomoSapiens_9606_20130509.fasta	28 024,8	100,0 %	2	2	2	0,0140%	8,95%	AVVGVVAGGGR	R	I	99,7 %	4,39	0	1	0	0	2	941,5527			53 906,3	164	174	Empty	true	E9PIZ3
Kidney	UGT1A	15794	Ingel15794.RAW (F052998)	60S ribosomal protein L8 OS=Homo sapiens GN=RPL8 PE=1 SV=2	E9PKU4,E9PKZ0,P62917	CP13_3_HomoSapiens_9606_20130509.fasta	28 024,8	100,0 %	2	2	2	0,0140%	8,95%	GIVKDIIHDPGR	K	G	99,7 %	3,01	0	0	1	0	2	1 319,7433			56 173,8	43	54	Empty	true
Kidney	UGT1A	15794	Ingel15794.RAW (F052998)	60S ribosomal protein L8 OS=Homo sapiens GN=RPL8 PE=1 SV=2	E9PKU4,E9PKZ0,P62917	CP13_3_HomoSapiens_9606_20130509.fasta	28 024,8	100,0 %	2	2	2	0,0140%	8,95%	AVVGVVAGGGR	R	I	99,7 %	4,39	0	1	0	0	2	941,5527			53 906,3	164	174	Empty	true	E9PIZ3
Kidney	UGT1A	15794	Ingel15794.RAW (F052998)	60S ribosomal protein L8 OS=Homo sapiens GN=RPL8 PE=1 SV=2	E9PKU4,E9PKZ0,P62917	CP13_3_HomoSapiens_9606_20130509.fasta	28 024,8	100,0 %	2	2	2	0,0140%	8,95%	GIVKDIIHDPGR	K	G	99,7 %	3,01	0	0	1	0	2	1 319,7433			56 173,8	43	54	Empty	true
Kidney	UGT1A	15794	Ingel15794.RAW (F052998)	60S ribosomal protein L10 OS=Homo sapiens GN=RPL10 PE=1 SV=4	P27635,UPI0000144CE2	CP13_3_HomoSapiens_9606_20130509.fasta,UR13_3_HomoSapiens_9606_20130403.fasta	24 577,6	100,0 %	3	3	3	0,0210%	11,7%	FNADEFEDMVAEK	K	R	99,7 %	4,07	0	1	0	0	2	1 544,6574			7 533,18	176	188	Empty	true
Kidney	UGT1A	15794	Ingel15794.RAW (F052998)	60S ribosomal protein L10 OS=Homo sapiens GN=RPL10 PE=1 SV=4	P27635,UPI0000144CE2	CP13_3_HomoSapiens_9606_20130509.fasta,UR13_3_HomoSapiens_9606_20130403.fasta	24 577,6	100,0 %	3	3	3	0,0210%	11,7%	FNADEFEDMVAEKR	K	L	99,7 %	0,854	0	0	1	0	2	1 700,7585			23 095,4	176	189	Empty	true
Kidney	UGT1A	15794	Ingel15794.RAW (F052998)	60S ribosomal protein L10 OS=Homo sapiens GN=RPL10 PE=1 SV=4	P27635,UPI0000144CE2	CP13_3_HomoSapiens_9606_20130509.fasta,UR13_3_HomoSapiens_9606_20130403.fasta	24 577,6	100,0 %	3	3	3	0,0210%	11,7%	VHIGQVIMSIR	R	T	99,7 %	4,38	0	1	0	0	2	1 252,7195			14 805,4	129	139	Empty	true
Kidney	UGT1A	15794	Ingel15794.RAW (F052998)	60S ribosomal protein L10 OS=Homo sapiens GN=RPL10 PE=1 SV=4	P27635,UPI0000144CE2	CP13_3_HomoSapiens_9606_20130509.fasta,UR13_3_HomoSapiens_9606_20130403.fasta	24 577,6	100,0 %	3	3	3	0,0210%	11,7%	FNADEFEDMVAEK	K	R	99,7 %	4,07	0	1	0	0	2	1 544,6574			7 533,18	176	188	Empty	true
Kidney	UGT1A	15794	Ingel15794.RAW (F052998)	60S ribosomal protein L10 OS=Homo sapiens GN=RPL10 PE=1 SV=4	P27635,UPI0000144CE2	CP13_3_HomoSapiens_9606_20130509.fasta,UR13_3_HomoSapiens_9606_20130403.fasta	24 577,6	100,0 %	3	3	3	0,0210%	11,7%	FNADEFEDMVAEKR	K	L	99,7 %	0,854	0	0	1	0	2	1 700,7585			23 095,4	176	189	Empty	true
Kidney	UGT1A	15794	Ingel15794.RAW (F052998)	60S ribosomal protein L10 OS=Homo sapiens GN=RPL10 PE=1 SV=4	P27635,UPI0000144CE2	CP13_3_HomoSapiens_9606_20130509.fasta,UR13_3_HomoSapiens_9606_20130403.fasta	24 577,6	100,0 %	3	3	3	0,0210%	11,7%	VHIGQVIMSIR	R	T	99,7 %	4,38	0	1	0	0	2	1 252,7195			14 805,4	129	139	Empty	true
Kidney	UGT1A	15794	Ingel15794.RAW (F052998)	40S ribosomal protein S2 OS=Homo sapiens GN=RPS2 PE=1 SV=2	P15880	CP13_3_HomoSapiens_9606_20130509.fasta	31 325,2	100,0 %	7	9	9	0,0631%	29,0%	AEDKEWMPVTK	K	L	99,7 %	4,85	0	1	0	0	2	1 333,6458			12 474,4	55	65	Empty	true	E9PQD7
Kidney	UGT1A	15794	Ingel15794.RAW (F052998)	40S ribosomal protein S2 OS=Homo sapiens GN=RPS2 PE=1 SV=2	P15880	CP13_3_HomoSapiens_9606_20130509.fasta	31 325,2	100,0 %	7	9	9	0,0631%	29,0%	ATFDAISK	K	T	99,7 %	3,82	0	1	0	0	2	852,4462			38 365,4	239	246	Empty	true	H0YEN5,E9PQD7
Kidney	UGT1A	15794	Ingel15794.RAW (F052998)	40S ribosomal protein S2 OS=Homo sapiens GN=RPS2 PE=1 SV=2	P15880	CP13_3_HomoSapiens_9606_20130509.fasta	31 325,2	100,0 %	7	9	9	0,0631%	29,0%	ESEIIDFFLGASLKDEVLK	K	I	99,7 %	3,15	0	1	1	0	2	2 153,1379			26 019,6	90	108	Empty	true	E9PQD7
Kidney	UGT1A	15794	Ingel15794.RAW (F052998)	40S ribosomal protein S2 OS=Homo sapiens GN=RPS2 PE=1 SV=2	P15880	CP13_3_HomoSapiens_9606_20130509.fasta	31 325,2	100,0 %	7	9	9	0,0631%	29,0%	GTGIVSAPVPK	R	K	99,7 %	1,32	0	1	0	0	2	1 025,5991			18 208,1	201	211	Empty	true	H0YEN5,E9PQD7
Kidney	UGT1A	15794	Ingel15794.RAW (F052998)	40S ribosomal protein S2 OS=Homo sapiens GN=RPS2 PE=1 SV=2	P15880	CP13_3_HomoSapiens_9606_20130509.fasta	31 325,2	100,0 %	7	9	9	0,0631%	29,0%	SLEEIYLFSLPIK	K	E	99,7 %	2,00	0	1	0	0	2	1 551,8670			13 546,2	77	89	Empty	true	H0YEN5,E9PQD7
Kidney	UGT1A	15794	Ingel15794.RAW (F052998)	40S ribosomal protein S2 OS=Homo sapiens GN=RPS2 PE=1 SV=2	P15880	CP13_3_HomoSapiens_9606_20130509.fasta	31 325,2	100,0 %	7	9	9	0,0631%	29,0%	SPYQEFTDHLVK	K	T	99,7 %	2,55	0	1	1	0	2	1 463,7166			95 050,8	264	275	Empty	true	H0YEN5,E9PQD7
Kidney	UGT1A	15794	Ingel15794.RAW (F052998)	40S ribosomal protein S2 OS=Homo sapiens GN=RPS2 PE=1 SV=2	P15880	CP13_3_HomoSapiens_9606_20130509.fasta	31 325,2	100,0 %	7	9	9	0,0631%	29,0%	TYSYLTPDLWK	K	E	99,7 %	5,92	0	1	0	0	2	1 386,6941			66 719,2	247	257	Empty	true	H0YEN5,E9PQD7
Kidney	UGT1A	15794	Ingel15794.RAW (F052998)	Heterogeneous nuclear ribonucleoprotein H (Fragment) OS=Homo sapiens GN=HNRNPH1 PE=2 SV=1	E5RGH4	CP13_3_HomoSapiens_9606_20130509.fasta	11 180,6	100,0 %	2	2	2	0,0140%	17,0%	STGEAFVQFASQEIAEK	R	A	99,7 %	11,2	0	1	0	0	2	1 841,8916			16 869,1	74	90	Empty	true
Kidney	UGT1A	15794	Ingel15794.RAW (F052998)	Heterogeneous nuclear ribonucleoprotein H (Fragment) OS=Homo sapiens GN=HNRNPH1 PE=2 SV=1	E5RGH4	CP13_3_HomoSapiens_9606_20130509.fasta	11 180,6	100,0 %	2	2	2	0,0140%	17,0%	VHIEIGPDGR	?	?	99,7 %	2,59	0	1	0	0	2	1 092,5798			24 317,0	0	0	Empty	true	P52597
Kidney	UGT1A	15794	Ingel15794.RAW (F052998)	Q59EJ3_HUMAN Heat shock 70kDa protein 1A variant (Fragment) [Homo sapiens (Human) [9606]]	Q59EJ3	UR13_3_HomoSapiens_9606_20130403.fasta	77 497,3	100,0 %	2	2	2	0,0140%	7,62%	HWPFQVINDGDKPK	K	V	99,7 %	4,31	0	0	1	0	2	1 680,8495			22 108,7	157	170	Empty	true	P08107
Kidney	UGT1A	15794	Ingel15794.RAW (F052998)	Q59EJ3_HUMAN Heat shock 70kDa protein 1A variant (Fragment) [Homo sapiens (Human) [9606]]	Q59EJ3	UR13_3_HomoSapiens_9606_20130403.fasta	77 497,3	100,0 %	2	2	2	0,0140%	7,62%	IINEPTAAAIAYGLDR	R	T	99,7 %	10,7	0	1	0	0	2	1 687,9015			163809	240	255	Empty	true	P08107
Kidney	UGT1A	15794	Ingel15794.RAW (F052998)	Q59EJ3_HUMAN Heat shock 70kDa protein 1A variant (Fragment) [Homo sapiens (Human) [9606]]	Q59EJ3	UR13_3_HomoSapiens_9606_20130403.fasta	77 497,3	100,0 %	2	2	2	0,0140%	7,62%	TTPSYVAFTDTER	R	L	99,7 %	1,66	0	1	0	0	2	1 487,7013			3 198,34	105	117	Empty	false	B3KTV0,E9PN89,P11142,P08107,Q53HF2,Q53GZ6,P11142-2
Kidney	UGT1A	15794	Ingel15794.RAW (F052998)	Q59EJ3_HUMAN Heat shock 70kDa protein 1A variant (Fragment) [Homo sapiens (Human) [9606]]	Q59EJ3	UR13_3_HomoSapiens_9606_20130403.fasta	77 497,3	100,0 %	2	2	2	0,0140%	7,62%	VEIIANDQGNR	K	T	99,7 %	3,02	0	1	0	0	2	1 228,6281			16 184,4	94	104	Empty	false	B3KTV0,E9PN89,P11142,P08107,Q53HF2,P11021,Q53GZ6,P11142-2
Kidney	UGT1A	15794	Ingel15794.RAW (F052998)	Keratin, type II cytoskeletal 1 OS=Homo sapiens GN=KRT1 PE=1 SV=6	P04264	CP13_3_HomoSapiens_9606_20130509.fasta	66 040,3	100,0 %	28	33	37	0,259%	49,1%	AEAESLYQSKYEELQITAGR	K	H	99,7 %	2,06	0	0	1	0	2	2 286,1249			39 997,4	367	386	Empty	true	H6VRG1,H6VRG2,H6VRG3,H6VRG0,H6VRF8,H6VRF9
Kidney	UGT1A	15794	Ingel15794.RAW (F052998)	Keratin, type II cytoskeletal 1 OS=Homo sapiens GN=KRT1 PE=1 SV=6	P04264	CP13_3_HomoSapiens_9606_20130509.fasta	66 040,3	100,0 %	28	33	37	0,259%	49,1%	AQYEDIAQK	K	S	99,7 %	1,96	1	1	0	0	2	1 065,5212			663793	356	364	Empty	true	H6VRG1,H6VRG2,H6VRG3,H6VRG0,H6VRF8,H6VRF9
Kidney	UGT1A	15794	Ingel15794.RAW (F052998)	Keratin, type II cytoskeletal 1 OS=Homo sapiens GN=KRT1 PE=1 SV=6	P04264	CP13_3_HomoSapiens_9606_20130509.fasta	66 040,3	100,0 %	28	33	37	0,259%	49,1%	FASFIDKVR	Q	F	99,7 %	1,62	0	1	0	0	1	1 082,5993			46 708,2	191	199	Empty	true	F8VU64,P05787-2,P04259,P13647,F8VUG2,P35908,P05787
Kidney	UGT1A	15794	Ingel15794.RAW (F052998)	Keratin, type II cytoskeletal 1 OS=Homo sapiens GN=KRT1 PE=1 SV=6	P04264	CP13_3_HomoSapiens_9606_20130509.fasta	66 040,3	100,0 %	28	33	37	0,259%	49,1%	FLEQQNQVLQTK	R	W	99,7 %	5,52	0	1	0	0	2	1 475,7854			226238	200	211	Empty	true	H6VRG1,H6VRG2,H6VRG3,H6VRG0,P35908,H6VRF8,H6VRF9
Kidney	UGT1A	15794	Ingel15794.RAW (F052998)	Keratin, type II cytoskeletal 1 OS=Homo sapiens GN=KRT1 PE=1 SV=6	P04264	CP13_3_HomoSapiens_9606_20130509.fasta	66 040,3	100,0 %	28	33	37	0,259%	49,1%	FLEQQNQVLQTKWELLQQVDTSTR	R	T	99,7 %	7,59	0	0	1	0	2	2 932,5166			88 168,4	200	223	Empty	true	H6VRG1,H6VRG2,H6VRG3,H6VRG0,H6VRF8,H6VRF9
Kidney	UGT1A	15794	Ingel15794.RAW (F052998)	Keratin, type II cytoskeletal 1 OS=Homo sapiens GN=KRT1 PE=1 SV=6	P04264	CP13_3_HomoSapiens_9606_20130509.fasta	66 040,3	100,0 %	28	33	37	0,259%	49,1%	GGGGGGYGSGGSSYGSGGGSYGSGGGGGGGR	R	G	99,7 %	12,9	0	1	1	0	2	2 383,9523			117257	519	549	Empty	true	H6VRG1,H6VRG2,H6VRG3,H6VRG0,H6VRF8,H6VRF9
Kidney	UGT1A	15794	Ingel15794.RAW (F052998)	Keratin, type II cytoskeletal 1 OS=Homo sapiens GN=KRT1 PE=1 SV=6	P04264	CP13_3_HomoSapiens_9606_20130509.fasta	66 040,3	100,0 %	28	33	37	0,259%	49,1%	GSGGGSSGGSIGGR	R	G	99,7 %	5,28	0	2	0	0	2	1 092,5030			27 110,5	603	616	Empty	true	H6VRG1,H6VRG2,H6VRG3,H6VRG0,H6VRF8,H6VRF9
Kidney	UGT1A	15794	Ingel15794.RAW (F052998)	Keratin, type II cytoskeletal 1 OS=Homo sapiens GN=KRT1 PE=1 SV=6	P04264	CP13_3_HomoSapiens_9606_20130509.fasta	66 040,3	100,0 %	28	33	37	0,259%	49,1%	GSYGSGGSSYGSGGGSYGSGGGGGGHGSYGSGSSSGGYR	R	G	99,7 %	8,85	0	0	1	0	2	3 312,3083			72 109,3	550	588	Empty	true
Kidney	UGT1A	15794	Ingel15794.RAW (F052998)	Keratin, type II cytoskeletal 1 OS=Homo sapiens GN=KRT1 PE=1 SV=6	P04264	CP13_3_HomoSapiens_9606_20130509.fasta	66 040,3	100,0 %	28	33	37	0,259%	49,1%	LALDLEIATYR	K	T	99,7 %	4,89	0	1	0	0	2	1 277,7101			43 865,5	473	483	Empty	true	H6VRG1,H6VRG2,H6VRG3,P05787-2,H6VRG0,P05787,H6VRF8,H6VRF9,A8K4H3,Q7L4M3
Kidney	UGT1A	15794	Ingel15794.RAW (F052998)	Keratin, type II cytoskeletal 1 OS=Homo sapiens GN=KRT1 PE=1 SV=6	P04264	CP13_3_HomoSapiens_9606_20130509.fasta	66 040,3	100,0 %	28	33	37	0,259%	49,1%	LDNLQQEIDFLTALYQAELSQMQTQISETNVILSMDNNR	K	S	99,7 %	7,03	0	0	3	0	2	4 543,1972			115862	305	343	Empty	true	H6VRG1,H6VRG2,H6VRG3,H6VRG0,H6VRF8,H6VRF9
Kidney	UGT1A	15794	Ingel15794.RAW (F052998)	Keratin, type II cytoskeletal 1 OS=Homo sapiens GN=KRT1 PE=1 SV=6	P04264	CP13_3_HomoSapiens_9606_20130509.fasta	66 040,3	100,0 %	28	33	37	0,259%	49,1%	LDSELKNMQDMVEDYR	R	N	99,7 %	4,62	0	0	1	0	2	1 985,8945			23 518,0	252	267	Empty	true	H6VRG1,H6VRG2,H6VRG3,H6VRG0,H6VRF8,H6VRF9
Kidney	UGT1A	15794	Ingel15794.RAW (F052998)	Keratin, type II cytoskeletal 1 OS=Homo sapiens GN=KRT1 PE=1 SV=6	P04264	CP13_3_HomoSapiens_9606_20130509.fasta	66 040,3	100,0 %	28	33	37	0,259%	49,1%	LLRDYQELMNTK	R	L	99,7 %	3,92	0	1	0	0	2	1 523,7888			45 609,9	461	472	Empty	true	H6VRG1,H6VRG2,H6VRG3,H6VRG0,H6VRF8,H6VRF9
Kidney	UGT1A	15794	Ingel15794.RAW (F052998)	Keratin, type II cytoskeletal 1 OS=Homo sapiens GN=KRT1 PE=1 SV=6	P04264	CP13_3_HomoSapiens_9606_20130509.fasta	66 040,3	100,0 %	28	33	37	0,259%	49,1%	NKYEDEINKR	R	T	99,7 %	1,60	0	0	1	0	2	1 308,6543			29 323,8	268	277	Empty	true	P04259,F8VUG2,P05787,F8VU64,H6VRG1,H6VRG2,H6VRG3,P05787-2,P13647,H6VRG0,H6VRF8,A8K4H3,H6VRF9,Q7L4M3
Kidney	UGT1A	15794	Ingel15794.RAW (F052998)	Keratin, type II cytoskeletal 1 OS=Homo sapiens GN=KRT1 PE=1 SV=6	P04264	CP13_3_HomoSapiens_9606_20130509.fasta	66 040,3	100,0 %	28	33	37	0,259%	49,1%	QISNLQQSISDAEQR	K	G	99,7 %	5,70	0	1	0	0	2	1 716,8512			7 653,30	418	432	Empty	true	H6VRG1,H6VRG2,H6VRG3,H6VRG0,H6VRF8,H6VRF9
Kidney	UGT1A	15794	Ingel15794.RAW (F052998)	Keratin, type II cytoskeletal 1 OS=Homo sapiens GN=KRT1 PE=1 SV=6	P04264	CP13_3_HomoSapiens_9606_20130509.fasta	66 040,3	100,0 %	28	33	37	0,259%	49,1%	RVDQLKSDQSR	R	L	99,7 %	0,921	0	0	1	0	2	1 331,7027			4 700,51	241	251	Empty	true	H6VRG1,H6VRG2,H6VRG3,H6VRG0,H6VRF8,H6VRF9
Kidney	UGT1A	15794	Ingel15794.RAW (F052998)	Keratin, type II cytoskeletal 1 OS=Homo sapiens GN=KRT1 PE=1 SV=6	P04264	CP13_3_HomoSapiens_9606_20130509.fasta	66 040,3	100,0 %	28	33	37	0,259%	49,1%	SDQSRLDSELK	K	N	99,7 %	1,35	0	1	0	0	2	1 277,6333			75 989,5	247	257	Empty	true	H6VRG1,H6VRG2,H6VRG3,H6VRG0,H6VRF8,H6VRF9
Kidney	UGT1A	15794	Ingel15794.RAW (F052998)	Keratin, type II cytoskeletal 1 OS=Homo sapiens GN=KRT1 PE=1 SV=6	P04264	CP13_3_HomoSapiens_9606_20130509.fasta	66 040,3	100,0 %	28	33	37	0,259%	49,1%	SKAEAESLYQSK	K	Y	99,7 %	8,28	0	1	0	0	2	1 340,6692			15 731,7	365	376	Empty	true	H6VRG1,H6VRG2,H6VRG3,H6VRG0,H6VRF8,H6VRF9
Kidney	UGT1A	15794	Ingel15794.RAW (F052998)	Keratin, type II cytoskeletal 1 OS=Homo sapiens GN=KRT1 PE=1 SV=6	P04264	CP13_3_HomoSapiens_9606_20130509.fasta	66 040,3	100,0 %	28	33	37	0,259%	49,1%	SKAEAESLYQSKYEELQITAGR	K	H	99,7 %	5,22	0	0	1	0	2	2 501,2519			217024	365	386	Empty	true	H6VRG1,H6VRG2,H6VRG3,H6VRG0,H6VRF8,H6VRF9
Kidney	UGT1A	15794	Ingel15794.RAW (F052998)	Keratin, type II cytoskeletal 1 OS=Homo sapiens GN=KRT1 PE=1 SV=6	P04264	CP13_3_HomoSapiens_9606_20130509.fasta	66 040,3	100,0 %	28	33	37	0,259%	49,1%	SLDLDSIIAEVK	R	A	99,7 %	6,40	0	2	0	0	2	1 302,7153			847995	344	355	Empty	true	H6VRG1,H6VRG3,H6VRG0,H6VRF8,H6VRF9
Kidney	UGT1A	15794	Ingel15794.RAW (F052998)	Keratin, type II cytoskeletal 1 OS=Homo sapiens GN=KRT1 PE=1 SV=6	P04264	CP13_3_HomoSapiens_9606_20130509.fasta	66 040,3	100,0 %	28	33	37	0,259%	49,1%	SLDLDSIIAEVKAQYEDIAQK	R	S	99,7 %	14,4	0	1	0	0	2	2 349,2187			18 785,8	344	364	Empty	true	H6VRG1,H6VRG3,H6VRG0,H6VRF8,H6VRF9
Kidney	UGT1A	15794	Ingel15794.RAW (F052998)	Keratin, type II cytoskeletal 1 OS=Homo sapiens GN=KRT1 PE=1 SV=6	P04264	CP13_3_HomoSapiens_9606_20130509.fasta	66 040,3	100,0 %	28	33	37	0,259%	49,1%	SLNNQFASFIDK	K	V	99,7 %	6,03	0	1	0	0	2	1 383,6903			113329	186	197	Empty	true	H6VRG1,H6VRG2,H6VRG3,H6VRG0,H6VRF8,H6VRF9
Kidney	UGT1A	15794	Ingel15794.RAW (F052998)	Keratin, type II cytoskeletal 1 OS=Homo sapiens GN=KRT1 PE=1 SV=6	P04264	CP13_3_HomoSapiens_9606_20130509.fasta	66 040,3	100,0 %	28	33	37	0,259%	49,1%	SLNNQFASFIDKVR	K	F	99,7 %	6,27	0	1	0	0	2	1 638,8598			286705	186	199	Empty	true	H6VRG1,H6VRG2,H6VRG3,H6VRG0,H6VRF8,H6VRF9
Kidney	UGT1A	15794	Ingel15794.RAW (F052998)	Keratin, type II cytoskeletal 1 OS=Homo sapiens GN=KRT1 PE=1 SV=6	P04264	CP13_3_HomoSapiens_9606_20130509.fasta	66 040,3	100,0 %	28	33	37	0,259%	49,1%	SLVNLGGSK	R	S	99,7 %	0,000	1	1	0	0	2	874,4993			135512	66	74	Empty	true	H6VRG1,H6VRG2,H6VRG3,H6VRG0,H6VRF8
Kidney	UGT1A	15794	Ingel15794.RAW (F052998)	Keratin, type II cytoskeletal 1 OS=Homo sapiens GN=KRT1 PE=1 SV=6	P04264	CP13_3_HomoSapiens_9606_20130509.fasta	66 040,3	100,0 %	28	33	37	0,259%	49,1%	THNLEPYFESFINNLR	R	R	99,7 %	5,09	0	1	0	0	2	1 993,9766			42 185,2	224	239	Empty	true	H6VRG1,H6VRG2,H6VRG3,H6VRG0,H6VRF8,H6VRF9
Kidney	UGT1A	15794	Ingel15794.RAW (F052998)	Keratin, type II cytoskeletal 1 OS=Homo sapiens GN=KRT1 PE=1 SV=6	P04264	CP13_3_HomoSapiens_9606_20130509.fasta	66 040,3	100,0 %	28	33	37	0,259%	49,1%	TNAENEFVTIK	R	K	99,7 %	3,39	0	1	0	0	2	1 265,6372			27 848,3	278	288	Empty	true	H6VRG1,H6VRG2,H6VRG3,H6VRG0,H6VRF8,H6VRF9
Kidney	UGT1A	15794	Ingel15794.RAW (F052998)	Keratin, type II cytoskeletal 1 OS=Homo sapiens GN=KRT1 PE=1 SV=6	P04264	CP13_3_HomoSapiens_9606_20130509.fasta	66 040,3	100,0 %	28	33	37	0,259%	49,1%	TNAENEFVTIKK	R	D	99,7 %	7,52	0	1	0	0	2	1 393,7322			121941	278	289	Empty	true	H6VRG1,H6VRG2,H6VRG3,H6VRG0,H6VRF8,H6VRF9
Kidney	UGT1A	15794	Ingel15794.RAW (F052998)	Keratin, type II cytoskeletal 1 OS=Homo sapiens GN=KRT1 PE=1 SV=6	P04264	CP13_3_HomoSapiens_9606_20130509.fasta	66 040,3	100,0 %	28	33	37	0,259%	49,1%	WELLQQVDTSTR	K	T	99,7 %	7,85	0	3	0	0	2	1 475,7490			412261	212	223	Empty	true	H6VRG1,H6VRG2,H6VRG3,H6VRG0,H6VRF8,H6VRF9
Kidney	UGT1A	15794	Ingel15794.RAW (F052998)	Keratin, type II cytoskeletal 1 OS=Homo sapiens GN=KRT1 PE=1 SV=6	P04264	CP13_3_HomoSapiens_9606_20130509.fasta	66 040,3	100,0 %	28	33	37	0,259%	49,1%	YEELQITAGR	K	H	99,7 %	5,10	0	1	0	0	2	1 179,6005			86 755,1	377	386	Empty	true	H6VRG1,H6VRG2,H6VRG3,P04259,H6VRG0,H6VRF8,H6VRF9
Kidney	UGT1A	15794	Ingel15794.RAW (F052998)	Heterogeneous nuclear ribonucleoprotein M OS=Homo sapiens GN=HNRNPM PE=1 SV=3	P52272	CP13_3_HomoSapiens_9606_20130509.fasta	77 517,3	100,0 %	14	15	15	0,105%	25,9%	FGSGMNMGR	R	I	99,7 %	1,38	0	1	0	0	2	956,4077			9 353,92	363	371	Empty	true	M0R019,P52272-2
Kidney	UGT1A	15794	Ingel15794.RAW (F052998)	Heterogeneous nuclear ribonucleoprotein M OS=Homo sapiens GN=HNRNPM PE=1 SV=3	P52272	CP13_3_HomoSapiens_9606_20130509.fasta	77 517,3	100,0 %	14	15	15	0,105%	25,9%	GGNRFEPYANPTKR	R	Y	99,7 %	1,70	0	0	1	0	2	1 606,8085			8 029,93	57	70	Empty	true	M0R019,P52272-2
Kidney	UGT1A	15794	Ingel15794.RAW (F052998)	Heterogeneous nuclear ribonucleoprotein M OS=Homo sapiens GN=HNRNPM PE=1 SV=3	P52272	CP13_3_HomoSapiens_9606_20130509.fasta	77 517,3	100,0 %	14	15	15	0,105%	25,9%	GIGTVTFEQSIEAVQAISMFNGQLLFDRPMHVK	R	M	99,7 %	6,80	0	0	1	0	2	3 663,8665			4 372,17	245	277	Empty	true	M0R019,P52272-2
Kidney	UGT1A	15794	Ingel15794.RAW (F052998)	Heterogeneous nuclear ribonucleoprotein M OS=Homo sapiens GN=HNRNPM PE=1 SV=3	P52272	CP13_3_HomoSapiens_9606_20130509.fasta	77 517,3	100,0 %	14	15	15	0,105%	25,9%	MGAGLGHGMDR	R	V	99,7 %	2,25	0	1	0	0	2	1 101,4930			10 853,9	419	429	Empty	true	P52272-2
Kidney	UGT1A	15794	Ingel15794.RAW (F052998)	Heterogeneous nuclear ribonucleoprotein M OS=Homo sapiens GN=HNRNPM PE=1 SV=3	P52272	CP13_3_HomoSapiens_9606_20130509.fasta	77 517,3	100,0 %	14	15	15	0,105%	25,9%	MGAGMGFGLER	R	M	99,7 %	1,26	0	1	0	0	2	1 125,5181			13 901,7	486	496	Empty	true	P52272-2
Kidney	UGT1A	15794	Ingel15794.RAW (F052998)	Heterogeneous nuclear ribonucleoprotein M OS=Homo sapiens GN=HNRNPM PE=1 SV=3	P52272	CP13_3_HomoSapiens_9606_20130509.fasta	77 517,3	100,0 %	14	15	15	0,105%	25,9%	MGANNLER	R	M	98,7 %	0,000	0	1	0	0	2	904,4305			1 185,60	558	565	Empty	true	P52272-2
Kidney	UGT1A	15794	Ingel15794.RAW (F052998)	Heterogeneous nuclear ribonucleoprotein M OS=Homo sapiens GN=HNRNPM PE=1 SV=3	P52272	CP13_3_HomoSapiens_9606_20130509.fasta	77 517,3	100,0 %	14	15	15	0,105%	25,9%	MGGMEGPFGGGMENMGR	K	F	99,7 %	8,72	0	1	0	0	2	1 714,6807			6 802,05	346	362	Empty	true	P52272-2
Kidney	UGT1A	15794	Ingel15794.RAW (F052998)	Heterogeneous nuclear ribonucleoprotein M OS=Homo sapiens GN=HNRNPM PE=1 SV=3	P52272	CP13_3_HomoSapiens_9606_20130509.fasta	77 517,3	100,0 %	14	15	15	0,105%	25,9%	MGLAMGGGGGASFDR	R	A	99,7 %	7,59	0	1	0	0	2	1 383,6146			24 888,9	607	621	Empty	true	P52272-2
Kidney	UGT1A	15794	Ingel15794.RAW (F052998)	Heterogeneous nuclear ribonucleoprotein M OS=Homo sapiens GN=HNRNPM PE=1 SV=3	P52272	CP13_3_HomoSapiens_9606_20130509.fasta	77 517,3	100,0 %	14	15	15	0,105%	25,9%	MGLVMDR	R	M	98,8 %	1,70	0	1	0	0	2	821,4009			9 375,76	437	443	Empty	true	P52272-2
Kidney	UGT1A	15794	Ingel15794.RAW (F052998)	Heterogeneous nuclear ribonucleoprotein M OS=Homo sapiens GN=HNRNPM PE=1 SV=3	P52272	CP13_3_HomoSapiens_9606_20130509.fasta	77 517,3	100,0 %	14	15	15	0,105%	25,9%	MGPAMGPALGAGIER	R	M	99,7 %	6,28	0	2	0	0	2	1 427,7136			48 152,8	592	606	Empty	true	P52272-2
Kidney	UGT1A	15794	Ingel15794.RAW (F052998)	Heterogeneous nuclear ribonucleoprotein M OS=Homo sapiens GN=HNRNPM PE=1 SV=3	P52272	CP13_3_HomoSapiens_9606_20130509.fasta	77 517,3	100,0 %	14	15	15	0,105%	25,9%	MGPLGLDHMASSIER	R	M	99,7 %	12,3	0	1	0	0	2	1 613,7776			48 439,5	457	471	Empty	true	P52272-2
Kidney	UGT1A	15794	Ingel15794.RAW (F052998)	Heterogeneous nuclear ribonucleoprotein M OS=Homo sapiens GN=HNRNPM PE=1 SV=3	P52272	CP13_3_HomoSapiens_9606_20130509.fasta	77 517,3	100,0 %	14	15	15	0,105%	25,9%	MGPVMDR	R	M	98,8 %	2,72	0	1	0	0	2	805,3696			23 415,0	544	550	Empty	true	P52272-2
Kidney	UGT1A	15794	Ingel15794.RAW (F052998)	Heterogeneous nuclear ribonucleoprotein M OS=Homo sapiens GN=HNRNPM PE=1 SV=3	P52272	CP13_3_HomoSapiens_9606_20130509.fasta	77 517,3	100,0 %	14	15	15	0,105%	25,9%	MVPAGMGAGLER	R	M	99,7 %	2,89	0	1	0	0	2	1 188,5865			89 908,1	532	543	Empty	true	P52272-2
Kidney	UGT1A	15794	Ingel15794.RAW (F052998)	Heterogeneous nuclear ribonucleoprotein M OS=Homo sapiens GN=HNRNPM PE=1 SV=3	P52272	CP13_3_HomoSapiens_9606_20130509.fasta	77 517,3	100,0 %	14	15	15	0,105%	25,9%	QGGGGGGGSVPGIER	K	M	99,7 %	7,96	0	1	0	0	2	1 284,6294			25 120,1	389	403	Empty	true	M0R019,P52272-2
Kidney	UGT1A	15794	Ingel15794.RAW (F052998)	Desmoplakin OS=Homo sapiens GN=DSP PE=1 SV=3	D7RX09,P15924,P15924-2	CP13_3_HomoSapiens_9606_20130509.fasta,UR13_3_HomoSapiens_9606_20130403.fasta	260 126,5	100,0 %	2	2	2	0,0140%	1,57%	IGLVRPGTALELLEAQAATGFIVDPVSNLR	K	L	99,7 %	6,59	0	0	1	0	2	3 120,7419			2 776,95	1681	1710	Empty	true
Kidney	UGT1A	15794	Ingel15794.RAW (F052998)	Desmoplakin OS=Homo sapiens GN=DSP PE=1 SV=3	D7RX09,P15924,P15924-2	CP13_3_HomoSapiens_9606_20130509.fasta,UR13_3_HomoSapiens_9606_20130403.fasta	260 126,5	100,0 %	2	2	2	0,0140%	1,57%	LLEAQIATGGIIDPK	R	E	99,7 %	9,00	0	1	0	0	2	1 538,8792			8 741,00	1768	1782	Empty	true
Kidney	UGT1A	15794	Ingel15794.RAW (F052998)	Desmoplakin OS=Homo sapiens GN=DSP PE=1 SV=3	D7RX09,P15924,P15924-2	CP13_3_HomoSapiens_9606_20130509.fasta,UR13_3_HomoSapiens_9606_20130403.fasta	260 126,5	100,0 %	2	2	2	0,0140%	1,57%	IGLVRPGTALELLEAQAATGFIVDPVSNLR	K	L	99,7 %	6,59	0	0	1	0	2	3 120,7419			2 776,95	1681	1710	Empty	true
Kidney	UGT1A	15794	Ingel15794.RAW (F052998)	Desmoplakin OS=Homo sapiens GN=DSP PE=1 SV=3	D7RX09,P15924,P15924-2	CP13_3_HomoSapiens_9606_20130509.fasta,UR13_3_HomoSapiens_9606_20130403.fasta	260 126,5	100,0 %	2	2	2	0,0140%	1,57%	LLEAQIATGGIIDPK	R	E	99,7 %	9,00	0	1	0	0	2	1 538,8792			8 741,00	1768	1782	Empty	true
Kidney	UGT1A	15794	Ingel15794.RAW (F052998)	Keratin, type I cytoskeletal 10 OS=Homo sapiens GN=KRT10 PE=1 SV=6	P13645	CP13_3_HomoSapiens_9606_20130509.fasta	58 828,8	100,0 %	15	23	25	0,175%	32,9%	ALEESNYELEGK	R	I	99,7 %	5,96	0	2	0	0	2	1 381,6482			268229	166	177	Empty	true
Kidney	UGT1A	15794	Ingel15794.RAW (F052998)	Keratin, type I cytoskeletal 10 OS=Homo sapiens GN=KRT10 PE=1 SV=6	P13645	CP13_3_HomoSapiens_9606_20130509.fasta	58 828,8	100,0 %	15	23	25	0,175%	32,9%	DAEAWFNEK	K	S	99,7 %	1,85	1	1	0	0	2	1 109,4898			605681	335	343	Empty	true
Kidney	UGT1A	15794	Ingel15794.RAW (F052998)	Keratin, type I cytoskeletal 10 OS=Homo sapiens GN=KRT10 PE=1 SV=6	P13645	CP13_3_HomoSapiens_9606_20130509.fasta	58 828,8	100,0 %	15	23	25	0,175%	32,9%	GSLGGGFSSGGFSGGSFSR	K	G	99,7 %	11,0	0	2	0	0	2	1 707,7722			57 308,8	41	59	Empty	true
Kidney	UGT1A	15794	Ingel15794.RAW (F052998)	Keratin, type I cytoskeletal 10 OS=Homo sapiens GN=KRT10 PE=1 SV=6	P13645	CP13_3_HomoSapiens_9606_20130509.fasta	58 828,8	100,0 %	15	23	25	0,175%	32,9%	LAADDFR	R	L	98,8 %	1,47	0	1	0	0	2	807,3996			61 691,6	229	235	Empty	true	B2RA03,K7ENW6,P02533,P05783,P08779,I6L965,F8VZY9
Kidney	UGT1A	15794	Ingel15794.RAW (F052998)	Keratin, type I cytoskeletal 10 OS=Homo sapiens GN=KRT10 PE=1 SV=6	P13645	CP13_3_HomoSapiens_9606_20130509.fasta	58 828,8	100,0 %	15	23	25	0,175%	32,9%	LKYENEVALR	R	Q	99,7 %	1,85	0	1	0	0	2	1 234,6790			101586	236	245	Empty	true
Kidney	UGT1A	15794	Ingel15794.RAW (F052998)	Keratin, type I cytoskeletal 10 OS=Homo sapiens GN=KRT10 PE=1 SV=6	P13645	CP13_3_HomoSapiens_9606_20130509.fasta	58 828,8	100,0 %	15	23	25	0,175%	32,9%	NVSTGDVNVEMNAAPGVDLTQLLNNMR	R	S	99,7 %	14,0	0	1	2	0	2	2 872,3929			265737	296	322	Empty	true
Kidney	UGT1A	15794	Ingel15794.RAW (F052998)	Keratin, type I cytoskeletal 10 OS=Homo sapiens GN=KRT10 PE=1 SV=6	P13645	CP13_3_HomoSapiens_9606_20130509.fasta	58 828,8	100,0 %	15	23	25	0,175%	32,9%	SLLEGEGSSGGGGR	R	G	99,7 %	2,23	0	1	0	0	2	1 262,5973			6 533,88	451	464	Empty	true
Kidney	UGT1A	15794	Ingel15794.RAW (F052998)	Keratin, type I cytoskeletal 10 OS=Homo sapiens GN=KRT10 PE=1 SV=6	P13645	CP13_3_HomoSapiens_9606_20130509.fasta	58 828,8	100,0 %	15	23	25	0,175%	32,9%	SQYEQLAEQNRK	R	D	99,7 %	7,92	0	1	1	0	2	1 493,7343			596437	323	334	Empty	true
Kidney	UGT1A	15794	Ingel15794.RAW (F052998)	Keratin, type I cytoskeletal 10 OS=Homo sapiens GN=KRT10 PE=1 SV=6	P13645	CP13_3_HomoSapiens_9606_20130509.fasta	58 828,8	100,0 %	15	23	25	0,175%	32,9%	SSSSGSVGESSSKGP	K	R	99,7 %	5,70	0	1	0	0	1	1 339,5971			19 756,9	568	582	Empty	true
Kidney	UGT1A	15794	Ingel15794.RAW (F052998)	Keratin, type I cytoskeletal 10 OS=Homo sapiens GN=KRT10 PE=1 SV=6	P13645	CP13_3_HomoSapiens_9606_20130509.fasta	58 828,8	100,0 %	15	23	25	0,175%	32,9%	TIDDLKNQILNLTTDNANILLQIDNAR	K	L	99,7 %	12,4	0	1	2	0	2	3 052,6278			202414	202	228	Empty	true
Kidney	UGT1A	15794	Ingel15794.RAW (F052998)	Keratin, type I cytoskeletal 10 OS=Homo sapiens GN=KRT10 PE=1 SV=6	P13645	CP13_3_HomoSapiens_9606_20130509.fasta	58 828,8	100,0 %	15	23	25	0,175%	32,9%	VLDELTLTK	R	A	99,7 %	2,66	0	1	0	0	2	1 031,5985			25 081,8	258	266	Empty	true
Kidney	UGT1A	15794	Ingel15794.RAW (F052998)	Keratin, type I cytoskeletal 10 OS=Homo sapiens GN=KRT10 PE=1 SV=6	P13645	CP13_3_HomoSapiens_9606_20130509.fasta	58 828,8	100,0 %	15	23	25	0,175%	32,9%	VLDELTLTKADLEMQIESLTEELAYLK	R	K	98,5 %	1,54	0	0	1	0	2	3 109,6118			2 396,39	258	284	Empty	true
Kidney	UGT1A	15794	Ingel15794.RAW (F052998)	Keratin, type I cytoskeletal 10 OS=Homo sapiens GN=KRT10 PE=1 SV=6	P13645	CP13_3_HomoSapiens_9606_20130509.fasta	58 828,8	100,0 %	15	23	25	0,175%	32,9%	VLDELTLTKADLEMQIESLTEELAYLKK	R	N	99,7 %	1,72	0	0	2	0	2	3 252,7177			5 488,16	258	285	Empty	true
Kidney	UGT1A	15794	Ingel15794.RAW (F052998)	Keratin, type I cytoskeletal 10 OS=Homo sapiens GN=KRT10 PE=1 SV=6	P13645	CP13_3_HomoSapiens_9606_20130509.fasta	58 828,8	100,0 %	15	23	25	0,175%	32,9%	VTMQNLNDR	K	L	99,7 %	2,96	0	2	0	0	2	1 090,5310			274728	148	156	Empty	true	K7ENW6,P02533,P08779
Kidney	UGT1A	15794	Ingel15794.RAW (F052998)	Keratin, type I cytoskeletal 10 OS=Homo sapiens GN=KRT10 PE=1 SV=6	P13645	CP13_3_HomoSapiens_9606_20130509.fasta	58 828,8	100,0 %	15	23	25	0,175%	32,9%	YYKTIDDLKNQILNLTTDNANILLQIDNAR	K	L	99,7 %	6,34	0	0	1	0	2	3 506,8494			2 676,65	199	228	Empty	true
Kidney	UGT1A	15794	Ingel15794.RAW (F052998)	Keratin, type I cytoskeletal 18 OS=Homo sapiens GN=KRT18 PE=1 SV=2	B2RA03,F8VZY9,I6L965,P05783	CP13_3_HomoSapiens_9606_20130509.fasta,UR13_3_HomoSapiens_9606_20130403.fasta	48 059,0	100,0 %	2	2	2	0,0140%	6,51%	AQYDELAR	R	K	99,4 %	1,41	0	1	0	0	2	965,4687			18 149,0	254	261	Empty	true
Kidney	UGT1A	15794	Ingel15794.RAW (F052998)	Keratin, type I cytoskeletal 18 OS=Homo sapiens GN=KRT18 PE=1 SV=2	B2RA03,F8VZY9,I6L965,P05783	CP13_3_HomoSapiens_9606_20130509.fasta,UR13_3_HomoSapiens_9606_20130403.fasta	48 059,0	100,0 %	2	2	2	0,0140%	6,51%	LAADDFR	R	V	98,8 %	1,47	0	1	0	0	2	807,3996			61 691,6	159	165	Empty	false	P13645,K7ENW6,P02533,P08779
Kidney	UGT1A	15794	Ingel15794.RAW (F052998)	Keratin, type I cytoskeletal 18 OS=Homo sapiens GN=KRT18 PE=1 SV=2	B2RA03,F8VZY9,I6L965,P05783	CP13_3_HomoSapiens_9606_20130509.fasta,UR13_3_HomoSapiens_9606_20130403.fasta	48 059,0	100,0 %	2	2	2	0,0140%	6,51%	TVQSLEIDLDSMR	R	N	99,7 %	4,74	0	1	0	0	2	1 506,7470			9 032,41	302	314	Empty	true
Kidney	UGT1A	15794	Ingel15794.RAW (F052998)	Keratin, type I cytoskeletal 18 OS=Homo sapiens GN=KRT18 PE=1 SV=2	B2RA03,F8VZY9,I6L965,P05783	CP13_3_HomoSapiens_9606_20130509.fasta,UR13_3_HomoSapiens_9606_20130403.fasta	48 059,0	100,0 %	2	2	2	0,0140%	6,51%	AQYDELAR	R	K	99,4 %	1,41	0	1	0	0	2	965,4687			18 149,0	254	261	Empty	true
Kidney	UGT1A	15794	Ingel15794.RAW (F052998)	Keratin, type I cytoskeletal 18 OS=Homo sapiens GN=KRT18 PE=1 SV=2	B2RA03,F8VZY9,I6L965,P05783	CP13_3_HomoSapiens_9606_20130509.fasta,UR13_3_HomoSapiens_9606_20130403.fasta	48 059,0	100,0 %	2	2	2	0,0140%	6,51%	LAADDFR	R	V	98,8 %	1,47	0	1	0	0	2	807,3996			61 691,6	159	165	Empty	false	P13645,K7ENW6,P02533,P08779
Kidney	UGT1A	15794	Ingel15794.RAW (F052998)	Keratin, type I cytoskeletal 18 OS=Homo sapiens GN=KRT18 PE=1 SV=2	B2RA03,F8VZY9,I6L965,P05783	CP13_3_HomoSapiens_9606_20130509.fasta,UR13_3_HomoSapiens_9606_20130403.fasta	48 059,0	100,0 %	2	2	2	0,0140%	6,51%	TVQSLEIDLDSMR	R	N	99,7 %	4,74	0	1	0	0	2	1 506,7470			9 032,41	302	314	Empty	true
Kidney	UGT1A	15794	Ingel15794.RAW (F052998)	Keratin, type I cytoskeletal 18 OS=Homo sapiens GN=KRT18 PE=1 SV=2	B2RA03,F8VZY9,I6L965,P05783	CP13_3_HomoSapiens_9606_20130509.fasta,UR13_3_HomoSapiens_9606_20130403.fasta	48 059,0	100,0 %	2	2	2	0,0140%	6,51%	AQYDELAR	R	K	99,4 %	1,41	0	1	0	0	2	965,4687			18 149,0	254	261	Empty	true
Kidney	UGT1A	15794	Ingel15794.RAW (F052998)	Keratin, type I cytoskeletal 18 OS=Homo sapiens GN=KRT18 PE=1 SV=2	B2RA03,F8VZY9,I6L965,P05783	CP13_3_HomoSapiens_9606_20130509.fasta,UR13_3_HomoSapiens_9606_20130403.fasta	48 059,0	100,0 %	2	2	2	0,0140%	6,51%	LAADDFR	R	V	98,8 %	1,47	0	1	0	0	2	807,3996			61 691,6	159	165	Empty	false	P13645,K7ENW6,P02533,P08779
Kidney	UGT1A	15794	Ingel15794.RAW (F052998)	Keratin, type I cytoskeletal 18 OS=Homo sapiens GN=KRT18 PE=1 SV=2	B2RA03,F8VZY9,I6L965,P05783	CP13_3_HomoSapiens_9606_20130509.fasta,UR13_3_HomoSapiens_9606_20130403.fasta	48 059,0	100,0 %	2	2	2	0,0140%	6,51%	TVQSLEIDLDSMR	R	N	99,7 %	4,74	0	1	0	0	2	1 506,7470			9 032,41	302	314	Empty	true
Kidney	UGT1A	15794	Ingel15794.RAW (F052998)	Keratin, type I cytoskeletal 18 OS=Homo sapiens GN=KRT18 PE=1 SV=2	B2RA03,F8VZY9,I6L965,P05783	CP13_3_HomoSapiens_9606_20130509.fasta,UR13_3_HomoSapiens_9606_20130403.fasta	48 059,0	100,0 %	2	2	2	0,0140%	6,51%	AQYDELAR	R	K	99,4 %	1,41	0	1	0	0	2	965,4687			18 149,0	254	261	Empty	true
Kidney	UGT1A	15794	Ingel15794.RAW (F052998)	Keratin, type I cytoskeletal 18 OS=Homo sapiens GN=KRT18 PE=1 SV=2	B2RA03,F8VZY9,I6L965,P05783	CP13_3_HomoSapiens_9606_20130509.fasta,UR13_3_HomoSapiens_9606_20130403.fasta	48 059,0	100,0 %	2	2	2	0,0140%	6,51%	LAADDFR	R	V	98,8 %	1,47	0	1	0	0	2	807,3996			61 691,6	159	165	Empty	false	P13645,K7ENW6,P02533,P08779
Kidney	UGT1A	15794	Ingel15794.RAW (F052998)	Keratin, type I cytoskeletal 18 OS=Homo sapiens GN=KRT18 PE=1 SV=2	B2RA03,F8VZY9,I6L965,P05783	CP13_3_HomoSapiens_9606_20130509.fasta,UR13_3_HomoSapiens_9606_20130403.fasta	48 059,0	100,0 %	2	2	2	0,0140%	6,51%	TVQSLEIDLDSMR	R	N	99,7 %	4,74	0	1	0	0	2	1 506,7470			9 032,41	302	314	Empty	true
Kidney	UGT1A	15794	Ingel15794.RAW (F052998)	60S ribosomal protein L8 OS=Homo sapiens GN=RPL8 PE=1 SV=2	E9PKU4,E9PKZ0,P62917	CP13_3_HomoSapiens_9606_20130509.fasta	28 024,8	100,0 %	2	2	2	0,0140%	8,95%	AVVGVVAGGGR	R	I	99,7 %	4,39	0	1	0	0	2	941,5527			53 906,3	164	174	Empty	true	E9PIZ3
Kidney	UGT1A	15794	Ingel15794.RAW (F052998)	60S ribosomal protein L8 OS=Homo sapiens GN=RPL8 PE=1 SV=2	E9PKU4,E9PKZ0,P62917	CP13_3_HomoSapiens_9606_20130509.fasta	28 024,8	100,0 %	2	2	2	0,0140%	8,95%	GIVKDIIHDPGR	K	G	99,7 %	3,01	0	0	1	0	2	1 319,7433			56 173,8	43	54	Empty	true
Kidney	UGT1A	15794	Ingel15794.RAW (F052998)	Isoform 5 of Clusterin OS=Homo sapiens GN=CLU	P10909-5	CP13_3_HomoSapiens_9606_20130509.fasta	53 643,3	100,0 %	2	2	2	0,0140%	6,09%	ELDESLQVAER	R	L	99,7 %	1,38	0	1	0	0	2	1 288,6380			6 310,81	337	347	Empty	true	P10909-4,P10909-3,P10909-2,P10909,E7ETA7
Kidney	UGT1A	15794	Ingel15794.RAW (F052998)	Isoform 5 of Clusterin OS=Homo sapiens GN=CLU	P10909-5	CP13_3_HomoSapiens_9606_20130509.fasta	53 643,3	100,0 %	2	2	2	0,0140%	6,09%	LFDSDPITVTVPVEVSR	K	K	99,7 %	9,40	0	1	0	0	2	1 873,9907			101949	420	436	Empty	true	P10909-4,P10909-3,P10909-2,P10909,E7ETA7
Kidney	UGT1A	15794	Ingel15794.RAW (F052998)	Keratin, type I cytoskeletal 9 OS=Homo sapiens GN=KRT9 PE=1 SV=3	K7EQQ3,P35527	CP13_3_HomoSapiens_9606_20130509.fasta	62 065,9	100,0 %	13	17	26	0,182%	42,9%	DIENQYETQITQIEHEVSSSGQEVQSSAK	K	E	99,7 %	7,72	0	0	1	0	2	3 265,4981			210366	340	368	Empty	true
Kidney	UGT1A	15794	Ingel15794.RAW (F052998)	Keratin, type I cytoskeletal 9 OS=Homo sapiens GN=KRT9 PE=1 SV=3	K7EQQ3,P35527	CP13_3_HomoSapiens_9606_20130509.fasta	62 065,9	100,0 %	13	17	26	0,182%	42,9%	FSSSSGYGGGSSR	R	V	99,7 %	6,40	0	7	0	0	2	1 235,5286			211463	47	59	Empty	true
Kidney	UGT1A	15794	Ingel15794.RAW (F052998)	Keratin, type I cytoskeletal 9 OS=Homo sapiens GN=KRT9 PE=1 SV=3	K7EQQ3,P35527	CP13_3_HomoSapiens_9606_20130509.fasta	62 065,9	100,0 %	13	17	26	0,182%	42,9%	GGGGSFGYSYGGGSGGGFSASSLGGGFGGGSR	R	G	99,7 %	15,5	0	1	1	0	2	2 705,1614			128054	64	95	Empty	true
Kidney	UGT1A	15794	Ingel15794.RAW (F052998)	Keratin, type I cytoskeletal 9 OS=Homo sapiens GN=KRT9 PE=1 SV=3	K7EQQ3,P35527	CP13_3_HomoSapiens_9606_20130509.fasta	62 065,9	100,0 %	13	17	26	0,182%	42,9%	GGSGGSHGGGSGFGGESGGSYGGGEEASGSGGGYGGGSGK	R	S	99,7 %	9,05	0	0	1	0	2	3 223,2821			43 898,2	580	619	Empty	true
Kidney	UGT1A	15794	Ingel15794.RAW (F052998)	Keratin, type I cytoskeletal 9 OS=Homo sapiens GN=KRT9 PE=1 SV=3	K7EQQ3,P35527	CP13_3_HomoSapiens_9606_20130509.fasta	62 065,9	100,0 %	13	17	26	0,182%	42,9%	GGSGGSYGGGGSGGGYGGGSGSR	R	G	99,7 %	6,36	0	2	0	0	2	1 791,7280			78 695,8	491	513	Empty	true
Kidney	UGT1A	15794	Ingel15794.RAW (F052998)	Keratin, type I cytoskeletal 9 OS=Homo sapiens GN=KRT9 PE=1 SV=3	K7EQQ3,P35527	CP13_3_HomoSapiens_9606_20130509.fasta	62 065,9	100,0 %	13	17	26	0,182%	42,9%	HGVQELEIELQSQLSK	R	K	99,7 %	13,1	0	1	1	0	2	1 837,9656			67 613,0	375	390	Empty	true
Kidney	UGT1A	15794	Ingel15794.RAW (F052998)	Keratin, type I cytoskeletal 9 OS=Homo sapiens GN=KRT9 PE=1 SV=3	K7EQQ3,P35527	CP13_3_HomoSapiens_9606_20130509.fasta	62 065,9	100,0 %	13	17	26	0,182%	42,9%	IKFEMEQNLR	R	Q	99,7 %	3,06	0	1	0	0	2	1 307,6777			66 902,4	241	250	Empty	true
Kidney	UGT1A	15794	Ingel15794.RAW (F052998)	Keratin, type I cytoskeletal 9 OS=Homo sapiens GN=KRT9 PE=1 SV=3	K7EQQ3,P35527	CP13_3_HomoSapiens_9606_20130509.fasta	62 065,9	100,0 %	13	17	26	0,182%	42,9%	NYSPYYNTIDDLKDQIVDLTVGNNK	K	T	99,7 %	10,5	0	1	1	0	2	2 902,4108			168555	200	224	Empty	true
Kidney	UGT1A	15794	Ingel15794.RAW (F052998)	Keratin, type I cytoskeletal 9 OS=Homo sapiens GN=KRT9 PE=1 SV=3	K7EQQ3,P35527	CP13_3_HomoSapiens_9606_20130509.fasta	62 065,9	100,0 %	13	17	26	0,182%	42,9%	QGVDADINGLR	R	Q	99,7 %	4,89	0	1	0	0	2	1 157,5911			225481	251	261	Empty	true
Kidney	UGT1A	15794	Ingel15794.RAW (F052998)	Keratin, type I cytoskeletal 9 OS=Homo sapiens GN=KRT9 PE=1 SV=3	K7EQQ3,P35527	CP13_3_HomoSapiens_9606_20130509.fasta	62 065,9	100,0 %	13	17	26	0,182%	42,9%	QVLDNLTMEKSDLEMQYETLQEELMALK	R	K	99,7 %	2,80	0	0	2	0	2	3 359,5948			10 429,7	262	289	Empty	true
Kidney	UGT1A	15794	Ingel15794.RAW (F052998)	Keratin, type I cytoskeletal 9 OS=Homo sapiens GN=KRT9 PE=1 SV=3	K7EQQ3,P35527	CP13_3_HomoSapiens_9606_20130509.fasta	62 065,9	100,0 %	13	17	26	0,182%	42,9%	SGGGGGGGLGSGGSIR	R	S	99,7 %	7,35	0	2	0	0	2	1 232,5981			125945	14	29	Empty	true
Kidney	UGT1A	15794	Ingel15794.RAW (F052998)	Keratin, type I cytoskeletal 9 OS=Homo sapiens GN=KRT9 PE=1 SV=3	K7EQQ3,P35527	CP13_3_HomoSapiens_9606_20130509.fasta	62 065,9	100,0 %	13	17	26	0,182%	42,9%	STMQELNSR	K	L	99,7 %	2,07	0	2	0	0	2	1 065,4993			48 341,5	155	163	Empty	true
Kidney	UGT1A	15794	Ingel15794.RAW (F052998)	Keratin, type I cytoskeletal 9 OS=Homo sapiens GN=KRT9 PE=1 SV=3	K7EQQ3,P35527	CP13_3_HomoSapiens_9606_20130509.fasta	62 065,9	100,0 %	13	17	26	0,182%	42,9%	TLNDMRQEYEQLIAK	K	N	99,7 %	3,57	0	1	0	0	2	1 851,9271			36 017,9	322	336	Empty	true
Kidney	UGT1A	15794	Ingel15794.RAW (F052998)	Keratin, type I cytoskeletal 9 OS=Homo sapiens GN=KRT9 PE=1 SV=3	K7EQQ3,P35527	CP13_3_HomoSapiens_9606_20130509.fasta	62 065,9	100,0 %	13	17	26	0,182%	42,9%	DIENQYETQITQIEHEVSSSGQEVQSSAK	K	E	99,7 %	7,72	0	0	1	0	2	3 265,4981			210366	340	368	Empty	true
Kidney	UGT1A	15794	Ingel15794.RAW (F052998)	Keratin, type I cytoskeletal 9 OS=Homo sapiens GN=KRT9 PE=1 SV=3	K7EQQ3,P35527	CP13_3_HomoSapiens_9606_20130509.fasta	62 065,9	100,0 %	13	17	26	0,182%	42,9%	FSSSSGYGGGSSR	R	V	99,7 %	6,40	0	7	0	0	2	1 235,5286			211463	47	59	Empty	true
Kidney	UGT1A	15794	Ingel15794.RAW (F052998)	Keratin, type I cytoskeletal 9 OS=Homo sapiens GN=KRT9 PE=1 SV=3	K7EQQ3,P35527	CP13_3_HomoSapiens_9606_20130509.fasta	62 065,9	100,0 %	13	17	26	0,182%	42,9%	GGGGSFGYSYGGGSGGGFSASSLGGGFGGGSR	R	G	99,7 %	15,5	0	1	1	0	2	2 705,1614			128054	64	95	Empty	true
Kidney	UGT1A	15794	Ingel15794.RAW (F052998)	Keratin, type I cytoskeletal 9 OS=Homo sapiens GN=KRT9 PE=1 SV=3	K7EQQ3,P35527	CP13_3_HomoSapiens_9606_20130509.fasta	62 065,9	100,0 %	13	17	26	0,182%	42,9%	GGSGGSHGGGSGFGGESGGSYGGGEEASGSGGGYGGGSGK	R	S	99,7 %	9,05	0	0	1	0	2	3 223,2821			43 898,2	580	619	Empty	true
Kidney	UGT1A	15794	Ingel15794.RAW (F052998)	Keratin, type I cytoskeletal 9 OS=Homo sapiens GN=KRT9 PE=1 SV=3	K7EQQ3,P35527	CP13_3_HomoSapiens_9606_20130509.fasta	62 065,9	100,0 %	13	17	26	0,182%	42,9%	GGSGGSYGGGGSGGGYGGGSGSR	R	G	99,7 %	6,36	0	2	0	0	2	1 791,7280			78 695,8	491	513	Empty	true
Kidney	UGT1A	15794	Ingel15794.RAW (F052998)	Keratin, type I cytoskeletal 9 OS=Homo sapiens GN=KRT9 PE=1 SV=3	K7EQQ3,P35527	CP13_3_HomoSapiens_9606_20130509.fasta	62 065,9	100,0 %	13	17	26	0,182%	42,9%	HGVQELEIELQSQLSK	R	K	99,7 %	13,1	0	1	1	0	2	1 837,9656			67 613,0	375	390	Empty	true
Kidney	UGT1A	15794	Ingel15794.RAW (F052998)	Keratin, type I cytoskeletal 9 OS=Homo sapiens GN=KRT9 PE=1 SV=3	K7EQQ3,P35527	CP13_3_HomoSapiens_9606_20130509.fasta	62 065,9	100,0 %	13	17	26	0,182%	42,9%	IKFEMEQNLR	R	Q	99,7 %	3,06	0	1	0	0	2	1 307,6777			66 902,4	241	250	Empty	true
Kidney	UGT1A	15794	Ingel15794.RAW (F052998)	Keratin, type I cytoskeletal 9 OS=Homo sapiens GN=KRT9 PE=1 SV=3	K7EQQ3,P35527	CP13_3_HomoSapiens_9606_20130509.fasta	62 065,9	100,0 %	13	17	26	0,182%	42,9%	NYSPYYNTIDDLKDQIVDLTVGNNK	K	T	99,7 %	10,5	0	1	1	0	2	2 902,4108			168555	200	224	Empty	true
Kidney	UGT1A	15794	Ingel15794.RAW (F052998)	Keratin, type I cytoskeletal 9 OS=Homo sapiens GN=KRT9 PE=1 SV=3	K7EQQ3,P35527	CP13_3_HomoSapiens_9606_20130509.fasta	62 065,9	100,0 %	13	17	26	0,182%	42,9%	QGVDADINGLR	R	Q	99,7 %	4,89	0	1	0	0	2	1 157,5911			225481	251	261	Empty	true
Kidney	UGT1A	15794	Ingel15794.RAW (F052998)	Keratin, type I cytoskeletal 9 OS=Homo sapiens GN=KRT9 PE=1 SV=3	K7EQQ3,P35527	CP13_3_HomoSapiens_9606_20130509.fasta	62 065,9	100,0 %	13	17	26	0,182%	42,9%	QVLDNLTMEKSDLEMQYETLQEELMALK	R	K	99,7 %	2,80	0	0	2	0	2	3 359,5948			10 429,7	262	289	Empty	true
Kidney	UGT1A	15794	Ingel15794.RAW (F052998)	Keratin, type I cytoskeletal 9 OS=Homo sapiens GN=KRT9 PE=1 SV=3	K7EQQ3,P35527	CP13_3_HomoSapiens_9606_20130509.fasta	62 065,9	100,0 %	13	17	26	0,182%	42,9%	SGGGGGGGLGSGGSIR	R	S	99,7 %	7,35	0	2	0	0	2	1 232,5981			125945	14	29	Empty	true
Kidney	UGT1A	15794	Ingel15794.RAW (F052998)	Keratin, type I cytoskeletal 9 OS=Homo sapiens GN=KRT9 PE=1 SV=3	K7EQQ3,P35527	CP13_3_HomoSapiens_9606_20130509.fasta	62 065,9	100,0 %	13	17	26	0,182%	42,9%	STMQELNSR	K	L	99,7 %	2,07	0	2	0	0	2	1 065,4993			48 341,5	155	163	Empty	true
Kidney	UGT1A	15794	Ingel15794.RAW (F052998)	Keratin, type I cytoskeletal 9 OS=Homo sapiens GN=KRT9 PE=1 SV=3	K7EQQ3,P35527	CP13_3_HomoSapiens_9606_20130509.fasta	62 065,9	100,0 %	13	17	26	0,182%	42,9%	TLNDMRQEYEQLIAK	K	N	99,7 %	3,57	0	1	0	0	2	1 851,9271			36 017,9	322	336	Empty	true
Kidney	UGT1A	15794	Ingel15794.RAW (F052998)	Probable E3 ubiquitin-protein ligase MYCBP2 OS=Homo sapiens GN=MYCBP2 PE=1 SV=3	J3KPZ3,O75592,O75592-2	CP13_3_HomoSapiens_9606_20130509.fasta	509 704,5	100,0 %	3	3	3	0,0210%	0,776%	GTYTTDDSPSDIAEIR	K	L	99,7 %	2,77	0	1	0	0	2	1 740,7925			1 490,13	1763	1778	Empty	true
Kidney	UGT1A	15794	Ingel15794.RAW (F052998)	Probable E3 ubiquitin-protein ligase MYCBP2 OS=Homo sapiens GN=MYCBP2 PE=1 SV=3	J3KPZ3,O75592,O75592-2	CP13_3_HomoSapiens_9606_20130509.fasta	509 704,5	100,0 %	3	3	3	0,0210%	0,776%	IGSGYSGTVR	K	G	99,7 %	2,74	0	1	0	0	2	996,5109			9 526,16	349	358	Empty	true
Kidney	UGT1A	15794	Ingel15794.RAW (F052998)	Probable E3 ubiquitin-protein ligase MYCBP2 OS=Homo sapiens GN=MYCBP2 PE=1 SV=3	J3KPZ3,O75592,O75592-2	CP13_3_HomoSapiens_9606_20130509.fasta	509 704,5	100,0 %	3	3	3	0,0210%	0,776%	LPSAADMQSR	R	C	99,7 %	3,28	0	1	0	0	2	1 075,5201			18 530,7	1121	1130	Empty	true
Kidney	UGT1A	15794	Ingel15794.RAW (F052998)	Probable E3 ubiquitin-protein ligase MYCBP2 OS=Homo sapiens GN=MYCBP2 PE=1 SV=3	J3KPZ3,O75592,O75592-2	CP13_3_HomoSapiens_9606_20130509.fasta	509 704,5	100,0 %	3	3	3	0,0210%	0,776%	GTYTTDDSPSDIAEIR	K	L	99,7 %	2,77	0	1	0	0	2	1 740,7925			1 490,13	1763	1778	Empty	true
Kidney	UGT1A	15794	Ingel15794.RAW (F052998)	Probable E3 ubiquitin-protein ligase MYCBP2 OS=Homo sapiens GN=MYCBP2 PE=1 SV=3	J3KPZ3,O75592,O75592-2	CP13_3_HomoSapiens_9606_20130509.fasta	509 704,5	100,0 %	3	3	3	0,0210%	0,776%	IGSGYSGTVR	K	G	99,7 %	2,74	0	1	0	0	2	996,5109			9 526,16	349	358	Empty	true
Kidney	UGT1A	15794	Ingel15794.RAW (F052998)	Probable E3 ubiquitin-protein ligase MYCBP2 OS=Homo sapiens GN=MYCBP2 PE=1 SV=3	J3KPZ3,O75592,O75592-2	CP13_3_HomoSapiens_9606_20130509.fasta	509 704,5	100,0 %	3	3	3	0,0210%	0,776%	LPSAADMQSR	R	C	99,7 %	3,28	0	1	0	0	2	1 075,5201			18 530,7	1121	1130	Empty	true
Kidney	UGT1A	15794	Ingel15794.RAW (F052998)	Probable E3 ubiquitin-protein ligase MYCBP2 OS=Homo sapiens GN=MYCBP2 PE=1 SV=3	J3KPZ3,O75592,O75592-2	CP13_3_HomoSapiens_9606_20130509.fasta	509 704,5	100,0 %	3	3	3	0,0210%	0,776%	GTYTTDDSPSDIAEIR	K	L	99,7 %	2,77	0	1	0	0	2	1 740,7925			1 490,13	1763	1778	Empty	true
Kidney	UGT1A	15794	Ingel15794.RAW (F052998)	Probable E3 ubiquitin-protein ligase MYCBP2 OS=Homo sapiens GN=MYCBP2 PE=1 SV=3	J3KPZ3,O75592,O75592-2	CP13_3_HomoSapiens_9606_20130509.fasta	509 704,5	100,0 %	3	3	3	0,0210%	0,776%	IGSGYSGTVR	K	G	99,7 %	2,74	0	1	0	0	2	996,5109			9 526,16	349	358	Empty	true
Kidney	UGT1A	15794	Ingel15794.RAW (F052998)	Probable E3 ubiquitin-protein ligase MYCBP2 OS=Homo sapiens GN=MYCBP2 PE=1 SV=3	J3KPZ3,O75592,O75592-2	CP13_3_HomoSapiens_9606_20130509.fasta	509 704,5	100,0 %	3	3	3	0,0210%	0,776%	LPSAADMQSR	R	C	99,7 %	3,28	0	1	0	0	2	1 075,5201			18 530,7	1121	1130	Empty	true
Kidney	UGT1A	15794	Ingel15794.RAW (F052998)	60S ribosomal protein L3 OS=Homo sapiens GN=RPL3 PE=1 SV=2	B3KS36,P39023	CP13_3_HomoSapiens_9606_20130509.fasta,UR13_3_HomoSapiens_9606_20130403.fasta	46 109,5	100,0 %	4	4	5	0,0351%	9,18%	AGMTHIVR	K	E	99,7 %	3,30	0	2	0	0	2	884,4771			20 410,2	51	58	Empty	true	H7C422,H7C3M2
Kidney	UGT1A	15794	Ingel15794.RAW (F052998)	60S ribosomal protein L3 OS=Homo sapiens GN=RPL3 PE=1 SV=2	B3KS36,P39023	CP13_3_HomoSapiens_9606_20130509.fasta,UR13_3_HomoSapiens_9606_20130403.fasta	46 109,5	100,0 %	4	4	5	0,0351%	9,18%	HGSLGFLPR	R	K	99,7 %	3,55	0	1	0	0	2	983,5422			69 048,8	11	19	Empty	true	H7C422,H7C3M2
Kidney	UGT1A	15794	Ingel15794.RAW (F052998)	60S ribosomal protein L3 OS=Homo sapiens GN=RPL3 PE=1 SV=2	B3KS36,P39023	CP13_3_HomoSapiens_9606_20130509.fasta,UR13_3_HomoSapiens_9606_20130403.fasta	46 109,5	100,0 %	4	4	5	0,0351%	9,18%	IGQGYLIK	K	D	99,7 %	2,05	0	1	0	0	2	891,5300			21 437,1	287	294	Empty	true	B5MCW2,G5E9G0
Kidney	UGT1A	15794	Ingel15794.RAW (F052998)	60S ribosomal protein L3 OS=Homo sapiens GN=RPL3 PE=1 SV=2	B3KS36,P39023	CP13_3_HomoSapiens_9606_20130509.fasta,UR13_3_HomoSapiens_9606_20130403.fasta	46 109,5	100,0 %	4	4	5	0,0351%	9,18%	NNASTDYDLSDK	K	S	99,7 %	6,40	0	1	0	0	2	1 342,5758			9 092,73	301	312	Empty	true	B5MCW2,G5E9G0
Kidney	UGT1A	15794	Ingel15794.RAW (F052998)	60S ribosomal protein L3 OS=Homo sapiens GN=RPL3 PE=1 SV=2	B3KS36,P39023	CP13_3_HomoSapiens_9606_20130509.fasta,UR13_3_HomoSapiens_9606_20130403.fasta	46 109,5	100,0 %	4	4	5	0,0351%	9,18%	AGMTHIVR	K	E	99,7 %	3,30	0	2	0	0	2	884,4771			20 410,2	51	58	Empty	true	H7C422,H7C3M2
Kidney	UGT1A	15794	Ingel15794.RAW (F052998)	60S ribosomal protein L3 OS=Homo sapiens GN=RPL3 PE=1 SV=2	B3KS36,P39023	CP13_3_HomoSapiens_9606_20130509.fasta,UR13_3_HomoSapiens_9606_20130403.fasta	46 109,5	100,0 %	4	4	5	0,0351%	9,18%	HGSLGFLPR	R	K	99,7 %	3,55	0	1	0	0	2	983,5422			69 048,8	11	19	Empty	true	H7C422,H7C3M2
Kidney	UGT1A	15794	Ingel15794.RAW (F052998)	60S ribosomal protein L3 OS=Homo sapiens GN=RPL3 PE=1 SV=2	B3KS36,P39023	CP13_3_HomoSapiens_9606_20130509.fasta,UR13_3_HomoSapiens_9606_20130403.fasta	46 109,5	100,0 %	4	4	5	0,0351%	9,18%	IGQGYLIK	K	D	99,7 %	2,05	0	1	0	0	2	891,5300			21 437,1	287	294	Empty	true	B5MCW2,G5E9G0
Kidney	UGT1A	15794	Ingel15794.RAW (F052998)	60S ribosomal protein L3 OS=Homo sapiens GN=RPL3 PE=1 SV=2	B3KS36,P39023	CP13_3_HomoSapiens_9606_20130509.fasta,UR13_3_HomoSapiens_9606_20130403.fasta	46 109,5	100,0 %	4	4	5	0,0351%	9,18%	NNASTDYDLSDK	K	S	99,7 %	6,40	0	1	0	0	2	1 342,5758			9 092,73	301	312	Empty	true	B5MCW2,G5E9G0
Kidney	UGT1A	15794	Ingel15794.RAW (F052998)	Elongation factor Tu, mitochondrial OS=Homo sapiens GN=TUFM PE=1 SV=2	P49411	CP13_3_HomoSapiens_9606_20130509.fasta	49 542,4	100,0 %	3	3	3	0,0210%	8,19%	AEAGDNLGALVR	R	G	99,7 %	5,96	0	1	0	0	2	1 185,6223			22 913,8	316	327	Empty	true
Kidney	UGT1A	15794	Ingel15794.RAW (F052998)	Elongation factor Tu, mitochondrial OS=Homo sapiens GN=TUFM PE=1 SV=2	P49411	CP13_3_HomoSapiens_9606_20130509.fasta	49 542,4	100,0 %	3	3	3	0,0210%	8,19%	LLDAVDTYIPVPAR	K	D	99,7 %	4,17	0	1	0	0	2	1 542,8528			45 793,9	239	252	Empty	true
Kidney	UGT1A	15794	Ingel15794.RAW (F052998)	Elongation factor Tu, mitochondrial OS=Homo sapiens GN=TUFM PE=1 SV=2	P49411	CP13_3_HomoSapiens_9606_20130509.fasta	49 542,4	100,0 %	3	3	3	0,0210%	8,19%	YEEIDNAPEER	K	A	99,7 %	5,80	0	1	0	0	2	1 364,5965			9 090,87	92	102	Empty	true
Kidney	UGT1A	15794	Ingel15794.RAW (F052998)	Transformer-2 protein homolog beta OS=Homo sapiens GN=TRA2B PE=1 SV=1	B2RDQ3,P62995,P62995-3,Q59GA1,Q68DZ9,Q8N1H4	CP13_3_HomoSapiens_9606_20130509.fasta,UR13_3_HomoSapiens_9606_20130403.fasta	29 201,7	100,0 %	3	3	4	0,0280%	12,2%	GFAFVYFENVDDAKEAK	R	E	99,7 %	1,85	0	0	1	0	2	1 949,9280			28 096,7	124	140	Empty	true
Kidney	UGT1A	15794	Ingel15794.RAW (F052998)	Transformer-2 protein homolog beta OS=Homo sapiens GN=TRA2B PE=1 SV=1	B2RDQ3,P62995,P62995-3,Q59GA1,Q68DZ9,Q8N1H4	CP13_3_HomoSapiens_9606_20130509.fasta,UR13_3_HomoSapiens_9606_20130403.fasta	29 201,7	100,0 %	3	3	4	0,0280%	12,2%	GFAFVYFENVDDAKEAKER	R	A	99,6 %	1,48	0	0	1	0	2	2 235,0717			43 104,7	124	142	Empty	true
Kidney	UGT1A	15794	Ingel15794.RAW (F052998)	Transformer-2 protein homolog beta OS=Homo sapiens GN=TRA2B PE=1 SV=1	B2RDQ3,P62995,P62995-3,Q59GA1,Q68DZ9,Q8N1H4	CP13_3_HomoSapiens_9606_20130509.fasta,UR13_3_HomoSapiens_9606_20130403.fasta	29 201,7	100,0 %	3	3	4	0,0280%	12,2%	YGPIADVSIVYDQQSR	K	R	99,7 %	11,1	0	2	0	0	2	1 810,8971			71 536,3	105	120	Empty	true
Kidney	UGT1A	15794	Ingel15794.RAW (F052998)	Transformer-2 protein homolog beta OS=Homo sapiens GN=TRA2B PE=1 SV=1	B2RDQ3,P62995,P62995-3,Q59GA1,Q68DZ9,Q8N1H4	CP13_3_HomoSapiens_9606_20130509.fasta,UR13_3_HomoSapiens_9606_20130403.fasta	29 201,7	100,0 %	3	3	4	0,0280%	12,2%	GFAFVYFENVDDAKEAK	R	E	99,7 %	1,85	0	0	1	0	2	1 949,9280			28 096,7	124	140	Empty	true
Kidney	UGT1A	15794	Ingel15794.RAW (F052998)	Transformer-2 protein homolog beta OS=Homo sapiens GN=TRA2B PE=1 SV=1	B2RDQ3,P62995,P62995-3,Q59GA1,Q68DZ9,Q8N1H4	CP13_3_HomoSapiens_9606_20130509.fasta,UR13_3_HomoSapiens_9606_20130403.fasta	29 201,7	100,0 %	3	3	4	0,0280%	12,2%	GFAFVYFENVDDAKEAKER	R	A	99,6 %	1,48	0	0	1	0	2	2 235,0717			43 104,7	124	142	Empty	true
Kidney	UGT1A	15794	Ingel15794.RAW (F052998)	Transformer-2 protein homolog beta OS=Homo sapiens GN=TRA2B PE=1 SV=1	B2RDQ3,P62995,P62995-3,Q59GA1,Q68DZ9,Q8N1H4	CP13_3_HomoSapiens_9606_20130509.fasta,UR13_3_HomoSapiens_9606_20130403.fasta	29 201,7	100,0 %	3	3	4	0,0280%	12,2%	YGPIADVSIVYDQQSR	K	R	99,7 %	11,1	0	2	0	0	2	1 810,8971			71 536,3	105	120	Empty	true
Kidney	UGT1A	15794	Ingel15794.RAW (F052998)	Transformer-2 protein homolog beta OS=Homo sapiens GN=TRA2B PE=1 SV=1	B2RDQ3,P62995,P62995-3,Q59GA1,Q68DZ9,Q8N1H4	CP13_3_HomoSapiens_9606_20130509.fasta,UR13_3_HomoSapiens_9606_20130403.fasta	29 201,7	100,0 %	3	3	4	0,0280%	12,2%	GFAFVYFENVDDAKEAK	R	E	99,7 %	1,85	0	0	1	0	2	1 949,9280			28 096,7	124	140	Empty	true
Kidney	UGT1A	15794	Ingel15794.RAW (F052998)	Transformer-2 protein homolog beta OS=Homo sapiens GN=TRA2B PE=1 SV=1	B2RDQ3,P62995,P62995-3,Q59GA1,Q68DZ9,Q8N1H4	CP13_3_HomoSapiens_9606_20130509.fasta,UR13_3_HomoSapiens_9606_20130403.fasta	29 201,7	100,0 %	3	3	4	0,0280%	12,2%	GFAFVYFENVDDAKEAKER	R	A	99,6 %	1,48	0	0	1	0	2	2 235,0717			43 104,7	124	142	Empty	true
Kidney	UGT1A	15794	Ingel15794.RAW (F052998)	Transformer-2 protein homolog beta OS=Homo sapiens GN=TRA2B PE=1 SV=1	B2RDQ3,P62995,P62995-3,Q59GA1,Q68DZ9,Q8N1H4	CP13_3_HomoSapiens_9606_20130509.fasta,UR13_3_HomoSapiens_9606_20130403.fasta	29 201,7	100,0 %	3	3	4	0,0280%	12,2%	YGPIADVSIVYDQQSR	K	R	99,7 %	11,1	0	2	0	0	2	1 810,8971			71 536,3	105	120	Empty	true
Kidney	UGT1A	15794	Ingel15794.RAW (F052998)	Transformer-2 protein homolog beta OS=Homo sapiens GN=TRA2B PE=1 SV=1	B2RDQ3,P62995,P62995-3,Q59GA1,Q68DZ9,Q8N1H4	CP13_3_HomoSapiens_9606_20130509.fasta,UR13_3_HomoSapiens_9606_20130403.fasta	29 201,7	100,0 %	3	3	4	0,0280%	12,2%	GFAFVYFENVDDAKEAK	R	E	99,7 %	1,85	0	0	1	0	2	1 949,9280			28 096,7	124	140	Empty	true
Kidney	UGT1A	15794	Ingel15794.RAW (F052998)	Transformer-2 protein homolog beta OS=Homo sapiens GN=TRA2B PE=1 SV=1	B2RDQ3,P62995,P62995-3,Q59GA1,Q68DZ9,Q8N1H4	CP13_3_HomoSapiens_9606_20130509.fasta,UR13_3_HomoSapiens_9606_20130403.fasta	29 201,7	100,0 %	3	3	4	0,0280%	12,2%	GFAFVYFENVDDAKEAKER	R	A	99,6 %	1,48	0	0	1	0	2	2 235,0717			43 104,7	124	142	Empty	true
Kidney	UGT1A	15794	Ingel15794.RAW (F052998)	Transformer-2 protein homolog beta OS=Homo sapiens GN=TRA2B PE=1 SV=1	B2RDQ3,P62995,P62995-3,Q59GA1,Q68DZ9,Q8N1H4	CP13_3_HomoSapiens_9606_20130509.fasta,UR13_3_HomoSapiens_9606_20130403.fasta	29 201,7	100,0 %	3	3	4	0,0280%	12,2%	YGPIADVSIVYDQQSR	K	R	99,7 %	11,1	0	2	0	0	2	1 810,8971			71 536,3	105	120	Empty	true
Kidney	UGT1A	15794	Ingel15794.RAW (F052998)	Transformer-2 protein homolog beta OS=Homo sapiens GN=TRA2B PE=1 SV=1	B2RDQ3,P62995,P62995-3,Q59GA1,Q68DZ9,Q8N1H4	CP13_3_HomoSapiens_9606_20130509.fasta,UR13_3_HomoSapiens_9606_20130403.fasta	29 201,7	100,0 %	3	3	4	0,0280%	12,2%	GFAFVYFENVDDAKEAK	R	E	99,7 %	1,85	0	0	1	0	2	1 949,9280			28 096,7	124	140	Empty	true
Kidney	UGT1A	15794	Ingel15794.RAW (F052998)	Transformer-2 protein homolog beta OS=Homo sapiens GN=TRA2B PE=1 SV=1	B2RDQ3,P62995,P62995-3,Q59GA1,Q68DZ9,Q8N1H4	CP13_3_HomoSapiens_9606_20130509.fasta,UR13_3_HomoSapiens_9606_20130403.fasta	29 201,7	100,0 %	3	3	4	0,0280%	12,2%	GFAFVYFENVDDAKEAKER	R	A	99,6 %	1,48	0	0	1	0	2	2 235,0717			43 104,7	124	142	Empty	true
Kidney	UGT1A	15794	Ingel15794.RAW (F052998)	Transformer-2 protein homolog beta OS=Homo sapiens GN=TRA2B PE=1 SV=1	B2RDQ3,P62995,P62995-3,Q59GA1,Q68DZ9,Q8N1H4	CP13_3_HomoSapiens_9606_20130509.fasta,UR13_3_HomoSapiens_9606_20130403.fasta	29 201,7	100,0 %	3	3	4	0,0280%	12,2%	YGPIADVSIVYDQQSR	K	R	99,7 %	11,1	0	2	0	0	2	1 810,8971			71 536,3	105	120	Empty	true
Kidney	UGT1A	15794	Ingel15794.RAW (F052998)	Transformer-2 protein homolog beta OS=Homo sapiens GN=TRA2B PE=1 SV=1	B2RDQ3,P62995,P62995-3,Q59GA1,Q68DZ9,Q8N1H4	CP13_3_HomoSapiens_9606_20130509.fasta,UR13_3_HomoSapiens_9606_20130403.fasta	29 201,7	100,0 %	3	3	4	0,0280%	12,2%	GFAFVYFENVDDAKEAK	R	E	99,7 %	1,85	0	0	1	0	2	1 949,9280			28 096,7	124	140	Empty	true
Kidney	UGT1A	15794	Ingel15794.RAW (F052998)	Transformer-2 protein homolog beta OS=Homo sapiens GN=TRA2B PE=1 SV=1	B2RDQ3,P62995,P62995-3,Q59GA1,Q68DZ9,Q8N1H4	CP13_3_HomoSapiens_9606_20130509.fasta,UR13_3_HomoSapiens_9606_20130403.fasta	29 201,7	100,0 %	3	3	4	0,0280%	12,2%	GFAFVYFENVDDAKEAKER	R	A	99,6 %	1,48	0	0	1	0	2	2 235,0717			43 104,7	124	142	Empty	true
Kidney	UGT1A	15794	Ingel15794.RAW (F052998)	Transformer-2 protein homolog beta OS=Homo sapiens GN=TRA2B PE=1 SV=1	B2RDQ3,P62995,P62995-3,Q59GA1,Q68DZ9,Q8N1H4	CP13_3_HomoSapiens_9606_20130509.fasta,UR13_3_HomoSapiens_9606_20130403.fasta	29 201,7	100,0 %	3	3	4	0,0280%	12,2%	YGPIADVSIVYDQQSR	K	R	99,7 %	11,1	0	2	0	0	2	1 810,8971			71 536,3	105	120	Empty	true
Kidney	UGT1A	15794	Ingel15794.RAW (F052998)	Inositol 1,4,5-trisphosphate receptor type 2 OS=Homo sapiens GN=ITPR2 PE=1 SV=2	Q14571	CP13_3_HomoSapiens_9606_20130509.fasta	308 067,8	100,0 %	2	2	2	0,0140%	0,926%	EQNILAQVFGILK	R	A	99,7 %	4,70	0	1	0	0	2	1 472,8473			4 917,09	511	523	Empty	true
Kidney	UGT1A	15794	Ingel15794.RAW (F052998)	Inositol 1,4,5-trisphosphate receptor type 2 OS=Homo sapiens GN=ITPR2 PE=1 SV=2	Q14571	CP13_3_HomoSapiens_9606_20130509.fasta	308 067,8	100,0 %	2	2	2	0,0140%	0,926%	GQLTEASSATSK	K	A	99,7 %	2,12	0	1	0	0	2	1 179,5852			2 770,81	1865	1876	Empty	true
Kidney	UGT1A	15794	Ingel15794.RAW (F052998)	Keratin, type II cytoskeletal 2 epidermal OS=Homo sapiens GN=KRT2 PE=1 SV=2	P35908	CP13_3_HomoSapiens_9606_20130509.fasta	65 433,9	100,0 %	16	18	23	0,161%	41,8%	AQYEEIAQR	K	S	99,7 %	3,62	0	1	0	0	2	1 107,5429			59 814,2	354	362	Empty	true	P04259
Kidney	UGT1A	15794	Ingel15794.RAW (F052998)	Keratin, type II cytoskeletal 2 epidermal OS=Homo sapiens GN=KRT2 PE=1 SV=2	P35908	CP13_3_HomoSapiens_9606_20130509.fasta	65 433,9	100,0 %	16	18	23	0,161%	41,8%	FASFIDKVR	K	F	99,7 %	1,62	0	1	0	0	2	1 082,5993			46 708,2	189	197	Empty	false	F8VU64,P05787-2,P04259,P13647,F8VUG2,P05787,P04264
Kidney	UGT1A	15794	Ingel15794.RAW (F052998)	Keratin, type II cytoskeletal 2 epidermal OS=Homo sapiens GN=KRT2 PE=1 SV=2	P35908	CP13_3_HomoSapiens_9606_20130509.fasta	65 433,9	100,0 %	16	18	23	0,161%	41,8%	FLEQQNQVLQTK	R	W	99,7 %	5,52	0	1	0	0	2	1 475,7854			226238	198	209	Empty	false	H6VRG1,H6VRG2,H6VRG3,H6VRG0,H6VRF8,P04264,H6VRF9
Kidney	UGT1A	15794	Ingel15794.RAW (F052998)	Keratin, type II cytoskeletal 2 epidermal OS=Homo sapiens GN=KRT2 PE=1 SV=2	P35908	CP13_3_HomoSapiens_9606_20130509.fasta	65 433,9	100,0 %	16	18	23	0,161%	41,8%	GFSSGSAVVSGGSR	R	R	99,7 %	9,96	0	1	0	0	2	1 254,6072			87 853,7	21	34	Empty	true
Kidney	UGT1A	15794	Ingel15794.RAW (F052998)	Keratin, type II cytoskeletal 2 epidermal OS=Homo sapiens GN=KRT2 PE=1 SV=2	P35908	CP13_3_HomoSapiens_9606_20130509.fasta	65 433,9	100,0 %	16	18	23	0,161%	41,8%	GGGFGGGSGFGGGSGFGGGSGFSGGGFGGGGFGGGR	?	?	99,7 %	0,000	0	0	1	0	2	2 831,1948			2 561,70	0	0	Empty	true
Kidney	UGT1A	15794	Ingel15794.RAW (F052998)	Keratin, type II cytoskeletal 2 epidermal OS=Homo sapiens GN=KRT2 PE=1 SV=2	P35908	CP13_3_HomoSapiens_9606_20130509.fasta	65 433,9	100,0 %	16	18	23	0,161%	41,8%	GGGFGGGSSFGGGSGFSGGGFGGGGFGGGR	R	F	99,7 %	22,1	0	1	1	0	2	2 399,0189			189365	93	122	Empty	true
Kidney	UGT1A	15794	Ingel15794.RAW (F052998)	Keratin, type II cytoskeletal 2 epidermal OS=Homo sapiens GN=KRT2 PE=1 SV=2	P35908	CP13_3_HomoSapiens_9606_20130509.fasta	65 433,9	100,0 %	16	18	23	0,161%	41,8%	GGGGGGFRGFSSGSAVVSGGSR	R	R	99,7 %	2,24	0	0	1	0	2	1 881,8952			87 853,7	13	34	Empty	true
Kidney	UGT1A	15794	Ingel15794.RAW (F052998)	Keratin, type II cytoskeletal 2 epidermal OS=Homo sapiens GN=KRT2 PE=1 SV=2	P35908	CP13_3_HomoSapiens_9606_20130509.fasta	65 433,9	100,0 %	16	18	23	0,161%	41,8%	GGSGGGGSISGGGYGSGGGSGGR	R	Y	99,7 %	7,41	0	3	0	0	2	1 741,7488			16 235,1	550	572	Empty	true
Kidney	UGT1A	15794	Ingel15794.RAW (F052998)	Keratin, type II cytoskeletal 2 epidermal OS=Homo sapiens GN=KRT2 PE=1 SV=2	P35908	CP13_3_HomoSapiens_9606_20130509.fasta	65 433,9	100,0 %	16	18	23	0,161%	41,8%	GGSISGGGYGSGGGK	K	H	99,7 %	10,7	0	2	0	0	2	1 197,5497			20 226,7	581	595	Empty	true
Kidney	UGT1A	15794	Ingel15794.RAW (F052998)	Keratin, type II cytoskeletal 2 epidermal OS=Homo sapiens GN=KRT2 PE=1 SV=2	P35908	CP13_3_HomoSapiens_9606_20130509.fasta	65 433,9	100,0 %	16	18	23	0,161%	41,8%	GSSSGGGYSSGSSSYGSGGR	R	Q	99,7 %	15,1	0	1	0	0	2	1 740,7055			16 809,5	525	544	Empty	true
Kidney	UGT1A	15794	Ingel15794.RAW (F052998)	Keratin, type II cytoskeletal 2 epidermal OS=Homo sapiens GN=KRT2 PE=1 SV=2	P35908	CP13_3_HomoSapiens_9606_20130509.fasta	65 433,9	100,0 %	16	18	23	0,161%	41,8%	HGGGGGGFGGGGFGSR	R	S	99,7 %	17,6	0	1	1	0	2	1 320,5831			167244	46	61	Empty	true
Kidney	UGT1A	15794	Ingel15794.RAW (F052998)	Keratin, type II cytoskeletal 2 epidermal OS=Homo sapiens GN=KRT2 PE=1 SV=2	P35908	CP13_3_HomoSapiens_9606_20130509.fasta	65 433,9	100,0 %	16	18	23	0,161%	41,8%	NLDLDSIIAEVK	R	A	99,7 %	6,48	0	1	0	0	2	1 329,7262			378725	342	353	Empty	false	H6VRG2,P04259,P13647
Kidney	UGT1A	15794	Ingel15794.RAW (F052998)	Keratin, type II cytoskeletal 2 epidermal OS=Homo sapiens GN=KRT2 PE=1 SV=2	P35908	CP13_3_HomoSapiens_9606_20130509.fasta	65 433,9	100,0 %	16	18	23	0,161%	41,8%	NLDLDSIIAEVKAQYEEIAQR	R	S	99,7 %	6,51	0	1	0	0	2	2 418,2513			2 335,68	342	362	Empty	true	P04259
Kidney	UGT1A	15794	Ingel15794.RAW (F052998)	Keratin, type II cytoskeletal 2 epidermal OS=Homo sapiens GN=KRT2 PE=1 SV=2	P35908	CP13_3_HomoSapiens_9606_20130509.fasta	65 433,9	100,0 %	16	18	23	0,161%	41,8%	SISISVAGGGGGFGAAGGFGGR	K	G	99,7 %	16,9	0	3	0	0	2	1 838,9146			81 664,9	71	92	Empty	true
Kidney	UGT1A	15794	Ingel15794.RAW (F052998)	Keratin, type II cytoskeletal 2 epidermal OS=Homo sapiens GN=KRT2 PE=1 SV=2	P35908	CP13_3_HomoSapiens_9606_20130509.fasta	65 433,9	100,0 %	16	18	23	0,161%	41,8%	TAAENDFVTLKK	R	D	99,7 %	4,54	0	1	0	0	2	1 336,7108			39 284,8	276	287	Empty	true
Kidney	UGT1A	15794	Ingel15794.RAW (F052998)	Keratin, type II cytoskeletal 2 epidermal OS=Homo sapiens GN=KRT2 PE=1 SV=2	P35908	CP13_3_HomoSapiens_9606_20130509.fasta	65 433,9	100,0 %	16	18	23	0,161%	41,8%	TSQNSELNNMQDLVEDYKK	R	K	99,7 %	0,959	0	0	1	0	2	2 256,0450			61 823,6	248	266	Empty	true
Kidney	UGT1A	15794	Ingel15794.RAW (F052998)	Keratin, type II cytoskeletal 2 epidermal OS=Homo sapiens GN=KRT2 PE=1 SV=2	P35908	CP13_3_HomoSapiens_9606_20130509.fasta	65 433,9	100,0 %	16	18	23	0,161%	41,8%	VLYDAEISQIHQSVTDTNVILSMDNSR	K	N	99,7 %	11,4	0	0	1	0	2	3 049,4785			105739	315	341	Empty	true
Kidney	UGT1A	15794	Ingel15794.RAW (F052998)	Keratin, type II cytoskeletal 2 epidermal OS=Homo sapiens GN=KRT2 PE=1 SV=2	P35908	CP13_3_HomoSapiens_9606_20130509.fasta	65 433,9	100,0 %	16	18	23	0,161%	41,8%	YEELQVTVGR	K	H	99,7 %	2,77	0	1	0	0	2	1 193,6161			1 897,32	375	384	Empty	true
Kidney	UGT1A	15794	Ingel15794.RAW (F052998)	Keratin, type II cytoskeletal 2 epidermal OS=Homo sapiens GN=KRT2 PE=1 SV=2	P35908	CP13_3_HomoSapiens_9606_20130509.fasta	65 433,9	100,0 %	16	18	23	0,161%	41,8%	YLDGLTAER	R	T	99,7 %	3,77	0	1	0	0	2	1 037,5263			37 753,4	239	247	Empty	true
Kidney	UGT1A	15794	Ingel15794.RAW (F052998)	Keratin, type II cytoskeletal 5 OS=Homo sapiens GN=KRT5 PE=1 SV=3	P13647	CP13_3_HomoSapiens_9606_20130509.fasta	62 379,6	100,0 %	5	5	5	0,0351%	12,0%	AQYEEIANR	K	S	99,7 %	3,35	0	1	0	0	2	1 093,5272			39 282,4	344	352	Empty	true
Kidney	UGT1A	15794	Ingel15794.RAW (F052998)	Keratin, type II cytoskeletal 5 OS=Homo sapiens GN=KRT5 PE=1 SV=3	P13647	CP13_3_HomoSapiens_9606_20130509.fasta	62 379,6	100,0 %	5	5	5	0,0351%	12,0%	FASFIDKVR	K	F	99,7 %	1,62	0	1	0	0	2	1 082,5993			46 708,2	179	187	Empty	false	F8VU64,P05787-2,P04259,F8VUG2,P35908,P05787,P04264
Kidney	UGT1A	15794	Ingel15794.RAW (F052998)	Keratin, type II cytoskeletal 5 OS=Homo sapiens GN=KRT5 PE=1 SV=3	P13647	CP13_3_HomoSapiens_9606_20130509.fasta	62 379,6	100,0 %	5	5	5	0,0351%	12,0%	ISISTSGGSFR	R	N	99,7 %	4,96	0	1	0	0	2	1 111,5742			60 790,3	74	84	Empty	true
Kidney	UGT1A	15794	Ingel15794.RAW (F052998)	Keratin, type II cytoskeletal 5 OS=Homo sapiens GN=KRT5 PE=1 SV=3	P13647	CP13_3_HomoSapiens_9606_20130509.fasta	62 379,6	100,0 %	5	5	5	0,0351%	12,0%	NKYEDEINKR	K	T	99,7 %	1,60	0	0	1	0	2	1 308,6543			29 323,8	256	265	Empty	false	P04259,F8VUG2,P05787,F8VU64,H6VRG1,H6VRG2,H6VRG3,P05787-2,H6VRG0,H6VRF8,A8K4H3,H6VRF9,P04264,Q7L4M3
Kidney	UGT1A	15794	Ingel15794.RAW (F052998)	Keratin, type II cytoskeletal 5 OS=Homo sapiens GN=KRT5 PE=1 SV=3	P13647	CP13_3_HomoSapiens_9606_20130509.fasta	62 379,6	100,0 %	5	5	5	0,0351%	12,0%	NLDLDSIIAEVK	R	A	99,7 %	6,48	0	1	0	0	2	1 329,7262			378725	332	343	Empty	false	H6VRG2,P04259,P35908
Kidney	UGT1A	15794	Ingel15794.RAW (F052998)	Keratin, type II cytoskeletal 5 OS=Homo sapiens GN=KRT5 PE=1 SV=3	P13647	CP13_3_HomoSapiens_9606_20130509.fasta	62 379,6	100,0 %	5	5	5	0,0351%	12,0%	NLDLDSIIAEVKAQYEEIANR	R	S	99,7 %	2,06	0	0	1	0	2	2 404,2356			4 407,93	332	352	Empty	true
Kidney	UGT1A	15794	Ingel15794.RAW (F052998)	Keratin, type II cytoskeletal 5 OS=Homo sapiens GN=KRT5 PE=1 SV=3	P13647	CP13_3_HomoSapiens_9606_20130509.fasta	62 379,6	100,0 %	5	5	5	0,0351%	12,0%	WTLLQEQGTK	K	T	99,7 %	4,28	0	1	0	0	2	1 203,6370			20 482,0	200	209	Empty	true	P04259
Kidney	UGT1A	15794	Ingel15794.RAW (F052998)	Keratin, type II cytoskeletal 5 OS=Homo sapiens GN=KRT5 PE=1 SV=3	P13647	CP13_3_HomoSapiens_9606_20130509.fasta	62 379,6	100,0 %	5	5	5	0,0351%	12,0%	YEELQQTAGR	K	H	99,7 %	7,60	0	1	0	0	2	1 194,5750			14 213,7	365	374	Empty	true
Kidney	UGT1A	15794	Ingel15794.RAW (F052998)	Immunoglobulin heavy chain [Homo sapiens [9606]]	UPI0001D3410C,UPI00027FCE1F	UR13_3_HomoSapiens_9606_20130403.fasta	23 766,3	100,0 %	2	2	2	0,0140%	13,8%	EVQLVESGGGLVQPGGSLR	-	L	99,7 %	3,92	0	1	0	0	2	1 882,0031			7 198,25	1	19	Empty	true	P01777,P01766
Kidney	UGT1A	15794	Ingel15794.RAW (F052998)	Immunoglobulin heavy chain [Homo sapiens [9606]]	UPI0001D3410C,UPI00027FCE1F	UR13_3_HomoSapiens_9606_20130403.fasta	23 766,3	100,0 %	2	2	2	0,0140%	13,8%	GPSVFPLAPSSK	K	S	99,7 %	1,80	0	1	0	0	2	1 186,6467			59 227,7	124	135	Empty	true	P01857,Q6N096
Kidney	UGT1A	15794	Ingel15794.RAW (F052998)	Immunoglobulin heavy chain [Homo sapiens [9606]]	UPI0001D3410C,UPI00027FCE1F	UR13_3_HomoSapiens_9606_20130403.fasta	23 766,3	100,0 %	2	2	2	0,0140%	13,8%	EVQLVESGGGLVQPGGSLR	-	L	99,7 %	3,92	0	1	0	0	2	1 882,0031			7 198,25	1	19	Empty	true	P01777,P01766
Kidney	UGT1A	15794	Ingel15794.RAW (F052998)	Immunoglobulin heavy chain [Homo sapiens [9606]]	UPI0001D3410C,UPI00027FCE1F	UR13_3_HomoSapiens_9606_20130403.fasta	23 766,3	100,0 %	2	2	2	0,0140%	13,8%	GPSVFPLAPSSK	K	S	99,7 %	1,80	0	1	0	0	2	1 186,6467			59 227,7	124	135	Empty	true	P01857,Q6N096
Kidney	UGT1A	15794	Ingel15794.RAW (F052998)	A0A5E4_HUMAN Putative uncharacterized protein [Homo sapiens (Human) [9606]]	A0A5E4,UPI0000239917,UPI0001D63C09,UPI0001D63C5D	UR13_3_HomoSapiens_9606_20130403.fasta	22 676,6	100,0 %	5	5	5	0,0351%	25,1%	AAPSVTLFPPSSEELQANK	K	A	99,7 %	1,59	0	1	0	0	2	1 986,0179			2 207,43	115	133	Empty	true	UPI00020DB119,Q6GMV8,UPI00029B8561,P0CG05,Q8N355,UPI0001EFAC9A
Kidney	UGT1A	15794	Ingel15794.RAW (F052998)	A0A5E4_HUMAN Putative uncharacterized protein [Homo sapiens (Human) [9606]]	A0A5E4,UPI0000239917,UPI0001D63C09,UPI0001D63C5D	UR13_3_HomoSapiens_9606_20130403.fasta	22 676,6	100,0 %	5	5	5	0,0351%	25,1%	ADSSPVKAGVETTTPSK	K	Q	99,7 %	1,35	0	0	1	0	2	1 674,8546			17 380,3	154	170	Empty	true	Q6GMV8,UPI00029B8561,P0CG05,Q8N355,UPI0001EFAC9A
Kidney	UGT1A	15794	Ingel15794.RAW (F052998)	A0A5E4_HUMAN Putative uncharacterized protein [Homo sapiens (Human) [9606]]	A0A5E4,UPI0000239917,UPI0001D63C09,UPI0001D63C5D	UR13_3_HomoSapiens_9606_20130403.fasta	22 676,6	100,0 %	5	5	5	0,0351%	25,1%	AGVETTTPSK	K	Q	99,7 %	1,96	0	1	0	0	2	990,5103			7 515,90	161	170	Empty	true	Q6GMV8,UPI00029B8561,P0CG05,Q8N355,UPI0001EFAC9A
Kidney	UGT1A	15794	Ingel15794.RAW (F052998)	A0A5E4_HUMAN Putative uncharacterized protein [Homo sapiens (Human) [9606]]	A0A5E4,UPI0000239917,UPI0001D63C09,UPI0001D63C5D	UR13_3_HomoSapiens_9606_20130403.fasta	22 676,6	100,0 %	5	5	5	0,0351%	25,1%	VTVLGQPK	K	A	99,4 %	1,74	0	1	0	0	2	841,5143			12 658,9	107	114	Empty	true
Kidney	UGT1A	15794	Ingel15794.RAW (F052998)	A0A5E4_HUMAN Putative uncharacterized protein [Homo sapiens (Human) [9606]]	A0A5E4,UPI0000239917,UPI0001D63C09,UPI0001D63C5D	UR13_3_HomoSapiens_9606_20130403.fasta	22 676,6	100,0 %	5	5	5	0,0351%	25,1%	YAASSYLSLTPEQWK	K	S	99,7 %	2,10	0	1	0	0	2	1 743,8588			2 078,46	176	190	Empty	true	UPI00020DB119,Q6GMV8,UPI00029B8561,P0CG05,Q8N355,UPI0001EFAC9A
Kidney	UGT1A	15794	Ingel15794.RAW (F052998)	A0A5E4_HUMAN Putative uncharacterized protein [Homo sapiens (Human) [9606]]	A0A5E4,UPI0000239917,UPI0001D63C09,UPI0001D63C5D	UR13_3_HomoSapiens_9606_20130403.fasta	22 676,6	100,0 %	5	5	5	0,0351%	25,1%	AAPSVTLFPPSSEELQANK	K	A	99,7 %	1,59	0	1	0	0	2	1 986,0179			2 207,43	115	133	Empty	true	UPI00020DB119,Q6GMV8,UPI00029B8561,P0CG05,Q8N355,UPI0001EFAC9A
Kidney	UGT1A	15794	Ingel15794.RAW (F052998)	A0A5E4_HUMAN Putative uncharacterized protein [Homo sapiens (Human) [9606]]	A0A5E4,UPI0000239917,UPI0001D63C09,UPI0001D63C5D	UR13_3_HomoSapiens_9606_20130403.fasta	22 676,6	100,0 %	5	5	5	0,0351%	25,1%	ADSSPVKAGVETTTPSK	K	Q	99,7 %	1,35	0	0	1	0	2	1 674,8546			17 380,3	154	170	Empty	true	Q6GMV8,UPI00029B8561,P0CG05,Q8N355,UPI0001EFAC9A
Kidney	UGT1A	15794	Ingel15794.RAW (F052998)	A0A5E4_HUMAN Putative uncharacterized protein [Homo sapiens (Human) [9606]]	A0A5E4,UPI0000239917,UPI0001D63C09,UPI0001D63C5D	UR13_3_HomoSapiens_9606_20130403.fasta	22 676,6	100,0 %	5	5	5	0,0351%	25,1%	AGVETTTPSK	K	Q	99,7 %	1,96	0	1	0	0	2	990,5103			7 515,90	161	170	Empty	true	Q6GMV8,UPI00029B8561,P0CG05,Q8N355,UPI0001EFAC9A
Kidney	UGT1A	15794	Ingel15794.RAW (F052998)	A0A5E4_HUMAN Putative uncharacterized protein [Homo sapiens (Human) [9606]]	A0A5E4,UPI0000239917,UPI0001D63C09,UPI0001D63C5D	UR13_3_HomoSapiens_9606_20130403.fasta	22 676,6	100,0 %	5	5	5	0,0351%	25,1%	VTVLGQPK	K	A	99,4 %	1,74	0	1	0	0	2	841,5143			12 658,9	107	114	Empty	true
Kidney	UGT1A	15794	Ingel15794.RAW (F052998)	A0A5E4_HUMAN Putative uncharacterized protein [Homo sapiens (Human) [9606]]	A0A5E4,UPI0000239917,UPI0001D63C09,UPI0001D63C5D	UR13_3_HomoSapiens_9606_20130403.fasta	22 676,6	100,0 %	5	5	5	0,0351%	25,1%	YAASSYLSLTPEQWK	K	S	99,7 %	2,10	0	1	0	0	2	1 743,8588			2 078,46	176	190	Empty	true	UPI00020DB119,Q6GMV8,UPI00029B8561,P0CG05,Q8N355,UPI0001EFAC9A
Kidney	UGT1A	15794	Ingel15794.RAW (F052998)	A0A5E4_HUMAN Putative uncharacterized protein [Homo sapiens (Human) [9606]]	A0A5E4,UPI0000239917,UPI0001D63C09,UPI0001D63C5D	UR13_3_HomoSapiens_9606_20130403.fasta	22 676,6	100,0 %	5	5	5	0,0351%	25,1%	AAPSVTLFPPSSEELQANK	K	A	99,7 %	1,59	0	1	0	0	2	1 986,0179			2 207,43	115	133	Empty	true	UPI00020DB119,Q6GMV8,UPI00029B8561,P0CG05,Q8N355,UPI0001EFAC9A
Kidney	UGT1A	15794	Ingel15794.RAW (F052998)	A0A5E4_HUMAN Putative uncharacterized protein [Homo sapiens (Human) [9606]]	A0A5E4,UPI0000239917,UPI0001D63C09,UPI0001D63C5D	UR13_3_HomoSapiens_9606_20130403.fasta	22 676,6	100,0 %	5	5	5	0,0351%	25,1%	ADSSPVKAGVETTTPSK	K	Q	99,7 %	1,35	0	0	1	0	2	1 674,8546			17 380,3	154	170	Empty	true	Q6GMV8,UPI00029B8561,P0CG05,Q8N355,UPI0001EFAC9A
Kidney	UGT1A	15794	Ingel15794.RAW (F052998)	A0A5E4_HUMAN Putative uncharacterized protein [Homo sapiens (Human) [9606]]	A0A5E4,UPI0000239917,UPI0001D63C09,UPI0001D63C5D	UR13_3_HomoSapiens_9606_20130403.fasta	22 676,6	100,0 %	5	5	5	0,0351%	25,1%	AGVETTTPSK	K	Q	99,7 %	1,96	0	1	0	0	2	990,5103			7 515,90	161	170	Empty	true	Q6GMV8,UPI00029B8561,P0CG05,Q8N355,UPI0001EFAC9A
Kidney	UGT1A	15794	Ingel15794.RAW (F052998)	A0A5E4_HUMAN Putative uncharacterized protein [Homo sapiens (Human) [9606]]	A0A5E4,UPI0000239917,UPI0001D63C09,UPI0001D63C5D	UR13_3_HomoSapiens_9606_20130403.fasta	22 676,6	100,0 %	5	5	5	0,0351%	25,1%	VTVLGQPK	K	A	99,4 %	1,74	0	1	0	0	2	841,5143			12 658,9	107	114	Empty	true
Kidney	UGT1A	15794	Ingel15794.RAW (F052998)	A0A5E4_HUMAN Putative uncharacterized protein [Homo sapiens (Human) [9606]]	A0A5E4,UPI0000239917,UPI0001D63C09,UPI0001D63C5D	UR13_3_HomoSapiens_9606_20130403.fasta	22 676,6	100,0 %	5	5	5	0,0351%	25,1%	YAASSYLSLTPEQWK	K	S	99,7 %	2,10	0	1	0	0	2	1 743,8588			2 078,46	176	190	Empty	true	UPI00020DB119,Q6GMV8,UPI00029B8561,P0CG05,Q8N355,UPI0001EFAC9A
Kidney	UGT1A	15794	Ingel15794.RAW (F052998)	A0A5E4_HUMAN Putative uncharacterized protein [Homo sapiens (Human) [9606]]	A0A5E4,UPI0000239917,UPI0001D63C09,UPI0001D63C5D	UR13_3_HomoSapiens_9606_20130403.fasta	22 676,6	100,0 %	5	5	5	0,0351%	25,1%	AAPSVTLFPPSSEELQANK	K	A	99,7 %	1,59	0	1	0	0	2	1 986,0179			2 207,43	115	133	Empty	true	UPI00020DB119,Q6GMV8,UPI00029B8561,P0CG05,Q8N355,UPI0001EFAC9A
Kidney	UGT1A	15794	Ingel15794.RAW (F052998)	A0A5E4_HUMAN Putative uncharacterized protein [Homo sapiens (Human) [9606]]	A0A5E4,UPI0000239917,UPI0001D63C09,UPI0001D63C5D	UR13_3_HomoSapiens_9606_20130403.fasta	22 676,6	100,0 %	5	5	5	0,0351%	25,1%	ADSSPVKAGVETTTPSK	K	Q	99,7 %	1,35	0	0	1	0	2	1 674,8546			17 380,3	154	170	Empty	true	Q6GMV8,UPI00029B8561,P0CG05,Q8N355,UPI0001EFAC9A
Kidney	UGT1A	15794	Ingel15794.RAW (F052998)	A0A5E4_HUMAN Putative uncharacterized protein [Homo sapiens (Human) [9606]]	A0A5E4,UPI0000239917,UPI0001D63C09,UPI0001D63C5D	UR13_3_HomoSapiens_9606_20130403.fasta	22 676,6	100,0 %	5	5	5	0,0351%	25,1%	AGVETTTPSK	K	Q	99,7 %	1,96	0	1	0	0	2	990,5103			7 515,90	161	170	Empty	true	Q6GMV8,UPI00029B8561,P0CG05,Q8N355,UPI0001EFAC9A
Kidney	UGT1A	15794	Ingel15794.RAW (F052998)	A0A5E4_HUMAN Putative uncharacterized protein [Homo sapiens (Human) [9606]]	A0A5E4,UPI0000239917,UPI0001D63C09,UPI0001D63C5D	UR13_3_HomoSapiens_9606_20130403.fasta	22 676,6	100,0 %	5	5	5	0,0351%	25,1%	VTVLGQPK	K	A	99,4 %	1,74	0	1	0	0	2	841,5143			12 658,9	107	114	Empty	true
Kidney	UGT1A	15794	Ingel15794.RAW (F052998)	A0A5E4_HUMAN Putative uncharacterized protein [Homo sapiens (Human) [9606]]	A0A5E4,UPI0000239917,UPI0001D63C09,UPI0001D63C5D	UR13_3_HomoSapiens_9606_20130403.fasta	22 676,6	100,0 %	5	5	5	0,0351%	25,1%	YAASSYLSLTPEQWK	K	S	99,7 %	2,10	0	1	0	0	2	1 743,8588			2 078,46	176	190	Empty	true	UPI00020DB119,Q6GMV8,UPI00029B8561,P0CG05,Q8N355,UPI0001EFAC9A
Kidney	UGT1A	15794	Ingel15794.RAW (F052998)	TRYP_PIG Trypsin OS=Sus scrofa PE=1 SV=1	P00761	CP13_3_HomoSapiens_9606_20130509.fasta	24 409,3	100,0 %	3	4	5	0,0351%	16,5%	LGEHNIDVLEGNEQFINAAK	R	I	99,7 %	5,74	0	0	2	0	2	2 211,1042			71 939,9	58	77	Empty	true
Kidney	UGT1A	15794	Ingel15794.RAW (F052998)	TRYP_PIG Trypsin OS=Sus scrofa PE=1 SV=1	P00761	CP13_3_HomoSapiens_9606_20130509.fasta	24 409,3	100,0 %	3	4	5	0,0351%	16,5%	LSSPATLNSR	K	V	99,7 %	1,29	0	1	0	0	2	1 045,5636			20 581,3	98	107	Empty	true
Kidney	UGT1A	15794	Ingel15794.RAW (F052998)	TRYP_PIG Trypsin OS=Sus scrofa PE=1 SV=1	P00761	CP13_3_HomoSapiens_9606_20130509.fasta	24 409,3	100,0 %	3	4	5	0,0351%	16,5%	VATVSLPR	R	S	99,7 %	1,39	1	1	0	0	2	842,5094			474638	108	115	Empty	true
Kidney	UGT1A	15794	Ingel15794.RAW (F052998)	UPF0568 protein C14orf166 OS=Homo sapiens GN=C14orf166 PE=1 SV=1	Q5RLJ0,Q9Y224	CP13_3_HomoSapiens_9606_20130509.fasta,UR13_3_HomoSapiens_9606_20130403.fasta	28 069,3	100,0 %	2	2	2	0,0140%	15,6%	EGLPVALDKHILGFDTGDAVLNEAAQILR	K	L	99,7 %	3,04	0	0	1	0	2	3 075,6478			4 542,68	177	205	Empty	true
Kidney	UGT1A	15794	Ingel15794.RAW (F052998)	UPF0568 protein C14orf166 OS=Homo sapiens GN=C14orf166 PE=1 SV=1	Q5RLJ0,Q9Y224	CP13_3_HomoSapiens_9606_20130509.fasta,UR13_3_HomoSapiens_9606_20130403.fasta	28 069,3	100,0 %	2	2	2	0,0140%	15,6%	HDDYLVMLK	R	A	99,7 %	2,00	0	1	0	0	2	1 133,5661			2 417,80	146	154	Empty	true
Kidney	UGT1A	15794	Ingel15794.RAW (F052998)	UPF0568 protein C14orf166 OS=Homo sapiens GN=C14orf166 PE=1 SV=1	Q5RLJ0,Q9Y224	CP13_3_HomoSapiens_9606_20130509.fasta,UR13_3_HomoSapiens_9606_20130403.fasta	28 069,3	100,0 %	2	2	2	0,0140%	15,6%	EGLPVALDKHILGFDTGDAVLNEAAQILR	K	L	99,7 %	3,04	0	0	1	0	2	3 075,6478			4 542,68	177	205	Empty	true
Kidney	UGT1A	15794	Ingel15794.RAW (F052998)	UPF0568 protein C14orf166 OS=Homo sapiens GN=C14orf166 PE=1 SV=1	Q5RLJ0,Q9Y224	CP13_3_HomoSapiens_9606_20130509.fasta,UR13_3_HomoSapiens_9606_20130403.fasta	28 069,3	100,0 %	2	2	2	0,0140%	15,6%	HDDYLVMLK	R	A	99,7 %	2,00	0	1	0	0	2	1 133,5661			2 417,80	146	154	Empty	true
Kidney	UGT1A	15794	Ingel15794.RAW (F052998)	60S ribosomal protein L19 OS=Homo sapiens GN=RPL19 PE=1 SV=1	J3KTE4,J3QR09,P84098,Q53G49,Q8IWR8	CP13_3_HomoSapiens_9606_20130509.fasta,UR13_3_HomoSapiens_9606_20130403.fasta	23 468,4	100,0 %	2	2	3	0,0210%	13,3%	LLADQAEAR	K	R	99,7 %	2,28	0	1	0	0	2	986,5266			11 951,6	154	162	Empty	true
Kidney	UGT1A	15794	Ingel15794.RAW (F052998)	60S ribosomal protein L19 OS=Homo sapiens GN=RPL19 PE=1 SV=1	J3KTE4,J3QR09,P84098,Q53G49,Q8IWR8	CP13_3_HomoSapiens_9606_20130509.fasta,UR13_3_HomoSapiens_9606_20130403.fasta	23 468,4	100,0 %	2	2	3	0,0210%	13,3%	VWLDPNETNEIANANSR	K	Q	99,7 %	16,3	0	2	0	0	2	1 942,9253			142092	22	38	Empty	true
Kidney	UGT1A	15794	Ingel15794.RAW (F052998)	60S ribosomal protein L19 OS=Homo sapiens GN=RPL19 PE=1 SV=1	J3KTE4,J3QR09,P84098,Q53G49,Q8IWR8	CP13_3_HomoSapiens_9606_20130509.fasta,UR13_3_HomoSapiens_9606_20130403.fasta	23 468,4	100,0 %	2	2	3	0,0210%	13,3%	LLADQAEAR	K	R	99,7 %	2,28	0	1	0	0	2	986,5266			11 951,6	154	162	Empty	true
Kidney	UGT1A	15794	Ingel15794.RAW (F052998)	60S ribosomal protein L19 OS=Homo sapiens GN=RPL19 PE=1 SV=1	J3KTE4,J3QR09,P84098,Q53G49,Q8IWR8	CP13_3_HomoSapiens_9606_20130509.fasta,UR13_3_HomoSapiens_9606_20130403.fasta	23 468,4	100,0 %	2	2	3	0,0210%	13,3%	VWLDPNETNEIANANSR	K	Q	99,7 %	16,3	0	2	0	0	2	1 942,9253			142092	22	38	Empty	true
Kidney	UGT1A	15794	Ingel15794.RAW (F052998)	60S ribosomal protein L19 OS=Homo sapiens GN=RPL19 PE=1 SV=1	J3KTE4,J3QR09,P84098,Q53G49,Q8IWR8	CP13_3_HomoSapiens_9606_20130509.fasta,UR13_3_HomoSapiens_9606_20130403.fasta	23 468,4	100,0 %	2	2	3	0,0210%	13,3%	LLADQAEAR	K	R	99,7 %	2,28	0	1	0	0	2	986,5266			11 951,6	154	162	Empty	true
Kidney	UGT1A	15794	Ingel15794.RAW (F052998)	60S ribosomal protein L19 OS=Homo sapiens GN=RPL19 PE=1 SV=1	J3KTE4,J3QR09,P84098,Q53G49,Q8IWR8	CP13_3_HomoSapiens_9606_20130509.fasta,UR13_3_HomoSapiens_9606_20130403.fasta	23 468,4	100,0 %	2	2	3	0,0210%	13,3%	VWLDPNETNEIANANSR	K	Q	99,7 %	16,3	0	2	0	0	2	1 942,9253			142092	22	38	Empty	true
Kidney	UGT1A	15794	Ingel15794.RAW (F052998)	60S ribosomal protein L19 OS=Homo sapiens GN=RPL19 PE=1 SV=1	J3KTE4,J3QR09,P84098,Q53G49,Q8IWR8	CP13_3_HomoSapiens_9606_20130509.fasta,UR13_3_HomoSapiens_9606_20130403.fasta	23 468,4	100,0 %	2	2	3	0,0210%	13,3%	LLADQAEAR	K	R	99,7 %	2,28	0	1	0	0	2	986,5266			11 951,6	154	162	Empty	true
Kidney	UGT1A	15794	Ingel15794.RAW (F052998)	60S ribosomal protein L19 OS=Homo sapiens GN=RPL19 PE=1 SV=1	J3KTE4,J3QR09,P84098,Q53G49,Q8IWR8	CP13_3_HomoSapiens_9606_20130509.fasta,UR13_3_HomoSapiens_9606_20130403.fasta	23 468,4	100,0 %	2	2	3	0,0210%	13,3%	VWLDPNETNEIANANSR	K	Q	99,7 %	16,3	0	2	0	0	2	1 942,9253			142092	22	38	Empty	true
Kidney	UGT1A	15794	Ingel15794.RAW (F052998)	60S ribosomal protein L19 OS=Homo sapiens GN=RPL19 PE=1 SV=1	J3KTE4,J3QR09,P84098,Q53G49,Q8IWR8	CP13_3_HomoSapiens_9606_20130509.fasta,UR13_3_HomoSapiens_9606_20130403.fasta	23 468,4	100,0 %	2	2	3	0,0210%	13,3%	LLADQAEAR	K	R	99,7 %	2,28	0	1	0	0	2	986,5266			11 951,6	154	162	Empty	true
Kidney	UGT1A	15794	Ingel15794.RAW (F052998)	60S ribosomal protein L19 OS=Homo sapiens GN=RPL19 PE=1 SV=1	J3KTE4,J3QR09,P84098,Q53G49,Q8IWR8	CP13_3_HomoSapiens_9606_20130509.fasta,UR13_3_HomoSapiens_9606_20130403.fasta	23 468,4	100,0 %	2	2	3	0,0210%	13,3%	VWLDPNETNEIANANSR	K	Q	99,7 %	16,3	0	2	0	0	2	1 942,9253			142092	22	38	Empty	true
Kidney	UGT1A	15794	Ingel15794.RAW (F052998)	Collagen alpha-3(VI) chain OS=Homo sapiens GN=COL6A3 PE=1 SV=5	E7ENL6	CP13_3_HomoSapiens_9606_20130509.fasta	322 185,6	100,0 %	2	2	2	0,0140%	1,21%	AAGSRAGDGVP	K	Q	99,4 %	1,66	0	1	0	0	1	957,4749			10 646,2	133	143	Empty	true	P12111,E9PCV6
Kidney	UGT1A	15794	Ingel15794.RAW (F052998)	Collagen alpha-3(VI) chain OS=Homo sapiens GN=COL6A3 PE=1 SV=5	E7ENL6	CP13_3_HomoSapiens_9606_20130509.fasta	322 185,6	100,0 %	2	2	2	0,0140%	1,21%	NADPAELEQIVLSPAFILAAESLPK	K	I	99,7 %	2,47	0	1	0	0	2	2 636,4184			4 554,65	776	800	Empty	true	P12111-4,P12111-2,P12111,E9PCV6
Kidney	UGT1A	15794	Ingel15794.RAW (F052998)	Alpha-1-antitrypsin OS=Homo sapiens GN=SERPINA1 PE=1 SV=3	P01009,P01009-2	CP13_3_HomoSapiens_9606_20130509.fasta	40 264,0	100,0 %	8	8	11	0,0771%	22,7%	ELDRDTVFALVNYIFFK	K	G	99,7 %	7,92	0	2	0	0	2	2 090,0958			17 224,8	199	215	Empty	true
Kidney	UGT1A	15794	Ingel15794.RAW (F052998)	Alpha-1-antitrypsin OS=Homo sapiens GN=SERPINA1 PE=1 SV=3	P01009,P01009-2	CP13_3_HomoSapiens_9606_20130509.fasta	40 264,0	100,0 %	8	8	11	0,0771%	22,7%	KLSSWVLLMK	K	Y	99,7 %	1,54	0	1	0	0	2	1 204,7123			12 670,4	258	267	Empty	true
Kidney	UGT1A	15794	Ingel15794.RAW (F052998)	Alpha-1-antitrypsin OS=Homo sapiens GN=SERPINA1 PE=1 SV=3	P01009,P01009-2	CP13_3_HomoSapiens_9606_20130509.fasta	40 264,0	100,0 %	8	8	11	0,0771%	22,7%	LSITGTYDLK	K	S	99,7 %	1,77	0	1	0	0	2	1 110,6043			13 435,4	315	324	Empty	true
Kidney	UGT1A	15794	Ingel15794.RAW (F052998)	Alpha-1-antitrypsin OS=Homo sapiens GN=SERPINA1 PE=1 SV=3	P01009,P01009-2	CP13_3_HomoSapiens_9606_20130509.fasta	40 264,0	100,0 %	8	8	11	0,0771%	22,7%	LYHSEAFTVNFGDTEEAKK	K	Q	95,0 %	0,796	0	0	1	0	2	2 186,0401			7 168,60	161	179	Empty	true
Kidney	UGT1A	15794	Ingel15794.RAW (F052998)	Alpha-1-antitrypsin OS=Homo sapiens GN=SERPINA1 PE=1 SV=3	P01009,P01009-2	CP13_3_HomoSapiens_9606_20130509.fasta	40 264,0	100,0 %	8	8	11	0,0771%	22,7%	SASLHLPK	R	L	99,7 %	2,40	0	1	0	0	2	852,4938			33 207,8	307	314	Empty	true
Kidney	UGT1A	15794	Ingel15794.RAW (F052998)	Alpha-1-antitrypsin OS=Homo sapiens GN=SERPINA1 PE=1 SV=3	P01009,P01009-2	CP13_3_HomoSapiens_9606_20130509.fasta	40 264,0	100,0 %	8	8	11	0,0771%	22,7%	SVLGQLGITK	K	V	99,7 %	2,47	0	2	0	0	2	1 015,6148			56 138,7	325	334	Empty	true
Kidney	UGT1A	15794	Ingel15794.RAW (F052998)	Alpha-1-antitrypsin OS=Homo sapiens GN=SERPINA1 PE=1 SV=3	P01009,P01009-2	CP13_3_HomoSapiens_9606_20130509.fasta	40 264,0	100,0 %	8	8	11	0,0771%	22,7%	VFSNGADLSGVTEEAPLK	K	L	99,7 %	14,4	0	2	0	0	2	1 833,9230			55 049,4	335	352	Empty	true
Kidney	UGT1A	15794	Ingel15794.RAW (F052998)	Alpha-1-antitrypsin OS=Homo sapiens GN=SERPINA1 PE=1 SV=3	P01009,P01009-2	CP13_3_HomoSapiens_9606_20130509.fasta	40 264,0	100,0 %	8	8	11	0,0771%	22,7%	VFSNGADLSGVTEEAPLKLSK	K	V	99,4 %	1,11	0	0	1	0	2	2 162,1341			23 730,2	335	355	Empty	true
Kidney	UGT1A	15794	Ingel15794.RAW (F052998)	Alpha-1-antitrypsin OS=Homo sapiens GN=SERPINA1 PE=1 SV=3	P01009,P01009-2	CP13_3_HomoSapiens_9606_20130509.fasta	40 264,0	100,0 %	8	8	11	0,0771%	22,7%	ELDRDTVFALVNYIFFK	K	G	99,7 %	7,92	0	2	0	0	2	2 090,0958			17 224,8	199	215	Empty	true
Kidney	UGT1A	15794	Ingel15794.RAW (F052998)	Alpha-1-antitrypsin OS=Homo sapiens GN=SERPINA1 PE=1 SV=3	P01009,P01009-2	CP13_3_HomoSapiens_9606_20130509.fasta	40 264,0	100,0 %	8	8	11	0,0771%	22,7%	KLSSWVLLMK	K	Y	99,7 %	1,54	0	1	0	0	2	1 204,7123			12 670,4	258	267	Empty	true
Kidney	UGT1A	15794	Ingel15794.RAW (F052998)	Alpha-1-antitrypsin OS=Homo sapiens GN=SERPINA1 PE=1 SV=3	P01009,P01009-2	CP13_3_HomoSapiens_9606_20130509.fasta	40 264,0	100,0 %	8	8	11	0,0771%	22,7%	LSITGTYDLK	K	S	99,7 %	1,77	0	1	0	0	2	1 110,6043			13 435,4	315	324	Empty	true
Kidney	UGT1A	15794	Ingel15794.RAW (F052998)	Alpha-1-antitrypsin OS=Homo sapiens GN=SERPINA1 PE=1 SV=3	P01009,P01009-2	CP13_3_HomoSapiens_9606_20130509.fasta	40 264,0	100,0 %	8	8	11	0,0771%	22,7%	LYHSEAFTVNFGDTEEAKK	K	Q	95,0 %	0,796	0	0	1	0	2	2 186,0401			7 168,60	161	179	Empty	true
Kidney	UGT1A	15794	Ingel15794.RAW (F052998)	Alpha-1-antitrypsin OS=Homo sapiens GN=SERPINA1 PE=1 SV=3	P01009,P01009-2	CP13_3_HomoSapiens_9606_20130509.fasta	40 264,0	100,0 %	8	8	11	0,0771%	22,7%	SASLHLPK	R	L	99,7 %	2,40	0	1	0	0	2	852,4938			33 207,8	307	314	Empty	true
Kidney	UGT1A	15794	Ingel15794.RAW (F052998)	Alpha-1-antitrypsin OS=Homo sapiens GN=SERPINA1 PE=1 SV=3	P01009,P01009-2	CP13_3_HomoSapiens_9606_20130509.fasta	40 264,0	100,0 %	8	8	11	0,0771%	22,7%	SVLGQLGITK	K	V	99,7 %	2,47	0	2	0	0	2	1 015,6148			56 138,7	325	334	Empty	true
Kidney	UGT1A	15794	Ingel15794.RAW (F052998)	Alpha-1-antitrypsin OS=Homo sapiens GN=SERPINA1 PE=1 SV=3	P01009,P01009-2	CP13_3_HomoSapiens_9606_20130509.fasta	40 264,0	100,0 %	8	8	11	0,0771%	22,7%	VFSNGADLSGVTEEAPLK	K	L	99,7 %	14,4	0	2	0	0	2	1 833,9230			55 049,4	335	352	Empty	true
Kidney	UGT1A	15794	Ingel15794.RAW (F052998)	Alpha-1-antitrypsin OS=Homo sapiens GN=SERPINA1 PE=1 SV=3	P01009,P01009-2	CP13_3_HomoSapiens_9606_20130509.fasta	40 264,0	100,0 %	8	8	11	0,0771%	22,7%	VFSNGADLSGVTEEAPLKLSK	K	V	99,4 %	1,11	0	0	1	0	2	2 162,1341			23 730,2	335	355	Empty	true
Kidney	UGT1A	15794	Ingel15794.RAW (F052998)	60S ribosomal protein L6 OS=Homo sapiens GN=RPL6 PE=1 SV=3	F8W181,Q02878,Q8N5Z7,Q8TBK5,Q9HBB3	CP13_3_HomoSapiens_9606_20130509.fasta,UR13_3_HomoSapiens_9606_20130403.fasta	32 892,5	100,0 %	9	10	10	0,0701%	42,4%	ASITPGTILIILTGR	R	R	99,7 %	10,3	0	1	1	0	2	1 525,9315			17 320,5	142	156	Empty	true
Kidney	UGT1A	15794	Ingel15794.RAW (F052998)	60S ribosomal protein L6 OS=Homo sapiens GN=RPL6 PE=1 SV=3	F8W181,Q02878,Q8N5Z7,Q8TBK5,Q9HBB3	CP13_3_HomoSapiens_9606_20130509.fasta,UR13_3_HomoSapiens_9606_20130403.fasta	32 892,5	100,0 %	9	10	10	0,0701%	42,4%	HLTDAYFK	K	K	99,4 %	3,52	0	1	0	0	2	994,4993			484455	212	219	Empty	true
Kidney	UGT1A	15794	Ingel15794.RAW (F052998)	60S ribosomal protein L6 OS=Homo sapiens GN=RPL6 PE=1 SV=3	F8W181,Q02878,Q8N5Z7,Q8TBK5,Q9HBB3	CP13_3_HomoSapiens_9606_20130509.fasta,UR13_3_HomoSapiens_9606_20130403.fasta	32 892,5	100,0 %	9	10	10	0,0701%	42,4%	HQEGEIFDTEKEKYEITEQR	R	K	99,7 %	7,31	0	0	1	0	2	2 509,1844			57 268,0	228	247	Empty	true
Kidney	UGT1A	15794	Ingel15794.RAW (F052998)	60S ribosomal protein L6 OS=Homo sapiens GN=RPL6 PE=1 SV=3	F8W181,Q02878,Q8N5Z7,Q8TBK5,Q9HBB3	CP13_3_HomoSapiens_9606_20130509.fasta,UR13_3_HomoSapiens_9606_20130403.fasta	32 892,5	100,0 %	9	10	10	0,0701%	42,4%	IDISNVKIPK	K	H	99,7 %	1,52	0	1	0	0	2	1 126,6832			12 514,9	202	211	Empty	true
Kidney	UGT1A	15794	Ingel15794.RAW (F052998)	60S ribosomal protein L6 OS=Homo sapiens GN=RPL6 PE=1 SV=3	F8W181,Q02878,Q8N5Z7,Q8TBK5,Q9HBB3	CP13_3_HomoSapiens_9606_20130509.fasta,UR13_3_HomoSapiens_9606_20130403.fasta	32 892,5	100,0 %	9	10	10	0,0701%	42,4%	IKAIPQLQGYLR	K	S	99,7 %	2,13	0	0	1	0	2	1 399,8422			26 305,9	262	273	Empty	true
Kidney	UGT1A	15794	Ingel15794.RAW (F052998)	60S ribosomal protein L6 OS=Homo sapiens GN=RPL6 PE=1 SV=3	F8W181,Q02878,Q8N5Z7,Q8TBK5,Q9HBB3	CP13_3_HomoSapiens_9606_20130509.fasta,UR13_3_HomoSapiens_9606_20130403.fasta	32 892,5	100,0 %	9	10	10	0,0701%	42,4%	QLASGLLLVTGPLVLNR	K	V	99,7 %	3,96	0	1	0	0	2	1 764,0744			7 950,96	168	184	Empty	true
Kidney	UGT1A	15794	Ingel15794.RAW (F052998)	60S ribosomal protein L6 OS=Homo sapiens GN=RPL6 PE=1 SV=3	F8W181,Q02878,Q8N5Z7,Q8TBK5,Q9HBB3	CP13_3_HomoSapiens_9606_20130509.fasta,UR13_3_HomoSapiens_9606_20130403.fasta	32 892,5	100,0 %	9	10	10	0,0701%	42,4%	SVFALTNGIYPHK	R	L	99,7 %	6,34	0	1	0	0	2	1 446,7740			54 823,8	274	286	Empty	true
Kidney	UGT1A	15794	Ingel15794.RAW (F052998)	60S ribosomal protein L6 OS=Homo sapiens GN=RPL6 PE=1 SV=3	F8W181,Q02878,Q8N5Z7,Q8TBK5,Q9HBB3	CP13_3_HomoSapiens_9606_20130509.fasta,UR13_3_HomoSapiens_9606_20130403.fasta	32 892,5	100,0 %	9	10	10	0,0701%	42,4%	VLATVTKPVGGDKNGGTR	K	V	99,7 %	1,49	0	0	1	0	2	1 769,9871			54 883,1	88	105	Empty	true
Kidney	UGT1A	15794	Ingel15794.RAW (F052998)	60S ribosomal protein L6 OS=Homo sapiens GN=RPL6 PE=1 SV=3	F8W181,Q02878,Q8N5Z7,Q8TBK5,Q9HBB3	CP13_3_HomoSapiens_9606_20130509.fasta,UR13_3_HomoSapiens_9606_20130403.fasta	32 892,5	100,0 %	9	10	10	0,0701%	42,4%	YYPTEDVPR	R	K	99,7 %	2,08	0	1	0	0	2	1 139,5368			17 727,8	115	123	Empty	true
Kidney	UGT1A	15794	Ingel15794.RAW (F052998)	60S ribosomal protein L6 OS=Homo sapiens GN=RPL6 PE=1 SV=3	F8W181,Q02878,Q8N5Z7,Q8TBK5,Q9HBB3	CP13_3_HomoSapiens_9606_20130509.fasta,UR13_3_HomoSapiens_9606_20130403.fasta	32 892,5	100,0 %	9	10	10	0,0701%	42,4%	ASITPGTILIILTGR	R	R	99,7 %	10,3	0	1	1	0	2	1 525,9315			17 320,5	142	156	Empty	true
Kidney	UGT1A	15794	Ingel15794.RAW (F052998)	60S ribosomal protein L6 OS=Homo sapiens GN=RPL6 PE=1 SV=3	F8W181,Q02878,Q8N5Z7,Q8TBK5,Q9HBB3	CP13_3_HomoSapiens_9606_20130509.fasta,UR13_3_HomoSapiens_9606_20130403.fasta	32 892,5	100,0 %	9	10	10	0,0701%	42,4%	HLTDAYFK	K	K	99,4 %	3,52	0	1	0	0	2	994,4993			484455	212	219	Empty	true
Kidney	UGT1A	15794	Ingel15794.RAW (F052998)	60S ribosomal protein L6 OS=Homo sapiens GN=RPL6 PE=1 SV=3	F8W181,Q02878,Q8N5Z7,Q8TBK5,Q9HBB3	CP13_3_HomoSapiens_9606_20130509.fasta,UR13_3_HomoSapiens_9606_20130403.fasta	32 892,5	100,0 %	9	10	10	0,0701%	42,4%	HQEGEIFDTEKEKYEITEQR	R	K	99,7 %	7,31	0	0	1	0	2	2 509,1844			57 268,0	228	247	Empty	true
Kidney	UGT1A	15794	Ingel15794.RAW (F052998)	60S ribosomal protein L6 OS=Homo sapiens GN=RPL6 PE=1 SV=3	F8W181,Q02878,Q8N5Z7,Q8TBK5,Q9HBB3	CP13_3_HomoSapiens_9606_20130509.fasta,UR13_3_HomoSapiens_9606_20130403.fasta	32 892,5	100,0 %	9	10	10	0,0701%	42,4%	IDISNVKIPK	K	H	99,7 %	1,52	0	1	0	0	2	1 126,6832			12 514,9	202	211	Empty	true
Kidney	UGT1A	15794	Ingel15794.RAW (F052998)	60S ribosomal protein L6 OS=Homo sapiens GN=RPL6 PE=1 SV=3	F8W181,Q02878,Q8N5Z7,Q8TBK5,Q9HBB3	CP13_3_HomoSapiens_9606_20130509.fasta,UR13_3_HomoSapiens_9606_20130403.fasta	32 892,5	100,0 %	9	10	10	0,0701%	42,4%	IKAIPQLQGYLR	K	S	99,7 %	2,13	0	0	1	0	2	1 399,8422			26 305,9	262	273	Empty	true
Kidney	UGT1A	15794	Ingel15794.RAW (F052998)	60S ribosomal protein L6 OS=Homo sapiens GN=RPL6 PE=1 SV=3	F8W181,Q02878,Q8N5Z7,Q8TBK5,Q9HBB3	CP13_3_HomoSapiens_9606_20130509.fasta,UR13_3_HomoSapiens_9606_20130403.fasta	32 892,5	100,0 %	9	10	10	0,0701%	42,4%	QLASGLLLVTGPLVLNR	K	V	99,7 %	3,96	0	1	0	0	2	1 764,0744			7 950,96	168	184	Empty	true
Kidney	UGT1A	15794	Ingel15794.RAW (F052998)	60S ribosomal protein L6 OS=Homo sapiens GN=RPL6 PE=1 SV=3	F8W181,Q02878,Q8N5Z7,Q8TBK5,Q9HBB3	CP13_3_HomoSapiens_9606_20130509.fasta,UR13_3_HomoSapiens_9606_20130403.fasta	32 892,5	100,0 %	9	10	10	0,0701%	42,4%	SVFALTNGIYPHK	R	L	99,7 %	6,34	0	1	0	0	2	1 446,7740			54 823,8	274	286	Empty	true
Kidney	UGT1A	15794	Ingel15794.RAW (F052998)	60S ribosomal protein L6 OS=Homo sapiens GN=RPL6 PE=1 SV=3	F8W181,Q02878,Q8N5Z7,Q8TBK5,Q9HBB3	CP13_3_HomoSapiens_9606_20130509.fasta,UR13_3_HomoSapiens_9606_20130403.fasta	32 892,5	100,0 %	9	10	10	0,0701%	42,4%	VLATVTKPVGGDKNGGTR	K	V	99,7 %	1,49	0	0	1	0	2	1 769,9871			54 883,1	88	105	Empty	true
Kidney	UGT1A	15794	Ingel15794.RAW (F052998)	60S ribosomal protein L6 OS=Homo sapiens GN=RPL6 PE=1 SV=3	F8W181,Q02878,Q8N5Z7,Q8TBK5,Q9HBB3	CP13_3_HomoSapiens_9606_20130509.fasta,UR13_3_HomoSapiens_9606_20130403.fasta	32 892,5	100,0 %	9	10	10	0,0701%	42,4%	YYPTEDVPR	R	K	99,7 %	2,08	0	1	0	0	2	1 139,5368			17 727,8	115	123	Empty	true
Kidney	UGT1A	15794	Ingel15794.RAW (F052998)	60S ribosomal protein L6 OS=Homo sapiens GN=RPL6 PE=1 SV=3	F8W181,Q02878,Q8N5Z7,Q8TBK5,Q9HBB3	CP13_3_HomoSapiens_9606_20130509.fasta,UR13_3_HomoSapiens_9606_20130403.fasta	32 892,5	100,0 %	9	10	10	0,0701%	42,4%	ASITPGTILIILTGR	R	R	99,7 %	10,3	0	1	1	0	2	1 525,9315			17 320,5	142	156	Empty	true
Kidney	UGT1A	15794	Ingel15794.RAW (F052998)	60S ribosomal protein L6 OS=Homo sapiens GN=RPL6 PE=1 SV=3	F8W181,Q02878,Q8N5Z7,Q8TBK5,Q9HBB3	CP13_3_HomoSapiens_9606_20130509.fasta,UR13_3_HomoSapiens_9606_20130403.fasta	32 892,5	100,0 %	9	10	10	0,0701%	42,4%	HLTDAYFK	K	K	99,4 %	3,52	0	1	0	0	2	994,4993			484455	212	219	Empty	true
Kidney	UGT1A	15794	Ingel15794.RAW (F052998)	60S ribosomal protein L6 OS=Homo sapiens GN=RPL6 PE=1 SV=3	F8W181,Q02878,Q8N5Z7,Q8TBK5,Q9HBB3	CP13_3_HomoSapiens_9606_20130509.fasta,UR13_3_HomoSapiens_9606_20130403.fasta	32 892,5	100,0 %	9	10	10	0,0701%	42,4%	HQEGEIFDTEKEKYEITEQR	R	K	99,7 %	7,31	0	0	1	0	2	2 509,1844			57 268,0	228	247	Empty	true
Kidney	UGT1A	15794	Ingel15794.RAW (F052998)	60S ribosomal protein L6 OS=Homo sapiens GN=RPL6 PE=1 SV=3	F8W181,Q02878,Q8N5Z7,Q8TBK5,Q9HBB3	CP13_3_HomoSapiens_9606_20130509.fasta,UR13_3_HomoSapiens_9606_20130403.fasta	32 892,5	100,0 %	9	10	10	0,0701%	42,4%	IDISNVKIPK	K	H	99,7 %	1,52	0	1	0	0	2	1 126,6832			12 514,9	202	211	Empty	true
Kidney	UGT1A	15794	Ingel15794.RAW (F052998)	60S ribosomal protein L6 OS=Homo sapiens GN=RPL6 PE=1 SV=3	F8W181,Q02878,Q8N5Z7,Q8TBK5,Q9HBB3	CP13_3_HomoSapiens_9606_20130509.fasta,UR13_3_HomoSapiens_9606_20130403.fasta	32 892,5	100,0 %	9	10	10	0,0701%	42,4%	IKAIPQLQGYLR	K	S	99,7 %	2,13	0	0	1	0	2	1 399,8422			26 305,9	262	273	Empty	true
Kidney	UGT1A	15794	Ingel15794.RAW (F052998)	60S ribosomal protein L6 OS=Homo sapiens GN=RPL6 PE=1 SV=3	F8W181,Q02878,Q8N5Z7,Q8TBK5,Q9HBB3	CP13_3_HomoSapiens_9606_20130509.fasta,UR13_3_HomoSapiens_9606_20130403.fasta	32 892,5	100,0 %	9	10	10	0,0701%	42,4%	QLASGLLLVTGPLVLNR	K	V	99,7 %	3,96	0	1	0	0	2	1 764,0744			7 950,96	168	184	Empty	true
Kidney	UGT1A	15794	Ingel15794.RAW (F052998)	60S ribosomal protein L6 OS=Homo sapiens GN=RPL6 PE=1 SV=3	F8W181,Q02878,Q8N5Z7,Q8TBK5,Q9HBB3	CP13_3_HomoSapiens_9606_20130509.fasta,UR13_3_HomoSapiens_9606_20130403.fasta	32 892,5	100,0 %	9	10	10	0,0701%	42,4%	SVFALTNGIYPHK	R	L	99,7 %	6,34	0	1	0	0	2	1 446,7740			54 823,8	274	286	Empty	true
Kidney	UGT1A	15794	Ingel15794.RAW (F052998)	60S ribosomal protein L6 OS=Homo sapiens GN=RPL6 PE=1 SV=3	F8W181,Q02878,Q8N5Z7,Q8TBK5,Q9HBB3	CP13_3_HomoSapiens_9606_20130509.fasta,UR13_3_HomoSapiens_9606_20130403.fasta	32 892,5	100,0 %	9	10	10	0,0701%	42,4%	VLATVTKPVGGDKNGGTR	K	V	99,7 %	1,49	0	0	1	0	2	1 769,9871			54 883,1	88	105	Empty	true
Kidney	UGT1A	15794	Ingel15794.RAW (F052998)	60S ribosomal protein L6 OS=Homo sapiens GN=RPL6 PE=1 SV=3	F8W181,Q02878,Q8N5Z7,Q8TBK5,Q9HBB3	CP13_3_HomoSapiens_9606_20130509.fasta,UR13_3_HomoSapiens_9606_20130403.fasta	32 892,5	100,0 %	9	10	10	0,0701%	42,4%	YYPTEDVPR	R	K	99,7 %	2,08	0	1	0	0	2	1 139,5368			17 727,8	115	123	Empty	true
Kidney	UGT1A	15794	Ingel15794.RAW (F052998)	60S ribosomal protein L6 OS=Homo sapiens GN=RPL6 PE=1 SV=3	F8W181,Q02878,Q8N5Z7,Q8TBK5,Q9HBB3	CP13_3_HomoSapiens_9606_20130509.fasta,UR13_3_HomoSapiens_9606_20130403.fasta	32 892,5	100,0 %	9	10	10	0,0701%	42,4%	ASITPGTILIILTGR	R	R	99,7 %	10,3	0	1	1	0	2	1 525,9315			17 320,5	142	156	Empty	true
Kidney	UGT1A	15794	Ingel15794.RAW (F052998)	60S ribosomal protein L6 OS=Homo sapiens GN=RPL6 PE=1 SV=3	F8W181,Q02878,Q8N5Z7,Q8TBK5,Q9HBB3	CP13_3_HomoSapiens_9606_20130509.fasta,UR13_3_HomoSapiens_9606_20130403.fasta	32 892,5	100,0 %	9	10	10	0,0701%	42,4%	HLTDAYFK	K	K	99,4 %	3,52	0	1	0	0	2	994,4993			484455	212	219	Empty	true
Kidney	UGT1A	15794	Ingel15794.RAW (F052998)	60S ribosomal protein L6 OS=Homo sapiens GN=RPL6 PE=1 SV=3	F8W181,Q02878,Q8N5Z7,Q8TBK5,Q9HBB3	CP13_3_HomoSapiens_9606_20130509.fasta,UR13_3_HomoSapiens_9606_20130403.fasta	32 892,5	100,0 %	9	10	10	0,0701%	42,4%	HQEGEIFDTEKEKYEITEQR	R	K	99,7 %	7,31	0	0	1	0	2	2 509,1844			57 268,0	228	247	Empty	true
Kidney	UGT1A	15794	Ingel15794.RAW (F052998)	60S ribosomal protein L6 OS=Homo sapiens GN=RPL6 PE=1 SV=3	F8W181,Q02878,Q8N5Z7,Q8TBK5,Q9HBB3	CP13_3_HomoSapiens_9606_20130509.fasta,UR13_3_HomoSapiens_9606_20130403.fasta	32 892,5	100,0 %	9	10	10	0,0701%	42,4%	IDISNVKIPK	K	H	99,7 %	1,52	0	1	0	0	2	1 126,6832			12 514,9	202	211	Empty	true
Kidney	UGT1A	15794	Ingel15794.RAW (F052998)	60S ribosomal protein L6 OS=Homo sapiens GN=RPL6 PE=1 SV=3	F8W181,Q02878,Q8N5Z7,Q8TBK5,Q9HBB3	CP13_3_HomoSapiens_9606_20130509.fasta,UR13_3_HomoSapiens_9606_20130403.fasta	32 892,5	100,0 %	9	10	10	0,0701%	42,4%	IKAIPQLQGYLR	K	S	99,7 %	2,13	0	0	1	0	2	1 399,8422			26 305,9	262	273	Empty	true
Kidney	UGT1A	15794	Ingel15794.RAW (F052998)	60S ribosomal protein L6 OS=Homo sapiens GN=RPL6 PE=1 SV=3	F8W181,Q02878,Q8N5Z7,Q8TBK5,Q9HBB3	CP13_3_HomoSapiens_9606_20130509.fasta,UR13_3_HomoSapiens_9606_20130403.fasta	32 892,5	100,0 %	9	10	10	0,0701%	42,4%	QLASGLLLVTGPLVLNR	K	V	99,7 %	3,96	0	1	0	0	2	1 764,0744			7 950,96	168	184	Empty	true
Kidney	UGT1A	15794	Ingel15794.RAW (F052998)	60S ribosomal protein L6 OS=Homo sapiens GN=RPL6 PE=1 SV=3	F8W181,Q02878,Q8N5Z7,Q8TBK5,Q9HBB3	CP13_3_HomoSapiens_9606_20130509.fasta,UR13_3_HomoSapiens_9606_20130403.fasta	32 892,5	100,0 %	9	10	10	0,0701%	42,4%	SVFALTNGIYPHK	R	L	99,7 %	6,34	0	1	0	0	2	1 446,7740			54 823,8	274	286	Empty	true
Kidney	UGT1A	15794	Ingel15794.RAW (F052998)	60S ribosomal protein L6 OS=Homo sapiens GN=RPL6 PE=1 SV=3	F8W181,Q02878,Q8N5Z7,Q8TBK5,Q9HBB3	CP13_3_HomoSapiens_9606_20130509.fasta,UR13_3_HomoSapiens_9606_20130403.fasta	32 892,5	100,0 %	9	10	10	0,0701%	42,4%	VLATVTKPVGGDKNGGTR	K	V	99,7 %	1,49	0	0	1	0	2	1 769,9871			54 883,1	88	105	Empty	true
Kidney	UGT1A	15794	Ingel15794.RAW (F052998)	60S ribosomal protein L6 OS=Homo sapiens GN=RPL6 PE=1 SV=3	F8W181,Q02878,Q8N5Z7,Q8TBK5,Q9HBB3	CP13_3_HomoSapiens_9606_20130509.fasta,UR13_3_HomoSapiens_9606_20130403.fasta	32 892,5	100,0 %	9	10	10	0,0701%	42,4%	YYPTEDVPR	R	K	99,7 %	2,08	0	1	0	0	2	1 139,5368			17 727,8	115	123	Empty	true
Kidney	UGT1A	15794	Ingel15794.RAW (F052998)	60S ribosomal protein L6 OS=Homo sapiens GN=RPL6 PE=1 SV=3	F8W181,Q02878,Q8N5Z7,Q8TBK5,Q9HBB3	CP13_3_HomoSapiens_9606_20130509.fasta,UR13_3_HomoSapiens_9606_20130403.fasta	32 892,5	100,0 %	9	10	10	0,0701%	42,4%	ASITPGTILIILTGR	R	R	99,7 %	10,3	0	1	1	0	2	1 525,9315			17 320,5	142	156	Empty	true
Kidney	UGT1A	15794	Ingel15794.RAW (F052998)	60S ribosomal protein L6 OS=Homo sapiens GN=RPL6 PE=1 SV=3	F8W181,Q02878,Q8N5Z7,Q8TBK5,Q9HBB3	CP13_3_HomoSapiens_9606_20130509.fasta,UR13_3_HomoSapiens_9606_20130403.fasta	32 892,5	100,0 %	9	10	10	0,0701%	42,4%	HLTDAYFK	K	K	99,4 %	3,52	0	1	0	0	2	994,4993			484455	212	219	Empty	true
Kidney	UGT1A	15794	Ingel15794.RAW (F052998)	60S ribosomal protein L6 OS=Homo sapiens GN=RPL6 PE=1 SV=3	F8W181,Q02878,Q8N5Z7,Q8TBK5,Q9HBB3	CP13_3_HomoSapiens_9606_20130509.fasta,UR13_3_HomoSapiens_9606_20130403.fasta	32 892,5	100,0 %	9	10	10	0,0701%	42,4%	HQEGEIFDTEKEKYEITEQR	R	K	99,7 %	7,31	0	0	1	0	2	2 509,1844			57 268,0	228	247	Empty	true
Kidney	UGT1A	15794	Ingel15794.RAW (F052998)	60S ribosomal protein L6 OS=Homo sapiens GN=RPL6 PE=1 SV=3	F8W181,Q02878,Q8N5Z7,Q8TBK5,Q9HBB3	CP13_3_HomoSapiens_9606_20130509.fasta,UR13_3_HomoSapiens_9606_20130403.fasta	32 892,5	100,0 %	9	10	10	0,0701%	42,4%	IDISNVKIPK	K	H	99,7 %	1,52	0	1	0	0	2	1 126,6832			12 514,9	202	211	Empty	true
Kidney	UGT1A	15794	Ingel15794.RAW (F052998)	60S ribosomal protein L6 OS=Homo sapiens GN=RPL6 PE=1 SV=3	F8W181,Q02878,Q8N5Z7,Q8TBK5,Q9HBB3	CP13_3_HomoSapiens_9606_20130509.fasta,UR13_3_HomoSapiens_9606_20130403.fasta	32 892,5	100,0 %	9	10	10	0,0701%	42,4%	IKAIPQLQGYLR	K	S	99,7 %	2,13	0	0	1	0	2	1 399,8422			26 305,9	262	273	Empty	true
Kidney	UGT1A	15794	Ingel15794.RAW (F052998)	60S ribosomal protein L6 OS=Homo sapiens GN=RPL6 PE=1 SV=3	F8W181,Q02878,Q8N5Z7,Q8TBK5,Q9HBB3	CP13_3_HomoSapiens_9606_20130509.fasta,UR13_3_HomoSapiens_9606_20130403.fasta	32 892,5	100,0 %	9	10	10	0,0701%	42,4%	QLASGLLLVTGPLVLNR	K	V	99,7 %	3,96	0	1	0	0	2	1 764,0744			7 950,96	168	184	Empty	true
Kidney	UGT1A	15794	Ingel15794.RAW (F052998)	60S ribosomal protein L6 OS=Homo sapiens GN=RPL6 PE=1 SV=3	F8W181,Q02878,Q8N5Z7,Q8TBK5,Q9HBB3	CP13_3_HomoSapiens_9606_20130509.fasta,UR13_3_HomoSapiens_9606_20130403.fasta	32 892,5	100,0 %	9	10	10	0,0701%	42,4%	SVFALTNGIYPHK	R	L	99,7 %	6,34	0	1	0	0	2	1 446,7740			54 823,8	274	286	Empty	true
Kidney	UGT1A	15794	Ingel15794.RAW (F052998)	60S ribosomal protein L6 OS=Homo sapiens GN=RPL6 PE=1 SV=3	F8W181,Q02878,Q8N5Z7,Q8TBK5,Q9HBB3	CP13_3_HomoSapiens_9606_20130509.fasta,UR13_3_HomoSapiens_9606_20130403.fasta	32 892,5	100,0 %	9	10	10	0,0701%	42,4%	VLATVTKPVGGDKNGGTR	K	V	99,7 %	1,49	0	0	1	0	2	1 769,9871			54 883,1	88	105	Empty	true
Kidney	UGT1A	15794	Ingel15794.RAW (F052998)	60S ribosomal protein L6 OS=Homo sapiens GN=RPL6 PE=1 SV=3	F8W181,Q02878,Q8N5Z7,Q8TBK5,Q9HBB3	CP13_3_HomoSapiens_9606_20130509.fasta,UR13_3_HomoSapiens_9606_20130403.fasta	32 892,5	100,0 %	9	10	10	0,0701%	42,4%	YYPTEDVPR	R	K	99,7 %	2,08	0	1	0	0	2	1 139,5368			17 727,8	115	123	Empty	true
Kidney	UGT1A	15794	Ingel15794.RAW (F052998)	Q12760_HUMAN Glutathione S-transferase [Homo sapiens (Human) [9606]]	Q12760	UR13_3_HomoSapiens_9606_20130403.fasta	25 721,9	100,0 %	2	2	2	0,0140%	9,01%	AILNYIASK	R	Y	99,7 %	2,96	0	1	0	0	2	992,5775			16 477,6	70	78	Empty	true	Q16772,P09210,P08263,Q5JW85
Kidney	UGT1A	15794	Ingel15794.RAW (F052998)	Q12760_HUMAN Glutathione S-transferase [Homo sapiens (Human) [9606]]	Q12760	UR13_3_HomoSapiens_9606_20130403.fasta	25 721,9	100,0 %	2	2	2	0,0140%	9,01%	SHGQDYLVGNK	K	L	99,7 %	3,10	0	1	0	0	2	1 217,5910			8 094,98	142	152	Empty	true	P09210,P08263
Kidney	UGT1A	15794	Ingel15794.RAW (F052998)	60 kDa heat shock protein, mitochondrial (Fragment) OS=Homo sapiens GN=HSPD1 PE=2 SV=1	C9JCQ4	CP13_3_HomoSapiens_9606_20130509.fasta	10 279,4	100,0 %	2	2	2	0,0140%	0,000%	VGEVIVTKDDAMLLK	?	?	99,7 %	1,41	0	0	1	0	2	1 630,9087			26 530,3	0	0	Empty	true	P10809
Kidney	UGT1A	15794	Ingel15794.RAW (F052998)	60 kDa heat shock protein, mitochondrial (Fragment) OS=Homo sapiens GN=HSPD1 PE=2 SV=1	C9JCQ4	CP13_3_HomoSapiens_9606_20130509.fasta	10 279,4	100,0 %	2	2	2	0,0140%	0,000%	VTDALNATR	?	?	99,7 %	1,68	0	1	0	0	2	960,5109			9 112,74	0	0	Empty	true	P10809
Kidney	UGT1A	15794	Ingel15794.RAW (F052998)	60S ribosomal protein L4 OS=Homo sapiens GN=RPL4 PE=1 SV=5	P36578,Q59GY2	CP13_3_HomoSapiens_9606_20130509.fasta,UR13_3_HomoSapiens_9606_20130403.fasta	48 997,7	100,0 %	7	8	9	0,0631%	17,8%	AAAAAAALQAK	K	S	99,7 %	5,52	0	2	0	0	2	956,5523			8 145,04	368	378	Empty	true	H3BM89
Kidney	UGT1A	15794	Ingel15794.RAW (F052998)	60S ribosomal protein L4 OS=Homo sapiens GN=RPL4 PE=1 SV=5	P36578,Q59GY2	CP13_3_HomoSapiens_9606_20130509.fasta,UR13_3_HomoSapiens_9606_20130403.fasta	48 997,7	100,0 %	7	8	9	0,0631%	17,8%	KLDELYGTWR	R	K	99,7 %	4,07	0	1	0	0	2	1 280,6635			32 095,7	273	282	Empty	true	H3BM89
Kidney	UGT1A	15794	Ingel15794.RAW (F052998)	60S ribosomal protein L4 OS=Homo sapiens GN=RPL4 PE=1 SV=5	P36578,Q59GY2	CP13_3_HomoSapiens_9606_20130509.fasta,UR13_3_HomoSapiens_9606_20130403.fasta	48 997,7	100,0 %	7	8	9	0,0631%	17,8%	KLDELYGTWRK	R	A	99,7 %	3,29	0	0	1	0	2	1 408,7585			69 831,9	273	283	Empty	true	H3BM89
Kidney	UGT1A	15794	Ingel15794.RAW (F052998)	60S ribosomal protein L4 OS=Homo sapiens GN=RPL4 PE=1 SV=5	P36578,Q59GY2	CP13_3_HomoSapiens_9606_20130509.fasta,UR13_3_HomoSapiens_9606_20130403.fasta	48 997,7	100,0 %	7	8	9	0,0631%	17,8%	MINTDLSR	K	I	99,7 %	1,49	0	2	0	0	2	949,4772			25 265,6	298	305	Empty	true	H3BM89
Kidney	UGT1A	15794	Ingel15794.RAW (F052998)	60S ribosomal protein L4 OS=Homo sapiens GN=RPL4 PE=1 SV=5	P36578,Q59GY2	CP13_3_HomoSapiens_9606_20130509.fasta,UR13_3_HomoSapiens_9606_20130403.fasta	48 997,7	100,0 %	7	8	9	0,0631%	17,8%	PLISVYSEKGESSGK	R	N	99,7 %	0,921	0	0	1	0	2	1 580,8167			14 985,9	20	34	Empty	true
Kidney	UGT1A	15794	Ingel15794.RAW (F052998)	60S ribosomal protein L4 OS=Homo sapiens GN=RPL4 PE=1 SV=5	P36578,Q59GY2	CP13_3_HomoSapiens_9606_20130509.fasta,UR13_3_HomoSapiens_9606_20130403.fasta	48 997,7	100,0 %	7	8	9	0,0631%	17,8%	QPYAVSELAGHQTSAESWGTGR	R	A	99,7 %	4,02	0	0	1	0	2	2 332,0953			53 890,0	64	85	Empty	true
Kidney	UGT1A	15794	Ingel15794.RAW (F052998)	60S ribosomal protein L4 OS=Homo sapiens GN=RPL4 PE=1 SV=5	P36578,Q59GY2	CP13_3_HomoSapiens_9606_20130509.fasta,UR13_3_HomoSapiens_9606_20130403.fasta	48 997,7	100,0 %	7	8	9	0,0631%	17,8%	SNYNLPMHK	K	M	99,7 %	5,55	0	1	0	0	2	1 103,5302			29 908,7	289	297	Empty	true	H3BM89
Kidney	UGT1A	15794	Ingel15794.RAW (F052998)	60S ribosomal protein L4 OS=Homo sapiens GN=RPL4 PE=1 SV=5	P36578,Q59GY2	CP13_3_HomoSapiens_9606_20130509.fasta,UR13_3_HomoSapiens_9606_20130403.fasta	48 997,7	100,0 %	7	8	9	0,0631%	17,8%	AAAAAAALQAK	K	S	99,7 %	5,52	0	2	0	0	2	956,5523			8 145,04	368	378	Empty	true	H3BM89
Kidney	UGT1A	15794	Ingel15794.RAW (F052998)	60S ribosomal protein L4 OS=Homo sapiens GN=RPL4 PE=1 SV=5	P36578,Q59GY2	CP13_3_HomoSapiens_9606_20130509.fasta,UR13_3_HomoSapiens_9606_20130403.fasta	48 997,7	100,0 %	7	8	9	0,0631%	17,8%	KLDELYGTWR	R	K	99,7 %	4,07	0	1	0	0	2	1 280,6635			32 095,7	273	282	Empty	true	H3BM89
Kidney	UGT1A	15794	Ingel15794.RAW (F052998)	60S ribosomal protein L4 OS=Homo sapiens GN=RPL4 PE=1 SV=5	P36578,Q59GY2	CP13_3_HomoSapiens_9606_20130509.fasta,UR13_3_HomoSapiens_9606_20130403.fasta	48 997,7	100,0 %	7	8	9	0,0631%	17,8%	KLDELYGTWRK	R	A	99,7 %	3,29	0	0	1	0	2	1 408,7585			69 831,9	273	283	Empty	true	H3BM89
Kidney	UGT1A	15794	Ingel15794.RAW (F052998)	60S ribosomal protein L4 OS=Homo sapiens GN=RPL4 PE=1 SV=5	P36578,Q59GY2	CP13_3_HomoSapiens_9606_20130509.fasta,UR13_3_HomoSapiens_9606_20130403.fasta	48 997,7	100,0 %	7	8	9	0,0631%	17,8%	MINTDLSR	K	I	99,7 %	1,49	0	2	0	0	2	949,4772			25 265,6	298	305	Empty	true	H3BM89
Kidney	UGT1A	15794	Ingel15794.RAW (F052998)	60S ribosomal protein L4 OS=Homo sapiens GN=RPL4 PE=1 SV=5	P36578,Q59GY2	CP13_3_HomoSapiens_9606_20130509.fasta,UR13_3_HomoSapiens_9606_20130403.fasta	48 997,7	100,0 %	7	8	9	0,0631%	17,8%	PLISVYSEKGESSGK	R	N	99,7 %	0,921	0	0	1	0	2	1 580,8167			14 985,9	20	34	Empty	true
Kidney	UGT1A	15794	Ingel15794.RAW (F052998)	60S ribosomal protein L4 OS=Homo sapiens GN=RPL4 PE=1 SV=5	P36578,Q59GY2	CP13_3_HomoSapiens_9606_20130509.fasta,UR13_3_HomoSapiens_9606_20130403.fasta	48 997,7	100,0 %	7	8	9	0,0631%	17,8%	QPYAVSELAGHQTSAESWGTGR	R	A	99,7 %	4,02	0	0	1	0	2	2 332,0953			53 890,0	64	85	Empty	true
Kidney	UGT1A	15794	Ingel15794.RAW (F052998)	60S ribosomal protein L4 OS=Homo sapiens GN=RPL4 PE=1 SV=5	P36578,Q59GY2	CP13_3_HomoSapiens_9606_20130509.fasta,UR13_3_HomoSapiens_9606_20130403.fasta	48 997,7	100,0 %	7	8	9	0,0631%	17,8%	SNYNLPMHK	K	M	99,7 %	5,55	0	1	0	0	2	1 103,5302			29 908,7	289	297	Empty	true	H3BM89
Kidney	UGT1A	15794	Ingel15794.RAW (F052998)	Q0VG54_HUMAN TNS1 protein [Homo sapiens (Human) [9606]]	A1L0S7	UR13_3_HomoSapiens_9606_20130403.fasta	189 039,2	100,0 %	3	3	3	0,0210%	2,09%	VSAQGITLTDNQR	K	K	99,7 %	7,54	0	1	0	0	2	1 402,7286			67 948,7	1674	1686	Empty	true	B2RU35,Q59G71,E9PGF5,E9PF55,Q0VG55,Q0VG54,Q9HBL0
Kidney	UGT1A	15794	Ingel15794.RAW (F052998)	Q0VG54_HUMAN TNS1 protein [Homo sapiens (Human) [9606]]	A1L0S7	UR13_3_HomoSapiens_9606_20130403.fasta	189 039,2	100,0 %	3	3	3	0,0210%	2,09%	VSSPPPTIMQQNK	K	K	99,7 %	2,23	0	1	0	0	2	1 426,7360			19 822,5	1536	1548	Empty	true	B2RU35,Q59G71,E9PGF5,E9PF55,Q0VG55,Q0VG54,Q9HBL0
Kidney	UGT1A	15794	Ingel15794.RAW (F052998)	Q0VG54_HUMAN TNS1 protein [Homo sapiens (Human) [9606]]	A1L0S7	UR13_3_HomoSapiens_9606_20130403.fasta	189 039,2	100,0 %	3	3	3	0,0210%	2,09%	YSMPDNSPETR	K	A	99,7 %	3,62	0	1	0	0	2	1 296,5525			40 344,8	1473	1483	Empty	true	B2RU35,Q59G71,E9PGF5,E9PF55,Q0VG55,Q0VG54,Q9HBL0
Kidney	UGT1A	15794	Ingel15794.RAW (F052998)	60S ribosomal protein L15 OS=Homo sapiens GN=RPL15 PE=1 SV=2	E7EQV9,P61313	CP13_3_HomoSapiens_9606_20130509.fasta	24 146,5	100,0 %	5	6	6	0,0421%	25,0%	FFEVILIDPFHK	K	A	99,7 %	7,48	0	1	1	0	2	1 504,8200			141772	129	140	Empty	true
Kidney	UGT1A	15794	Ingel15794.RAW (F052998)	60S ribosomal protein L15 OS=Homo sapiens GN=RPL15 PE=1 SV=2	E7EQV9,P61313	CP13_3_HomoSapiens_9606_20130509.fasta	24 146,5	100,0 %	5	6	6	0,0421%	25,0%	GATYGKPVHHGVNQLK	K	F	99,7 %	2,68	0	0	1	0	2	1 705,9134			28 266,9	78	93	Empty	true
Kidney	UGT1A	15794	Ingel15794.RAW (F052998)	60S ribosomal protein L15 OS=Homo sapiens GN=RPL15 PE=1 SV=2	E7EQV9,P61313	CP13_3_HomoSapiens_9606_20130509.fasta	24 146,5	100,0 %	5	6	6	0,0421%	25,0%	SLQSVAEER	R	A	99,7 %	2,04	0	1	0	0	2	1 018,5163			32 929,2	97	105	Empty	true
Kidney	UGT1A	15794	Ingel15794.RAW (F052998)	60S ribosomal protein L15 OS=Homo sapiens GN=RPL15 PE=1 SV=2	E7EQV9,P61313	CP13_3_HomoSapiens_9606_20130509.fasta	24 146,5	100,0 %	5	6	6	0,0421%	25,0%	VLNSYWVGEDSTYK	R	F	99,7 %	10,9	0	1	0	0	2	1 660,7853			76 760,7	115	128	Empty	true
Kidney	UGT1A	15794	Ingel15794.RAW (F052998)	60S ribosomal protein L15 OS=Homo sapiens GN=RPL15 PE=1 SV=2	E7EQV9,P61313	CP13_3_HomoSapiens_9606_20130509.fasta	24 146,5	100,0 %	5	6	6	0,0421%	25,0%	VLNSYWVGEDSTYKFFEVILIDPFHK	R	A	99,7 %	3,66	0	0	1	0	2	3 147,5716			20 751,7	115	140	Empty	true
Kidney	UGT1A	15794	Ingel15794.RAW (F052998)	Serum albumin OS=Homo sapiens GN=ALB PE=2 SV=1	B7WNR0	CP13_3_HomoSapiens_9606_20130509.fasta	56 212,4	100,0 %	2	2	2	0,0140%	5,47%	KVPQVSTPTLVEVSR	K	N	99,7 %	2,39	0	0	1	0	2	1 639,9378			38 229,5	323	337	Empty	true	A8K9P0,D6RHD5,P02768,C9JKR2,P02769,H0YA55,UPI000016A51F,P02768-2
Kidney	UGT1A	15794	Ingel15794.RAW (F052998)	Serum albumin OS=Homo sapiens GN=ALB PE=2 SV=1	B7WNR0	CP13_3_HomoSapiens_9606_20130509.fasta	56 212,4	100,0 %	2	2	2	0,0140%	5,47%	RHPDYSVVLLLR	R	L	99,7 %	4,66	0	0	1	0	2	1 467,8431			42 496,5	246	257	Empty	true	A8K9P0,D6RHD5,P02768,C9JKR2,H0YA55,UPI000016A51F,P02768-2
Kidney	UGT1A	15794	Ingel15794.RAW (F052998)	40S ribosomal protein S3 OS=Homo sapiens GN=RPS3 PE=2 SV=1	F2Z2S8	CP13_3_HomoSapiens_9606_20130509.fasta	13 069,5	100,0 %	2	2	2	0,0140%	23,9%	FGFPEGSVELYAEK	R	V	99,7 %	7,37	0	1	0	0	2	1 572,7581			54 747,0	77	90	Empty	true	P23396
Kidney	UGT1A	15794	Ingel15794.RAW (F052998)	40S ribosomal protein S3 OS=Homo sapiens GN=RPS3 PE=2 SV=1	F2Z2S8	CP13_3_HomoSapiens_9606_20130509.fasta	13 069,5	100,0 %	2	2	2	0,0140%	23,9%	VTPTRTEIIILATR	R	T	99,7 %	0,854	0	0	1	0	2	1 583,9481			16 972,2	41	54	Empty	true	J3KN86,P23396,E9PL09
Kidney	UGT1A	15794	Ingel15794.RAW (F052998)	Elongation factor 1-alpha 1 OS=Homo sapiens GN=EEF1A1 PE=1 SV=1	E5RFR2,P68104,Q53HM9,Q53HQ7,Q53HR5,Q5VTE0,Q6IPN6,Q6IPT9	CP13_3_HomoSapiens_9606_20130509.fasta,UR13_3_HomoSapiens_9606_20130403.fasta	50 185,3	100,0 %	7	7	7	0,0491%	20,3%	EHALLAYTLGVK	R	Q	99,7 %	7,40	0	1	0	0	2	1 314,7417			47 929,0	135	146	Empty	true	A8K9C4,Q96RE1,Q53G89,Q53G85,Q53GE9,Q9NZS6
Kidney	UGT1A	15794	Ingel15794.RAW (F052998)	Elongation factor 1-alpha 1 OS=Homo sapiens GN=EEF1A1 PE=1 SV=1	E5RFR2,P68104,Q53HM9,Q53HQ7,Q53HR5,Q5VTE0,Q6IPN6,Q6IPT9	CP13_3_HomoSapiens_9606_20130509.fasta,UR13_3_HomoSapiens_9606_20130403.fasta	50 185,3	100,0 %	7	7	7	0,0491%	20,3%	IGGIGTVPVGR	K	V	99,7 %	2,14	0	1	0	0	2	1 025,6104			58 670,8	256	266	Empty	true	Q96CD8,A8K9C4,Q96RE1,Q53G89,Q14222,Q53G85,B4DNE0,Q53GE9,Q9NZS6,Q8TBL1,Q6P082,B4E2C5,Q6IQ15
Kidney	UGT1A	15794	Ingel15794.RAW (F052998)	Elongation factor 1-alpha 1 OS=Homo sapiens GN=EEF1A1 PE=1 SV=1	E5RFR2,P68104,Q53HM9,Q53HQ7,Q53HR5,Q5VTE0,Q6IPN6,Q6IPT9	CP13_3_HomoSapiens_9606_20130509.fasta,UR13_3_HomoSapiens_9606_20130403.fasta	50 185,3	100,0 %	7	7	7	0,0491%	20,3%	LPLQDVYK	R	I	99,4 %	1,33	0	1	0	0	2	975,5511			5 515,13	248	255	Empty	true	Q96CD8,A8K9C4,Q96RE1,Q53G85,B4DNE0,Q53GE9,Q9NZS6,Q8TBL1,Q6P082,B4E2C5,Q6IQ15
Kidney	UGT1A	15794	Ingel15794.RAW (F052998)	Elongation factor 1-alpha 1 OS=Homo sapiens GN=EEF1A1 PE=1 SV=1	E5RFR2,P68104,Q53HM9,Q53HQ7,Q53HR5,Q5VTE0,Q6IPN6,Q6IPT9	CP13_3_HomoSapiens_9606_20130509.fasta,UR13_3_HomoSapiens_9606_20130403.fasta	50 185,3	100,0 %	7	7	7	0,0491%	20,3%	STTTGHLIYK	K	F	99,7 %	5,77	0	1	0	0	2	1 120,5998			72 663,0	21	30	Empty	true	B4DNE0,Q53GE9,Q6IQ15,Q53G85
Kidney	UGT1A	15794	Ingel15794.RAW (F052998)	Elongation factor 1-alpha 1 OS=Homo sapiens GN=EEF1A1 PE=1 SV=1	E5RFR2,P68104,Q53HM9,Q53HQ7,Q53HR5,Q5VTE0,Q6IPN6,Q6IPT9	CP13_3_HomoSapiens_9606_20130509.fasta,UR13_3_HomoSapiens_9606_20130403.fasta	50 185,3	100,0 %	7	7	7	0,0491%	20,3%	THINIVVIGHVDSGK	K	S	99,7 %	5,47	0	0	1	0	2	1 588,8807			48 422,6	6	20	Empty	true	A8K9C4,Q53G85,B4DNE0,Q53GE9,Q6IQ15
Kidney	UGT1A	15794	Ingel15794.RAW (F052998)	Elongation factor 1-alpha 1 OS=Homo sapiens GN=EEF1A1 PE=1 SV=1	E5RFR2,P68104,Q53HM9,Q53HQ7,Q53HR5,Q5VTE0,Q6IPN6,Q6IPT9	CP13_3_HomoSapiens_9606_20130509.fasta,UR13_3_HomoSapiens_9606_20130403.fasta	50 185,3	100,0 %	7	7	7	0,0491%	20,3%	VETGVLKPGMVVTFAPVNVTTEVK	R	S	99,7 %	1,29	0	0	1	0	2	2 515,3842			24 328,7	267	290	Empty	true	Q96CD8,A8K9C4,Q96RE1,Q53G89,Q14222,Q53G85,B4DNE0,Q53GE9,Q9NZS6,Q8TBL1,Q6P082,B4E2C5,Q6IQ15
Kidney	UGT1A	15794	Ingel15794.RAW (F052998)	Elongation factor 1-alpha 1 OS=Homo sapiens GN=EEF1A1 PE=1 SV=1	E5RFR2,P68104,Q53HM9,Q53HQ7,Q53HR5,Q5VTE0,Q6IPN6,Q6IPT9	CP13_3_HomoSapiens_9606_20130509.fasta,UR13_3_HomoSapiens_9606_20130403.fasta	50 185,3	100,0 %	7	7	7	0,0491%	20,3%	YEEIVKEVSTYIKK	R	I	99,7 %	7,32	0	0	1	0	2	1 728,9419			36 125,9	167	180	Empty	true	A8K9C4,Q96RE1,Q53G89,B4E2C5,Q6IQ15
Kidney	UGT1A	15794	Ingel15794.RAW (F052998)	Elongation factor 1-alpha 1 OS=Homo sapiens GN=EEF1A1 PE=1 SV=1	E5RFR2,P68104,Q53HM9,Q53HQ7,Q53HR5,Q5VTE0,Q6IPN6,Q6IPT9	CP13_3_HomoSapiens_9606_20130509.fasta,UR13_3_HomoSapiens_9606_20130403.fasta	50 185,3	100,0 %	7	7	7	0,0491%	20,3%	EHALLAYTLGVK	R	Q	99,7 %	7,40	0	1	0	0	2	1 314,7417			47 929,0	135	146	Empty	true	A8K9C4,Q96RE1,Q53G89,Q53G85,Q53GE9,Q9NZS6
Kidney	UGT1A	15794	Ingel15794.RAW (F052998)	Elongation factor 1-alpha 1 OS=Homo sapiens GN=EEF1A1 PE=1 SV=1	E5RFR2,P68104,Q53HM9,Q53HQ7,Q53HR5,Q5VTE0,Q6IPN6,Q6IPT9	CP13_3_HomoSapiens_9606_20130509.fasta,UR13_3_HomoSapiens_9606_20130403.fasta	50 185,3	100,0 %	7	7	7	0,0491%	20,3%	IGGIGTVPVGR	K	V	99,7 %	2,14	0	1	0	0	2	1 025,6104			58 670,8	256	266	Empty	true	Q96CD8,A8K9C4,Q96RE1,Q53G89,Q14222,Q53G85,B4DNE0,Q53GE9,Q9NZS6,Q8TBL1,Q6P082,B4E2C5,Q6IQ15
Kidney	UGT1A	15794	Ingel15794.RAW (F052998)	Elongation factor 1-alpha 1 OS=Homo sapiens GN=EEF1A1 PE=1 SV=1	E5RFR2,P68104,Q53HM9,Q53HQ7,Q53HR5,Q5VTE0,Q6IPN6,Q6IPT9	CP13_3_HomoSapiens_9606_20130509.fasta,UR13_3_HomoSapiens_9606_20130403.fasta	50 185,3	100,0 %	7	7	7	0,0491%	20,3%	LPLQDVYK	R	I	99,4 %	1,33	0	1	0	0	2	975,5511			5 515,13	248	255	Empty	true	Q96CD8,A8K9C4,Q96RE1,Q53G85,B4DNE0,Q53GE9,Q9NZS6,Q8TBL1,Q6P082,B4E2C5,Q6IQ15
Kidney	UGT1A	15794	Ingel15794.RAW (F052998)	Elongation factor 1-alpha 1 OS=Homo sapiens GN=EEF1A1 PE=1 SV=1	E5RFR2,P68104,Q53HM9,Q53HQ7,Q53HR5,Q5VTE0,Q6IPN6,Q6IPT9	CP13_3_HomoSapiens_9606_20130509.fasta,UR13_3_HomoSapiens_9606_20130403.fasta	50 185,3	100,0 %	7	7	7	0,0491%	20,3%	STTTGHLIYK	K	F	99,7 %	5,77	0	1	0	0	2	1 120,5998			72 663,0	21	30	Empty	true	B4DNE0,Q53GE9,Q6IQ15,Q53G85
Kidney	UGT1A	15794	Ingel15794.RAW (F052998)	Elongation factor 1-alpha 1 OS=Homo sapiens GN=EEF1A1 PE=1 SV=1	E5RFR2,P68104,Q53HM9,Q53HQ7,Q53HR5,Q5VTE0,Q6IPN6,Q6IPT9	CP13_3_HomoSapiens_9606_20130509.fasta,UR13_3_HomoSapiens_9606_20130403.fasta	50 185,3	100,0 %	7	7	7	0,0491%	20,3%	THINIVVIGHVDSGK	K	S	99,7 %	5,47	0	0	1	0	2	1 588,8807			48 422,6	6	20	Empty	true	A8K9C4,Q53G85,B4DNE0,Q53GE9,Q6IQ15
Kidney	UGT1A	15794	Ingel15794.RAW (F052998)	Elongation factor 1-alpha 1 OS=Homo sapiens GN=EEF1A1 PE=1 SV=1	E5RFR2,P68104,Q53HM9,Q53HQ7,Q53HR5,Q5VTE0,Q6IPN6,Q6IPT9	CP13_3_HomoSapiens_9606_20130509.fasta,UR13_3_HomoSapiens_9606_20130403.fasta	50 185,3	100,0 %	7	7	7	0,0491%	20,3%	VETGVLKPGMVVTFAPVNVTTEVK	R	S	99,7 %	1,29	0	0	1	0	2	2 515,3842			24 328,7	267	290	Empty	true	Q96CD8,A8K9C4,Q96RE1,Q53G89,Q14222,Q53G85,B4DNE0,Q53GE9,Q9NZS6,Q8TBL1,Q6P082,B4E2C5,Q6IQ15
Kidney	UGT1A	15794	Ingel15794.RAW (F052998)	Elongation factor 1-alpha 1 OS=Homo sapiens GN=EEF1A1 PE=1 SV=1	E5RFR2,P68104,Q53HM9,Q53HQ7,Q53HR5,Q5VTE0,Q6IPN6,Q6IPT9	CP13_3_HomoSapiens_9606_20130509.fasta,UR13_3_HomoSapiens_9606_20130403.fasta	50 185,3	100,0 %	7	7	7	0,0491%	20,3%	YEEIVKEVSTYIKK	R	I	99,7 %	7,32	0	0	1	0	2	1 728,9419			36 125,9	167	180	Empty	true	A8K9C4,Q96RE1,Q53G89,B4E2C5,Q6IQ15
Kidney	UGT1A	15794	Ingel15794.RAW (F052998)	Elongation factor 1-alpha 1 OS=Homo sapiens GN=EEF1A1 PE=1 SV=1	E5RFR2,P68104,Q53HM9,Q53HQ7,Q53HR5,Q5VTE0,Q6IPN6,Q6IPT9	CP13_3_HomoSapiens_9606_20130509.fasta,UR13_3_HomoSapiens_9606_20130403.fasta	50 185,3	100,0 %	7	7	7	0,0491%	20,3%	EHALLAYTLGVK	R	Q	99,7 %	7,40	0	1	0	0	2	1 314,7417			47 929,0	135	146	Empty	true	A8K9C4,Q96RE1,Q53G89,Q53G85,Q53GE9,Q9NZS6
Kidney	UGT1A	15794	Ingel15794.RAW (F052998)	Elongation factor 1-alpha 1 OS=Homo sapiens GN=EEF1A1 PE=1 SV=1	E5RFR2,P68104,Q53HM9,Q53HQ7,Q53HR5,Q5VTE0,Q6IPN6,Q6IPT9	CP13_3_HomoSapiens_9606_20130509.fasta,UR13_3_HomoSapiens_9606_20130403.fasta	50 185,3	100,0 %	7	7	7	0,0491%	20,3%	IGGIGTVPVGR	K	V	99,7 %	2,14	0	1	0	0	2	1 025,6104			58 670,8	256	266	Empty	true	Q96CD8,A8K9C4,Q96RE1,Q53G89,Q14222,Q53G85,B4DNE0,Q53GE9,Q9NZS6,Q8TBL1,Q6P082,B4E2C5,Q6IQ15
Kidney	UGT1A	15794	Ingel15794.RAW (F052998)	Elongation factor 1-alpha 1 OS=Homo sapiens GN=EEF1A1 PE=1 SV=1	E5RFR2,P68104,Q53HM9,Q53HQ7,Q53HR5,Q5VTE0,Q6IPN6,Q6IPT9	CP13_3_HomoSapiens_9606_20130509.fasta,UR13_3_HomoSapiens_9606_20130403.fasta	50 185,3	100,0 %	7	7	7	0,0491%	20,3%	LPLQDVYK	R	I	99,4 %	1,33	0	1	0	0	2	975,5511			5 515,13	248	255	Empty	true	Q96CD8,A8K9C4,Q96RE1,Q53G85,B4DNE0,Q53GE9,Q9NZS6,Q8TBL1,Q6P082,B4E2C5,Q6IQ15
Kidney	UGT1A	15794	Ingel15794.RAW (F052998)	Elongation factor 1-alpha 1 OS=Homo sapiens GN=EEF1A1 PE=1 SV=1	E5RFR2,P68104,Q53HM9,Q53HQ7,Q53HR5,Q5VTE0,Q6IPN6,Q6IPT9	CP13_3_HomoSapiens_9606_20130509.fasta,UR13_3_HomoSapiens_9606_20130403.fasta	50 185,3	100,0 %	7	7	7	0,0491%	20,3%	STTTGHLIYK	K	F	99,7 %	5,77	0	1	0	0	2	1 120,5998			72 663,0	21	30	Empty	true	B4DNE0,Q53GE9,Q6IQ15,Q53G85
Kidney	UGT1A	15794	Ingel15794.RAW (F052998)	Elongation factor 1-alpha 1 OS=Homo sapiens GN=EEF1A1 PE=1 SV=1	E5RFR2,P68104,Q53HM9,Q53HQ7,Q53HR5,Q5VTE0,Q6IPN6,Q6IPT9	CP13_3_HomoSapiens_9606_20130509.fasta,UR13_3_HomoSapiens_9606_20130403.fasta	50 185,3	100,0 %	7	7	7	0,0491%	20,3%	THINIVVIGHVDSGK	K	S	99,7 %	5,47	0	0	1	0	2	1 588,8807			48 422,6	6	20	Empty	true	A8K9C4,Q53G85,B4DNE0,Q53GE9,Q6IQ15
Kidney	UGT1A	15794	Ingel15794.RAW (F052998)	Elongation factor 1-alpha 1 OS=Homo sapiens GN=EEF1A1 PE=1 SV=1	E5RFR2,P68104,Q53HM9,Q53HQ7,Q53HR5,Q5VTE0,Q6IPN6,Q6IPT9	CP13_3_HomoSapiens_9606_20130509.fasta,UR13_3_HomoSapiens_9606_20130403.fasta	50 185,3	100,0 %	7	7	7	0,0491%	20,3%	VETGVLKPGMVVTFAPVNVTTEVK	R	S	99,7 %	1,29	0	0	1	0	2	2 515,3842			24 328,7	267	290	Empty	true	Q96CD8,A8K9C4,Q96RE1,Q53G89,Q14222,Q53G85,B4DNE0,Q53GE9,Q9NZS6,Q8TBL1,Q6P082,B4E2C5,Q6IQ15
Kidney	UGT1A	15794	Ingel15794.RAW (F052998)	Elongation factor 1-alpha 1 OS=Homo sapiens GN=EEF1A1 PE=1 SV=1	E5RFR2,P68104,Q53HM9,Q53HQ7,Q53HR5,Q5VTE0,Q6IPN6,Q6IPT9	CP13_3_HomoSapiens_9606_20130509.fasta,UR13_3_HomoSapiens_9606_20130403.fasta	50 185,3	100,0 %	7	7	7	0,0491%	20,3%	YEEIVKEVSTYIKK	R	I	99,7 %	7,32	0	0	1	0	2	1 728,9419			36 125,9	167	180	Empty	true	A8K9C4,Q96RE1,Q53G89,B4E2C5,Q6IQ15
Kidney	UGT1A	15794	Ingel15794.RAW (F052998)	Elongation factor 1-alpha 1 OS=Homo sapiens GN=EEF1A1 PE=1 SV=1	E5RFR2,P68104,Q53HM9,Q53HQ7,Q53HR5,Q5VTE0,Q6IPN6,Q6IPT9	CP13_3_HomoSapiens_9606_20130509.fasta,UR13_3_HomoSapiens_9606_20130403.fasta	50 185,3	100,0 %	7	7	7	0,0491%	20,3%	EHALLAYTLGVK	R	Q	99,7 %	7,40	0	1	0	0	2	1 314,7417			47 929,0	135	146	Empty	true	A8K9C4,Q96RE1,Q53G89,Q53G85,Q53GE9,Q9NZS6
Kidney	UGT1A	15794	Ingel15794.RAW (F052998)	Elongation factor 1-alpha 1 OS=Homo sapiens GN=EEF1A1 PE=1 SV=1	E5RFR2,P68104,Q53HM9,Q53HQ7,Q53HR5,Q5VTE0,Q6IPN6,Q6IPT9	CP13_3_HomoSapiens_9606_20130509.fasta,UR13_3_HomoSapiens_9606_20130403.fasta	50 185,3	100,0 %	7	7	7	0,0491%	20,3%	IGGIGTVPVGR	K	V	99,7 %	2,14	0	1	0	0	2	1 025,6104			58 670,8	256	266	Empty	true	Q96CD8,A8K9C4,Q96RE1,Q53G89,Q14222,Q53G85,B4DNE0,Q53GE9,Q9NZS6,Q8TBL1,Q6P082,B4E2C5,Q6IQ15
Kidney	UGT1A	15794	Ingel15794.RAW (F052998)	Elongation factor 1-alpha 1 OS=Homo sapiens GN=EEF1A1 PE=1 SV=1	E5RFR2,P68104,Q53HM9,Q53HQ7,Q53HR5,Q5VTE0,Q6IPN6,Q6IPT9	CP13_3_HomoSapiens_9606_20130509.fasta,UR13_3_HomoSapiens_9606_20130403.fasta	50 185,3	100,0 %	7	7	7	0,0491%	20,3%	LPLQDVYK	R	I	99,4 %	1,33	0	1	0	0	2	975,5511			5 515,13	248	255	Empty	true	Q96CD8,A8K9C4,Q96RE1,Q53G85,B4DNE0,Q53GE9,Q9NZS6,Q8TBL1,Q6P082,B4E2C5,Q6IQ15
Kidney	UGT1A	15794	Ingel15794.RAW (F052998)	Elongation factor 1-alpha 1 OS=Homo sapiens GN=EEF1A1 PE=1 SV=1	E5RFR2,P68104,Q53HM9,Q53HQ7,Q53HR5,Q5VTE0,Q6IPN6,Q6IPT9	CP13_3_HomoSapiens_9606_20130509.fasta,UR13_3_HomoSapiens_9606_20130403.fasta	50 185,3	100,0 %	7	7	7	0,0491%	20,3%	STTTGHLIYK	K	F	99,7 %	5,77	0	1	0	0	2	1 120,5998			72 663,0	21	30	Empty	true	B4DNE0,Q53GE9,Q6IQ15,Q53G85
Kidney	UGT1A	15794	Ingel15794.RAW (F052998)	Elongation factor 1-alpha 1 OS=Homo sapiens GN=EEF1A1 PE=1 SV=1	E5RFR2,P68104,Q53HM9,Q53HQ7,Q53HR5,Q5VTE0,Q6IPN6,Q6IPT9	CP13_3_HomoSapiens_9606_20130509.fasta,UR13_3_HomoSapiens_9606_20130403.fasta	50 185,3	100,0 %	7	7	7	0,0491%	20,3%	THINIVVIGHVDSGK	K	S	99,7 %	5,47	0	0	1	0	2	1 588,8807			48 422,6	6	20	Empty	true	A8K9C4,Q53G85,B4DNE0,Q53GE9,Q6IQ15
Kidney	UGT1A	15794	Ingel15794.RAW (F052998)	Elongation factor 1-alpha 1 OS=Homo sapiens GN=EEF1A1 PE=1 SV=1	E5RFR2,P68104,Q53HM9,Q53HQ7,Q53HR5,Q5VTE0,Q6IPN6,Q6IPT9	CP13_3_HomoSapiens_9606_20130509.fasta,UR13_3_HomoSapiens_9606_20130403.fasta	50 185,3	100,0 %	7	7	7	0,0491%	20,3%	VETGVLKPGMVVTFAPVNVTTEVK	R	S	99,7 %	1,29	0	0	1	0	2	2 515,3842			24 328,7	267	290	Empty	true	Q96CD8,A8K9C4,Q96RE1,Q53G89,Q14222,Q53G85,B4DNE0,Q53GE9,Q9NZS6,Q8TBL1,Q6P082,B4E2C5,Q6IQ15
Kidney	UGT1A	15794	Ingel15794.RAW (F052998)	Elongation factor 1-alpha 1 OS=Homo sapiens GN=EEF1A1 PE=1 SV=1	E5RFR2,P68104,Q53HM9,Q53HQ7,Q53HR5,Q5VTE0,Q6IPN6,Q6IPT9	CP13_3_HomoSapiens_9606_20130509.fasta,UR13_3_HomoSapiens_9606_20130403.fasta	50 185,3	100,0 %	7	7	7	0,0491%	20,3%	YEEIVKEVSTYIKK	R	I	99,7 %	7,32	0	0	1	0	2	1 728,9419			36 125,9	167	180	Empty	true	A8K9C4,Q96RE1,Q53G89,B4E2C5,Q6IQ15
Kidney	UGT1A	15794	Ingel15794.RAW (F052998)	Elongation factor 1-alpha 1 OS=Homo sapiens GN=EEF1A1 PE=1 SV=1	E5RFR2,P68104,Q53HM9,Q53HQ7,Q53HR5,Q5VTE0,Q6IPN6,Q6IPT9	CP13_3_HomoSapiens_9606_20130509.fasta,UR13_3_HomoSapiens_9606_20130403.fasta	50 185,3	100,0 %	7	7	7	0,0491%	20,3%	EHALLAYTLGVK	R	Q	99,7 %	7,40	0	1	0	0	2	1 314,7417			47 929,0	135	146	Empty	true	A8K9C4,Q96RE1,Q53G89,Q53G85,Q53GE9,Q9NZS6
Kidney	UGT1A	15794	Ingel15794.RAW (F052998)	Elongation factor 1-alpha 1 OS=Homo sapiens GN=EEF1A1 PE=1 SV=1	E5RFR2,P68104,Q53HM9,Q53HQ7,Q53HR5,Q5VTE0,Q6IPN6,Q6IPT9	CP13_3_HomoSapiens_9606_20130509.fasta,UR13_3_HomoSapiens_9606_20130403.fasta	50 185,3	100,0 %	7	7	7	0,0491%	20,3%	IGGIGTVPVGR	K	V	99,7 %	2,14	0	1	0	0	2	1 025,6104			58 670,8	256	266	Empty	true	Q96CD8,A8K9C4,Q96RE1,Q53G89,Q14222,Q53G85,B4DNE0,Q53GE9,Q9NZS6,Q8TBL1,Q6P082,B4E2C5,Q6IQ15
Kidney	UGT1A	15794	Ingel15794.RAW (F052998)	Elongation factor 1-alpha 1 OS=Homo sapiens GN=EEF1A1 PE=1 SV=1	E5RFR2,P68104,Q53HM9,Q53HQ7,Q53HR5,Q5VTE0,Q6IPN6,Q6IPT9	CP13_3_HomoSapiens_9606_20130509.fasta,UR13_3_HomoSapiens_9606_20130403.fasta	50 185,3	100,0 %	7	7	7	0,0491%	20,3%	LPLQDVYK	R	I	99,4 %	1,33	0	1	0	0	2	975,5511			5 515,13	248	255	Empty	true	Q96CD8,A8K9C4,Q96RE1,Q53G85,B4DNE0,Q53GE9,Q9NZS6,Q8TBL1,Q6P082,B4E2C5,Q6IQ15
Kidney	UGT1A	15794	Ingel15794.RAW (F052998)	Elongation factor 1-alpha 1 OS=Homo sapiens GN=EEF1A1 PE=1 SV=1	E5RFR2,P68104,Q53HM9,Q53HQ7,Q53HR5,Q5VTE0,Q6IPN6,Q6IPT9	CP13_3_HomoSapiens_9606_20130509.fasta,UR13_3_HomoSapiens_9606_20130403.fasta	50 185,3	100,0 %	7	7	7	0,0491%	20,3%	STTTGHLIYK	K	F	99,7 %	5,77	0	1	0	0	2	1 120,5998			72 663,0	21	30	Empty	true	B4DNE0,Q53GE9,Q6IQ15,Q53G85
Kidney	UGT1A	15794	Ingel15794.RAW (F052998)	Elongation factor 1-alpha 1 OS=Homo sapiens GN=EEF1A1 PE=1 SV=1	E5RFR2,P68104,Q53HM9,Q53HQ7,Q53HR5,Q5VTE0,Q6IPN6,Q6IPT9	CP13_3_HomoSapiens_9606_20130509.fasta,UR13_3_HomoSapiens_9606_20130403.fasta	50 185,3	100,0 %	7	7	7	0,0491%	20,3%	THINIVVIGHVDSGK	K	S	99,7 %	5,47	0	0	1	0	2	1 588,8807			48 422,6	6	20	Empty	true	A8K9C4,Q53G85,B4DNE0,Q53GE9,Q6IQ15
Kidney	UGT1A	15794	Ingel15794.RAW (F052998)	Elongation factor 1-alpha 1 OS=Homo sapiens GN=EEF1A1 PE=1 SV=1	E5RFR2,P68104,Q53HM9,Q53HQ7,Q53HR5,Q5VTE0,Q6IPN6,Q6IPT9	CP13_3_HomoSapiens_9606_20130509.fasta,UR13_3_HomoSapiens_9606_20130403.fasta	50 185,3	100,0 %	7	7	7	0,0491%	20,3%	VETGVLKPGMVVTFAPVNVTTEVK	R	S	99,7 %	1,29	0	0	1	0	2	2 515,3842			24 328,7	267	290	Empty	true	Q96CD8,A8K9C4,Q96RE1,Q53G89,Q14222,Q53G85,B4DNE0,Q53GE9,Q9NZS6,Q8TBL1,Q6P082,B4E2C5,Q6IQ15
Kidney	UGT1A	15794	Ingel15794.RAW (F052998)	Elongation factor 1-alpha 1 OS=Homo sapiens GN=EEF1A1 PE=1 SV=1	E5RFR2,P68104,Q53HM9,Q53HQ7,Q53HR5,Q5VTE0,Q6IPN6,Q6IPT9	CP13_3_HomoSapiens_9606_20130509.fasta,UR13_3_HomoSapiens_9606_20130403.fasta	50 185,3	100,0 %	7	7	7	0,0491%	20,3%	YEEIVKEVSTYIKK	R	I	99,7 %	7,32	0	0	1	0	2	1 728,9419			36 125,9	167	180	Empty	true	A8K9C4,Q96RE1,Q53G89,B4E2C5,Q6IQ15
Kidney	UGT1A	15794	Ingel15794.RAW (F052998)	Elongation factor 1-alpha 1 OS=Homo sapiens GN=EEF1A1 PE=1 SV=1	E5RFR2,P68104,Q53HM9,Q53HQ7,Q53HR5,Q5VTE0,Q6IPN6,Q6IPT9	CP13_3_HomoSapiens_9606_20130509.fasta,UR13_3_HomoSapiens_9606_20130403.fasta	50 185,3	100,0 %	7	7	7	0,0491%	20,3%	EHALLAYTLGVK	R	Q	99,7 %	7,40	0	1	0	0	2	1 314,7417			47 929,0	135	146	Empty	true	A8K9C4,Q96RE1,Q53G89,Q53G85,Q53GE9,Q9NZS6
Kidney	UGT1A	15794	Ingel15794.RAW (F052998)	Elongation factor 1-alpha 1 OS=Homo sapiens GN=EEF1A1 PE=1 SV=1	E5RFR2,P68104,Q53HM9,Q53HQ7,Q53HR5,Q5VTE0,Q6IPN6,Q6IPT9	CP13_3_HomoSapiens_9606_20130509.fasta,UR13_3_HomoSapiens_9606_20130403.fasta	50 185,3	100,0 %	7	7	7	0,0491%	20,3%	IGGIGTVPVGR	K	V	99,7 %	2,14	0	1	0	0	2	1 025,6104			58 670,8	256	266	Empty	true	Q96CD8,A8K9C4,Q96RE1,Q53G89,Q14222,Q53G85,B4DNE0,Q53GE9,Q9NZS6,Q8TBL1,Q6P082,B4E2C5,Q6IQ15
Kidney	UGT1A	15794	Ingel15794.RAW (F052998)	Elongation factor 1-alpha 1 OS=Homo sapiens GN=EEF1A1 PE=1 SV=1	E5RFR2,P68104,Q53HM9,Q53HQ7,Q53HR5,Q5VTE0,Q6IPN6,Q6IPT9	CP13_3_HomoSapiens_9606_20130509.fasta,UR13_3_HomoSapiens_9606_20130403.fasta	50 185,3	100,0 %	7	7	7	0,0491%	20,3%	LPLQDVYK	R	I	99,4 %	1,33	0	1	0	0	2	975,5511			5 515,13	248	255	Empty	true	Q96CD8,A8K9C4,Q96RE1,Q53G85,B4DNE0,Q53GE9,Q9NZS6,Q8TBL1,Q6P082,B4E2C5,Q6IQ15
Kidney	UGT1A	15794	Ingel15794.RAW (F052998)	Elongation factor 1-alpha 1 OS=Homo sapiens GN=EEF1A1 PE=1 SV=1	E5RFR2,P68104,Q53HM9,Q53HQ7,Q53HR5,Q5VTE0,Q6IPN6,Q6IPT9	CP13_3_HomoSapiens_9606_20130509.fasta,UR13_3_HomoSapiens_9606_20130403.fasta	50 185,3	100,0 %	7	7	7	0,0491%	20,3%	STTTGHLIYK	K	F	99,7 %	5,77	0	1	0	0	2	1 120,5998			72 663,0	21	30	Empty	true	B4DNE0,Q53GE9,Q6IQ15,Q53G85
Kidney	UGT1A	15794	Ingel15794.RAW (F052998)	Elongation factor 1-alpha 1 OS=Homo sapiens GN=EEF1A1 PE=1 SV=1	E5RFR2,P68104,Q53HM9,Q53HQ7,Q53HR5,Q5VTE0,Q6IPN6,Q6IPT9	CP13_3_HomoSapiens_9606_20130509.fasta,UR13_3_HomoSapiens_9606_20130403.fasta	50 185,3	100,0 %	7	7	7	0,0491%	20,3%	THINIVVIGHVDSGK	K	S	99,7 %	5,47	0	0	1	0	2	1 588,8807			48 422,6	6	20	Empty	true	A8K9C4,Q53G85,B4DNE0,Q53GE9,Q6IQ15
Kidney	UGT1A	15794	Ingel15794.RAW (F052998)	Elongation factor 1-alpha 1 OS=Homo sapiens GN=EEF1A1 PE=1 SV=1	E5RFR2,P68104,Q53HM9,Q53HQ7,Q53HR5,Q5VTE0,Q6IPN6,Q6IPT9	CP13_3_HomoSapiens_9606_20130509.fasta,UR13_3_HomoSapiens_9606_20130403.fasta	50 185,3	100,0 %	7	7	7	0,0491%	20,3%	VETGVLKPGMVVTFAPVNVTTEVK	R	S	99,7 %	1,29	0	0	1	0	2	2 515,3842			24 328,7	267	290	Empty	true	Q96CD8,A8K9C4,Q96RE1,Q53G89,Q14222,Q53G85,B4DNE0,Q53GE9,Q9NZS6,Q8TBL1,Q6P082,B4E2C5,Q6IQ15
Kidney	UGT1A	15794	Ingel15794.RAW (F052998)	Elongation factor 1-alpha 1 OS=Homo sapiens GN=EEF1A1 PE=1 SV=1	E5RFR2,P68104,Q53HM9,Q53HQ7,Q53HR5,Q5VTE0,Q6IPN6,Q6IPT9	CP13_3_HomoSapiens_9606_20130509.fasta,UR13_3_HomoSapiens_9606_20130403.fasta	50 185,3	100,0 %	7	7	7	0,0491%	20,3%	YEEIVKEVSTYIKK	R	I	99,7 %	7,32	0	0	1	0	2	1 728,9419			36 125,9	167	180	Empty	true	A8K9C4,Q96RE1,Q53G89,B4E2C5,Q6IQ15
Kidney	UGT1A	15794	Ingel15794.RAW (F052998)	Elongation factor 1-alpha 1 OS=Homo sapiens GN=EEF1A1 PE=1 SV=1	E5RFR2,P68104,Q53HM9,Q53HQ7,Q53HR5,Q5VTE0,Q6IPN6,Q6IPT9	CP13_3_HomoSapiens_9606_20130509.fasta,UR13_3_HomoSapiens_9606_20130403.fasta	50 185,3	100,0 %	7	7	7	0,0491%	20,3%	EHALLAYTLGVK	R	Q	99,7 %	7,40	0	1	0	0	2	1 314,7417			47 929,0	135	146	Empty	true	A8K9C4,Q96RE1,Q53G89,Q53G85,Q53GE9,Q9NZS6
Kidney	UGT1A	15794	Ingel15794.RAW (F052998)	Elongation factor 1-alpha 1 OS=Homo sapiens GN=EEF1A1 PE=1 SV=1	E5RFR2,P68104,Q53HM9,Q53HQ7,Q53HR5,Q5VTE0,Q6IPN6,Q6IPT9	CP13_3_HomoSapiens_9606_20130509.fasta,UR13_3_HomoSapiens_9606_20130403.fasta	50 185,3	100,0 %	7	7	7	0,0491%	20,3%	IGGIGTVPVGR	K	V	99,7 %	2,14	0	1	0	0	2	1 025,6104			58 670,8	256	266	Empty	true	Q96CD8,A8K9C4,Q96RE1,Q53G89,Q14222,Q53G85,B4DNE0,Q53GE9,Q9NZS6,Q8TBL1,Q6P082,B4E2C5,Q6IQ15
Kidney	UGT1A	15794	Ingel15794.RAW (F052998)	Elongation factor 1-alpha 1 OS=Homo sapiens GN=EEF1A1 PE=1 SV=1	E5RFR2,P68104,Q53HM9,Q53HQ7,Q53HR5,Q5VTE0,Q6IPN6,Q6IPT9	CP13_3_HomoSapiens_9606_20130509.fasta,UR13_3_HomoSapiens_9606_20130403.fasta	50 185,3	100,0 %	7	7	7	0,0491%	20,3%	LPLQDVYK	R	I	99,4 %	1,33	0	1	0	0	2	975,5511			5 515,13	248	255	Empty	true	Q96CD8,A8K9C4,Q96RE1,Q53G85,B4DNE0,Q53GE9,Q9NZS6,Q8TBL1,Q6P082,B4E2C5,Q6IQ15
Kidney	UGT1A	15794	Ingel15794.RAW (F052998)	Elongation factor 1-alpha 1 OS=Homo sapiens GN=EEF1A1 PE=1 SV=1	E5RFR2,P68104,Q53HM9,Q53HQ7,Q53HR5,Q5VTE0,Q6IPN6,Q6IPT9	CP13_3_HomoSapiens_9606_20130509.fasta,UR13_3_HomoSapiens_9606_20130403.fasta	50 185,3	100,0 %	7	7	7	0,0491%	20,3%	STTTGHLIYK	K	F	99,7 %	5,77	0	1	0	0	2	1 120,5998			72 663,0	21	30	Empty	true	B4DNE0,Q53GE9,Q6IQ15,Q53G85
Kidney	UGT1A	15794	Ingel15794.RAW (F052998)	Elongation factor 1-alpha 1 OS=Homo sapiens GN=EEF1A1 PE=1 SV=1	E5RFR2,P68104,Q53HM9,Q53HQ7,Q53HR5,Q5VTE0,Q6IPN6,Q6IPT9	CP13_3_HomoSapiens_9606_20130509.fasta,UR13_3_HomoSapiens_9606_20130403.fasta	50 185,3	100,0 %	7	7	7	0,0491%	20,3%	THINIVVIGHVDSGK	K	S	99,7 %	5,47	0	0	1	0	2	1 588,8807			48 422,6	6	20	Empty	true	A8K9C4,Q53G85,B4DNE0,Q53GE9,Q6IQ15
Kidney	UGT1A	15794	Ingel15794.RAW (F052998)	Elongation factor 1-alpha 1 OS=Homo sapiens GN=EEF1A1 PE=1 SV=1	E5RFR2,P68104,Q53HM9,Q53HQ7,Q53HR5,Q5VTE0,Q6IPN6,Q6IPT9	CP13_3_HomoSapiens_9606_20130509.fasta,UR13_3_HomoSapiens_9606_20130403.fasta	50 185,3	100,0 %	7	7	7	0,0491%	20,3%	VETGVLKPGMVVTFAPVNVTTEVK	R	S	99,7 %	1,29	0	0	1	0	2	2 515,3842			24 328,7	267	290	Empty	true	Q96CD8,A8K9C4,Q96RE1,Q53G89,Q14222,Q53G85,B4DNE0,Q53GE9,Q9NZS6,Q8TBL1,Q6P082,B4E2C5,Q6IQ15
Kidney	UGT1A	15794	Ingel15794.RAW (F052998)	Elongation factor 1-alpha 1 OS=Homo sapiens GN=EEF1A1 PE=1 SV=1	E5RFR2,P68104,Q53HM9,Q53HQ7,Q53HR5,Q5VTE0,Q6IPN6,Q6IPT9	CP13_3_HomoSapiens_9606_20130509.fasta,UR13_3_HomoSapiens_9606_20130403.fasta	50 185,3	100,0 %	7	7	7	0,0491%	20,3%	YEEIVKEVSTYIKK	R	I	99,7 %	7,32	0	0	1	0	2	1 728,9419			36 125,9	167	180	Empty	true	A8K9C4,Q96RE1,Q53G89,B4E2C5,Q6IQ15
Kidney	UGT1A	15794	Ingel15794.RAW (F052998)	Elongation factor 1-alpha 1 OS=Homo sapiens GN=EEF1A1 PE=1 SV=1	E5RFR2,P68104,Q53HM9,Q53HQ7,Q53HR5,Q5VTE0,Q6IPN6,Q6IPT9	CP13_3_HomoSapiens_9606_20130509.fasta,UR13_3_HomoSapiens_9606_20130403.fasta	50 185,3	100,0 %	7	7	7	0,0491%	20,3%	EHALLAYTLGVK	R	Q	99,7 %	7,40	0	1	0	0	2	1 314,7417			47 929,0	135	146	Empty	true	A8K9C4,Q96RE1,Q53G89,Q53G85,Q53GE9,Q9NZS6
Kidney	UGT1A	15794	Ingel15794.RAW (F052998)	Elongation factor 1-alpha 1 OS=Homo sapiens GN=EEF1A1 PE=1 SV=1	E5RFR2,P68104,Q53HM9,Q53HQ7,Q53HR5,Q5VTE0,Q6IPN6,Q6IPT9	CP13_3_HomoSapiens_9606_20130509.fasta,UR13_3_HomoSapiens_9606_20130403.fasta	50 185,3	100,0 %	7	7	7	0,0491%	20,3%	IGGIGTVPVGR	K	V	99,7 %	2,14	0	1	0	0	2	1 025,6104			58 670,8	256	266	Empty	true	Q96CD8,A8K9C4,Q96RE1,Q53G89,Q14222,Q53G85,B4DNE0,Q53GE9,Q9NZS6,Q8TBL1,Q6P082,B4E2C5,Q6IQ15
Kidney	UGT1A	15794	Ingel15794.RAW (F052998)	Elongation factor 1-alpha 1 OS=Homo sapiens GN=EEF1A1 PE=1 SV=1	E5RFR2,P68104,Q53HM9,Q53HQ7,Q53HR5,Q5VTE0,Q6IPN6,Q6IPT9	CP13_3_HomoSapiens_9606_20130509.fasta,UR13_3_HomoSapiens_9606_20130403.fasta	50 185,3	100,0 %	7	7	7	0,0491%	20,3%	LPLQDVYK	R	I	99,4 %	1,33	0	1	0	0	2	975,5511			5 515,13	248	255	Empty	true	Q96CD8,A8K9C4,Q96RE1,Q53G85,B4DNE0,Q53GE9,Q9NZS6,Q8TBL1,Q6P082,B4E2C5,Q6IQ15
Kidney	UGT1A	15794	Ingel15794.RAW (F052998)	Elongation factor 1-alpha 1 OS=Homo sapiens GN=EEF1A1 PE=1 SV=1	E5RFR2,P68104,Q53HM9,Q53HQ7,Q53HR5,Q5VTE0,Q6IPN6,Q6IPT9	CP13_3_HomoSapiens_9606_20130509.fasta,UR13_3_HomoSapiens_9606_20130403.fasta	50 185,3	100,0 %	7	7	7	0,0491%	20,3%	STTTGHLIYK	K	F	99,7 %	5,77	0	1	0	0	2	1 120,5998			72 663,0	21	30	Empty	true	B4DNE0,Q53GE9,Q6IQ15,Q53G85
Kidney	UGT1A	15794	Ingel15794.RAW (F052998)	Elongation factor 1-alpha 1 OS=Homo sapiens GN=EEF1A1 PE=1 SV=1	E5RFR2,P68104,Q53HM9,Q53HQ7,Q53HR5,Q5VTE0,Q6IPN6,Q6IPT9	CP13_3_HomoSapiens_9606_20130509.fasta,UR13_3_HomoSapiens_9606_20130403.fasta	50 185,3	100,0 %	7	7	7	0,0491%	20,3%	THINIVVIGHVDSGK	K	S	99,7 %	5,47	0	0	1	0	2	1 588,8807			48 422,6	6	20	Empty	true	A8K9C4,Q53G85,B4DNE0,Q53GE9,Q6IQ15
Kidney	UGT1A	15794	Ingel15794.RAW (F052998)	Elongation factor 1-alpha 1 OS=Homo sapiens GN=EEF1A1 PE=1 SV=1	E5RFR2,P68104,Q53HM9,Q53HQ7,Q53HR5,Q5VTE0,Q6IPN6,Q6IPT9	CP13_3_HomoSapiens_9606_20130509.fasta,UR13_3_HomoSapiens_9606_20130403.fasta	50 185,3	100,0 %	7	7	7	0,0491%	20,3%	VETGVLKPGMVVTFAPVNVTTEVK	R	S	99,7 %	1,29	0	0	1	0	2	2 515,3842			24 328,7	267	290	Empty	true	Q96CD8,A8K9C4,Q96RE1,Q53G89,Q14222,Q53G85,B4DNE0,Q53GE9,Q9NZS6,Q8TBL1,Q6P082,B4E2C5,Q6IQ15
Kidney	UGT1A	15794	Ingel15794.RAW (F052998)	Elongation factor 1-alpha 1 OS=Homo sapiens GN=EEF1A1 PE=1 SV=1	E5RFR2,P68104,Q53HM9,Q53HQ7,Q53HR5,Q5VTE0,Q6IPN6,Q6IPT9	CP13_3_HomoSapiens_9606_20130509.fasta,UR13_3_HomoSapiens_9606_20130403.fasta	50 185,3	100,0 %	7	7	7	0,0491%	20,3%	YEEIVKEVSTYIKK	R	I	99,7 %	7,32	0	0	1	0	2	1 728,9419			36 125,9	167	180	Empty	true	A8K9C4,Q96RE1,Q53G89,B4E2C5,Q6IQ15
Kidney	UGT1A	15794	Ingel15794.RAW (F052998)	60S ribosomal protein L15 OS=Homo sapiens GN=RPL15 PE=1 SV=2	E7EQV9,P61313	CP13_3_HomoSapiens_9606_20130509.fasta	24 146,5	100,0 %	5	6	6	0,0421%	25,0%	FFEVILIDPFHK	K	A	99,7 %	7,48	0	1	1	0	2	1 504,8200			141772	129	140	Empty	true
Kidney	UGT1A	15794	Ingel15794.RAW (F052998)	60S ribosomal protein L15 OS=Homo sapiens GN=RPL15 PE=1 SV=2	E7EQV9,P61313	CP13_3_HomoSapiens_9606_20130509.fasta	24 146,5	100,0 %	5	6	6	0,0421%	25,0%	GATYGKPVHHGVNQLK	K	F	99,7 %	2,68	0	0	1	0	2	1 705,9134			28 266,9	78	93	Empty	true
Kidney	UGT1A	15794	Ingel15794.RAW (F052998)	60S ribosomal protein L15 OS=Homo sapiens GN=RPL15 PE=1 SV=2	E7EQV9,P61313	CP13_3_HomoSapiens_9606_20130509.fasta	24 146,5	100,0 %	5	6	6	0,0421%	25,0%	SLQSVAEER	R	A	99,7 %	2,04	0	1	0	0	2	1 018,5163			32 929,2	97	105	Empty	true
Kidney	UGT1A	15794	Ingel15794.RAW (F052998)	60S ribosomal protein L15 OS=Homo sapiens GN=RPL15 PE=1 SV=2	E7EQV9,P61313	CP13_3_HomoSapiens_9606_20130509.fasta	24 146,5	100,0 %	5	6	6	0,0421%	25,0%	VLNSYWVGEDSTYK	R	F	99,7 %	10,9	0	1	0	0	2	1 660,7853			76 760,7	115	128	Empty	true
Kidney	UGT1A	15794	Ingel15794.RAW (F052998)	60S ribosomal protein L15 OS=Homo sapiens GN=RPL15 PE=1 SV=2	E7EQV9,P61313	CP13_3_HomoSapiens_9606_20130509.fasta	24 146,5	100,0 %	5	6	6	0,0421%	25,0%	VLNSYWVGEDSTYKFFEVILIDPFHK	R	A	99,7 %	3,66	0	0	1	0	2	3 147,5716			20 751,7	115	140	Empty	true
Kidney	UGT1A	15794	Ingel15794.RAW (F052998)	Keratin, type II cytoskeletal 8 OS=Homo sapiens GN=KRT8 PE=1 SV=7	P05787,P05787-2	CP13_3_HomoSapiens_9606_20130509.fasta	56 610,3	100,0 %	2	2	2	0,0140%	10,6%	AQYEDIANR	K	S	99,7 %	2,52	0	1	0	0	2	1 079,5116			5 610,23	293	301	Empty	true	F8VU64,F8VUG2,A8K4H3,Q7L4M3
Kidney	UGT1A	15794	Ingel15794.RAW (F052998)	Keratin, type II cytoskeletal 8 OS=Homo sapiens GN=KRT8 PE=1 SV=7	P05787,P05787-2	CP13_3_HomoSapiens_9606_20130509.fasta	56 610,3	100,0 %	2	2	2	0,0140%	10,6%	FASFIDKVR	K	F	99,7 %	1,62	0	1	0	0	2	1 082,5993			46 708,2	130	138	Empty	false	F8VU64,P04259,P13647,F8VUG2,P35908,P04264
Kidney	UGT1A	15794	Ingel15794.RAW (F052998)	Keratin, type II cytoskeletal 8 OS=Homo sapiens GN=KRT8 PE=1 SV=7	P05787,P05787-2	CP13_3_HomoSapiens_9606_20130509.fasta	56 610,3	100,0 %	2	2	2	0,0140%	10,6%	LALDIEIATYR	K	K	99,7 %	4,89	0	1	0	0	2	1 277,7101			43 865,5	410	420	Empty	false	H6VRG1,H6VRG2,H6VRG3,H6VRG0,H6VRF8,P04264,H6VRF9,A8K4H3,Q7L4M3
Kidney	UGT1A	15794	Ingel15794.RAW (F052998)	Keratin, type II cytoskeletal 8 OS=Homo sapiens GN=KRT8 PE=1 SV=7	P05787,P05787-2	CP13_3_HomoSapiens_9606_20130509.fasta	56 610,3	100,0 %	2	2	2	0,0140%	10,6%	NKYEDEINKR	K	T	99,7 %	1,60	0	0	1	0	2	1 308,6543			29 323,8	205	214	Empty	false	P04259,F8VUG2,F8VU64,H6VRG1,H6VRG2,H6VRG3,P13647,H6VRG0,H6VRF8,A8K4H3,H6VRF9,P04264,Q7L4M3
Kidney	UGT1A	15794	Ingel15794.RAW (F052998)	Keratin, type II cytoskeletal 8 OS=Homo sapiens GN=KRT8 PE=1 SV=7	P05787,P05787-2	CP13_3_HomoSapiens_9606_20130509.fasta	56 610,3	100,0 %	2	2	2	0,0140%	10,6%	SLDMDSIIAEVK	R	A	99,7 %	5,01	0	1	0	0	2	1 320,6717			15 899,1	281	292	Empty	true	F8VU64,F8VUG2,A8K4H3,Q7L4M3
Kidney	UGT1A	15794	Ingel15794.RAW (F052998)	Keratin, type II cytoskeletal 8 OS=Homo sapiens GN=KRT8 PE=1 SV=7	P05787,P05787-2	CP13_3_HomoSapiens_9606_20130509.fasta	56 610,3	100,0 %	2	2	2	0,0140%	10,6%	AQYEDIANR	K	S	99,7 %	2,52	0	1	0	0	2	1 079,5116			5 610,23	293	301	Empty	true	F8VU64,F8VUG2,A8K4H3,Q7L4M3
Kidney	UGT1A	15794	Ingel15794.RAW (F052998)	Keratin, type II cytoskeletal 8 OS=Homo sapiens GN=KRT8 PE=1 SV=7	P05787,P05787-2	CP13_3_HomoSapiens_9606_20130509.fasta	56 610,3	100,0 %	2	2	2	0,0140%	10,6%	FASFIDKVR	K	F	99,7 %	1,62	0	1	0	0	2	1 082,5993			46 708,2	130	138	Empty	false	F8VU64,P04259,P13647,F8VUG2,P35908,P04264
Kidney	UGT1A	15794	Ingel15794.RAW (F052998)	Keratin, type II cytoskeletal 8 OS=Homo sapiens GN=KRT8 PE=1 SV=7	P05787,P05787-2	CP13_3_HomoSapiens_9606_20130509.fasta	56 610,3	100,0 %	2	2	2	0,0140%	10,6%	LALDIEIATYR	K	K	99,7 %	4,89	0	1	0	0	2	1 277,7101			43 865,5	410	420	Empty	false	H6VRG1,H6VRG2,H6VRG3,H6VRG0,H6VRF8,P04264,H6VRF9,A8K4H3,Q7L4M3
Kidney	UGT1A	15794	Ingel15794.RAW (F052998)	Keratin, type II cytoskeletal 8 OS=Homo sapiens GN=KRT8 PE=1 SV=7	P05787,P05787-2	CP13_3_HomoSapiens_9606_20130509.fasta	56 610,3	100,0 %	2	2	2	0,0140%	10,6%	NKYEDEINKR	K	T	99,7 %	1,60	0	0	1	0	2	1 308,6543			29 323,8	205	214	Empty	false	P04259,F8VUG2,F8VU64,H6VRG1,H6VRG2,H6VRG3,P13647,H6VRG0,H6VRF8,A8K4H3,H6VRF9,P04264,Q7L4M3
Kidney	UGT1A	15794	Ingel15794.RAW (F052998)	Keratin, type II cytoskeletal 8 OS=Homo sapiens GN=KRT8 PE=1 SV=7	P05787,P05787-2	CP13_3_HomoSapiens_9606_20130509.fasta	56 610,3	100,0 %	2	2	2	0,0140%	10,6%	SLDMDSIIAEVK	R	A	99,7 %	5,01	0	1	0	0	2	1 320,6717			15 899,1	281	292	Empty	true	F8VU64,F8VUG2,A8K4H3,Q7L4M3
Kidney	UGT1A	15794	Ingel15794.RAW (F052998)	Tubulin alpha-1B chain OS=Homo sapiens GN=TUBA1B PE=1 SV=1	F5H5D3,P68363,Q9BQE3	CP13_3_HomoSapiens_9606_20130509.fasta	49 895,5	100,0 %	3	3	3	0,0210%	41,7%	AFVHWYVGEGMEEGEFSEAR	R	E	99,7 %	5,23	0	0	1	0	2	2 330,0182			46 075,4	403	422	Empty	false	P68366,A8MUB1
Kidney	UGT1A	15794	Ingel15794.RAW (F052998)	Tubulin alpha-1B chain OS=Homo sapiens GN=TUBA1B PE=1 SV=1	F5H5D3,P68363,Q9BQE3	CP13_3_HomoSapiens_9606_20130509.fasta	49 895,5	100,0 %	3	3	3	0,0210%	41,7%	AVFVDLEPTVIDEVR	R	T	99,7 %	6,51	0	1	0	0	2	1 701,9059			3238120	65	79	Empty	true
Kidney	UGT1A	15794	Ingel15794.RAW (F052998)	Tubulin alpha-1B chain OS=Homo sapiens GN=TUBA1B PE=1 SV=1	F5H5D3,P68363,Q9BQE3	CP13_3_HomoSapiens_9606_20130509.fasta	49 895,5	100,0 %	3	3	3	0,0210%	41,7%	DVNAAIATIK	K	T	99,7 %	6,05	1	0	0	0	2	1 015,5783			38 468,2	327	336	Empty	true
Kidney	UGT1A	15794	Ingel15794.RAW (F052998)	Tubulin alpha-1B chain OS=Homo sapiens GN=TUBA1B PE=1 SV=1	F5H5D3,P68363,Q9BQE3	CP13_3_HomoSapiens_9606_20130509.fasta	49 895,5	100,0 %	3	3	3	0,0210%	41,7%	EDAANNYAR	K	G	99,7 %	1,35	0	1	0	0	2	1 023,4489			4 069,50	97	105	Empty	false	P68366,A8MUB1
Kidney	UGT1A	15794	Ingel15794.RAW (F052998)	Tubulin alpha-1B chain OS=Homo sapiens GN=TUBA1B PE=1 SV=1	F5H5D3,P68363,Q9BQE3	CP13_3_HomoSapiens_9606_20130509.fasta	49 895,5	100,0 %	3	3	3	0,0210%	41,7%	FDGALNVDLTEFQTNLVPYPR	R	I	99,7 %	11,9	0	1	0	0	2	2 409,2087			277720	244	264	Empty	false	P68366,A8MUB1
Kidney	UGT1A	15794	Ingel15794.RAW (F052998)	Tubulin alpha-1B chain OS=Homo sapiens GN=TUBA1B PE=1 SV=1	F5H5D3,P68363,Q9BQE3	CP13_3_HomoSapiens_9606_20130509.fasta	49 895,5	100,0 %	3	3	3	0,0210%	41,7%	IHFPLATYAPVISAEK	R	A	99,7 %	11,3	0	3	1	0	2	1 756,9633			196739	265	280	Empty	false	P68366,A8MUB1
Kidney	UGT1A	15794	Ingel15794.RAW (F052998)	Tubulin alpha-1B chain OS=Homo sapiens GN=TUBA1B PE=1 SV=1	F5H5D3,P68363,Q9BQE3	CP13_3_HomoSapiens_9606_20130509.fasta	49 895,5	100,0 %	3	3	3	0,0210%	41,7%	LDHKFDLMYAK	R	R	99,7 %	1,36	0	0	2	0	2	1 380,6982			107866	391	401	Empty	false	P68366,A8MUB1
Kidney	UGT1A	15794	Ingel15794.RAW (F052998)	Tubulin alpha-1B chain OS=Homo sapiens GN=TUBA1B PE=1 SV=1	F5H5D3,P68363,Q9BQE3	CP13_3_HomoSapiens_9606_20130509.fasta	49 895,5	100,0 %	3	3	3	0,0210%	41,7%	LISQIVSSITASLR	R	F	99,7 %	6,80	0	1	0	0	2	1 487,8792			68 525,6	230	243	Empty	false	P68366,A8MUB1
Kidney	UGT1A	15794	Ingel15794.RAW (F052998)	Tubulin alpha-1B chain OS=Homo sapiens GN=TUBA1B PE=1 SV=1	F5H5D3,P68363,Q9BQE3	CP13_3_HomoSapiens_9606_20130509.fasta	49 895,5	100,0 %	3	3	3	0,0210%	41,7%	LSVDYGKK	R	S	99,7 %	1,41	0	1	0	0	2	909,5041			1 406,59	157	164	Empty	false	P68366,A8MUB1
Kidney	UGT1A	15794	Ingel15794.RAW (F052998)	Tubulin alpha-1B chain OS=Homo sapiens GN=TUBA1B PE=1 SV=1	F5H5D3,P68363,Q9BQE3	CP13_3_HomoSapiens_9606_20130509.fasta	49 895,5	100,0 %	3	3	3	0,0210%	41,7%	NLDIERPTYTNLNR	R	L	99,7 %	3,18	0	1	0	0	2	1 718,8821			151814	216	229	Empty	false	P68366,A8MUB1
Kidney	UGT1A	15794	Ingel15794.RAW (F052998)	Tubulin alpha-1B chain OS=Homo sapiens GN=TUBA1B PE=1 SV=1	F5H5D3,P68363,Q9BQE3	CP13_3_HomoSapiens_9606_20130509.fasta	49 895,5	100,0 %	3	3	3	0,0210%	41,7%	QLFHPEQLITGK	R	E	99,6 %	2,21	0	1	0	0	2	1 410,7742			37 380,8	85	96	Empty	false	P68366,A8MUB1
Kidney	UGT1A	15794	Ingel15794.RAW (F052998)	Tubulin alpha-1B chain OS=Homo sapiens GN=TUBA1B PE=1 SV=1	F5H5D3,P68363,Q9BQE3	CP13_3_HomoSapiens_9606_20130509.fasta	49 895,5	100,0 %	3	3	3	0,0210%	41,7%	QLFHPEQLITGKEDAANNYAR	R	G	99,7 %	3,77	0	0	1	0	2	2 415,2053			58 430,2	85	105	Empty	false	P68366,A8MUB1
Kidney	UGT1A	15794	Ingel15794.RAW (F052998)	Tubulin alpha-1B chain OS=Homo sapiens GN=TUBA1B PE=1 SV=1	F5H5D3,P68363,Q9BQE3	CP13_3_HomoSapiens_9606_20130509.fasta	49 895,5	100,0 %	3	3	3	0,0210%	41,7%	TIGGGDDSFNTFFSETGAGK	K	H	99,7 %	11,8	0	1	0	0	2	2 007,8933			117727	41	60	Empty	true
Kidney	UGT1A	15794	Ingel15794.RAW (F052998)	Tubulin alpha-1B chain OS=Homo sapiens GN=TUBA1B PE=1 SV=1	F5H5D3,P68363,Q9BQE3	CP13_3_HomoSapiens_9606_20130509.fasta	49 895,5	100,0 %	3	3	3	0,0210%	41,7%	VGINYQPPTVVPGGDLAK	K	V	99,7 %	4,01	0	2	0	0	2	1 824,9857			1025470	353	370	Empty	false	P68366,A8MUB1
Kidney	UGT1A	15794	Ingel15794.RAW (F052998)	Tubulin alpha-1B chain OS=Homo sapiens GN=TUBA1B PE=1 SV=1	F5H5D3,P68363,Q9BQE3	CP13_3_HomoSapiens_9606_20130509.fasta	49 895,5	100,0 %	3	3	3	0,0210%	41,7%	AFVHWYVGEGMEEGEFSEAR	R	E	99,7 %	5,23	0	0	1	0	2	2 330,0182			46 075,4	403	422	Empty	false	P68366,A8MUB1
Kidney	UGT1A	15794	Ingel15794.RAW (F052998)	Tubulin alpha-1B chain OS=Homo sapiens GN=TUBA1B PE=1 SV=1	F5H5D3,P68363,Q9BQE3	CP13_3_HomoSapiens_9606_20130509.fasta	49 895,5	100,0 %	3	3	3	0,0210%	41,7%	AVFVDLEPTVIDEVR	R	T	99,7 %	6,51	0	1	0	0	2	1 701,9059			3238120	65	79	Empty	true
Kidney	UGT1A	15794	Ingel15794.RAW (F052998)	Tubulin alpha-1B chain OS=Homo sapiens GN=TUBA1B PE=1 SV=1	F5H5D3,P68363,Q9BQE3	CP13_3_HomoSapiens_9606_20130509.fasta	49 895,5	100,0 %	3	3	3	0,0210%	41,7%	DVNAAIATIK	K	T	99,7 %	6,05	1	0	0	0	2	1 015,5783			38 468,2	327	336	Empty	true
Kidney	UGT1A	15794	Ingel15794.RAW (F052998)	Tubulin alpha-1B chain OS=Homo sapiens GN=TUBA1B PE=1 SV=1	F5H5D3,P68363,Q9BQE3	CP13_3_HomoSapiens_9606_20130509.fasta	49 895,5	100,0 %	3	3	3	0,0210%	41,7%	EDAANNYAR	K	G	99,7 %	1,35	0	1	0	0	2	1 023,4489			4 069,50	97	105	Empty	false	P68366,A8MUB1
Kidney	UGT1A	15794	Ingel15794.RAW (F052998)	Tubulin alpha-1B chain OS=Homo sapiens GN=TUBA1B PE=1 SV=1	F5H5D3,P68363,Q9BQE3	CP13_3_HomoSapiens_9606_20130509.fasta	49 895,5	100,0 %	3	3	3	0,0210%	41,7%	FDGALNVDLTEFQTNLVPYPR	R	I	99,7 %	11,9	0	1	0	0	2	2 409,2087			277720	244	264	Empty	false	P68366,A8MUB1
Kidney	UGT1A	15794	Ingel15794.RAW (F052998)	Tubulin alpha-1B chain OS=Homo sapiens GN=TUBA1B PE=1 SV=1	F5H5D3,P68363,Q9BQE3	CP13_3_HomoSapiens_9606_20130509.fasta	49 895,5	100,0 %	3	3	3	0,0210%	41,7%	IHFPLATYAPVISAEK	R	A	99,7 %	11,3	0	3	1	0	2	1 756,9633			196739	265	280	Empty	false	P68366,A8MUB1
Kidney	UGT1A	15794	Ingel15794.RAW (F052998)	Tubulin alpha-1B chain OS=Homo sapiens GN=TUBA1B PE=1 SV=1	F5H5D3,P68363,Q9BQE3	CP13_3_HomoSapiens_9606_20130509.fasta	49 895,5	100,0 %	3	3	3	0,0210%	41,7%	LDHKFDLMYAK	R	R	99,7 %	1,36	0	0	2	0	2	1 380,6982			107866	391	401	Empty	false	P68366,A8MUB1
Kidney	UGT1A	15794	Ingel15794.RAW (F052998)	Tubulin alpha-1B chain OS=Homo sapiens GN=TUBA1B PE=1 SV=1	F5H5D3,P68363,Q9BQE3	CP13_3_HomoSapiens_9606_20130509.fasta	49 895,5	100,0 %	3	3	3	0,0210%	41,7%	LISQIVSSITASLR	R	F	99,7 %	6,80	0	1	0	0	2	1 487,8792			68 525,6	230	243	Empty	false	P68366,A8MUB1
Kidney	UGT1A	15794	Ingel15794.RAW (F052998)	Tubulin alpha-1B chain OS=Homo sapiens GN=TUBA1B PE=1 SV=1	F5H5D3,P68363,Q9BQE3	CP13_3_HomoSapiens_9606_20130509.fasta	49 895,5	100,0 %	3	3	3	0,0210%	41,7%	LSVDYGKK	R	S	99,7 %	1,41	0	1	0	0	2	909,5041			1 406,59	157	164	Empty	false	P68366,A8MUB1
Kidney	UGT1A	15794	Ingel15794.RAW (F052998)	Tubulin alpha-1B chain OS=Homo sapiens GN=TUBA1B PE=1 SV=1	F5H5D3,P68363,Q9BQE3	CP13_3_HomoSapiens_9606_20130509.fasta	49 895,5	100,0 %	3	3	3	0,0210%	41,7%	NLDIERPTYTNLNR	R	L	99,7 %	3,18	0	1	0	0	2	1 718,8821			151814	216	229	Empty	false	P68366,A8MUB1
Kidney	UGT1A	15794	Ingel15794.RAW (F052998)	Tubulin alpha-1B chain OS=Homo sapiens GN=TUBA1B PE=1 SV=1	F5H5D3,P68363,Q9BQE3	CP13_3_HomoSapiens_9606_20130509.fasta	49 895,5	100,0 %	3	3	3	0,0210%	41,7%	QLFHPEQLITGK	R	E	99,6 %	2,21	0	1	0	0	2	1 410,7742			37 380,8	85	96	Empty	false	P68366,A8MUB1
Kidney	UGT1A	15794	Ingel15794.RAW (F052998)	Tubulin alpha-1B chain OS=Homo sapiens GN=TUBA1B PE=1 SV=1	F5H5D3,P68363,Q9BQE3	CP13_3_HomoSapiens_9606_20130509.fasta	49 895,5	100,0 %	3	3	3	0,0210%	41,7%	QLFHPEQLITGKEDAANNYAR	R	G	99,7 %	3,77	0	0	1	0	2	2 415,2053			58 430,2	85	105	Empty	false	P68366,A8MUB1
Kidney	UGT1A	15794	Ingel15794.RAW (F052998)	Tubulin alpha-1B chain OS=Homo sapiens GN=TUBA1B PE=1 SV=1	F5H5D3,P68363,Q9BQE3	CP13_3_HomoSapiens_9606_20130509.fasta	49 895,5	100,0 %	3	3	3	0,0210%	41,7%	TIGGGDDSFNTFFSETGAGK	K	H	99,7 %	11,8	0	1	0	0	2	2 007,8933			117727	41	60	Empty	true
Kidney	UGT1A	15794	Ingel15794.RAW (F052998)	Tubulin alpha-1B chain OS=Homo sapiens GN=TUBA1B PE=1 SV=1	F5H5D3,P68363,Q9BQE3	CP13_3_HomoSapiens_9606_20130509.fasta	49 895,5	100,0 %	3	3	3	0,0210%	41,7%	VGINYQPPTVVPGGDLAK	K	V	99,7 %	4,01	0	2	0	0	2	1 824,9857			1025470	353	370	Empty	false	P68366,A8MUB1
Kidney	UGT1A	15794	Ingel15794.RAW (F052998)	Tubulin alpha-4A chain OS=Homo sapiens GN=TUBA4A PE=1 SV=1	A8MUB1,P68366	CP13_3_HomoSapiens_9606_20130509.fasta	49 924,6	100,0 %	14	15	19	0,133%	37,7%	AFVHWYVGEGMEEGEFSEAR	R	E	99,7 %	5,23	0	0	1	0	2	2 330,0182			46 075,4	403	422	Empty	true	F5H5D3,Q9BQE3,P68363
Kidney	UGT1A	15794	Ingel15794.RAW (F052998)	Tubulin alpha-4A chain OS=Homo sapiens GN=TUBA4A PE=1 SV=1	A8MUB1,P68366	CP13_3_HomoSapiens_9606_20130509.fasta	49 924,6	100,0 %	14	15	19	0,133%	37,7%	DVNAAIAAIK	K	T	99,7 %	3,96	0	1	0	0	2	985,5677			41 103,8	327	336	Empty	true
Kidney	UGT1A	15794	Ingel15794.RAW (F052998)	Tubulin alpha-4A chain OS=Homo sapiens GN=TUBA4A PE=1 SV=1	A8MUB1,P68366	CP13_3_HomoSapiens_9606_20130509.fasta	49 924,6	100,0 %	14	15	19	0,133%	37,7%	EDAANNYAR	K	G	99,7 %	1,35	0	1	0	0	2	1 023,4489			4 069,50	97	105	Empty	true	F5H5D3,Q9BQE3,P68363
Kidney	UGT1A	15794	Ingel15794.RAW (F052998)	Tubulin alpha-4A chain OS=Homo sapiens GN=TUBA4A PE=1 SV=1	A8MUB1,P68366	CP13_3_HomoSapiens_9606_20130509.fasta	49 924,6	100,0 %	14	15	19	0,133%	37,7%	EIIDPVLDR	K	I	99,7 %	1,54	0	1	0	0	2	1 069,5890			27 316,5	113	121	Empty	true
Kidney	UGT1A	15794	Ingel15794.RAW (F052998)	Tubulin alpha-4A chain OS=Homo sapiens GN=TUBA4A PE=1 SV=1	A8MUB1,P68366	CP13_3_HomoSapiens_9606_20130509.fasta	49 924,6	100,0 %	14	15	19	0,133%	37,7%	FDGALNVDLTEFQTNLVPYPR	R	I	99,7 %	11,9	0	1	0	0	2	2 409,2087			277720	244	264	Empty	true	F5H5D3,Q9BQE3,P68363
Kidney	UGT1A	15794	Ingel15794.RAW (F052998)	Tubulin alpha-4A chain OS=Homo sapiens GN=TUBA4A PE=1 SV=1	A8MUB1,P68366	CP13_3_HomoSapiens_9606_20130509.fasta	49 924,6	100,0 %	14	15	19	0,133%	37,7%	GHYTIGKEIIDPVLDR	R	I	99,7 %	2,96	0	0	1	0	2	1 825,9810			21 371,7	106	121	Empty	true
Kidney	UGT1A	15794	Ingel15794.RAW (F052998)	Tubulin alpha-4A chain OS=Homo sapiens GN=TUBA4A PE=1 SV=1	A8MUB1,P68366	CP13_3_HomoSapiens_9606_20130509.fasta	49 924,6	100,0 %	14	15	19	0,133%	37,7%	IHFPLATYAPVISAEK	R	A	99,7 %	11,3	0	3	1	0	2	1 756,9633			196739	265	280	Empty	true	F5H5D3,Q9BQE3,P68363
Kidney	UGT1A	15794	Ingel15794.RAW (F052998)	Tubulin alpha-4A chain OS=Homo sapiens GN=TUBA4A PE=1 SV=1	A8MUB1,P68366	CP13_3_HomoSapiens_9606_20130509.fasta	49 924,6	100,0 %	14	15	19	0,133%	37,7%	LDHKFDLMYAK	R	R	99,7 %	1,36	0	0	2	0	2	1 380,6982			107866	391	401	Empty	true	F5H5D3,Q9BQE3,P68363
Kidney	UGT1A	15794	Ingel15794.RAW (F052998)	Tubulin alpha-4A chain OS=Homo sapiens GN=TUBA4A PE=1 SV=1	A8MUB1,P68366	CP13_3_HomoSapiens_9606_20130509.fasta	49 924,6	100,0 %	14	15	19	0,133%	37,7%	LISQIVSSITASLR	R	F	99,7 %	6,80	0	1	0	0	2	1 487,8792			68 525,6	230	243	Empty	true	F5H5D3,Q9BQE3,P68363
Kidney	UGT1A	15794	Ingel15794.RAW (F052998)	Tubulin alpha-4A chain OS=Homo sapiens GN=TUBA4A PE=1 SV=1	A8MUB1,P68366	CP13_3_HomoSapiens_9606_20130509.fasta	49 924,6	100,0 %	14	15	19	0,133%	37,7%	LSVDYGKK	R	S	99,7 %	1,41	0	1	0	0	2	909,5041			1 406,59	157	164	Empty	true	F5H5D3,Q9BQE3,P68363
Kidney	UGT1A	15794	Ingel15794.RAW (F052998)	Tubulin alpha-4A chain OS=Homo sapiens GN=TUBA4A PE=1 SV=1	A8MUB1,P68366	CP13_3_HomoSapiens_9606_20130509.fasta	49 924,6	100,0 %	14	15	19	0,133%	37,7%	NLDIERPTYTNLNR	R	L	99,7 %	3,18	0	1	0	0	2	1 718,8821			151814	216	229	Empty	true	F5H5D3,Q9BQE3,P68363
Kidney	UGT1A	15794	Ingel15794.RAW (F052998)	Tubulin alpha-4A chain OS=Homo sapiens GN=TUBA4A PE=1 SV=1	A8MUB1,P68366	CP13_3_HomoSapiens_9606_20130509.fasta	49 924,6	100,0 %	14	15	19	0,133%	37,7%	QLFHPEQLITGK	R	E	99,6 %	2,21	0	1	0	0	2	1 410,7742			37 380,8	85	96	Empty	true	F5H5D3,Q9BQE3,P68363
Kidney	UGT1A	15794	Ingel15794.RAW (F052998)	Tubulin alpha-4A chain OS=Homo sapiens GN=TUBA4A PE=1 SV=1	A8MUB1,P68366	CP13_3_HomoSapiens_9606_20130509.fasta	49 924,6	100,0 %	14	15	19	0,133%	37,7%	QLFHPEQLITGKEDAANNYAR	R	G	99,7 %	3,77	0	0	1	0	2	2 415,2053			58 430,2	85	105	Empty	true	F5H5D3,Q9BQE3,P68363
Kidney	UGT1A	15794	Ingel15794.RAW (F052998)	Tubulin alpha-4A chain OS=Homo sapiens GN=TUBA4A PE=1 SV=1	A8MUB1,P68366	CP13_3_HomoSapiens_9606_20130509.fasta	49 924,6	100,0 %	14	15	19	0,133%	37,7%	VGINYQPPTVVPGGDLAK	K	V	99,7 %	4,01	0	2	0	0	2	1 824,9857			1025470	353	370	Empty	true	F5H5D3,Q9BQE3,P68363
Kidney	UGT1A	15794	Ingel15794.RAW (F052998)	Tubulin alpha-4A chain OS=Homo sapiens GN=TUBA4A PE=1 SV=1	A8MUB1,P68366	CP13_3_HomoSapiens_9606_20130509.fasta	49 924,6	100,0 %	14	15	19	0,133%	37,7%	AFVHWYVGEGMEEGEFSEAR	R	E	99,7 %	5,23	0	0	1	0	2	2 330,0182			46 075,4	403	422	Empty	true	F5H5D3,Q9BQE3,P68363
Kidney	UGT1A	15794	Ingel15794.RAW (F052998)	Tubulin alpha-4A chain OS=Homo sapiens GN=TUBA4A PE=1 SV=1	A8MUB1,P68366	CP13_3_HomoSapiens_9606_20130509.fasta	49 924,6	100,0 %	14	15	19	0,133%	37,7%	DVNAAIAAIK	K	T	99,7 %	3,96	0	1	0	0	2	985,5677			41 103,8	327	336	Empty	true
Kidney	UGT1A	15794	Ingel15794.RAW (F052998)	Tubulin alpha-4A chain OS=Homo sapiens GN=TUBA4A PE=1 SV=1	A8MUB1,P68366	CP13_3_HomoSapiens_9606_20130509.fasta	49 924,6	100,0 %	14	15	19	0,133%	37,7%	EDAANNYAR	K	G	99,7 %	1,35	0	1	0	0	2	1 023,4489			4 069,50	97	105	Empty	true	F5H5D3,Q9BQE3,P68363
Kidney	UGT1A	15794	Ingel15794.RAW (F052998)	Tubulin alpha-4A chain OS=Homo sapiens GN=TUBA4A PE=1 SV=1	A8MUB1,P68366	CP13_3_HomoSapiens_9606_20130509.fasta	49 924,6	100,0 %	14	15	19	0,133%	37,7%	EIIDPVLDR	K	I	99,7 %	1,54	0	1	0	0	2	1 069,5890			27 316,5	113	121	Empty	true
Kidney	UGT1A	15794	Ingel15794.RAW (F052998)	Tubulin alpha-4A chain OS=Homo sapiens GN=TUBA4A PE=1 SV=1	A8MUB1,P68366	CP13_3_HomoSapiens_9606_20130509.fasta	49 924,6	100,0 %	14	15	19	0,133%	37,7%	FDGALNVDLTEFQTNLVPYPR	R	I	99,7 %	11,9	0	1	0	0	2	2 409,2087			277720	244	264	Empty	true	F5H5D3,Q9BQE3,P68363
Kidney	UGT1A	15794	Ingel15794.RAW (F052998)	Tubulin alpha-4A chain OS=Homo sapiens GN=TUBA4A PE=1 SV=1	A8MUB1,P68366	CP13_3_HomoSapiens_9606_20130509.fasta	49 924,6	100,0 %	14	15	19	0,133%	37,7%	GHYTIGKEIIDPVLDR	R	I	99,7 %	2,96	0	0	1	0	2	1 825,9810			21 371,7	106	121	Empty	true
Kidney	UGT1A	15794	Ingel15794.RAW (F052998)	Tubulin alpha-4A chain OS=Homo sapiens GN=TUBA4A PE=1 SV=1	A8MUB1,P68366	CP13_3_HomoSapiens_9606_20130509.fasta	49 924,6	100,0 %	14	15	19	0,133%	37,7%	IHFPLATYAPVISAEK	R	A	99,7 %	11,3	0	3	1	0	2	1 756,9633			196739	265	280	Empty	true	F5H5D3,Q9BQE3,P68363
Kidney	UGT1A	15794	Ingel15794.RAW (F052998)	Tubulin alpha-4A chain OS=Homo sapiens GN=TUBA4A PE=1 SV=1	A8MUB1,P68366	CP13_3_HomoSapiens_9606_20130509.fasta	49 924,6	100,0 %	14	15	19	0,133%	37,7%	LDHKFDLMYAK	R	R	99,7 %	1,36	0	0	2	0	2	1 380,6982			107866	391	401	Empty	true	F5H5D3,Q9BQE3,P68363
Kidney	UGT1A	15794	Ingel15794.RAW (F052998)	Tubulin alpha-4A chain OS=Homo sapiens GN=TUBA4A PE=1 SV=1	A8MUB1,P68366	CP13_3_HomoSapiens_9606_20130509.fasta	49 924,6	100,0 %	14	15	19	0,133%	37,7%	LISQIVSSITASLR	R	F	99,7 %	6,80	0	1	0	0	2	1 487,8792			68 525,6	230	243	Empty	true	F5H5D3,Q9BQE3,P68363
Kidney	UGT1A	15794	Ingel15794.RAW (F052998)	Tubulin alpha-4A chain OS=Homo sapiens GN=TUBA4A PE=1 SV=1	A8MUB1,P68366	CP13_3_HomoSapiens_9606_20130509.fasta	49 924,6	100,0 %	14	15	19	0,133%	37,7%	LSVDYGKK	R	S	99,7 %	1,41	0	1	0	0	2	909,5041			1 406,59	157	164	Empty	true	F5H5D3,Q9BQE3,P68363
Kidney	UGT1A	15794	Ingel15794.RAW (F052998)	Tubulin alpha-4A chain OS=Homo sapiens GN=TUBA4A PE=1 SV=1	A8MUB1,P68366	CP13_3_HomoSapiens_9606_20130509.fasta	49 924,6	100,0 %	14	15	19	0,133%	37,7%	NLDIERPTYTNLNR	R	L	99,7 %	3,18	0	1	0	0	2	1 718,8821			151814	216	229	Empty	true	F5H5D3,Q9BQE3,P68363
Kidney	UGT1A	15794	Ingel15794.RAW (F052998)	Tubulin alpha-4A chain OS=Homo sapiens GN=TUBA4A PE=1 SV=1	A8MUB1,P68366	CP13_3_HomoSapiens_9606_20130509.fasta	49 924,6	100,0 %	14	15	19	0,133%	37,7%	QLFHPEQLITGK	R	E	99,6 %	2,21	0	1	0	0	2	1 410,7742			37 380,8	85	96	Empty	true	F5H5D3,Q9BQE3,P68363
Kidney	UGT1A	15794	Ingel15794.RAW (F052998)	Tubulin alpha-4A chain OS=Homo sapiens GN=TUBA4A PE=1 SV=1	A8MUB1,P68366	CP13_3_HomoSapiens_9606_20130509.fasta	49 924,6	100,0 %	14	15	19	0,133%	37,7%	QLFHPEQLITGKEDAANNYAR	R	G	99,7 %	3,77	0	0	1	0	2	2 415,2053			58 430,2	85	105	Empty	true	F5H5D3,Q9BQE3,P68363
Kidney	UGT1A	15794	Ingel15794.RAW (F052998)	Tubulin alpha-4A chain OS=Homo sapiens GN=TUBA4A PE=1 SV=1	A8MUB1,P68366	CP13_3_HomoSapiens_9606_20130509.fasta	49 924,6	100,0 %	14	15	19	0,133%	37,7%	VGINYQPPTVVPGGDLAK	K	V	99,7 %	4,01	0	2	0	0	2	1 824,9857			1025470	353	370	Empty	true	F5H5D3,Q9BQE3,P68363
Kidney	UGT1A	15794	Ingel15794.RAW (F052998)	Tubulin alpha-1B chain OS=Homo sapiens GN=TUBA1B PE=1 SV=1	F5H5D3,P68363,Q9BQE3	CP13_3_HomoSapiens_9606_20130509.fasta	49 895,5	100,0 %	3	3	3	0,0210%	41,7%	AFVHWYVGEGMEEGEFSEAR	R	E	99,7 %	5,23	0	0	1	0	2	2 330,0182			46 075,4	403	422	Empty	false	P68366,A8MUB1
Kidney	UGT1A	15794	Ingel15794.RAW (F052998)	Tubulin alpha-1B chain OS=Homo sapiens GN=TUBA1B PE=1 SV=1	F5H5D3,P68363,Q9BQE3	CP13_3_HomoSapiens_9606_20130509.fasta	49 895,5	100,0 %	3	3	3	0,0210%	41,7%	AVFVDLEPTVIDEVR	R	T	99,7 %	6,51	0	1	0	0	2	1 701,9059			3238120	65	79	Empty	true
Kidney	UGT1A	15794	Ingel15794.RAW (F052998)	Tubulin alpha-1B chain OS=Homo sapiens GN=TUBA1B PE=1 SV=1	F5H5D3,P68363,Q9BQE3	CP13_3_HomoSapiens_9606_20130509.fasta	49 895,5	100,0 %	3	3	3	0,0210%	41,7%	DVNAAIATIK	K	T	99,7 %	6,05	1	0	0	0	2	1 015,5783			38 468,2	327	336	Empty	true
Kidney	UGT1A	15794	Ingel15794.RAW (F052998)	Tubulin alpha-1B chain OS=Homo sapiens GN=TUBA1B PE=1 SV=1	F5H5D3,P68363,Q9BQE3	CP13_3_HomoSapiens_9606_20130509.fasta	49 895,5	100,0 %	3	3	3	0,0210%	41,7%	EDAANNYAR	K	G	99,7 %	1,35	0	1	0	0	2	1 023,4489			4 069,50	97	105	Empty	false	P68366,A8MUB1
Kidney	UGT1A	15794	Ingel15794.RAW (F052998)	Tubulin alpha-1B chain OS=Homo sapiens GN=TUBA1B PE=1 SV=1	F5H5D3,P68363,Q9BQE3	CP13_3_HomoSapiens_9606_20130509.fasta	49 895,5	100,0 %	3	3	3	0,0210%	41,7%	FDGALNVDLTEFQTNLVPYPR	R	I	99,7 %	11,9	0	1	0	0	2	2 409,2087			277720	244	264	Empty	false	P68366,A8MUB1
Kidney	UGT1A	15794	Ingel15794.RAW (F052998)	Tubulin alpha-1B chain OS=Homo sapiens GN=TUBA1B PE=1 SV=1	F5H5D3,P68363,Q9BQE3	CP13_3_HomoSapiens_9606_20130509.fasta	49 895,5	100,0 %	3	3	3	0,0210%	41,7%	IHFPLATYAPVISAEK	R	A	99,7 %	11,3	0	3	1	0	2	1 756,9633			196739	265	280	Empty	false	P68366,A8MUB1
Kidney	UGT1A	15794	Ingel15794.RAW (F052998)	Tubulin alpha-1B chain OS=Homo sapiens GN=TUBA1B PE=1 SV=1	F5H5D3,P68363,Q9BQE3	CP13_3_HomoSapiens_9606_20130509.fasta	49 895,5	100,0 %	3	3	3	0,0210%	41,7%	LDHKFDLMYAK	R	R	99,7 %	1,36	0	0	2	0	2	1 380,6982			107866	391	401	Empty	false	P68366,A8MUB1
Kidney	UGT1A	15794	Ingel15794.RAW (F052998)	Tubulin alpha-1B chain OS=Homo sapiens GN=TUBA1B PE=1 SV=1	F5H5D3,P68363,Q9BQE3	CP13_3_HomoSapiens_9606_20130509.fasta	49 895,5	100,0 %	3	3	3	0,0210%	41,7%	LISQIVSSITASLR	R	F	99,7 %	6,80	0	1	0	0	2	1 487,8792			68 525,6	230	243	Empty	false	P68366,A8MUB1
Kidney	UGT1A	15794	Ingel15794.RAW (F052998)	Tubulin alpha-1B chain OS=Homo sapiens GN=TUBA1B PE=1 SV=1	F5H5D3,P68363,Q9BQE3	CP13_3_HomoSapiens_9606_20130509.fasta	49 895,5	100,0 %	3	3	3	0,0210%	41,7%	LSVDYGKK	R	S	99,7 %	1,41	0	1	0	0	2	909,5041			1 406,59	157	164	Empty	false	P68366,A8MUB1
Kidney	UGT1A	15794	Ingel15794.RAW (F052998)	Tubulin alpha-1B chain OS=Homo sapiens GN=TUBA1B PE=1 SV=1	F5H5D3,P68363,Q9BQE3	CP13_3_HomoSapiens_9606_20130509.fasta	49 895,5	100,0 %	3	3	3	0,0210%	41,7%	NLDIERPTYTNLNR	R	L	99,7 %	3,18	0	1	0	0	2	1 718,8821			151814	216	229	Empty	false	P68366,A8MUB1
Kidney	UGT1A	15794	Ingel15794.RAW (F052998)	Tubulin alpha-1B chain OS=Homo sapiens GN=TUBA1B PE=1 SV=1	F5H5D3,P68363,Q9BQE3	CP13_3_HomoSapiens_9606_20130509.fasta	49 895,5	100,0 %	3	3	3	0,0210%	41,7%	QLFHPEQLITGK	R	E	99,6 %	2,21	0	1	0	0	2	1 410,7742			37 380,8	85	96	Empty	false	P68366,A8MUB1
Kidney	UGT1A	15794	Ingel15794.RAW (F052998)	Tubulin alpha-1B chain OS=Homo sapiens GN=TUBA1B PE=1 SV=1	F5H5D3,P68363,Q9BQE3	CP13_3_HomoSapiens_9606_20130509.fasta	49 895,5	100,0 %	3	3	3	0,0210%	41,7%	QLFHPEQLITGKEDAANNYAR	R	G	99,7 %	3,77	0	0	1	0	2	2 415,2053			58 430,2	85	105	Empty	false	P68366,A8MUB1
Kidney	UGT1A	15794	Ingel15794.RAW (F052998)	Tubulin alpha-1B chain OS=Homo sapiens GN=TUBA1B PE=1 SV=1	F5H5D3,P68363,Q9BQE3	CP13_3_HomoSapiens_9606_20130509.fasta	49 895,5	100,0 %	3	3	3	0,0210%	41,7%	TIGGGDDSFNTFFSETGAGK	K	H	99,7 %	11,8	0	1	0	0	2	2 007,8933			117727	41	60	Empty	true
Kidney	UGT1A	15794	Ingel15794.RAW (F052998)	Tubulin alpha-1B chain OS=Homo sapiens GN=TUBA1B PE=1 SV=1	F5H5D3,P68363,Q9BQE3	CP13_3_HomoSapiens_9606_20130509.fasta	49 895,5	100,0 %	3	3	3	0,0210%	41,7%	VGINYQPPTVVPGGDLAK	K	V	99,7 %	4,01	0	2	0	0	2	1 824,9857			1025470	353	370	Empty	false	P68366,A8MUB1
Kidney	UGT1A	15794	Ingel15794.RAW (F052998)	Phosphorylase b kinase regulatory subunit alpha, liver isoform OS=Homo sapiens GN=PHKA2 PE=1 SV=1	P46019	CP13_3_HomoSapiens_9606_20130509.fasta	138 411,0	100,0 %	3	3	3	0,0210%	3,48%	AGLNQEWGLIR	K	Y	99,7 %	3,43	0	1	0	0	2	1 256,6747			4 601,28	814	824	Empty	true
Kidney	UGT1A	15794	Ingel15794.RAW (F052998)	Phosphorylase b kinase regulatory subunit alpha, liver isoform OS=Homo sapiens GN=PHKA2 PE=1 SV=1	P46019	CP13_3_HomoSapiens_9606_20130509.fasta	138 411,0	100,0 %	3	3	3	0,0210%	3,48%	FSADEQFFSVGQAASSSAHSSK	R	S	99,7 %	5,66	0	0	1	0	2	2 275,0260			25 366,9	1014	1035	Empty	true
Kidney	UGT1A	15794	Ingel15794.RAW (F052998)	Phosphorylase b kinase regulatory subunit alpha, liver isoform OS=Homo sapiens GN=PHKA2 PE=1 SV=1	P46019	CP13_3_HomoSapiens_9606_20130509.fasta	138 411,0	100,0 %	3	3	3	0,0210%	3,48%	VPESDFQWPR	K	D	99,7 %	2,19	0	1	0	0	2	1 260,6008			1 820,66	743	752	Empty	true
Kidney	UGT1A	15794	Ingel15794.RAW (F052998)	Haptoglobin OS=Homo sapiens GN=HP PE=1 SV=1	J3KSV1,J3QLC9,J3QR68,P00738,Q0VAC5,Q6NSB4	CP13_3_HomoSapiens_9606_20130509.fasta,UR13_3_HomoSapiens_9606_20130403.fasta	31 381,6	100,0 %	2	2	2	0,0140%	4,68%	VGYVSGWGR	R	N	99,7 %	0,000	0	1	0	0	2	980,4948			41 330,6	153	161	Empty	true	H3BS21
Kidney	UGT1A	15794	Ingel15794.RAW (F052998)	Haptoglobin OS=Homo sapiens GN=HP PE=1 SV=1	J3KSV1,J3QLC9,J3QR68,P00738,Q0VAC5,Q6NSB4	CP13_3_HomoSapiens_9606_20130509.fasta,UR13_3_HomoSapiens_9606_20130403.fasta	31 381,6	100,0 %	2	2	2	0,0140%	4,68%	VTSIQDWVQK	K	T	99,7 %	5,46	0	1	0	0	2	1 203,6369			22 108,2	267	276	Empty	true
Kidney	UGT1A	15794	Ingel15794.RAW (F052998)	Haptoglobin OS=Homo sapiens GN=HP PE=1 SV=1	J3KSV1,J3QLC9,J3QR68,P00738,Q0VAC5,Q6NSB4	CP13_3_HomoSapiens_9606_20130509.fasta,UR13_3_HomoSapiens_9606_20130403.fasta	31 381,6	100,0 %	2	2	2	0,0140%	4,68%	VGYVSGWGR	R	N	99,7 %	0,000	0	1	0	0	2	980,4948			41 330,6	153	161	Empty	true	H3BS21
Kidney	UGT1A	15794	Ingel15794.RAW (F052998)	Haptoglobin OS=Homo sapiens GN=HP PE=1 SV=1	J3KSV1,J3QLC9,J3QR68,P00738,Q0VAC5,Q6NSB4	CP13_3_HomoSapiens_9606_20130509.fasta,UR13_3_HomoSapiens_9606_20130403.fasta	31 381,6	100,0 %	2	2	2	0,0140%	4,68%	VTSIQDWVQK	K	T	99,7 %	5,46	0	1	0	0	2	1 203,6369			22 108,2	267	276	Empty	true
Kidney	UGT1A	15794	Ingel15794.RAW (F052998)	Haptoglobin OS=Homo sapiens GN=HP PE=1 SV=1	J3KSV1,J3QLC9,J3QR68,P00738,Q0VAC5,Q6NSB4	CP13_3_HomoSapiens_9606_20130509.fasta,UR13_3_HomoSapiens_9606_20130403.fasta	31 381,6	100,0 %	2	2	2	0,0140%	4,68%	VGYVSGWGR	R	N	99,7 %	0,000	0	1	0	0	2	980,4948			41 330,6	153	161	Empty	true	H3BS21
Kidney	UGT1A	15794	Ingel15794.RAW (F052998)	Haptoglobin OS=Homo sapiens GN=HP PE=1 SV=1	J3KSV1,J3QLC9,J3QR68,P00738,Q0VAC5,Q6NSB4	CP13_3_HomoSapiens_9606_20130509.fasta,UR13_3_HomoSapiens_9606_20130403.fasta	31 381,6	100,0 %	2	2	2	0,0140%	4,68%	VTSIQDWVQK	K	T	99,7 %	5,46	0	1	0	0	2	1 203,6369			22 108,2	267	276	Empty	true
Kidney	UGT1A	15794	Ingel15794.RAW (F052998)	Haptoglobin OS=Homo sapiens GN=HP PE=1 SV=1	J3KSV1,J3QLC9,J3QR68,P00738,Q0VAC5,Q6NSB4	CP13_3_HomoSapiens_9606_20130509.fasta,UR13_3_HomoSapiens_9606_20130403.fasta	31 381,6	100,0 %	2	2	2	0,0140%	4,68%	VGYVSGWGR	R	N	99,7 %	0,000	0	1	0	0	2	980,4948			41 330,6	153	161	Empty	true	H3BS21
Kidney	UGT1A	15794	Ingel15794.RAW (F052998)	Haptoglobin OS=Homo sapiens GN=HP PE=1 SV=1	J3KSV1,J3QLC9,J3QR68,P00738,Q0VAC5,Q6NSB4	CP13_3_HomoSapiens_9606_20130509.fasta,UR13_3_HomoSapiens_9606_20130403.fasta	31 381,6	100,0 %	2	2	2	0,0140%	4,68%	VTSIQDWVQK	K	T	99,7 %	5,46	0	1	0	0	2	1 203,6369			22 108,2	267	276	Empty	true
Kidney	UGT1A	15794	Ingel15794.RAW (F052998)	Haptoglobin OS=Homo sapiens GN=HP PE=1 SV=1	J3KSV1,J3QLC9,J3QR68,P00738,Q0VAC5,Q6NSB4	CP13_3_HomoSapiens_9606_20130509.fasta,UR13_3_HomoSapiens_9606_20130403.fasta	31 381,6	100,0 %	2	2	2	0,0140%	4,68%	VGYVSGWGR	R	N	99,7 %	0,000	0	1	0	0	2	980,4948			41 330,6	153	161	Empty	true	H3BS21
Kidney	UGT1A	15794	Ingel15794.RAW (F052998)	Haptoglobin OS=Homo sapiens GN=HP PE=1 SV=1	J3KSV1,J3QLC9,J3QR68,P00738,Q0VAC5,Q6NSB4	CP13_3_HomoSapiens_9606_20130509.fasta,UR13_3_HomoSapiens_9606_20130403.fasta	31 381,6	100,0 %	2	2	2	0,0140%	4,68%	VTSIQDWVQK	K	T	99,7 %	5,46	0	1	0	0	2	1 203,6369			22 108,2	267	276	Empty	true
Kidney	UGT1A	15794	Ingel15794.RAW (F052998)	Actin, cytoplasmic 1 OS=Homo sapiens GN=ACTB PE=1 SV=1	P60709,P63261	CP13_3_HomoSapiens_9606_20130509.fasta	41 793,9	100,0 %	5	6	7	0,0491%	47,7%	AGFAGDDAPR	K	A	99,7 %	1,31	0	2	0	0	2	976,4484			30 959,1	19	28	Empty	false	P62736,I3L3I4,P63267-2,P68032,P68133,P63267
Kidney	UGT1A	15794	Ingel15794.RAW (F052998)	Actin, cytoplasmic 1 OS=Homo sapiens GN=ACTB PE=1 SV=1	P60709,P63261	CP13_3_HomoSapiens_9606_20130509.fasta	41 793,9	100,0 %	5	6	7	0,0491%	47,7%	AVFPSIVGRPR	R	H	99,7 %	3,43	0	1	0	0	2	1 198,7055			47 257,9	29	39	Empty	false	P62736,I3L3I4,P63267-2,P68032,P68133,P63267
Kidney	UGT1A	15794	Ingel15794.RAW (F052998)	Actin, cytoplasmic 1 OS=Homo sapiens GN=ACTB PE=1 SV=1	P60709,P63261	CP13_3_HomoSapiens_9606_20130509.fasta	41 793,9	100,0 %	5	6	7	0,0491%	47,7%	DLTDYLMK	R	I	99,7 %	1,54	1	0	0	0	2	998,4865			38 277,6	184	191	Empty	false	P62736,I3L3I4,P63267-2,P68032,P68133,P63267
Kidney	UGT1A	15794	Ingel15794.RAW (F052998)	Actin, cytoplasmic 1 OS=Homo sapiens GN=ACTB PE=1 SV=1	P60709,P63261	CP13_3_HomoSapiens_9606_20130509.fasta	41 793,9	100,0 %	5	6	7	0,0491%	47,7%	DLYANTVLSGGTTMYPGIADR	K	M	99,7 %	11,4	0	1	0	0	2	2 215,0702			132694	292	312	Empty	true	I3L3I4
Kidney	UGT1A	15794	Ingel15794.RAW (F052998)	Actin, cytoplasmic 1 OS=Homo sapiens GN=ACTB PE=1 SV=1	P60709,P63261	CP13_3_HomoSapiens_9606_20130509.fasta	41 793,9	100,0 %	5	6	7	0,0491%	47,7%	DSYVGDEAQSK	K	R	99,7 %	7,18	0	3	0	0	2	1 198,5223			26 292,5	51	61	Empty	false	P62736,I3L3I4,P68032,P68133,P63267
Kidney	UGT1A	15794	Ingel15794.RAW (F052998)	Actin, cytoplasmic 1 OS=Homo sapiens GN=ACTB PE=1 SV=1	P60709,P63261	CP13_3_HomoSapiens_9606_20130509.fasta	41 793,9	100,0 %	5	6	7	0,0491%	47,7%	DSYVGDEAQSKR	K	G	99,7 %	9,47	0	3	0	0	2	1 354,6234			62 725,6	51	62	Empty	false	P62736,I3L3I4,P68032,P68133,P63267
Kidney	UGT1A	15794	Ingel15794.RAW (F052998)	Actin, cytoplasmic 1 OS=Homo sapiens GN=ACTB PE=1 SV=1	P60709,P63261	CP13_3_HomoSapiens_9606_20130509.fasta	41 793,9	100,0 %	5	6	7	0,0491%	47,7%	EITALAPSTMK	K	I	99,7 %	2,85	1	1	0	0	2	1 161,6185			54 139,0	316	326	Empty	false	P62736,I3L3I4,P63267-2,P68032,P68133,P63267
Kidney	UGT1A	15794	Ingel15794.RAW (F052998)	Actin, cytoplasmic 1 OS=Homo sapiens GN=ACTB PE=1 SV=1	P60709,P63261	CP13_3_HomoSapiens_9606_20130509.fasta	41 793,9	100,0 %	5	6	7	0,0491%	47,7%	GYSFTTTAER	R	E	99,7 %	6,66	0	1	0	0	2	1 132,5269			80 629,0	197	206	Empty	true	I3L3I4
Kidney	UGT1A	15794	Ingel15794.RAW (F052998)	Actin, cytoplasmic 1 OS=Homo sapiens GN=ACTB PE=1 SV=1	P60709,P63261	CP13_3_HomoSapiens_9606_20130509.fasta	41 793,9	100,0 %	5	6	7	0,0491%	47,7%	HQGVMVGMGQK	R	D	99,7 %	7,92	0	2	0	0	2	1 171,5712			44 759,1	40	50	Empty	false	P62736,I3L3I4,P68032,P68133,P63267
Kidney	UGT1A	15794	Ingel15794.RAW (F052998)	Actin, cytoplasmic 1 OS=Homo sapiens GN=ACTB PE=1 SV=1	P60709,P63261	CP13_3_HomoSapiens_9606_20130509.fasta	41 793,9	100,0 %	5	6	7	0,0491%	47,7%	IWHHTFYNELR	K	V	99,7 %	1,38	0	0	1	0	2	1 515,7491			166400	85	95	Empty	false	I3L3I4,P68032,P68133
Kidney	UGT1A	15794	Ingel15794.RAW (F052998)	Actin, cytoplasmic 1 OS=Homo sapiens GN=ACTB PE=1 SV=1	P60709,P63261	CP13_3_HomoSapiens_9606_20130509.fasta	41 793,9	100,0 %	5	6	7	0,0491%	47,7%	KDLYANTVLSGGTTMYPGIADR	R	M	99,7 %	2,00	0	0	1	0	2	2 343,1652			28 854,1	291	312	Empty	true	I3L3I4
Kidney	UGT1A	15794	Ingel15794.RAW (F052998)	Actin, cytoplasmic 1 OS=Homo sapiens GN=ACTB PE=1 SV=1	P60709,P63261	CP13_3_HomoSapiens_9606_20130509.fasta	41 793,9	100,0 %	5	6	7	0,0491%	47,7%	LDLAGRDLTDYLMK	R	I	99,7 %	4,30	0	2	0	0	2	1 623,8414			271697	178	191	Empty	false	P62736,I3L3I4,P63267-2,P68032,P68133,P63267
Kidney	UGT1A	15794	Ingel15794.RAW (F052998)	Actin, cytoplasmic 1 OS=Homo sapiens GN=ACTB PE=1 SV=1	P60709,P63261	CP13_3_HomoSapiens_9606_20130509.fasta	41 793,9	100,0 %	5	6	7	0,0491%	47,7%	MQKEITALAPSTMK	R	I	99,7 %	3,26	0	0	1	0	2	1 548,8126			94 759,2	313	326	Empty	false	P62736,I3L3I4,P63267-2,P68032,P68133,P63267
Kidney	UGT1A	15794	Ingel15794.RAW (F052998)	Actin, cytoplasmic 1 OS=Homo sapiens GN=ACTB PE=1 SV=1	P60709,P63261	CP13_3_HomoSapiens_9606_20130509.fasta	41 793,9	100,0 %	5	6	7	0,0491%	47,7%	SYELPDGQVITIGNER	K	F	99,7 %	11,8	0	1	0	0	2	1 790,8921			164284	239	254	Empty	false	P62736,I3L3I4,P63267-2,P68032,P68133,P63267
Kidney	UGT1A	15794	Ingel15794.RAW (F052998)	Actin, cytoplasmic 1 OS=Homo sapiens GN=ACTB PE=1 SV=1	P60709,P63261	CP13_3_HomoSapiens_9606_20130509.fasta	41 793,9	100,0 %	5	6	7	0,0491%	47,7%	TTGIVMDSGDGVTHTVPIYEGYALPHAILR	R	L	99,7 %	11,6	0	0	1	0	2	3 183,6147			192205	148	177	Empty	true	I3L3I4
Kidney	UGT1A	15794	Ingel15794.RAW (F052998)	Actin, cytoplasmic 1 OS=Homo sapiens GN=ACTB PE=1 SV=1	P60709,P63261	CP13_3_HomoSapiens_9606_20130509.fasta	41 793,9	100,0 %	5	6	7	0,0491%	47,7%	VAPEEHPVLLTEAPLNPK	R	A	99,7 %	6,54	0	2	1	0	2	1 954,0646			176337	96	113	Empty	true	I3L3I4
Kidney	UGT1A	15794	Ingel15794.RAW (F052998)	Actin, alpha cardiac muscle 1 OS=Homo sapiens GN=ACTC1 PE=1 SV=1	P68032	CP13_3_HomoSapiens_9606_20130509.fasta	42 020,1	100,0 %	17	21	27	0,189%	51,7%	AGFAGDDAPR	K	A	99,7 %	1,31	0	2	0	0	2	976,4484			30 959,1	21	30	Empty	true	P62736,I3L3I4,P63267-2,P63261,P68133,P60709,P63267
Kidney	UGT1A	15794	Ingel15794.RAW (F052998)	Actin, alpha cardiac muscle 1 OS=Homo sapiens GN=ACTC1 PE=1 SV=1	P68032	CP13_3_HomoSapiens_9606_20130509.fasta	42 020,1	100,0 %	17	21	27	0,189%	51,7%	AVFPSIVGRPR	R	H	99,7 %	3,43	0	1	0	0	2	1 198,7055			47 257,9	31	41	Empty	true	P62736,I3L3I4,P63267-2,P63261,P68133,P60709,P63267
Kidney	UGT1A	15794	Ingel15794.RAW (F052998)	Actin, alpha cardiac muscle 1 OS=Homo sapiens GN=ACTC1 PE=1 SV=1	P68032	CP13_3_HomoSapiens_9606_20130509.fasta	42 020,1	100,0 %	17	21	27	0,189%	51,7%	DLTDYLMK	R	I	99,7 %	1,54	1	0	0	0	2	998,4865			38 277,6	186	193	Empty	true	P62736,I3L3I4,P63267-2,P63261,P68133,P60709,P63267
Kidney	UGT1A	15794	Ingel15794.RAW (F052998)	Actin, alpha cardiac muscle 1 OS=Homo sapiens GN=ACTC1 PE=1 SV=1	P68032	CP13_3_HomoSapiens_9606_20130509.fasta	42 020,1	100,0 %	17	21	27	0,189%	51,7%	DLYANNVLSGGTTMYPGIADR	K	M	99,7 %	8,36	0	1	0	0	2	2 228,0654			129616	294	314	Empty	true	P62736,P63267-2,P63267
Kidney	UGT1A	15794	Ingel15794.RAW (F052998)	Actin, alpha cardiac muscle 1 OS=Homo sapiens GN=ACTC1 PE=1 SV=1	P68032	CP13_3_HomoSapiens_9606_20130509.fasta	42 020,1	100,0 %	17	21	27	0,189%	51,7%	DSYVGDEAQSK	K	R	99,7 %	7,18	0	3	0	0	2	1 198,5223			26 292,5	53	63	Empty	true	P62736,I3L3I4,P63261,P68133,P60709,P63267
Kidney	UGT1A	15794	Ingel15794.RAW (F052998)	Actin, alpha cardiac muscle 1 OS=Homo sapiens GN=ACTC1 PE=1 SV=1	P68032	CP13_3_HomoSapiens_9606_20130509.fasta	42 020,1	100,0 %	17	21	27	0,189%	51,7%	DSYVGDEAQSKR	K	G	99,7 %	9,47	0	3	0	0	2	1 354,6234			62 725,6	53	64	Empty	true	P62736,I3L3I4,P63261,P68133,P60709,P63267
Kidney	UGT1A	15794	Ingel15794.RAW (F052998)	Actin, alpha cardiac muscle 1 OS=Homo sapiens GN=ACTC1 PE=1 SV=1	P68032	CP13_3_HomoSapiens_9606_20130509.fasta	42 020,1	100,0 %	17	21	27	0,189%	51,7%	EITALAPSTMK	K	I	99,7 %	2,85	1	1	0	0	2	1 161,6185			54 139,0	318	328	Empty	true	P62736,I3L3I4,P63267-2,P63261,P68133,P60709,P63267
Kidney	UGT1A	15794	Ingel15794.RAW (F052998)	Actin, alpha cardiac muscle 1 OS=Homo sapiens GN=ACTC1 PE=1 SV=1	P68032	CP13_3_HomoSapiens_9606_20130509.fasta	42 020,1	100,0 %	17	21	27	0,189%	51,7%	GYSFVTTAER	R	E	99,7 %	4,19	0	1	0	0	2	1 130,5476			16 943,0	199	208	Empty	true	P62736,P63267-2,P68133,P63267
Kidney	UGT1A	15794	Ingel15794.RAW (F052998)	Actin, alpha cardiac muscle 1 OS=Homo sapiens GN=ACTC1 PE=1 SV=1	P68032	CP13_3_HomoSapiens_9606_20130509.fasta	42 020,1	100,0 %	17	21	27	0,189%	51,7%	HQGVMVGMGQK	R	D	99,7 %	7,92	0	2	0	0	2	1 171,5712			44 759,1	42	52	Empty	true	P62736,I3L3I4,P63261,P68133,P60709,P63267
Kidney	UGT1A	15794	Ingel15794.RAW (F052998)	Actin, alpha cardiac muscle 1 OS=Homo sapiens GN=ACTC1 PE=1 SV=1	P68032	CP13_3_HomoSapiens_9606_20130509.fasta	42 020,1	100,0 %	17	21	27	0,189%	51,7%	IWHHTFYNELR	K	V	99,7 %	1,38	0	0	1	0	2	1 515,7491			166400	87	97	Empty	true	I3L3I4,P63261,P68133,P60709
Kidney	UGT1A	15794	Ingel15794.RAW (F052998)	Actin, alpha cardiac muscle 1 OS=Homo sapiens GN=ACTC1 PE=1 SV=1	P68032	CP13_3_HomoSapiens_9606_20130509.fasta	42 020,1	100,0 %	17	21	27	0,189%	51,7%	KDLYANNVLSGGTTMYPGIADR	R	M	99,7 %	3,03	0	0	1	0	2	2 356,1604			19 866,1	293	314	Empty	true	P62736,P63267-2,P63267
Kidney	UGT1A	15794	Ingel15794.RAW (F052998)	Actin, alpha cardiac muscle 1 OS=Homo sapiens GN=ACTC1 PE=1 SV=1	P68032	CP13_3_HomoSapiens_9606_20130509.fasta	42 020,1	100,0 %	17	21	27	0,189%	51,7%	LDLAGRDLTDYLMK	R	I	99,7 %	4,30	0	2	0	0	2	1 623,8414			271697	180	193	Empty	true	P62736,I3L3I4,P63267-2,P63261,P68133,P60709,P63267
Kidney	UGT1A	15794	Ingel15794.RAW (F052998)	Actin, alpha cardiac muscle 1 OS=Homo sapiens GN=ACTC1 PE=1 SV=1	P68032	CP13_3_HomoSapiens_9606_20130509.fasta	42 020,1	100,0 %	17	21	27	0,189%	51,7%	MQKEITALAPSTMK	R	I	99,7 %	3,26	0	0	1	0	2	1 548,8126			94 759,2	315	328	Empty	true	P62736,I3L3I4,P63267-2,P63261,P68133,P60709,P63267
Kidney	UGT1A	15794	Ingel15794.RAW (F052998)	Actin, alpha cardiac muscle 1 OS=Homo sapiens GN=ACTC1 PE=1 SV=1	P68032	CP13_3_HomoSapiens_9606_20130509.fasta	42 020,1	100,0 %	17	21	27	0,189%	51,7%	SYELPDGQVITIGNER	K	F	99,7 %	11,8	0	1	0	0	2	1 790,8921			164284	241	256	Empty	true	P62736,I3L3I4,P63267-2,P63261,P68133,P60709,P63267
Kidney	UGT1A	15794	Ingel15794.RAW (F052998)	Actin, alpha cardiac muscle 1 OS=Homo sapiens GN=ACTC1 PE=1 SV=1	P68032	CP13_3_HomoSapiens_9606_20130509.fasta	42 020,1	100,0 %	17	21	27	0,189%	51,7%	TTGIVLDSGDGVTHNVPIYEGYALPHAIMR	R	L	99,7 %	9,13	0	0	2	0	2	3 197,5940			160610	150	179	Empty	true	P62736,P63267-2,P68133,P63267
Kidney	UGT1A	15794	Ingel15794.RAW (F052998)	Actin, alpha cardiac muscle 1 OS=Homo sapiens GN=ACTC1 PE=1 SV=1	P68032	CP13_3_HomoSapiens_9606_20130509.fasta	42 020,1	100,0 %	17	21	27	0,189%	51,7%	VAPEEHPTLLTEAPLNPK	R	A	99,7 %	8,00	0	1	1	0	2	1 956,0439			62 240,1	98	115	Empty	true	P62736,P63267-2,P68133,P63267
Kidney	UGT1A	15794	Ingel15794.RAW (F052998)	Actin, alpha cardiac muscle 1 OS=Homo sapiens GN=ACTC1 PE=1 SV=1	P68032	CP13_3_HomoSapiens_9606_20130509.fasta	42 020,1	100,0 %	17	21	27	0,189%	51,7%	YPIEHGIITNWDDMEK	K	I	99,7 %	2,32	0	0	1	0	2	1 960,9112			66 468,1	71	86	Empty	true	P62736,P68133,P63267
Kidney	UGT1A	15794	Ingel15794.RAW (F052998)	Actin, cytoplasmic 1 OS=Homo sapiens GN=ACTB PE=1 SV=1	P60709,P63261	CP13_3_HomoSapiens_9606_20130509.fasta	41 793,9	100,0 %	5	6	7	0,0491%	47,7%	AGFAGDDAPR	K	A	99,7 %	1,31	0	2	0	0	2	976,4484			30 959,1	19	28	Empty	false	P62736,I3L3I4,P63267-2,P68032,P68133,P63267
Kidney	UGT1A	15794	Ingel15794.RAW (F052998)	Actin, cytoplasmic 1 OS=Homo sapiens GN=ACTB PE=1 SV=1	P60709,P63261	CP13_3_HomoSapiens_9606_20130509.fasta	41 793,9	100,0 %	5	6	7	0,0491%	47,7%	AVFPSIVGRPR	R	H	99,7 %	3,43	0	1	0	0	2	1 198,7055			47 257,9	29	39	Empty	false	P62736,I3L3I4,P63267-2,P68032,P68133,P63267
Kidney	UGT1A	15794	Ingel15794.RAW (F052998)	Actin, cytoplasmic 1 OS=Homo sapiens GN=ACTB PE=1 SV=1	P60709,P63261	CP13_3_HomoSapiens_9606_20130509.fasta	41 793,9	100,0 %	5	6	7	0,0491%	47,7%	DLTDYLMK	R	I	99,7 %	1,54	1	0	0	0	2	998,4865			38 277,6	184	191	Empty	false	P62736,I3L3I4,P63267-2,P68032,P68133,P63267
Kidney	UGT1A	15794	Ingel15794.RAW (F052998)	Actin, cytoplasmic 1 OS=Homo sapiens GN=ACTB PE=1 SV=1	P60709,P63261	CP13_3_HomoSapiens_9606_20130509.fasta	41 793,9	100,0 %	5	6	7	0,0491%	47,7%	DLYANTVLSGGTTMYPGIADR	K	M	99,7 %	11,4	0	1	0	0	2	2 215,0702			132694	292	312	Empty	true	I3L3I4
Kidney	UGT1A	15794	Ingel15794.RAW (F052998)	Actin, cytoplasmic 1 OS=Homo sapiens GN=ACTB PE=1 SV=1	P60709,P63261	CP13_3_HomoSapiens_9606_20130509.fasta	41 793,9	100,0 %	5	6	7	0,0491%	47,7%	DSYVGDEAQSK	K	R	99,7 %	7,18	0	3	0	0	2	1 198,5223			26 292,5	51	61	Empty	false	P62736,I3L3I4,P68032,P68133,P63267
Kidney	UGT1A	15794	Ingel15794.RAW (F052998)	Actin, cytoplasmic 1 OS=Homo sapiens GN=ACTB PE=1 SV=1	P60709,P63261	CP13_3_HomoSapiens_9606_20130509.fasta	41 793,9	100,0 %	5	6	7	0,0491%	47,7%	DSYVGDEAQSKR	K	G	99,7 %	9,47	0	3	0	0	2	1 354,6234			62 725,6	51	62	Empty	false	P62736,I3L3I4,P68032,P68133,P63267
Kidney	UGT1A	15794	Ingel15794.RAW (F052998)	Actin, cytoplasmic 1 OS=Homo sapiens GN=ACTB PE=1 SV=1	P60709,P63261	CP13_3_HomoSapiens_9606_20130509.fasta	41 793,9	100,0 %	5	6	7	0,0491%	47,7%	EITALAPSTMK	K	I	99,7 %	2,85	1	1	0	0	2	1 161,6185			54 139,0	316	326	Empty	false	P62736,I3L3I4,P63267-2,P68032,P68133,P63267
Kidney	UGT1A	15794	Ingel15794.RAW (F052998)	Actin, cytoplasmic 1 OS=Homo sapiens GN=ACTB PE=1 SV=1	P60709,P63261	CP13_3_HomoSapiens_9606_20130509.fasta	41 793,9	100,0 %	5	6	7	0,0491%	47,7%	GYSFTTTAER	R	E	99,7 %	6,66	0	1	0	0	2	1 132,5269			80 629,0	197	206	Empty	true	I3L3I4
Kidney	UGT1A	15794	Ingel15794.RAW (F052998)	Actin, cytoplasmic 1 OS=Homo sapiens GN=ACTB PE=1 SV=1	P60709,P63261	CP13_3_HomoSapiens_9606_20130509.fasta	41 793,9	100,0 %	5	6	7	0,0491%	47,7%	HQGVMVGMGQK	R	D	99,7 %	7,92	0	2	0	0	2	1 171,5712			44 759,1	40	50	Empty	false	P62736,I3L3I4,P68032,P68133,P63267
Kidney	UGT1A	15794	Ingel15794.RAW (F052998)	Actin, cytoplasmic 1 OS=Homo sapiens GN=ACTB PE=1 SV=1	P60709,P63261	CP13_3_HomoSapiens_9606_20130509.fasta	41 793,9	100,0 %	5	6	7	0,0491%	47,7%	IWHHTFYNELR	K	V	99,7 %	1,38	0	0	1	0	2	1 515,7491			166400	85	95	Empty	false	I3L3I4,P68032,P68133
Kidney	UGT1A	15794	Ingel15794.RAW (F052998)	Actin, cytoplasmic 1 OS=Homo sapiens GN=ACTB PE=1 SV=1	P60709,P63261	CP13_3_HomoSapiens_9606_20130509.fasta	41 793,9	100,0 %	5	6	7	0,0491%	47,7%	KDLYANTVLSGGTTMYPGIADR	R	M	99,7 %	2,00	0	0	1	0	2	2 343,1652			28 854,1	291	312	Empty	true	I3L3I4
Kidney	UGT1A	15794	Ingel15794.RAW (F052998)	Actin, cytoplasmic 1 OS=Homo sapiens GN=ACTB PE=1 SV=1	P60709,P63261	CP13_3_HomoSapiens_9606_20130509.fasta	41 793,9	100,0 %	5	6	7	0,0491%	47,7%	LDLAGRDLTDYLMK	R	I	99,7 %	4,30	0	2	0	0	2	1 623,8414			271697	178	191	Empty	false	P62736,I3L3I4,P63267-2,P68032,P68133,P63267
Kidney	UGT1A	15794	Ingel15794.RAW (F052998)	Actin, cytoplasmic 1 OS=Homo sapiens GN=ACTB PE=1 SV=1	P60709,P63261	CP13_3_HomoSapiens_9606_20130509.fasta	41 793,9	100,0 %	5	6	7	0,0491%	47,7%	MQKEITALAPSTMK	R	I	99,7 %	3,26	0	0	1	0	2	1 548,8126			94 759,2	313	326	Empty	false	P62736,I3L3I4,P63267-2,P68032,P68133,P63267
Kidney	UGT1A	15794	Ingel15794.RAW (F052998)	Actin, cytoplasmic 1 OS=Homo sapiens GN=ACTB PE=1 SV=1	P60709,P63261	CP13_3_HomoSapiens_9606_20130509.fasta	41 793,9	100,0 %	5	6	7	0,0491%	47,7%	SYELPDGQVITIGNER	K	F	99,7 %	11,8	0	1	0	0	2	1 790,8921			164284	239	254	Empty	false	P62736,I3L3I4,P63267-2,P68032,P68133,P63267
Kidney	UGT1A	15794	Ingel15794.RAW (F052998)	Actin, cytoplasmic 1 OS=Homo sapiens GN=ACTB PE=1 SV=1	P60709,P63261	CP13_3_HomoSapiens_9606_20130509.fasta	41 793,9	100,0 %	5	6	7	0,0491%	47,7%	TTGIVMDSGDGVTHTVPIYEGYALPHAILR	R	L	99,7 %	11,6	0	0	1	0	2	3 183,6147			192205	148	177	Empty	true	I3L3I4
Kidney	UGT1A	15794	Ingel15794.RAW (F052998)	Actin, cytoplasmic 1 OS=Homo sapiens GN=ACTB PE=1 SV=1	P60709,P63261	CP13_3_HomoSapiens_9606_20130509.fasta	41 793,9	100,0 %	5	6	7	0,0491%	47,7%	VAPEEHPVLLTEAPLNPK	R	A	99,7 %	6,54	0	2	1	0	2	1 954,0646			176337	96	113	Empty	true	I3L3I4
Kidney	UGT1A	15794	Ingel15794.RAW (F052998)	Golgi-specific brefeldin A-resistance guanine nucleotide exchange factor 1 OS=Homo sapiens GN=GBF1 PE=1 SV=2	Q92538	CP13_3_HomoSapiens_9606_20130509.fasta	206 450,6	100,0 %	5	5	5	0,0351%	4,90%	AMIEVEDFVDPNGK	K	I	99,7 %	4,85	0	1	0	0	2	1 563,7361			23 344,0	1046	1059	Empty	true
Kidney	UGT1A	15794	Ingel15794.RAW (F052998)	Golgi-specific brefeldin A-resistance guanine nucleotide exchange factor 1 OS=Homo sapiens GN=GBF1 PE=1 SV=2	Q92538	CP13_3_HomoSapiens_9606_20130509.fasta	206 450,6	100,0 %	5	5	5	0,0351%	4,90%	EVLNSITELSEIEPNVFLRPFLEVIR	K	S	99,7 %	5,55	0	0	1	0	2	3 056,6668			7 370,77	48	73	Empty	true
Kidney	UGT1A	15794	Ingel15794.RAW (F052998)	Golgi-specific brefeldin A-resistance guanine nucleotide exchange factor 1 OS=Homo sapiens GN=GBF1 PE=1 SV=2	Q92538	CP13_3_HomoSapiens_9606_20130509.fasta	206 450,6	100,0 %	5	5	5	0,0351%	4,90%	GLLTIPMDNTEVAQWLR	K	E	99,7 %	7,64	0	1	0	0	2	1 957,0214			8 826,67	725	741	Empty	true
Kidney	UGT1A	15794	Ingel15794.RAW (F052998)	Golgi-specific brefeldin A-resistance guanine nucleotide exchange factor 1 OS=Homo sapiens GN=GBF1 PE=1 SV=2	Q92538	CP13_3_HomoSapiens_9606_20130509.fasta	206 450,6	100,0 %	5	5	5	0,0351%	4,90%	SAEHTLVDMVQLLFTR	K	L	99,7 %	10,5	0	1	0	0	2	1 859,9685			2 979,28	180	195	Empty	true
Kidney	UGT1A	15794	Ingel15794.RAW (F052998)	Golgi-specific brefeldin A-resistance guanine nucleotide exchange factor 1 OS=Homo sapiens GN=GBF1 PE=1 SV=2	Q92538	CP13_3_HomoSapiens_9606_20130509.fasta	206 450,6	100,0 %	5	5	5	0,0351%	4,90%	SEDTTGPITGLALTSVNK	R	F	99,7 %	10,2	0	1	0	0	2	1 803,9337			7 375,81	74	91	Empty	true
Kidney	UGT1A	15794	Ingel15794.RAW (F052998)	Desmoplakin OS=Homo sapiens GN=DSP PE=1 SV=3	D7RX09,P15924,P15924-2	CP13_3_HomoSapiens_9606_20130509.fasta,UR13_3_HomoSapiens_9606_20130403.fasta	260 126,5	100,0 %	2	2	2	0,0140%	1,57%	IGLVRPGTALELLEAQAATGFIVDPVSNLR	K	L	99,7 %	6,59	0	0	1	0	2	3 120,7419			2 776,95	1681	1710	Empty	true
Kidney	UGT1A	15794	Ingel15794.RAW (F052998)	Desmoplakin OS=Homo sapiens GN=DSP PE=1 SV=3	D7RX09,P15924,P15924-2	CP13_3_HomoSapiens_9606_20130509.fasta,UR13_3_HomoSapiens_9606_20130403.fasta	260 126,5	100,0 %	2	2	2	0,0140%	1,57%	LLEAQIATGGIIDPK	R	E	99,7 %	9,00	0	1	0	0	2	1 538,8792			8 741,00	1768	1782	Empty	true
Kidney	UGT1A	15794	Ingel15794.RAW (F052998)	Hemoglobin subunit beta OS=Homo sapiens GN=HBB PE=1 SV=2	P68871	CP13_3_HomoSapiens_9606_20130509.fasta	15 998,0	100,0 %	7	8	8	0,0561%	57,8%	FFESFGDLSTPDAVMGNPK	R	V	99,7 %	9,68	0	2	0	0	2	2 058,9479			183221	42	60	Empty	true	F8W6P5
Kidney	UGT1A	15794	Ingel15794.RAW (F052998)	Hemoglobin subunit beta OS=Homo sapiens GN=HBB PE=1 SV=2	P68871	CP13_3_HomoSapiens_9606_20130509.fasta	15 998,0	100,0 %	7	8	8	0,0561%	57,8%	SAVTALWGK	K	V	99,7 %	2,17	0	1	0	0	2	932,5200			15 948,1	10	18	Empty	true	F8W6P5
Kidney	UGT1A	15794	Ingel15794.RAW (F052998)	Hemoglobin subunit beta OS=Homo sapiens GN=HBB PE=1 SV=2	P68871	CP13_3_HomoSapiens_9606_20130509.fasta	15 998,0	100,0 %	7	8	8	0,0561%	57,8%	VHLTPEEK	M	S	99,4 %	1,74	0	1	0	0	1	952,5099			22 257,5	2	9	Empty	true	F8W6P5
Kidney	UGT1A	15794	Ingel15794.RAW (F052998)	Hemoglobin subunit beta OS=Homo sapiens GN=HBB PE=1 SV=2	P68871	CP13_3_HomoSapiens_9606_20130509.fasta	15 998,0	100,0 %	7	8	8	0,0561%	57,8%	VLGAFSDGLAHLDNLK	K	G	99,7 %	6,72	0	1	0	0	2	1 669,8910			11 468,5	68	83	Empty	true	F8W6P5
Kidney	UGT1A	15794	Ingel15794.RAW (F052998)	Hemoglobin subunit beta OS=Homo sapiens GN=HBB PE=1 SV=2	P68871	CP13_3_HomoSapiens_9606_20130509.fasta	15 998,0	100,0 %	7	8	8	0,0561%	57,8%	VNVDEVGGEALGR	K	L	99,7 %	6,03	0	1	0	0	2	1 314,6649			155613	19	31	Empty	true	F8W6P5
Kidney	UGT1A	15794	Ingel15794.RAW (F052998)	Hemoglobin subunit beta OS=Homo sapiens GN=HBB PE=1 SV=2	P68871	CP13_3_HomoSapiens_9606_20130509.fasta	15 998,0	100,0 %	7	8	8	0,0561%	57,8%	VVAGVANALAHK	K	Y	99,7 %	6,62	0	1	0	0	2	1 149,6738			4 002,92	134	145	Empty	true
Kidney	UGT1A	15794	Ingel15794.RAW (F052998)	Hemoglobin subunit beta OS=Homo sapiens GN=HBB PE=1 SV=2	P68871	CP13_3_HomoSapiens_9606_20130509.fasta	15 998,0	100,0 %	7	8	8	0,0561%	57,8%	VVYPWTQRFFESFGDLSTPDAVMGNPK	L	V	99,7 %	3,28	0	0	1	0	1	3 088,4875			107034	34	60	Empty	true	F8W6P5
Kidney	UGT1A	15794	Ingel15794.RAW (F052998)	Heat shock protein beta-1 OS=Homo sapiens GN=HSPB1 PE=1 SV=2	P04792	CP13_3_HomoSapiens_9606_20130509.fasta	22 782,6	100,0 %	6	6	6	0,0421%	59,5%	KYTLPPGVDPTQVSSSLSPEGTLTVEAPMPK	R	L	99,7 %	8,01	0	0	1	0	2	3 226,6556			98 594,3	141	171	Empty	true
Kidney	UGT1A	15794	Ingel15794.RAW (F052998)	Heat shock protein beta-1 OS=Homo sapiens GN=HSPB1 PE=1 SV=2	P04792	CP13_3_HomoSapiens_9606_20130509.fasta	22 782,6	100,0 %	6	6	6	0,0421%	59,5%	LATQSNEITIPVTFESR	K	A	99,7 %	3,03	0	1	0	0	2	1 905,9917			16 819,4	172	188	Empty	true
Kidney	UGT1A	15794	Ingel15794.RAW (F052998)	Heat shock protein beta-1 OS=Homo sapiens GN=HSPB1 PE=1 SV=2	P04792	CP13_3_HomoSapiens_9606_20130509.fasta	22 782,6	100,0 %	6	6	6	0,0421%	59,5%	LFDQAFGLPR	R	L	99,7 %	4,89	0	1	0	0	2	1 163,6209			90 893,4	28	37	Empty	true	F8WE04
Kidney	UGT1A	15794	Ingel15794.RAW (F052998)	Heat shock protein beta-1 OS=Homo sapiens GN=HSPB1 PE=1 SV=2	P04792	CP13_3_HomoSapiens_9606_20130509.fasta	22 782,6	100,0 %	6	6	6	0,0421%	59,5%	LPEEWSQWLGGSSWPGYVRPLPPAAIESPAVAAPAYSR	R	A	99,7 %	15,1	0	0	1	0	2	4 093,0608			65 770,5	38	75	Empty	true	F8WE04
Kidney	UGT1A	15794	Ingel15794.RAW (F052998)	Heat shock protein beta-1 OS=Homo sapiens GN=HSPB1 PE=1 SV=2	P04792	CP13_3_HomoSapiens_9606_20130509.fasta	22 782,6	100,0 %	6	6	6	0,0421%	59,5%	QLSSGVSEIR	R	H	99,7 %	0,000	0	1	0	0	2	1 075,5742			311257	80	89	Empty	true	F8WE04
Kidney	UGT1A	15794	Ingel15794.RAW (F052998)	Heat shock protein beta-1 OS=Homo sapiens GN=HSPB1 PE=1 SV=2	P04792	CP13_3_HomoSapiens_9606_20130509.fasta	22 782,6	100,0 %	6	6	6	0,0421%	59,5%	VSLDVNHFAPDELTVK	R	T	99,7 %	1,55	0	1	0	0	2	1 783,9226			2 110,03	97	112	Empty	true	F8WE04
Kidney	UGT1A	15794	Ingel15794.RAW (F052998)	Serine/arginine-rich splicing factor 3 OS=Homo sapiens GN=SRSF3 PE=1 SV=1	B4E241,P84103	CP13_3_HomoSapiens_9606_20130509.fasta	19 330,0	100,0 %	4	4	4	0,0280%	35,4%	AFGYYGPLR	R	S	99,7 %	3,43	0	1	0	0	2	1 043,5309			54 277,0	29	37	Empty	true
Kidney	UGT1A	15794	Ingel15794.RAW (F052998)	Serine/arginine-rich splicing factor 3 OS=Homo sapiens GN=SRSF3 PE=1 SV=1	B4E241,P84103	CP13_3_HomoSapiens_9606_20130509.fasta	19 330,0	100,0 %	4	4	4	0,0280%	35,4%	NPPGFAFVEFEDPRDAADAVR	R	E	99,7 %	3,11	0	0	1	0	2	2 320,0994			115865	44	64	Empty	true
Kidney	UGT1A	15794	Ingel15794.RAW (F052998)	Serine/arginine-rich splicing factor 3 OS=Homo sapiens GN=SRSF3 PE=1 SV=1	B4E241,P84103	CP13_3_HomoSapiens_9606_20130509.fasta	19 330,0	100,0 %	4	4	4	0,0280%	35,4%	VRVELSNGEKR	R	S	98,0 %	1,11	0	0	1	0	2	1 286,7175			6 806,23	76	86	Empty	true
Kidney	UGT1A	15794	Ingel15794.RAW (F052998)	Serine/arginine-rich splicing factor 3 OS=Homo sapiens GN=SRSF3 PE=1 SV=1	B4E241,P84103	CP13_3_HomoSapiens_9606_20130509.fasta	19 330,0	100,0 %	4	4	4	0,0280%	35,4%	VYVGNLGNNGNKTELER	K	A	99,7 %	3,02	0	0	1	0	2	1 876,9512			37 592,1	12	28	Empty	true
Kidney	UGT1A	15794	Ingel15794.RAW (F052998)	60S ribosomal protein L13 OS=Homo sapiens GN=RPL13 PE=1 SV=4	P26373,Q6NZ55	CP13_3_HomoSapiens_9606_20130509.fasta,UR13_3_HomoSapiens_9606_20130403.fasta	24 266,2	100,0 %	3	3	3	0,0210%	19,9%	GFSLEELR	R	V	99,7 %	1,60	0	1	0	0	2	950,4942			35 738,5	75	82	Empty	true	J3QSB4
Kidney	UGT1A	15794	Ingel15794.RAW (F052998)	60S ribosomal protein L13 OS=Homo sapiens GN=RPL13 PE=1 SV=4	P26373,Q6NZ55	CP13_3_HomoSapiens_9606_20130509.fasta,UR13_3_HomoSapiens_9606_20130403.fasta	24 266,2	100,0 %	3	3	3	0,0210%	19,9%	KGDSSAEELKLATQLTGPVMPVR	K	N	99,7 %	3,46	0	0	1	0	2	2 427,2915			27 036,8	136	158	Empty	true
Kidney	UGT1A	15794	Ingel15794.RAW (F052998)	60S ribosomal protein L13 OS=Homo sapiens GN=RPL13 PE=1 SV=4	P26373,Q6NZ55	CP13_3_HomoSapiens_9606_20130509.fasta,UR13_3_HomoSapiens_9606_20130403.fasta	24 266,2	100,0 %	3	3	3	0,0210%	19,9%	STESLQANVQR	K	L	99,7 %	3,44	0	1	0	0	2	1 232,6229			40 989,7	106	116	Empty	true	J3QSB4
Kidney	UGT1A	15794	Ingel15794.RAW (F052998)	60S ribosomal protein L13 OS=Homo sapiens GN=RPL13 PE=1 SV=4	P26373,Q6NZ55	CP13_3_HomoSapiens_9606_20130509.fasta,UR13_3_HomoSapiens_9606_20130403.fasta	24 266,2	100,0 %	3	3	3	0,0210%	19,9%	GFSLEELR	R	V	99,7 %	1,60	0	1	0	0	2	950,4942			35 738,5	75	82	Empty	true	J3QSB4
Kidney	UGT1A	15794	Ingel15794.RAW (F052998)	60S ribosomal protein L13 OS=Homo sapiens GN=RPL13 PE=1 SV=4	P26373,Q6NZ55	CP13_3_HomoSapiens_9606_20130509.fasta,UR13_3_HomoSapiens_9606_20130403.fasta	24 266,2	100,0 %	3	3	3	0,0210%	19,9%	KGDSSAEELKLATQLTGPVMPVR	K	N	99,7 %	3,46	0	0	1	0	2	2 427,2915			27 036,8	136	158	Empty	true
Kidney	UGT1A	15794	Ingel15794.RAW (F052998)	60S ribosomal protein L13 OS=Homo sapiens GN=RPL13 PE=1 SV=4	P26373,Q6NZ55	CP13_3_HomoSapiens_9606_20130509.fasta,UR13_3_HomoSapiens_9606_20130403.fasta	24 266,2	100,0 %	3	3	3	0,0210%	19,9%	STESLQANVQR	K	L	99,7 %	3,44	0	1	0	0	2	1 232,6229			40 989,7	106	116	Empty	true	J3QSB4
Kidney	UGT1A	15794	Ingel15794.RAW (F052998)	40S ribosomal protein S8 OS=Homo sapiens GN=RPS8 PE=1 SV=2	F8WDG2,P62241,Q9BS10	CP13_3_HomoSapiens_9606_20130509.fasta,UR13_3_HomoSapiens_9606_20130403.fasta	40 708,6	100,0 %	5	5	7	0,0491%	33,7%	ADGYVLEGKELEFYLR	R	K	99,7 %	2,55	0	0	1	0	2	1 901,9645			26 449,5	327	342	Empty	true	Q5JR95
Kidney	UGT1A	15794	Ingel15794.RAW (F052998)	40S ribosomal protein S8 OS=Homo sapiens GN=RPS8 PE=1 SV=2	F8WDG2,P62241,Q9BS10	CP13_3_HomoSapiens_9606_20130509.fasta,UR13_3_HomoSapiens_9606_20130403.fasta	40 708,6	100,0 %	5	5	7	0,0491%	33,7%	IIDVVYNASNNELVR	R	T	99,7 %	2,40	0	2	0	0	2	1 718,9071			2 699,92	78	92	Empty	true	Q5JR95
Kidney	UGT1A	15794	Ingel15794.RAW (F052998)	40S ribosomal protein S8 OS=Homo sapiens GN=RPS8 PE=1 SV=2	F8WDG2,P62241,Q9BS10	CP13_3_HomoSapiens_9606_20130509.fasta,UR13_3_HomoSapiens_9606_20130403.fasta	40 708,6	100,0 %	5	5	7	0,0491%	33,7%	ISSLLEEQFQQGK	K	L	99,7 %	4,51	0	2	0	0	2	1 506,7800			88 757,9	300	312	Empty	true	Q5JR95
Kidney	UGT1A	15794	Ingel15794.RAW (F052998)	40S ribosomal protein S8 OS=Homo sapiens GN=RPS8 PE=1 SV=2	F8WDG2,P62241,Q9BS10	CP13_3_HomoSapiens_9606_20130509.fasta,UR13_3_HomoSapiens_9606_20130403.fasta	40 708,6	100,0 %	5	5	7	0,0491%	33,7%	LDVGNFSWGSECCTR	R	K	99,7 %	5,28	0	1	0	0	2	1 673,7047			127174	60	74	Empty	true
Kidney	UGT1A	15794	Ingel15794.RAW (F052998)	40S ribosomal protein S8 OS=Homo sapiens GN=RPS8 PE=1 SV=2	F8WDG2,P62241,Q9BS10	CP13_3_HomoSapiens_9606_20130509.fasta,UR13_3_HomoSapiens_9606_20130403.fasta	40 708,6	100,0 %	5	5	7	0,0491%	33,7%	YELGRPAANTK	K	I	99,7 %	2,33	0	1	0	0	2	1 219,6430			5 549,03	27	37	Empty	true	Q5JR95
Kidney	UGT1A	15794	Ingel15794.RAW (F052998)	40S ribosomal protein S8 OS=Homo sapiens GN=RPS8 PE=1 SV=2	F8WDG2,P62241,Q9BS10	CP13_3_HomoSapiens_9606_20130509.fasta,UR13_3_HomoSapiens_9606_20130403.fasta	40 708,6	100,0 %	5	5	7	0,0491%	33,7%	ADGYVLEGKELEFYLR	R	K	99,7 %	2,55	0	0	1	0	2	1 901,9645			26 449,5	327	342	Empty	true	Q5JR95
Kidney	UGT1A	15794	Ingel15794.RAW (F052998)	40S ribosomal protein S8 OS=Homo sapiens GN=RPS8 PE=1 SV=2	F8WDG2,P62241,Q9BS10	CP13_3_HomoSapiens_9606_20130509.fasta,UR13_3_HomoSapiens_9606_20130403.fasta	40 708,6	100,0 %	5	5	7	0,0491%	33,7%	IIDVVYNASNNELVR	R	T	99,7 %	2,40	0	2	0	0	2	1 718,9071			2 699,92	78	92	Empty	true	Q5JR95
Kidney	UGT1A	15794	Ingel15794.RAW (F052998)	40S ribosomal protein S8 OS=Homo sapiens GN=RPS8 PE=1 SV=2	F8WDG2,P62241,Q9BS10	CP13_3_HomoSapiens_9606_20130509.fasta,UR13_3_HomoSapiens_9606_20130403.fasta	40 708,6	100,0 %	5	5	7	0,0491%	33,7%	ISSLLEEQFQQGK	K	L	99,7 %	4,51	0	2	0	0	2	1 506,7800			88 757,9	300	312	Empty	true	Q5JR95
Kidney	UGT1A	15794	Ingel15794.RAW (F052998)	40S ribosomal protein S8 OS=Homo sapiens GN=RPS8 PE=1 SV=2	F8WDG2,P62241,Q9BS10	CP13_3_HomoSapiens_9606_20130509.fasta,UR13_3_HomoSapiens_9606_20130403.fasta	40 708,6	100,0 %	5	5	7	0,0491%	33,7%	LDVGNFSWGSECCTR	R	K	99,7 %	5,28	0	1	0	0	2	1 673,7047			127174	60	74	Empty	true
Kidney	UGT1A	15794	Ingel15794.RAW (F052998)	40S ribosomal protein S8 OS=Homo sapiens GN=RPS8 PE=1 SV=2	F8WDG2,P62241,Q9BS10	CP13_3_HomoSapiens_9606_20130509.fasta,UR13_3_HomoSapiens_9606_20130403.fasta	40 708,6	100,0 %	5	5	7	0,0491%	33,7%	YELGRPAANTK	K	I	99,7 %	2,33	0	1	0	0	2	1 219,6430			5 549,03	27	37	Empty	true	Q5JR95
Kidney	UGT1A	15794	Ingel15794.RAW (F052998)	40S ribosomal protein S8 OS=Homo sapiens GN=RPS8 PE=1 SV=2	F8WDG2,P62241,Q9BS10	CP13_3_HomoSapiens_9606_20130509.fasta,UR13_3_HomoSapiens_9606_20130403.fasta	40 708,6	100,0 %	5	5	7	0,0491%	33,7%	ADGYVLEGKELEFYLR	R	K	99,7 %	2,55	0	0	1	0	2	1 901,9645			26 449,5	327	342	Empty	true	Q5JR95
Kidney	UGT1A	15794	Ingel15794.RAW (F052998)	40S ribosomal protein S8 OS=Homo sapiens GN=RPS8 PE=1 SV=2	F8WDG2,P62241,Q9BS10	CP13_3_HomoSapiens_9606_20130509.fasta,UR13_3_HomoSapiens_9606_20130403.fasta	40 708,6	100,0 %	5	5	7	0,0491%	33,7%	IIDVVYNASNNELVR	R	T	99,7 %	2,40	0	2	0	0	2	1 718,9071			2 699,92	78	92	Empty	true	Q5JR95
Kidney	UGT1A	15794	Ingel15794.RAW (F052998)	40S ribosomal protein S8 OS=Homo sapiens GN=RPS8 PE=1 SV=2	F8WDG2,P62241,Q9BS10	CP13_3_HomoSapiens_9606_20130509.fasta,UR13_3_HomoSapiens_9606_20130403.fasta	40 708,6	100,0 %	5	5	7	0,0491%	33,7%	ISSLLEEQFQQGK	K	L	99,7 %	4,51	0	2	0	0	2	1 506,7800			88 757,9	300	312	Empty	true	Q5JR95
Kidney	UGT1A	15794	Ingel15794.RAW (F052998)	40S ribosomal protein S8 OS=Homo sapiens GN=RPS8 PE=1 SV=2	F8WDG2,P62241,Q9BS10	CP13_3_HomoSapiens_9606_20130509.fasta,UR13_3_HomoSapiens_9606_20130403.fasta	40 708,6	100,0 %	5	5	7	0,0491%	33,7%	LDVGNFSWGSECCTR	R	K	99,7 %	5,28	0	1	0	0	2	1 673,7047			127174	60	74	Empty	true
Kidney	UGT1A	15794	Ingel15794.RAW (F052998)	40S ribosomal protein S8 OS=Homo sapiens GN=RPS8 PE=1 SV=2	F8WDG2,P62241,Q9BS10	CP13_3_HomoSapiens_9606_20130509.fasta,UR13_3_HomoSapiens_9606_20130403.fasta	40 708,6	100,0 %	5	5	7	0,0491%	33,7%	YELGRPAANTK	K	I	99,7 %	2,33	0	1	0	0	2	1 219,6430			5 549,03	27	37	Empty	true	Q5JR95
Kidney	UGT1A	15794	Ingel15794.RAW (F052998)	Sodium-dependent phosphate transport protein 2B OS=Homo sapiens GN=SLC34A2 PE=1 SV=3	A8K9G0,O95436,O95436-2	CP13_3_HomoSapiens_9606_20130509.fasta,UR13_3_HomoSapiens_9606_20130403.fasta	75 659,4	100,0 %	2	2	2	0,0140%	6,81%	IELLPSYSTATLIDEPTEVDDPWNLPTLQDSGIK	K	W	99,7 %	2,72	0	0	1	0	2	3 770,8905			3 253,12	47	80	Empty	true
Kidney	UGT1A	15794	Ingel15794.RAW (F052998)	Sodium-dependent phosphate transport protein 2B OS=Homo sapiens GN=SLC34A2 PE=1 SV=3	A8K9G0,O95436,O95436-2	CP13_3_HomoSapiens_9606_20130509.fasta,UR13_3_HomoSapiens_9606_20130403.fasta	75 659,4	100,0 %	2	2	2	0,0140%	6,81%	KLQNWNFLPLWMR	K	S	99,7 %	1,96	0	1	0	0	2	1 745,9309			1 225,11	585	597	Empty	true
Kidney	UGT1A	15794	Ingel15794.RAW (F052998)	Sodium-dependent phosphate transport protein 2B OS=Homo sapiens GN=SLC34A2 PE=1 SV=3	A8K9G0,O95436,O95436-2	CP13_3_HomoSapiens_9606_20130509.fasta,UR13_3_HomoSapiens_9606_20130403.fasta	75 659,4	100,0 %	2	2	2	0,0140%	6,81%	IELLPSYSTATLIDEPTEVDDPWNLPTLQDSGIK	K	W	99,7 %	2,72	0	0	1	0	2	3 770,8905			3 253,12	47	80	Empty	true
Kidney	UGT1A	15794	Ingel15794.RAW (F052998)	Sodium-dependent phosphate transport protein 2B OS=Homo sapiens GN=SLC34A2 PE=1 SV=3	A8K9G0,O95436,O95436-2	CP13_3_HomoSapiens_9606_20130509.fasta,UR13_3_HomoSapiens_9606_20130403.fasta	75 659,4	100,0 %	2	2	2	0,0140%	6,81%	KLQNWNFLPLWMR	K	S	99,7 %	1,96	0	1	0	0	2	1 745,9309			1 225,11	585	597	Empty	true
Kidney	UGT1A	15794	Ingel15794.RAW (F052998)	Sodium-dependent phosphate transport protein 2B OS=Homo sapiens GN=SLC34A2 PE=1 SV=3	A8K9G0,O95436,O95436-2	CP13_3_HomoSapiens_9606_20130509.fasta,UR13_3_HomoSapiens_9606_20130403.fasta	75 659,4	100,0 %	2	2	2	0,0140%	6,81%	IELLPSYSTATLIDEPTEVDDPWNLPTLQDSGIK	K	W	99,7 %	2,72	0	0	1	0	2	3 770,8905			3 253,12	47	80	Empty	true
Kidney	UGT1A	15794	Ingel15794.RAW (F052998)	Sodium-dependent phosphate transport protein 2B OS=Homo sapiens GN=SLC34A2 PE=1 SV=3	A8K9G0,O95436,O95436-2	CP13_3_HomoSapiens_9606_20130509.fasta,UR13_3_HomoSapiens_9606_20130403.fasta	75 659,4	100,0 %	2	2	2	0,0140%	6,81%	KLQNWNFLPLWMR	K	S	99,7 %	1,96	0	1	0	0	2	1 745,9309			1 225,11	585	597	Empty	true
Kidney	UGT1A	15794	Ingel15794.RAW (F052998)	Human UDP-glucuronosyltransferase 1A9 isoform 1	UGT1A9_i1_A368T	GuillemetteC_UGT_20131017.fasta	59 972,1	100,0 %	9	13	13	0,0912%	25,3%	AMAIADALGKIPQTVLWR	K	Y	99,7 %	8,85	0	1	1	0	2	1 954,0945			19 346,3	316	333	Empty	true	UGT1A9_i2_S381R,UGT1A9_i2_M33T,UGT1A9_i2_K428E,UGT1A6_i1_S375F,UGT1A9_i1_S488F,UGT1A6_i1_S488F,UGT1A6_i1_A497X,UGT1A9_i2_R341X,UGT1A6_i1_G308E,UGT1A9_i1_L474M,UGT1A9_i1,UGT1A9_i2,UGT1A6_i1_S381R,UGT1A9_i1_V411L,UGT1A9_i1_K437X,UGT1A9_i1_Y486D,UGT1A9_i1_K428E,P19224,O60656,UGT1A9_i1_P364L,UGT1A9_i2_Q357R,UGT1A9_i2_Q357X,UGT1A6_i1_A511P,UGT1A6_i1_T181A,UGT1A6_i1_P387H,UGT1A9_i2_R367G,UGT1A9_i2_I294…
Kidney	UGT1A	15794	Ingel15794.RAW (F052998)	Human UDP-glucuronosyltransferase 1A9 isoform 1	UGT1A9_i1_A368T	GuillemetteC_UGT_20131017.fasta	59 972,1	100,0 %	9	13	13	0,0912%	25,3%	GAGVTLNVLEMTSEDLENALK	K	A	99,7 %	8,89	0	2	2	0	2	2 220,1067			30 169,2	405	425	Empty	true	UGT1A9_i2_S381R,UGT1A9_i2_M33T,UGT1A9_i1_Q331R,UGT1A6_i1_S375F,UGT1A9_i1_S488F,UGT1A6_i1_S488F,UGT1A6_i1_A497X,UGT1A6_i1_G308E,UGT1A9_i1_L474M,UGT1A9_i1,UGT1A9_i2,UGT1A6_i1_S381R,UGT1A9_i1_K437X,UGT1A9_i1_Y486D,P19224,O60656,UGT1A9_i1_P364L,UGT1A9_i2_Q357R,UGT1A6_i1_A511P,UGT1A6_i1_T181A,UGT1A6_i1_P387H,UGT1A9_i2_R367G,UGT1A9_i2_I294T,UGT1A9_i1_D256N,UGT1A9_i1_C3W,UGT1A9_i1_K402T,UGT1A9_i1_R367G,…
Kidney	UGT1A	15794	Ingel15794.RAW (F052998)	Human UDP-glucuronosyltransferase 1A9 isoform 1	UGT1A9_i1_A368T	GuillemetteC_UGT_20131017.fasta	59 972,1	100,0 %	9	13	13	0,0912%	25,3%	GAGVTLNVLEMTSEDLENALKAVINDK	K	S	99,7 %	6,43	0	0	1	0	2	2 860,4612			61 911,4	405	431	Empty	true	UGT1A9_i2_S381R,UGT1A9_i2_M33T,UGT1A9_i1_Q331R,UGT1A6_i1_S375F,UGT1A9_i1_S488F,UGT1A6_i1_S488F,UGT1A6_i1_A497X,UGT1A6_i1_G308E,UGT1A9_i1_L474M,UGT1A9_i1,UGT1A9_i2,UGT1A6_i1_S381R,UGT1A9_i1_K437X,UGT1A9_i1_Y486D,P19224,O60656,UGT1A9_i1_P364L,UGT1A9_i2_Q357R,UGT1A6_i1_A511P,UGT1A6_i1_T181A,UGT1A6_i1_P387H,UGT1A9_i2_R367G,UGT1A9_i2_I294T,UGT1A9_i1_D256N,UGT1A9_i1_C3W,UGT1A9_i1_K402T,UGT1A9_i1_R367G,…
Kidney	UGT1A	15794	Ingel15794.RAW (F052998)	Human UDP-glucuronosyltransferase 1A9 isoform 1	UGT1A9_i1_A368T	GuillemetteC_UGT_20131017.fasta	59 972,1	100,0 %	9	13	13	0,0912%	25,3%	GHEVVVVMPEVSWQLGR	R	S	99,7 %	6,66	0	1	0	0	2	1 921,9953			39 985,6	52	68	Empty	true	UGT1A9_i2_S381R,UGT1A9_i2_M33T,UGT1A9_i1_Q331R,UGT1A9_i2_K428E,UGT1A9_i1_S488F,UGT1A9_i2_R341X,UGT1A9_i1_L474M,UGT1A9_i1,UGT1A9_i2,UGT1A9_i1_V411L,UGT1A9_i1_K437X,UGT1A9_i1_K428E,UGT1A9_i1_Y486D,O60656,UGT1A9_i1_P364L,UGT1A9_i2_Q357R,UGT1A9_i2_Q357X,UGT1A9_i2_R367G,UGT1A9_i1_D256N,UGT1A9_i2_I294T,UGT1A9_i1_K402T,UGT1A9_i1_C3W,UGT1A9_i1_R367G,UGT1A9_i1_C3Y,UGT1A9_i1_P387H,UGT1A9_i2_K402T,UGT1A9_i1…
Kidney	UGT1A	15794	Ingel15794.RAW (F052998)	Human UDP-glucuronosyltransferase 1A9 isoform 1	UGT1A9_i1_A368T	GuillemetteC_UGT_20131017.fasta	59 972,1	100,0 %	9	13	13	0,0912%	25,3%	GILCHYLEEGAQCPAPLSYVPR	R	I	99,7 %	1,70	0	1	0	0	2	2 416,1790			23 292,1	171	192	Empty	true	UGT1A9_i2_S381R,UGT1A9_i2_M33T,UGT1A9_i1_Q331R,UGT1A9_i2_K428E,UGT1A9_i1_S488F,UGT1A9_i2_R341X,UGT1A9_i1_L474M,UGT1A9_i1,UGT1A9_i2,UGT1A9_i1_V411L,UGT1A9_i1_K437X,UGT1A9_i1_K428E,UGT1A9_i1_Y486D,O60656,UGT1A9_i1_P364L,UGT1A9_i2_Q357R,UGT1A9_i2_Q357X,UGT1A9_i2_R367G,UGT1A9_i1_D256N,UGT1A9_i2_I294T,UGT1A9_i1_K402T,UGT1A9_i1_C3W,UGT1A9_i1_R367G,UGT1A9_i1_C3Y,UGT1A9_i1_P387H,UGT1A9_i2_K402T,UGT1A9_i1…
Kidney	UGT1A	15794	Ingel15794.RAW (F052998)	Human UDP-glucuronosyltransferase 1A9 isoform 1	UGT1A9_i1_A368T	GuillemetteC_UGT_20131017.fasta	59 972,1	100,0 %	9	13	13	0,0912%	25,3%	ILLGFSDAMTFKER	R	V	99,7 %	3,42	0	1	0	0	2	1 627,8514			29 834,9	193	206	Empty	true	UGT1A9_i2_S381R,UGT1A9_i2_M33T,UGT1A9_i1_Q331R,UGT1A9_i2_K428E,UGT1A9_i1_S488F,UGT1A9_i2_R341X,UGT1A9_i1_L474M,UGT1A9_i1,UGT1A9_i2,UGT1A9_i1_V411L,UGT1A9_i1_K437X,UGT1A9_i1_K428E,UGT1A9_i1_Y486D,O60656,UGT1A9_i1_P364L,UGT1A9_i2_Q357R,UGT1A9_i2_Q357X,UGT1A9_i2_R367G,UGT1A9_i1_D256N,UGT1A9_i2_I294T,UGT1A9_i1_K402T,UGT1A9_i1_C3W,UGT1A9_i1_R367G,UGT1A9_i1_C3Y,UGT1A9_i1_P387H,UGT1A9_i2_K402T,UGT1A9_i1…
Kidney	UGT1A	15794	Ingel15794.RAW (F052998)	Human UDP-glucuronosyltransferase 1A9 isoform 1	UGT1A9_i1_A368T	GuillemetteC_UGT_20131017.fasta	59 972,1	100,0 %	9	13	13	0,0912%	25,3%	SVVEKLILR	R	G	99,7 %	2,00	0	1	0	0	2	1 056,6776			24 186,8	43	51	Empty	true	UGT1A9_i2_S381R,UGT1A9_i2_M33T,UGT1A9_i1_Q331R,UGT1A9_i2_K428E,UGT1A9_i1_S488F,UGT1A9_i2_R341X,UGT1A9_i1_L474M,UGT1A9_i1,UGT1A9_i2,UGT1A9_i1_V411L,UGT1A9_i1_K437X,UGT1A9_i1_K428E,UGT1A9_i1_Y486D,O60656,UGT1A9_i1_P364L,UGT1A9_i2_Q357R,UGT1A9_i2_Q357X,UGT1A9_i2_R367G,UGT1A9_i1_D256N,UGT1A9_i2_I294T,UGT1A9_i1_K402T,UGT1A9_i1_C3W,UGT1A9_i1_R367G,UGT1A9_i1_C3Y,UGT1A9_i1_P387H,UGT1A9_i2_K402T,UGT1A9_i1…
Kidney	UGT1A	15794	Ingel15794.RAW (F052998)	Human UDP-glucuronosyltransferase 1A9 isoform 1	UGT1A9_i1_A368T	GuillemetteC_UGT_20131017.fasta	59 972,1	100,0 %	9	13	13	0,0912%	25,3%	TYSTSYTLEDLDR	K	E	99,7 %	3,82	0	1	0	0	2	1 563,7174			14 916,4	76	88	Empty	true	UGT1A9_i2_S381R,UGT1A9_i2_M33T,UGT1A9_i1_Q331R,UGT1A9_i2_K428E,UGT1A9_i1_S488F,UGT1A9_i2_R341X,UGT1A9_i1_L474M,UGT1A9_i1,UGT1A9_i2,UGT1A9_i1_V411L,UGT1A9_i1_K437X,UGT1A9_i1_K428E,UGT1A9_i1_Y486D,O60656,UGT1A9_i1_P364L,UGT1A9_i2_Q357R,UGT1A9_i2_Q357X,UGT1A9_i2_R367G,UGT1A9_i1_D256N,UGT1A9_i2_I294T,UGT1A9_i1_K402T,UGT1A9_i1_C3W,UGT1A9_i1_R367G,UGT1A9_i1_C3Y,UGT1A9_i1_P387H,UGT1A9_i2_K402T,UGT1A9_i1…
Kidney	UGT1A	15794	Ingel15794.RAW (F052998)	Human UDP-glucuronosyltransferase 1A9 isoform 1	UGT1A9_i1_A368T	GuillemetteC_UGT_20131017.fasta	59 972,1	100,0 %	9	13	13	0,0912%	25,3%	WLPQNDLLGHPMTR	K	T	99,7 %	3,42	0	1	0	0	2	1 677,8532			87 740,4	351	364	Empty	true	UGT1A9_i2_S381R,UGT1A9_i2_M33T,UGT1A9_i1_Q331R,UGT1A9_i2_K428E,UGT1A6_i1_S375F,UGT1A9_i1_S488F,UGT1A6_i1_S488F,UGT1A6_i1_A497X,UGT1A6_i1_G308E,UGT1A9_i1_L474M,UGT1A9_i1,UGT1A9_i2,UGT1A6_i1_S381R,UGT1A9_i1_V411L,UGT1A9_i1_K437X,UGT1A9_i1_K428E,UGT1A9_i1_Y486D,P19224,O60656,UGT1A6_i1_A511P,UGT1A6_i1_T181A,UGT1A6_i1_P387H,UGT1A9_i2_I294T,UGT1A9_i1_D256N,UGT1A9_i1_C3W,UGT1A9_i1_K402T,UGT1A9_i1_C3Y,UG…
Kidney	UGT1A	15794	Ingel15794.RAW (F052998)	Peroxiredoxin-2 OS=Homo sapiens GN=PRDX2 PE=1 SV=5	B4DF70,P32119	CP13_3_HomoSapiens_9606_20130509.fasta,UR13_3_HomoSapiens_9606_20130403.fasta	21 892,4	100,0 %	2	2	2	0,0140%	12,1%	ATAVVDGAFKEVK	K	L	99,7 %	1,96	0	1	0	0	2	1 334,7315			9 577,86	17	29	Empty	true
Kidney	UGT1A	15794	Ingel15794.RAW (F052998)	Peroxiredoxin-2 OS=Homo sapiens GN=PRDX2 PE=1 SV=5	B4DF70,P32119	CP13_3_HomoSapiens_9606_20130509.fasta,UR13_3_HomoSapiens_9606_20130403.fasta	21 892,4	100,0 %	2	2	2	0,0140%	12,1%	QITVNDLPVGR	R	S	99,7 %	2,34	0	1	0	0	2	1 211,6744			56 758,6	140	150	Empty	true	B2R4P2,Q06830
Kidney	UGT1A	15794	Ingel15794.RAW (F052998)	Peroxiredoxin-2 OS=Homo sapiens GN=PRDX2 PE=1 SV=5	B4DF70,P32119	CP13_3_HomoSapiens_9606_20130509.fasta,UR13_3_HomoSapiens_9606_20130403.fasta	21 892,4	100,0 %	2	2	2	0,0140%	12,1%	ATAVVDGAFKEVK	K	L	99,7 %	1,96	0	1	0	0	2	1 334,7315			9 577,86	17	29	Empty	true
Kidney	UGT1A	15794	Ingel15794.RAW (F052998)	Peroxiredoxin-2 OS=Homo sapiens GN=PRDX2 PE=1 SV=5	B4DF70,P32119	CP13_3_HomoSapiens_9606_20130509.fasta,UR13_3_HomoSapiens_9606_20130403.fasta	21 892,4	100,0 %	2	2	2	0,0140%	12,1%	QITVNDLPVGR	R	S	99,7 %	2,34	0	1	0	0	2	1 211,6744			56 758,6	140	150	Empty	true	B2R4P2,Q06830
Kidney	UGT1A	15794	Ingel15794.RAW (F052998)	40S ribosomal protein S14 OS=Homo sapiens GN=RPS14 PE=1 SV=3	E5RH77,H0YB22,P62263	CP13_3_HomoSapiens_9606_20130509.fasta	16 272,9	100,0 %	2	2	2	0,0140%	7,95%	TPGPGAQSALR	K	A	99,7 %	1,89	0	1	0	0	2	1 054,5641			6 425,98	107	117	Empty	true
Kidney	UGT1A	15794	Ingel15794.RAW (F052998)	40S ribosomal protein S14 OS=Homo sapiens GN=RPS14 PE=1 SV=3	E5RH77,H0YB22,P62263	CP13_3_HomoSapiens_9606_20130509.fasta	16 272,9	100,0 %	2	2	2	0,0140%	7,95%	TPGPGAQSALRA	K	L	98,8 %	2,07	0	1	0	0	1	1 125,6012			7 757,58	107	118	Empty	true
Kidney	UGT1A	15794	Ingel15794.RAW (F052998)	Haptoglobin OS=Homo sapiens GN=HP PE=1 SV=1	J3KSV1,J3QLC9,J3QR68,P00738,Q0VAC5,Q6NSB4	CP13_3_HomoSapiens_9606_20130509.fasta,UR13_3_HomoSapiens_9606_20130403.fasta	31 381,6	100,0 %	2	2	2	0,0140%	4,68%	VGYVSGWGR	R	N	99,7 %	0,000	0	1	0	0	2	980,4948			41 330,6	153	161	Empty	true	H3BS21
Kidney	UGT1A	15794	Ingel15794.RAW (F052998)	Haptoglobin OS=Homo sapiens GN=HP PE=1 SV=1	J3KSV1,J3QLC9,J3QR68,P00738,Q0VAC5,Q6NSB4	CP13_3_HomoSapiens_9606_20130509.fasta,UR13_3_HomoSapiens_9606_20130403.fasta	31 381,6	100,0 %	2	2	2	0,0140%	4,68%	VTSIQDWVQK	K	T	99,7 %	5,46	0	1	0	0	2	1 203,6369			22 108,2	267	276	Empty	true
Kidney	UGT1A	15794	Ingel15794.RAW (F052998)	Heat shock cognate 71 kDa protein OS=Homo sapiens GN=HSPA8 PE=1 SV=1	B3KTV0,E9PN89,P11142,P11142-2,Q53GZ6,Q53HF2	CP13_3_HomoSapiens_9606_20130509.fasta,UR13_3_HomoSapiens_9606_20130403.fasta	53 500,8	100,0 %	5	5	5	0,0351%	10,5%	DAGTIAGLNVLR	K	I	99,7 %	3,00	0	1	0	0	2	1 199,6744			11 592,2	160	171	Empty	true
Kidney	UGT1A	15794	Ingel15794.RAW (F052998)	Heat shock cognate 71 kDa protein OS=Homo sapiens GN=HSPA8 PE=1 SV=1	B3KTV0,E9PN89,P11142,P11142-2,Q53GZ6,Q53HF2	CP13_3_HomoSapiens_9606_20130509.fasta,UR13_3_HomoSapiens_9606_20130403.fasta	53 500,8	100,0 %	5	5	5	0,0351%	10,5%	SFYPEEVSSMVLTK	K	M	99,7 %	3,68	0	1	0	0	2	1 616,7876			61 368,3	113	126	Empty	true
Kidney	UGT1A	15794	Ingel15794.RAW (F052998)	Heat shock cognate 71 kDa protein OS=Homo sapiens GN=HSPA8 PE=1 SV=1	B3KTV0,E9PN89,P11142,P11142-2,Q53GZ6,Q53HF2	CP13_3_HomoSapiens_9606_20130509.fasta,UR13_3_HomoSapiens_9606_20130403.fasta	53 500,8	100,0 %	5	5	5	0,0351%	10,5%	TTPSYVAFTDTER	R	L	99,7 %	1,66	0	1	0	0	2	1 487,7013			3 198,34	37	49	Empty	true	P08107,Q59EJ3
Kidney	UGT1A	15794	Ingel15794.RAW (F052998)	Heat shock cognate 71 kDa protein OS=Homo sapiens GN=HSPA8 PE=1 SV=1	B3KTV0,E9PN89,P11142,P11142-2,Q53GZ6,Q53HF2	CP13_3_HomoSapiens_9606_20130509.fasta,UR13_3_HomoSapiens_9606_20130403.fasta	53 500,8	100,0 %	5	5	5	0,0351%	10,5%	TVTNAVVTVPAYFNDSQR	K	Q	99,7 %	1,85	0	1	0	0	2	1 981,9977			2 229,09	138	155	Empty	true
Kidney	UGT1A	15794	Ingel15794.RAW (F052998)	Heat shock cognate 71 kDa protein OS=Homo sapiens GN=HSPA8 PE=1 SV=1	B3KTV0,E9PN89,P11142,P11142-2,Q53GZ6,Q53HF2	CP13_3_HomoSapiens_9606_20130509.fasta,UR13_3_HomoSapiens_9606_20130403.fasta	53 500,8	100,0 %	5	5	5	0,0351%	10,5%	VEIIANDQGNR	K	T	99,7 %	3,02	0	1	0	0	2	1 228,6281			16 184,4	26	36	Empty	true	P08107,Q59EJ3,P11021
Kidney	UGT1A	15794	Ingel15794.RAW (F052998)	Heat shock cognate 71 kDa protein OS=Homo sapiens GN=HSPA8 PE=1 SV=1	B3KTV0,E9PN89,P11142,P11142-2,Q53GZ6,Q53HF2	CP13_3_HomoSapiens_9606_20130509.fasta,UR13_3_HomoSapiens_9606_20130403.fasta	53 500,8	100,0 %	5	5	5	0,0351%	10,5%	DAGTIAGLNVLR	K	I	99,7 %	3,00	0	1	0	0	2	1 199,6744			11 592,2	160	171	Empty	true
Kidney	UGT1A	15794	Ingel15794.RAW (F052998)	Heat shock cognate 71 kDa protein OS=Homo sapiens GN=HSPA8 PE=1 SV=1	B3KTV0,E9PN89,P11142,P11142-2,Q53GZ6,Q53HF2	CP13_3_HomoSapiens_9606_20130509.fasta,UR13_3_HomoSapiens_9606_20130403.fasta	53 500,8	100,0 %	5	5	5	0,0351%	10,5%	SFYPEEVSSMVLTK	K	M	99,7 %	3,68	0	1	0	0	2	1 616,7876			61 368,3	113	126	Empty	true
Kidney	UGT1A	15794	Ingel15794.RAW (F052998)	Heat shock cognate 71 kDa protein OS=Homo sapiens GN=HSPA8 PE=1 SV=1	B3KTV0,E9PN89,P11142,P11142-2,Q53GZ6,Q53HF2	CP13_3_HomoSapiens_9606_20130509.fasta,UR13_3_HomoSapiens_9606_20130403.fasta	53 500,8	100,0 %	5	5	5	0,0351%	10,5%	TTPSYVAFTDTER	R	L	99,7 %	1,66	0	1	0	0	2	1 487,7013			3 198,34	37	49	Empty	true	P08107,Q59EJ3
Kidney	UGT1A	15794	Ingel15794.RAW (F052998)	Heat shock cognate 71 kDa protein OS=Homo sapiens GN=HSPA8 PE=1 SV=1	B3KTV0,E9PN89,P11142,P11142-2,Q53GZ6,Q53HF2	CP13_3_HomoSapiens_9606_20130509.fasta,UR13_3_HomoSapiens_9606_20130403.fasta	53 500,8	100,0 %	5	5	5	0,0351%	10,5%	TVTNAVVTVPAYFNDSQR	K	Q	99,7 %	1,85	0	1	0	0	2	1 981,9977			2 229,09	138	155	Empty	true
Kidney	UGT1A	15794	Ingel15794.RAW (F052998)	Heat shock cognate 71 kDa protein OS=Homo sapiens GN=HSPA8 PE=1 SV=1	B3KTV0,E9PN89,P11142,P11142-2,Q53GZ6,Q53HF2	CP13_3_HomoSapiens_9606_20130509.fasta,UR13_3_HomoSapiens_9606_20130403.fasta	53 500,8	100,0 %	5	5	5	0,0351%	10,5%	VEIIANDQGNR	K	T	99,7 %	3,02	0	1	0	0	2	1 228,6281			16 184,4	26	36	Empty	true	P08107,Q59EJ3,P11021
Kidney	UGT1A	15794	Ingel15794.RAW (F052998)	Heat shock cognate 71 kDa protein OS=Homo sapiens GN=HSPA8 PE=1 SV=1	B3KTV0,E9PN89,P11142,P11142-2,Q53GZ6,Q53HF2	CP13_3_HomoSapiens_9606_20130509.fasta,UR13_3_HomoSapiens_9606_20130403.fasta	53 500,8	100,0 %	5	5	5	0,0351%	10,5%	DAGTIAGLNVLR	K	I	99,7 %	3,00	0	1	0	0	2	1 199,6744			11 592,2	160	171	Empty	true
Kidney	UGT1A	15794	Ingel15794.RAW (F052998)	Heat shock cognate 71 kDa protein OS=Homo sapiens GN=HSPA8 PE=1 SV=1	B3KTV0,E9PN89,P11142,P11142-2,Q53GZ6,Q53HF2	CP13_3_HomoSapiens_9606_20130509.fasta,UR13_3_HomoSapiens_9606_20130403.fasta	53 500,8	100,0 %	5	5	5	0,0351%	10,5%	SFYPEEVSSMVLTK	K	M	99,7 %	3,68	0	1	0	0	2	1 616,7876			61 368,3	113	126	Empty	true
Kidney	UGT1A	15794	Ingel15794.RAW (F052998)	Heat shock cognate 71 kDa protein OS=Homo sapiens GN=HSPA8 PE=1 SV=1	B3KTV0,E9PN89,P11142,P11142-2,Q53GZ6,Q53HF2	CP13_3_HomoSapiens_9606_20130509.fasta,UR13_3_HomoSapiens_9606_20130403.fasta	53 500,8	100,0 %	5	5	5	0,0351%	10,5%	TTPSYVAFTDTER	R	L	99,7 %	1,66	0	1	0	0	2	1 487,7013			3 198,34	37	49	Empty	true	P08107,Q59EJ3
Kidney	UGT1A	15794	Ingel15794.RAW (F052998)	Heat shock cognate 71 kDa protein OS=Homo sapiens GN=HSPA8 PE=1 SV=1	B3KTV0,E9PN89,P11142,P11142-2,Q53GZ6,Q53HF2	CP13_3_HomoSapiens_9606_20130509.fasta,UR13_3_HomoSapiens_9606_20130403.fasta	53 500,8	100,0 %	5	5	5	0,0351%	10,5%	TVTNAVVTVPAYFNDSQR	K	Q	99,7 %	1,85	0	1	0	0	2	1 981,9977			2 229,09	138	155	Empty	true
Kidney	UGT1A	15794	Ingel15794.RAW (F052998)	Heat shock cognate 71 kDa protein OS=Homo sapiens GN=HSPA8 PE=1 SV=1	B3KTV0,E9PN89,P11142,P11142-2,Q53GZ6,Q53HF2	CP13_3_HomoSapiens_9606_20130509.fasta,UR13_3_HomoSapiens_9606_20130403.fasta	53 500,8	100,0 %	5	5	5	0,0351%	10,5%	VEIIANDQGNR	K	T	99,7 %	3,02	0	1	0	0	2	1 228,6281			16 184,4	26	36	Empty	true	P08107,Q59EJ3,P11021
Kidney	UGT1A	15794	Ingel15794.RAW (F052998)	Heat shock cognate 71 kDa protein OS=Homo sapiens GN=HSPA8 PE=1 SV=1	B3KTV0,E9PN89,P11142,P11142-2,Q53GZ6,Q53HF2	CP13_3_HomoSapiens_9606_20130509.fasta,UR13_3_HomoSapiens_9606_20130403.fasta	53 500,8	100,0 %	5	5	5	0,0351%	10,5%	DAGTIAGLNVLR	K	I	99,7 %	3,00	0	1	0	0	2	1 199,6744			11 592,2	160	171	Empty	true
Kidney	UGT1A	15794	Ingel15794.RAW (F052998)	Heat shock cognate 71 kDa protein OS=Homo sapiens GN=HSPA8 PE=1 SV=1	B3KTV0,E9PN89,P11142,P11142-2,Q53GZ6,Q53HF2	CP13_3_HomoSapiens_9606_20130509.fasta,UR13_3_HomoSapiens_9606_20130403.fasta	53 500,8	100,0 %	5	5	5	0,0351%	10,5%	SFYPEEVSSMVLTK	K	M	99,7 %	3,68	0	1	0	0	2	1 616,7876			61 368,3	113	126	Empty	true
Kidney	UGT1A	15794	Ingel15794.RAW (F052998)	Heat shock cognate 71 kDa protein OS=Homo sapiens GN=HSPA8 PE=1 SV=1	B3KTV0,E9PN89,P11142,P11142-2,Q53GZ6,Q53HF2	CP13_3_HomoSapiens_9606_20130509.fasta,UR13_3_HomoSapiens_9606_20130403.fasta	53 500,8	100,0 %	5	5	5	0,0351%	10,5%	TTPSYVAFTDTER	R	L	99,7 %	1,66	0	1	0	0	2	1 487,7013			3 198,34	37	49	Empty	true	P08107,Q59EJ3
Kidney	UGT1A	15794	Ingel15794.RAW (F052998)	Heat shock cognate 71 kDa protein OS=Homo sapiens GN=HSPA8 PE=1 SV=1	B3KTV0,E9PN89,P11142,P11142-2,Q53GZ6,Q53HF2	CP13_3_HomoSapiens_9606_20130509.fasta,UR13_3_HomoSapiens_9606_20130403.fasta	53 500,8	100,0 %	5	5	5	0,0351%	10,5%	TVTNAVVTVPAYFNDSQR	K	Q	99,7 %	1,85	0	1	0	0	2	1 981,9977			2 229,09	138	155	Empty	true
Kidney	UGT1A	15794	Ingel15794.RAW (F052998)	Heat shock cognate 71 kDa protein OS=Homo sapiens GN=HSPA8 PE=1 SV=1	B3KTV0,E9PN89,P11142,P11142-2,Q53GZ6,Q53HF2	CP13_3_HomoSapiens_9606_20130509.fasta,UR13_3_HomoSapiens_9606_20130403.fasta	53 500,8	100,0 %	5	5	5	0,0351%	10,5%	VEIIANDQGNR	K	T	99,7 %	3,02	0	1	0	0	2	1 228,6281			16 184,4	26	36	Empty	true	P08107,Q59EJ3,P11021
Kidney	UGT1A	15794	Ingel15794.RAW (F052998)	Heat shock cognate 71 kDa protein OS=Homo sapiens GN=HSPA8 PE=1 SV=1	B3KTV0,E9PN89,P11142,P11142-2,Q53GZ6,Q53HF2	CP13_3_HomoSapiens_9606_20130509.fasta,UR13_3_HomoSapiens_9606_20130403.fasta	53 500,8	100,0 %	5	5	5	0,0351%	10,5%	DAGTIAGLNVLR	K	I	99,7 %	3,00	0	1	0	0	2	1 199,6744			11 592,2	160	171	Empty	true
Kidney	UGT1A	15794	Ingel15794.RAW (F052998)	Heat shock cognate 71 kDa protein OS=Homo sapiens GN=HSPA8 PE=1 SV=1	B3KTV0,E9PN89,P11142,P11142-2,Q53GZ6,Q53HF2	CP13_3_HomoSapiens_9606_20130509.fasta,UR13_3_HomoSapiens_9606_20130403.fasta	53 500,8	100,0 %	5	5	5	0,0351%	10,5%	SFYPEEVSSMVLTK	K	M	99,7 %	3,68	0	1	0	0	2	1 616,7876			61 368,3	113	126	Empty	true
Kidney	UGT1A	15794	Ingel15794.RAW (F052998)	Heat shock cognate 71 kDa protein OS=Homo sapiens GN=HSPA8 PE=1 SV=1	B3KTV0,E9PN89,P11142,P11142-2,Q53GZ6,Q53HF2	CP13_3_HomoSapiens_9606_20130509.fasta,UR13_3_HomoSapiens_9606_20130403.fasta	53 500,8	100,0 %	5	5	5	0,0351%	10,5%	TTPSYVAFTDTER	R	L	99,7 %	1,66	0	1	0	0	2	1 487,7013			3 198,34	37	49	Empty	true	P08107,Q59EJ3
Kidney	UGT1A	15794	Ingel15794.RAW (F052998)	Heat shock cognate 71 kDa protein OS=Homo sapiens GN=HSPA8 PE=1 SV=1	B3KTV0,E9PN89,P11142,P11142-2,Q53GZ6,Q53HF2	CP13_3_HomoSapiens_9606_20130509.fasta,UR13_3_HomoSapiens_9606_20130403.fasta	53 500,8	100,0 %	5	5	5	0,0351%	10,5%	TVTNAVVTVPAYFNDSQR	K	Q	99,7 %	1,85	0	1	0	0	2	1 981,9977			2 229,09	138	155	Empty	true
Kidney	UGT1A	15794	Ingel15794.RAW (F052998)	Heat shock cognate 71 kDa protein OS=Homo sapiens GN=HSPA8 PE=1 SV=1	B3KTV0,E9PN89,P11142,P11142-2,Q53GZ6,Q53HF2	CP13_3_HomoSapiens_9606_20130509.fasta,UR13_3_HomoSapiens_9606_20130403.fasta	53 500,8	100,0 %	5	5	5	0,0351%	10,5%	VEIIANDQGNR	K	T	99,7 %	3,02	0	1	0	0	2	1 228,6281			16 184,4	26	36	Empty	true	P08107,Q59EJ3,P11021
Kidney	UGT1A	15794	Ingel15794.RAW (F052998)	Heat shock cognate 71 kDa protein OS=Homo sapiens GN=HSPA8 PE=1 SV=1	B3KTV0,E9PN89,P11142,P11142-2,Q53GZ6,Q53HF2	CP13_3_HomoSapiens_9606_20130509.fasta,UR13_3_HomoSapiens_9606_20130403.fasta	53 500,8	100,0 %	5	5	5	0,0351%	10,5%	DAGTIAGLNVLR	K	I	99,7 %	3,00	0	1	0	0	2	1 199,6744			11 592,2	160	171	Empty	true
Kidney	UGT1A	15794	Ingel15794.RAW (F052998)	Heat shock cognate 71 kDa protein OS=Homo sapiens GN=HSPA8 PE=1 SV=1	B3KTV0,E9PN89,P11142,P11142-2,Q53GZ6,Q53HF2	CP13_3_HomoSapiens_9606_20130509.fasta,UR13_3_HomoSapiens_9606_20130403.fasta	53 500,8	100,0 %	5	5	5	0,0351%	10,5%	SFYPEEVSSMVLTK	K	M	99,7 %	3,68	0	1	0	0	2	1 616,7876			61 368,3	113	126	Empty	true
Kidney	UGT1A	15794	Ingel15794.RAW (F052998)	Heat shock cognate 71 kDa protein OS=Homo sapiens GN=HSPA8 PE=1 SV=1	B3KTV0,E9PN89,P11142,P11142-2,Q53GZ6,Q53HF2	CP13_3_HomoSapiens_9606_20130509.fasta,UR13_3_HomoSapiens_9606_20130403.fasta	53 500,8	100,0 %	5	5	5	0,0351%	10,5%	TTPSYVAFTDTER	R	L	99,7 %	1,66	0	1	0	0	2	1 487,7013			3 198,34	37	49	Empty	true	P08107,Q59EJ3
Kidney	UGT1A	15794	Ingel15794.RAW (F052998)	Heat shock cognate 71 kDa protein OS=Homo sapiens GN=HSPA8 PE=1 SV=1	B3KTV0,E9PN89,P11142,P11142-2,Q53GZ6,Q53HF2	CP13_3_HomoSapiens_9606_20130509.fasta,UR13_3_HomoSapiens_9606_20130403.fasta	53 500,8	100,0 %	5	5	5	0,0351%	10,5%	TVTNAVVTVPAYFNDSQR	K	Q	99,7 %	1,85	0	1	0	0	2	1 981,9977			2 229,09	138	155	Empty	true
Kidney	UGT1A	15794	Ingel15794.RAW (F052998)	Heat shock cognate 71 kDa protein OS=Homo sapiens GN=HSPA8 PE=1 SV=1	B3KTV0,E9PN89,P11142,P11142-2,Q53GZ6,Q53HF2	CP13_3_HomoSapiens_9606_20130509.fasta,UR13_3_HomoSapiens_9606_20130403.fasta	53 500,8	100,0 %	5	5	5	0,0351%	10,5%	VEIIANDQGNR	K	T	99,7 %	3,02	0	1	0	0	2	1 228,6281			16 184,4	26	36	Empty	true	P08107,Q59EJ3,P11021
Kidney	UGT1A	15794	Ingel15794.RAW (F052998)	DNA topoisomerase 2-beta OS=Homo sapiens GN=TOP2B PE=1 SV=3	Q02880	CP13_3_HomoSapiens_9606_20130509.fasta	183 273,1	100,0 %	5	5	5	0,0351%	3,87%	IFDEILVNAADNK	K	Q	99,7 %	3,85	0	1	0	0	2	1 461,7585			14 175,5	105	117	Empty	true	Q02880-2
Kidney	UGT1A	15794	Ingel15794.RAW (F052998)	DNA topoisomerase 2-beta OS=Homo sapiens GN=TOP2B PE=1 SV=3	Q02880	CP13_3_HomoSapiens_9606_20130509.fasta	183 273,1	100,0 %	5	5	5	0,0351%	3,87%	QIMENAEINNIIK	K	I	99,7 %	3,64	0	1	0	0	2	1 529,7993			37 907,3	521	533	Empty	true	Q02880-2
Kidney	UGT1A	15794	Ingel15794.RAW (F052998)	DNA topoisomerase 2-beta OS=Homo sapiens GN=TOP2B PE=1 SV=3	Q02880	CP13_3_HomoSapiens_9606_20130509.fasta	183 273,1	100,0 %	5	5	5	0,0351%	3,87%	SLAVSGLGVIGR	K	D	99,7 %	5,96	0	1	0	0	2	1 128,6736			17 649,4	488	499	Empty	true	Q02880-2
Kidney	UGT1A	15794	Ingel15794.RAW (F052998)	DNA topoisomerase 2-beta OS=Homo sapiens GN=TOP2B PE=1 SV=3	Q02880	CP13_3_HomoSapiens_9606_20130509.fasta	183 273,1	100,0 %	5	5	5	0,0351%	3,87%	SYDDAESLK	K	T	99,7 %	1,92	0	1	0	0	2	1 027,4579			19 709,6	542	550	Empty	true	Q02880-2
Kidney	UGT1A	15794	Ingel15794.RAW (F052998)	DNA topoisomerase 2-beta OS=Homo sapiens GN=TOP2B PE=1 SV=3	Q02880	CP13_3_HomoSapiens_9606_20130509.fasta	183 273,1	100,0 %	5	5	5	0,0351%	3,87%	YAGPEDDAAITLAFSK	R	K	99,7 %	13,5	0	1	0	0	2	1 668,8117			64 975,4	661	676	Empty	true	Q02880-2
Kidney	UGT1A	15794	Ingel15794.RAW (F052998)	Phosphoenolpyruvate carboxykinase [GTP], mitochondrial OS=Homo sapiens GN=PCK2 PE=1 SV=3	Q16822,Q6IB91	CP13_3_HomoSapiens_9606_20130509.fasta,UR13_3_HomoSapiens_9606_20130403.fasta	70 698,0	100,0 %	2	2	2	0,0140%	4,22%	GQLGNWMSPADFQR	R	A	99,7 %	2,92	0	1	0	0	2	1 606,7432			45 821,7	129	142	Empty	true
Kidney	UGT1A	15794	Ingel15794.RAW (F052998)	Phosphoenolpyruvate carboxykinase [GTP], mitochondrial OS=Homo sapiens GN=PCK2 PE=1 SV=3	Q16822,Q6IB91	CP13_3_HomoSapiens_9606_20130509.fasta,UR13_3_HomoSapiens_9606_20130403.fasta	70 698,0	100,0 %	2	2	2	0,0140%	4,22%	SYLTEQVNQDLPK	R	E	99,7 %	2,20	0	1	0	0	2	1 534,7749			17 162,4	612	624	Empty	true	B4DW73,H0YML5
Kidney	UGT1A	15794	Ingel15794.RAW (F052998)	Phosphoenolpyruvate carboxykinase [GTP], mitochondrial OS=Homo sapiens GN=PCK2 PE=1 SV=3	Q16822,Q6IB91	CP13_3_HomoSapiens_9606_20130509.fasta,UR13_3_HomoSapiens_9606_20130403.fasta	70 698,0	100,0 %	2	2	2	0,0140%	4,22%	GQLGNWMSPADFQR	R	A	99,7 %	2,92	0	1	0	0	2	1 606,7432			45 821,7	129	142	Empty	true
Kidney	UGT1A	15794	Ingel15794.RAW (F052998)	Phosphoenolpyruvate carboxykinase [GTP], mitochondrial OS=Homo sapiens GN=PCK2 PE=1 SV=3	Q16822,Q6IB91	CP13_3_HomoSapiens_9606_20130509.fasta,UR13_3_HomoSapiens_9606_20130403.fasta	70 698,0	100,0 %	2	2	2	0,0140%	4,22%	SYLTEQVNQDLPK	R	E	99,7 %	2,20	0	1	0	0	2	1 534,7749			17 162,4	612	624	Empty	true	B4DW73,H0YML5
Kidney	UGT1A	15794	Ingel15794.RAW (F052998)	Tubulin beta-4B chain OS=Homo sapiens GN=TUBB4B PE=1 SV=1	P68371	CP13_3_HomoSapiens_9606_20130509.fasta	49 830,7	100,0 %	22	28	30	0,210%	60,7%	AVLVDLEPGTMDSVR	R	S	99,7 %	11,4	0	3	0	0	2	1 601,8205			1609170	63	77	Empty	true
Kidney	UGT1A	15794	Ingel15794.RAW (F052998)	Tubulin beta-4B chain OS=Homo sapiens GN=TUBB4B PE=1 SV=1	P68371	CP13_3_HomoSapiens_9606_20130509.fasta	49 830,7	100,0 %	22	28	30	0,210%	60,7%	EVDEQMLNVQNK	K	N	99,7 %	3,11	0	2	0	0	2	1 462,6844			186424	325	336	Empty	true	P07437,Q6LC01,Q9BVA1,F8VW92,Q5JP53,Q13885,B4DY90,B7ZAF0,F8VYX6,F8VUJ7
Kidney	UGT1A	15794	Ingel15794.RAW (F052998)	Tubulin beta-4B chain OS=Homo sapiens GN=TUBB4B PE=1 SV=1	P68371	CP13_3_HomoSapiens_9606_20130509.fasta	49 830,7	100,0 %	22	28	30	0,210%	60,7%	FPGQLNADLR	R	K	99,7 %	1,85	0	1	0	0	2	1 130,5954			28 156,8	242	251	Empty	true	P07437,Q6LC01,Q9BVA1,F8VW92,Q5JP53,G3V2A3,Q13885,B4DY90,B7ZAF0,F8VYX6,F8VUJ7
Kidney	UGT1A	15794	Ingel15794.RAW (F052998)	Tubulin beta-4B chain OS=Homo sapiens GN=TUBB4B PE=1 SV=1	P68371	CP13_3_HomoSapiens_9606_20130509.fasta	49 830,7	100,0 %	22	28	30	0,210%	60,7%	FWEVISDEHGIDPTGTYHGDSDLQLER	K	I	99,7 %	5,34	0	0	1	0	2	3 116,4236			175055	20	46	Empty	true
Kidney	UGT1A	15794	Ingel15794.RAW (F052998)	Tubulin beta-4B chain OS=Homo sapiens GN=TUBB4B PE=1 SV=1	P68371	CP13_3_HomoSapiens_9606_20130509.fasta	49 830,7	100,0 %	22	28	30	0,210%	60,7%	GHYTEGAELVDSVLDVVR	K	K	99,7 %	13,4	0	1	1	0	2	1 958,9819			30 719,0	104	121	Empty	true	P07437,Q6LC01,Q9BVA1,F8VW92,Q5JP53,G3V2A3,Q13885,B7ZAF0,F8VYX6
Kidney	UGT1A	15794	Ingel15794.RAW (F052998)	Tubulin beta-4B chain OS=Homo sapiens GN=TUBB4B PE=1 SV=1	P68371	CP13_3_HomoSapiens_9606_20130509.fasta	49 830,7	100,0 %	22	28	30	0,210%	60,7%	GHYTEGAELVDSVLDVVRKEAESCDCL	K	Q	99,7 %	3,70	0	0	1	0	1	2 937,3607			19 279,2	104	130	Empty	true	P07437,Q5JP53
Kidney	UGT1A	15794	Ingel15794.RAW (F052998)	Tubulin beta-4B chain OS=Homo sapiens GN=TUBB4B PE=1 SV=1	P68371	CP13_3_HomoSapiens_9606_20130509.fasta	49 830,7	100,0 %	22	28	30	0,210%	60,7%	GRMSMKEVDEQMLNVQNK	R	N	99,7 %	1,51	0	0	1	0	2	2 169,0099			139315	319	336	Empty	true	P07437,Q6LC01,Q9BVA1,F8VW92,Q5JP53,Q13885,B4DY90,B7ZAF0,F8VYX6,F8VUJ7
Kidney	UGT1A	15794	Ingel15794.RAW (F052998)	Tubulin beta-4B chain OS=Homo sapiens GN=TUBB4B PE=1 SV=1	P68371	CP13_3_HomoSapiens_9606_20130509.fasta	49 830,7	100,0 %	22	28	30	0,210%	60,7%	IMNTFSVVPSPK	R	V	99,7 %	4,70	0	3	0	0	2	1 319,7028			627508	163	174	Empty	true	P07437,Q6LC01,F8VW92,Q5JP53,G3V2A3,B4DY90,B7ZAF0,F8VYX6,F8VUJ7
Kidney	UGT1A	15794	Ingel15794.RAW (F052998)	Tubulin beta-4B chain OS=Homo sapiens GN=TUBB4B PE=1 SV=1	P68371	CP13_3_HomoSapiens_9606_20130509.fasta	49 830,7	100,0 %	22	28	30	0,210%	60,7%	INVYYNEATGGK	R	Y	99,7 %	6,43	0	1	0	0	2	1 328,6481			90 117,0	47	58	Empty	true
Kidney	UGT1A	15794	Ingel15794.RAW (F052998)	Tubulin beta-4B chain OS=Homo sapiens GN=TUBB4B PE=1 SV=1	P68371	CP13_3_HomoSapiens_9606_20130509.fasta	49 830,7	100,0 %	22	28	30	0,210%	60,7%	IREEYPDR	K	I	99,4 %	1,54	0	1	0	0	2	1 077,5324			6 369,13	155	162	Empty	true	P07437,Q6LC01,Q9BVA1,F8VW92,Q5JP53,Q13885,B4DY90,B7ZAF0,F8VYX6,F8VUJ7
Kidney	UGT1A	15794	Ingel15794.RAW (F052998)	Tubulin beta-4B chain OS=Homo sapiens GN=TUBB4B PE=1 SV=1	P68371	CP13_3_HomoSapiens_9606_20130509.fasta	49 830,7	100,0 %	22	28	30	0,210%	60,7%	IREEYPDRIMNTFSVVPSPK	K	V	99,7 %	3,10	0	0	1	0	2	2 378,2174			70 896,5	155	174	Empty	true	P07437,Q6LC01,F8VW92,Q5JP53,B4DY90,B7ZAF0,F8VYX6,F8VUJ7
Kidney	UGT1A	15794	Ingel15794.RAW (F052998)	Tubulin beta-4B chain OS=Homo sapiens GN=TUBB4B PE=1 SV=1	P68371	CP13_3_HomoSapiens_9606_20130509.fasta	49 830,7	100,0 %	22	28	30	0,210%	60,7%	ISEQFTAMFR	R	R	99,7 %	1,85	0	1	0	0	2	1 229,5983			40 289,1	381	390	Empty	true	P07437,Q6LC01,Q9BVA1,F8VW92,Q5JP53,Q13885,B4DY90,B7ZAF0,F8VYX6,F8VUJ7
Kidney	UGT1A	15794	Ingel15794.RAW (F052998)	Tubulin beta-4B chain OS=Homo sapiens GN=TUBB4B PE=1 SV=1	P68371	CP13_3_HomoSapiens_9606_20130509.fasta	49 830,7	100,0 %	22	28	30	0,210%	60,7%	KLAVNMVPFPR	R	L	99,7 %	4,00	0	1	0	0	2	1 271,7293			40 667,9	252	262	Empty	true	P07437,Q6LC01,Q9BVA1,F8VW92,Q5JP53,Q13885,B4DY90,B7ZAF0,F8VYX6,F8VUJ7
Kidney	UGT1A	15794	Ingel15794.RAW (F052998)	Tubulin beta-4B chain OS=Homo sapiens GN=TUBB4B PE=1 SV=1	P68371	CP13_3_HomoSapiens_9606_20130509.fasta	49 830,7	100,0 %	22	28	30	0,210%	60,7%	LAVNMVPFPR	K	L	99,7 %	6,96	0	2	0	0	2	1 143,6343			212917	253	262	Empty	true	P07437,Q6LC01,Q9BVA1,F8VW92,Q5JP53,Q13885,B4DY90,B7ZAF0,F8VYX6,F8VUJ7
Kidney	UGT1A	15794	Ingel15794.RAW (F052998)	Tubulin beta-4B chain OS=Homo sapiens GN=TUBB4B PE=1 SV=1	P68371	CP13_3_HomoSapiens_9606_20130509.fasta	49 830,7	100,0 %	22	28	30	0,210%	60,7%	LHFFMPGFAPLTSR	R	G	99,7 %	2,37	0	1	0	0	2	1 636,8306			4 427,59	263	276	Empty	true	P07437,Q6LC01,Q9BVA1,F8VW92,Q5JP53,Q13885,B4DY90,B7ZAF0,F8VYX6,F8VUJ7
Kidney	UGT1A	15794	Ingel15794.RAW (F052998)	Tubulin beta-4B chain OS=Homo sapiens GN=TUBB4B PE=1 SV=1	P68371	CP13_3_HomoSapiens_9606_20130509.fasta	49 830,7	100,0 %	22	28	30	0,210%	60,7%	MSATFIGNSTAIQELFK	K	R	99,7 %	3,08	0	1	0	0	2	1 857,9416			28 147,5	363	379	Empty	true	Q9BVA1,Q13885
Kidney	UGT1A	15794	Ingel15794.RAW (F052998)	Tubulin beta-4B chain OS=Homo sapiens GN=TUBB4B PE=1 SV=1	P68371	CP13_3_HomoSapiens_9606_20130509.fasta	49 830,7	100,0 %	22	28	30	0,210%	60,7%	MSATFIGNSTAIQELFKR	K	I	99,7 %	4,39	0	0	1	0	2	2 015,0268			374706	363	380	Empty	true	Q9BVA1,Q13885
Kidney	UGT1A	15794	Ingel15794.RAW (F052998)	Tubulin beta-4B chain OS=Homo sapiens GN=TUBB4B PE=1 SV=1	P68371	CP13_3_HomoSapiens_9606_20130509.fasta	49 830,7	100,0 %	22	28	30	0,210%	60,7%	MSMKEVDEQMLNVQNK	R	N	99,7 %	7,14	0	1	1	0	2	1 923,8974			275337	321	336	Empty	true	P07437,Q6LC01,Q9BVA1,F8VW92,Q5JP53,Q13885,B4DY90,B7ZAF0,F8VYX6,F8VUJ7
Kidney	UGT1A	15794	Ingel15794.RAW (F052998)	Tubulin beta-4B chain OS=Homo sapiens GN=TUBB4B PE=1 SV=1	P68371	CP13_3_HomoSapiens_9606_20130509.fasta	49 830,7	100,0 %	22	28	30	0,210%	60,7%	NSSYFVEWIPNNVK	K	T	99,7 %	5,48	0	1	0	0	2	1 696,8328			144279	337	350	Empty	true	P07437,Q6LC01,Q9BVA1,F8VW92,Q5JP53,Q13885,B4DY90,B7ZAF0,F8VYX6,F8VUJ7
Kidney	UGT1A	15794	Ingel15794.RAW (F052998)	Tubulin beta-4B chain OS=Homo sapiens GN=TUBB4B PE=1 SV=1	P68371	CP13_3_HomoSapiens_9606_20130509.fasta	49 830,7	100,0 %	22	28	30	0,210%	60,7%	SGPFGQIFRPDNFVFGQSGAGNNWAK	R	G	99,7 %	6,64	0	0	1	0	2	2 798,3435			68 463,8	78	103	Empty	true	P07437,Q6LC01,Q9BVA1,F8VW92,Q5JP53,Q13885,B4DY90,B7ZAF0,F8VYX6
Kidney	UGT1A	15794	Ingel15794.RAW (F052998)	Tubulin beta-4B chain OS=Homo sapiens GN=TUBB4B PE=1 SV=1	P68371	CP13_3_HomoSapiens_9606_20130509.fasta	49 830,7	100,0 %	22	28	30	0,210%	60,7%	VSDTVVEPYNATLSVHQLVENTDETYCIDNEALYDICFR	K	T	99,7 %	4,68	0	0	1	0	2	4 479,0645			236968	175	213	Empty	true	P07437,Q6LC01,Q9BVA1,F8VW92,Q5JP53,B4DY90,B7ZAF0,F8VYX6,F8VUJ7
Kidney	UGT1A	15794	Ingel15794.RAW (F052998)	Tubulin beta-4B chain OS=Homo sapiens GN=TUBB4B PE=1 SV=1	P68371	CP13_3_HomoSapiens_9606_20130509.fasta	49 830,7	100,0 %	22	28	30	0,210%	60,7%	YLTVAAVFR	R	G	99,7 %	4,96	0	1	0	0	2	1 039,5934			655846	310	318	Empty	true	P07437,Q6LC01,F8VW92,Q5JP53,B4DY90,B7ZAF0,F8VYX6,F8VUJ7
Kidney	UGT1A	15794	Ingel15794.RAW (F052998)	Tubulin beta chain OS=Homo sapiens GN=TUBB PE=1 SV=2	P07437,Q5JP53	CP13_3_HomoSapiens_9606_20130509.fasta	47 766,5	100,0 %	4	6	6	0,0421%	60,8%	AILVDLEPGTMDSVR	R	S	99,7 %	10,7	0	2	0	0	2	1 615,8362			575662	45	59	Empty	true	Q6LC01,Q9BVA1,F8VW92,Q13885,B4DY90,B7ZAF0,F8VYX6,F8VUJ7
Kidney	UGT1A	15794	Ingel15794.RAW (F052998)	Tubulin beta chain OS=Homo sapiens GN=TUBB PE=1 SV=2	P07437,Q5JP53	CP13_3_HomoSapiens_9606_20130509.fasta	47 766,5	100,0 %	4	6	6	0,0421%	60,8%	EVDEQMLNVQNK	K	N	99,7 %	3,11	0	2	0	0	2	1 462,6844			186424	307	318	Empty	false	Q6LC01,Q9BVA1,F8VW92,Q13885,B4DY90,B7ZAF0,P68371,F8VYX6,F8VUJ7
Kidney	UGT1A	15794	Ingel15794.RAW (F052998)	Tubulin beta chain OS=Homo sapiens GN=TUBB PE=1 SV=2	P07437,Q5JP53	CP13_3_HomoSapiens_9606_20130509.fasta	47 766,5	100,0 %	4	6	6	0,0421%	60,8%	FPGQLNADLR	R	K	99,7 %	1,85	0	1	0	0	2	1 130,5954			28 156,8	224	233	Empty	false	Q6LC01,Q9BVA1,F8VW92,G3V2A3,Q13885,B4DY90,B7ZAF0,P68371,F8VYX6,F8VUJ7
Kidney	UGT1A	15794	Ingel15794.RAW (F052998)	Tubulin beta chain OS=Homo sapiens GN=TUBB PE=1 SV=2	P07437,Q5JP53	CP13_3_HomoSapiens_9606_20130509.fasta	47 766,5	100,0 %	4	6	6	0,0421%	60,8%	FWEVISDEHGIDPTGTYHGDSDLQLDR	M	I	99,7 %	4,64	0	0	1	0	2	3 102,4080			83 537,8	2	28	Empty	true
Kidney	UGT1A	15794	Ingel15794.RAW (F052998)	Tubulin beta chain OS=Homo sapiens GN=TUBB PE=1 SV=2	P07437,Q5JP53	CP13_3_HomoSapiens_9606_20130509.fasta	47 766,5	100,0 %	4	6	6	0,0421%	60,8%	GHYTEGAELVDSVLDVVR	K	K	99,7 %	13,4	0	1	1	0	2	1 958,9819			30 719,0	86	103	Empty	false	Q6LC01,Q9BVA1,F8VW92,G3V2A3,Q13885,B7ZAF0,P68371,F8VYX6
Kidney	UGT1A	15794	Ingel15794.RAW (F052998)	Tubulin beta chain OS=Homo sapiens GN=TUBB PE=1 SV=2	P07437,Q5JP53	CP13_3_HomoSapiens_9606_20130509.fasta	47 766,5	100,0 %	4	6	6	0,0421%	60,8%	GHYTEGAELVDSVLDVVRKEAESCDCL	K	Q	99,7 %	3,70	0	0	1	0	1	2 937,3607			19 279,2	86	112	Empty	false	P68371
Kidney	UGT1A	15794	Ingel15794.RAW (F052998)	Tubulin beta chain OS=Homo sapiens GN=TUBB PE=1 SV=2	P07437,Q5JP53	CP13_3_HomoSapiens_9606_20130509.fasta	47 766,5	100,0 %	4	6	6	0,0421%	60,8%	GRMSMKEVDEQMLNVQNK	R	N	99,7 %	1,51	0	0	1	0	2	2 169,0099			139315	301	318	Empty	false	Q6LC01,Q9BVA1,F8VW92,Q13885,B4DY90,B7ZAF0,P68371,F8VYX6,F8VUJ7
Kidney	UGT1A	15794	Ingel15794.RAW (F052998)	Tubulin beta chain OS=Homo sapiens GN=TUBB PE=1 SV=2	P07437,Q5JP53	CP13_3_HomoSapiens_9606_20130509.fasta	47 766,5	100,0 %	4	6	6	0,0421%	60,8%	IMNTFSVVPSPK	R	V	99,7 %	4,70	0	3	0	0	2	1 319,7028			627508	145	156	Empty	false	Q6LC01,F8VW92,G3V2A3,B4DY90,B7ZAF0,P68371,F8VYX6,F8VUJ7
Kidney	UGT1A	15794	Ingel15794.RAW (F052998)	Tubulin beta chain OS=Homo sapiens GN=TUBB PE=1 SV=2	P07437,Q5JP53	CP13_3_HomoSapiens_9606_20130509.fasta	47 766,5	100,0 %	4	6	6	0,0421%	60,8%	IREEYPDR	K	I	99,4 %	1,54	0	1	0	0	2	1 077,5324			6 369,13	137	144	Empty	false	Q6LC01,Q9BVA1,F8VW92,Q13885,B4DY90,B7ZAF0,P68371,F8VYX6,F8VUJ7
Kidney	UGT1A	15794	Ingel15794.RAW (F052998)	Tubulin beta chain OS=Homo sapiens GN=TUBB PE=1 SV=2	P07437,Q5JP53	CP13_3_HomoSapiens_9606_20130509.fasta	47 766,5	100,0 %	4	6	6	0,0421%	60,8%	IREEYPDRIMNTFSVVPSPK	K	V	99,7 %	3,10	0	0	1	0	2	2 378,2174			70 896,5	137	156	Empty	false	Q6LC01,F8VW92,B4DY90,B7ZAF0,P68371,F8VYX6,F8VUJ7
Kidney	UGT1A	15794	Ingel15794.RAW (F052998)	Tubulin beta chain OS=Homo sapiens GN=TUBB PE=1 SV=2	P07437,Q5JP53	CP13_3_HomoSapiens_9606_20130509.fasta	47 766,5	100,0 %	4	6	6	0,0421%	60,8%	ISEQFTAMFR	R	R	99,7 %	1,85	0	1	0	0	2	1 229,5983			40 289,1	363	372	Empty	false	Q6LC01,Q9BVA1,F8VW92,Q13885,B4DY90,B7ZAF0,P68371,F8VYX6,F8VUJ7
Kidney	UGT1A	15794	Ingel15794.RAW (F052998)	Tubulin beta chain OS=Homo sapiens GN=TUBB PE=1 SV=2	P07437,Q5JP53	CP13_3_HomoSapiens_9606_20130509.fasta	47 766,5	100,0 %	4	6	6	0,0421%	60,8%	ISVYYNEATGGK	R	Y	99,7 %	3,74	0	1	0	0	2	1 301,6372			299719	29	40	Empty	true	Q6LC01,F8VW92,B4DY90,B7ZAF0,F8VYX6,F8VUJ7
Kidney	UGT1A	15794	Ingel15794.RAW (F052998)	Tubulin beta chain OS=Homo sapiens GN=TUBB PE=1 SV=2	P07437,Q5JP53	CP13_3_HomoSapiens_9606_20130509.fasta	47 766,5	100,0 %	4	6	6	0,0421%	60,8%	KLAVNMVPFPR	R	L	99,7 %	4,00	0	1	0	0	2	1 271,7293			40 667,9	234	244	Empty	false	Q6LC01,Q9BVA1,F8VW92,Q13885,B4DY90,B7ZAF0,P68371,F8VYX6,F8VUJ7
Kidney	UGT1A	15794	Ingel15794.RAW (F052998)	Tubulin beta chain OS=Homo sapiens GN=TUBB PE=1 SV=2	P07437,Q5JP53	CP13_3_HomoSapiens_9606_20130509.fasta	47 766,5	100,0 %	4	6	6	0,0421%	60,8%	LAVNMVPFPR	K	L	99,7 %	6,96	0	2	0	0	2	1 143,6343			212917	235	244	Empty	false	Q6LC01,Q9BVA1,F8VW92,Q13885,B4DY90,B7ZAF0,P68371,F8VYX6,F8VUJ7
Kidney	UGT1A	15794	Ingel15794.RAW (F052998)	Tubulin beta chain OS=Homo sapiens GN=TUBB PE=1 SV=2	P07437,Q5JP53	CP13_3_HomoSapiens_9606_20130509.fasta	47 766,5	100,0 %	4	6	6	0,0421%	60,8%	LHFFMPGFAPLTSR	R	G	99,7 %	2,37	0	1	0	0	2	1 636,8306			4 427,59	245	258	Empty	false	Q6LC01,Q9BVA1,F8VW92,Q13885,B4DY90,B7ZAF0,P68371,F8VYX6,F8VUJ7
Kidney	UGT1A	15794	Ingel15794.RAW (F052998)	Tubulin beta chain OS=Homo sapiens GN=TUBB PE=1 SV=2	P07437,Q5JP53	CP13_3_HomoSapiens_9606_20130509.fasta	47 766,5	100,0 %	4	6	6	0,0421%	60,8%	MAVTFIGNSTAIQELFKR	K	I	99,7 %	5,28	0	1	1	0	2	2 026,0791			59 047,2	345	362	Empty	true	Q6LC01,F8VW92,B4DY90,B7ZAF0,F8VYX6,F8VUJ7
Kidney	UGT1A	15794	Ingel15794.RAW (F052998)	Tubulin beta chain OS=Homo sapiens GN=TUBB PE=1 SV=2	P07437,Q5JP53	CP13_3_HomoSapiens_9606_20130509.fasta	47 766,5	100,0 %	4	6	6	0,0421%	60,8%	MSMKEVDEQMLNVQNK	R	N	99,7 %	7,14	0	1	1	0	2	1 923,8974			275337	303	318	Empty	false	Q6LC01,Q9BVA1,F8VW92,Q13885,B4DY90,B7ZAF0,P68371,F8VYX6,F8VUJ7
Kidney	UGT1A	15794	Ingel15794.RAW (F052998)	Tubulin beta chain OS=Homo sapiens GN=TUBB PE=1 SV=2	P07437,Q5JP53	CP13_3_HomoSapiens_9606_20130509.fasta	47 766,5	100,0 %	4	6	6	0,0421%	60,8%	NSSYFVEWIPNNVK	K	T	99,7 %	5,48	0	1	0	0	2	1 696,8328			144279	319	332	Empty	false	Q6LC01,Q9BVA1,F8VW92,Q13885,B4DY90,B7ZAF0,P68371,F8VYX6,F8VUJ7
Kidney	UGT1A	15794	Ingel15794.RAW (F052998)	Tubulin beta chain OS=Homo sapiens GN=TUBB PE=1 SV=2	P07437,Q5JP53	CP13_3_HomoSapiens_9606_20130509.fasta	47 766,5	100,0 %	4	6	6	0,0421%	60,8%	SGPFGQIFRPDNFVFGQSGAGNNWAK	R	G	99,7 %	6,64	0	0	1	0	2	2 798,3435			68 463,8	60	85	Empty	false	Q6LC01,Q9BVA1,F8VW92,Q13885,B4DY90,B7ZAF0,P68371,F8VYX6
Kidney	UGT1A	15794	Ingel15794.RAW (F052998)	Tubulin beta chain OS=Homo sapiens GN=TUBB PE=1 SV=2	P07437,Q5JP53	CP13_3_HomoSapiens_9606_20130509.fasta	47 766,5	100,0 %	4	6	6	0,0421%	60,8%	VSDTVVEPYNATLSVHQLVENTDETYCIDNEALYDICFR	K	T	99,7 %	4,68	0	0	1	0	2	4 479,0645			236968	157	195	Empty	false	Q6LC01,Q9BVA1,F8VW92,B4DY90,B7ZAF0,P68371,F8VYX6,F8VUJ7
Kidney	UGT1A	15794	Ingel15794.RAW (F052998)	Tubulin beta chain OS=Homo sapiens GN=TUBB PE=1 SV=2	P07437,Q5JP53	CP13_3_HomoSapiens_9606_20130509.fasta	47 766,5	100,0 %	4	6	6	0,0421%	60,8%	YLTVAAVFR	R	G	99,7 %	4,96	0	1	0	0	2	1 039,5934			655846	292	300	Empty	false	Q6LC01,F8VW92,B4DY90,B7ZAF0,P68371,F8VYX6,F8VUJ7
Kidney	UGT1A	15794	Ingel15794.RAW (F052998)	Tubulin beta chain OS=Homo sapiens GN=TUBB PE=1 SV=2	P07437,Q5JP53	CP13_3_HomoSapiens_9606_20130509.fasta	47 766,5	100,0 %	4	6	6	0,0421%	60,8%	AILVDLEPGTMDSVR	R	S	99,7 %	10,7	0	2	0	0	2	1 615,8362			575662	45	59	Empty	true	Q6LC01,Q9BVA1,F8VW92,Q13885,B4DY90,B7ZAF0,F8VYX6,F8VUJ7
Kidney	UGT1A	15794	Ingel15794.RAW (F052998)	Tubulin beta chain OS=Homo sapiens GN=TUBB PE=1 SV=2	P07437,Q5JP53	CP13_3_HomoSapiens_9606_20130509.fasta	47 766,5	100,0 %	4	6	6	0,0421%	60,8%	EVDEQMLNVQNK	K	N	99,7 %	3,11	0	2	0	0	2	1 462,6844			186424	307	318	Empty	false	Q6LC01,Q9BVA1,F8VW92,Q13885,B4DY90,B7ZAF0,P68371,F8VYX6,F8VUJ7
Kidney	UGT1A	15794	Ingel15794.RAW (F052998)	Tubulin beta chain OS=Homo sapiens GN=TUBB PE=1 SV=2	P07437,Q5JP53	CP13_3_HomoSapiens_9606_20130509.fasta	47 766,5	100,0 %	4	6	6	0,0421%	60,8%	FPGQLNADLR	R	K	99,7 %	1,85	0	1	0	0	2	1 130,5954			28 156,8	224	233	Empty	false	Q6LC01,Q9BVA1,F8VW92,G3V2A3,Q13885,B4DY90,B7ZAF0,P68371,F8VYX6,F8VUJ7
Kidney	UGT1A	15794	Ingel15794.RAW (F052998)	Tubulin beta chain OS=Homo sapiens GN=TUBB PE=1 SV=2	P07437,Q5JP53	CP13_3_HomoSapiens_9606_20130509.fasta	47 766,5	100,0 %	4	6	6	0,0421%	60,8%	FWEVISDEHGIDPTGTYHGDSDLQLDR	M	I	99,7 %	4,64	0	0	1	0	2	3 102,4080			83 537,8	2	28	Empty	true
Kidney	UGT1A	15794	Ingel15794.RAW (F052998)	Tubulin beta chain OS=Homo sapiens GN=TUBB PE=1 SV=2	P07437,Q5JP53	CP13_3_HomoSapiens_9606_20130509.fasta	47 766,5	100,0 %	4	6	6	0,0421%	60,8%	GHYTEGAELVDSVLDVVR	K	K	99,7 %	13,4	0	1	1	0	2	1 958,9819			30 719,0	86	103	Empty	false	Q6LC01,Q9BVA1,F8VW92,G3V2A3,Q13885,B7ZAF0,P68371,F8VYX6
Kidney	UGT1A	15794	Ingel15794.RAW (F052998)	Tubulin beta chain OS=Homo sapiens GN=TUBB PE=1 SV=2	P07437,Q5JP53	CP13_3_HomoSapiens_9606_20130509.fasta	47 766,5	100,0 %	4	6	6	0,0421%	60,8%	GHYTEGAELVDSVLDVVRKEAESCDCL	K	Q	99,7 %	3,70	0	0	1	0	1	2 937,3607			19 279,2	86	112	Empty	false	P68371
Kidney	UGT1A	15794	Ingel15794.RAW (F052998)	Tubulin beta chain OS=Homo sapiens GN=TUBB PE=1 SV=2	P07437,Q5JP53	CP13_3_HomoSapiens_9606_20130509.fasta	47 766,5	100,0 %	4	6	6	0,0421%	60,8%	GRMSMKEVDEQMLNVQNK	R	N	99,7 %	1,51	0	0	1	0	2	2 169,0099			139315	301	318	Empty	false	Q6LC01,Q9BVA1,F8VW92,Q13885,B4DY90,B7ZAF0,P68371,F8VYX6,F8VUJ7
Kidney	UGT1A	15794	Ingel15794.RAW (F052998)	Tubulin beta chain OS=Homo sapiens GN=TUBB PE=1 SV=2	P07437,Q5JP53	CP13_3_HomoSapiens_9606_20130509.fasta	47 766,5	100,0 %	4	6	6	0,0421%	60,8%	IMNTFSVVPSPK	R	V	99,7 %	4,70	0	3	0	0	2	1 319,7028			627508	145	156	Empty	false	Q6LC01,F8VW92,G3V2A3,B4DY90,B7ZAF0,P68371,F8VYX6,F8VUJ7
Kidney	UGT1A	15794	Ingel15794.RAW (F052998)	Tubulin beta chain OS=Homo sapiens GN=TUBB PE=1 SV=2	P07437,Q5JP53	CP13_3_HomoSapiens_9606_20130509.fasta	47 766,5	100,0 %	4	6	6	0,0421%	60,8%	IREEYPDR	K	I	99,4 %	1,54	0	1	0	0	2	1 077,5324			6 369,13	137	144	Empty	false	Q6LC01,Q9BVA1,F8VW92,Q13885,B4DY90,B7ZAF0,P68371,F8VYX6,F8VUJ7
Kidney	UGT1A	15794	Ingel15794.RAW (F052998)	Tubulin beta chain OS=Homo sapiens GN=TUBB PE=1 SV=2	P07437,Q5JP53	CP13_3_HomoSapiens_9606_20130509.fasta	47 766,5	100,0 %	4	6	6	0,0421%	60,8%	IREEYPDRIMNTFSVVPSPK	K	V	99,7 %	3,10	0	0	1	0	2	2 378,2174			70 896,5	137	156	Empty	false	Q6LC01,F8VW92,B4DY90,B7ZAF0,P68371,F8VYX6,F8VUJ7
Kidney	UGT1A	15794	Ingel15794.RAW (F052998)	Tubulin beta chain OS=Homo sapiens GN=TUBB PE=1 SV=2	P07437,Q5JP53	CP13_3_HomoSapiens_9606_20130509.fasta	47 766,5	100,0 %	4	6	6	0,0421%	60,8%	ISEQFTAMFR	R	R	99,7 %	1,85	0	1	0	0	2	1 229,5983			40 289,1	363	372	Empty	false	Q6LC01,Q9BVA1,F8VW92,Q13885,B4DY90,B7ZAF0,P68371,F8VYX6,F8VUJ7
Kidney	UGT1A	15794	Ingel15794.RAW (F052998)	Tubulin beta chain OS=Homo sapiens GN=TUBB PE=1 SV=2	P07437,Q5JP53	CP13_3_HomoSapiens_9606_20130509.fasta	47 766,5	100,0 %	4	6	6	0,0421%	60,8%	ISVYYNEATGGK	R	Y	99,7 %	3,74	0	1	0	0	2	1 301,6372			299719	29	40	Empty	true	Q6LC01,F8VW92,B4DY90,B7ZAF0,F8VYX6,F8VUJ7
Kidney	UGT1A	15794	Ingel15794.RAW (F052998)	Tubulin beta chain OS=Homo sapiens GN=TUBB PE=1 SV=2	P07437,Q5JP53	CP13_3_HomoSapiens_9606_20130509.fasta	47 766,5	100,0 %	4	6	6	0,0421%	60,8%	KLAVNMVPFPR	R	L	99,7 %	4,00	0	1	0	0	2	1 271,7293			40 667,9	234	244	Empty	false	Q6LC01,Q9BVA1,F8VW92,Q13885,B4DY90,B7ZAF0,P68371,F8VYX6,F8VUJ7
Kidney	UGT1A	15794	Ingel15794.RAW (F052998)	Tubulin beta chain OS=Homo sapiens GN=TUBB PE=1 SV=2	P07437,Q5JP53	CP13_3_HomoSapiens_9606_20130509.fasta	47 766,5	100,0 %	4	6	6	0,0421%	60,8%	LAVNMVPFPR	K	L	99,7 %	6,96	0	2	0	0	2	1 143,6343			212917	235	244	Empty	false	Q6LC01,Q9BVA1,F8VW92,Q13885,B4DY90,B7ZAF0,P68371,F8VYX6,F8VUJ7
Kidney	UGT1A	15794	Ingel15794.RAW (F052998)	Tubulin beta chain OS=Homo sapiens GN=TUBB PE=1 SV=2	P07437,Q5JP53	CP13_3_HomoSapiens_9606_20130509.fasta	47 766,5	100,0 %	4	6	6	0,0421%	60,8%	LHFFMPGFAPLTSR	R	G	99,7 %	2,37	0	1	0	0	2	1 636,8306			4 427,59	245	258	Empty	false	Q6LC01,Q9BVA1,F8VW92,Q13885,B4DY90,B7ZAF0,P68371,F8VYX6,F8VUJ7
Kidney	UGT1A	15794	Ingel15794.RAW (F052998)	Tubulin beta chain OS=Homo sapiens GN=TUBB PE=1 SV=2	P07437,Q5JP53	CP13_3_HomoSapiens_9606_20130509.fasta	47 766,5	100,0 %	4	6	6	0,0421%	60,8%	MAVTFIGNSTAIQELFKR	K	I	99,7 %	5,28	0	1	1	0	2	2 026,0791			59 047,2	345	362	Empty	true	Q6LC01,F8VW92,B4DY90,B7ZAF0,F8VYX6,F8VUJ7
Kidney	UGT1A	15794	Ingel15794.RAW (F052998)	Tubulin beta chain OS=Homo sapiens GN=TUBB PE=1 SV=2	P07437,Q5JP53	CP13_3_HomoSapiens_9606_20130509.fasta	47 766,5	100,0 %	4	6	6	0,0421%	60,8%	MSMKEVDEQMLNVQNK	R	N	99,7 %	7,14	0	1	1	0	2	1 923,8974			275337	303	318	Empty	false	Q6LC01,Q9BVA1,F8VW92,Q13885,B4DY90,B7ZAF0,P68371,F8VYX6,F8VUJ7
Kidney	UGT1A	15794	Ingel15794.RAW (F052998)	Tubulin beta chain OS=Homo sapiens GN=TUBB PE=1 SV=2	P07437,Q5JP53	CP13_3_HomoSapiens_9606_20130509.fasta	47 766,5	100,0 %	4	6	6	0,0421%	60,8%	NSSYFVEWIPNNVK	K	T	99,7 %	5,48	0	1	0	0	2	1 696,8328			144279	319	332	Empty	false	Q6LC01,Q9BVA1,F8VW92,Q13885,B4DY90,B7ZAF0,P68371,F8VYX6,F8VUJ7
Kidney	UGT1A	15794	Ingel15794.RAW (F052998)	Tubulin beta chain OS=Homo sapiens GN=TUBB PE=1 SV=2	P07437,Q5JP53	CP13_3_HomoSapiens_9606_20130509.fasta	47 766,5	100,0 %	4	6	6	0,0421%	60,8%	SGPFGQIFRPDNFVFGQSGAGNNWAK	R	G	99,7 %	6,64	0	0	1	0	2	2 798,3435			68 463,8	60	85	Empty	false	Q6LC01,Q9BVA1,F8VW92,Q13885,B4DY90,B7ZAF0,P68371,F8VYX6
Kidney	UGT1A	15794	Ingel15794.RAW (F052998)	Tubulin beta chain OS=Homo sapiens GN=TUBB PE=1 SV=2	P07437,Q5JP53	CP13_3_HomoSapiens_9606_20130509.fasta	47 766,5	100,0 %	4	6	6	0,0421%	60,8%	VSDTVVEPYNATLSVHQLVENTDETYCIDNEALYDICFR	K	T	99,7 %	4,68	0	0	1	0	2	4 479,0645			236968	157	195	Empty	false	Q6LC01,Q9BVA1,F8VW92,B4DY90,B7ZAF0,P68371,F8VYX6,F8VUJ7
Kidney	UGT1A	15794	Ingel15794.RAW (F052998)	Tubulin beta chain OS=Homo sapiens GN=TUBB PE=1 SV=2	P07437,Q5JP53	CP13_3_HomoSapiens_9606_20130509.fasta	47 766,5	100,0 %	4	6	6	0,0421%	60,8%	YLTVAAVFR	R	G	99,7 %	4,96	0	1	0	0	2	1 039,5934			655846	292	300	Empty	false	Q6LC01,F8VW92,B4DY90,B7ZAF0,P68371,F8VYX6,F8VUJ7
Kidney	UGT1A	15794	Ingel15794.RAW (F052998)	Serine/arginine-rich splicing factor 3 OS=Homo sapiens GN=SRSF3 PE=1 SV=1	B4E241,P84103	CP13_3_HomoSapiens_9606_20130509.fasta	19 330,0	100,0 %	4	4	4	0,0280%	35,4%	AFGYYGPLR	R	S	99,7 %	3,43	0	1	0	0	2	1 043,5309			54 277,0	29	37	Empty	true
Kidney	UGT1A	15794	Ingel15794.RAW (F052998)	Serine/arginine-rich splicing factor 3 OS=Homo sapiens GN=SRSF3 PE=1 SV=1	B4E241,P84103	CP13_3_HomoSapiens_9606_20130509.fasta	19 330,0	100,0 %	4	4	4	0,0280%	35,4%	NPPGFAFVEFEDPRDAADAVR	R	E	99,7 %	3,11	0	0	1	0	2	2 320,0994			115865	44	64	Empty	true
Kidney	UGT1A	15794	Ingel15794.RAW (F052998)	Serine/arginine-rich splicing factor 3 OS=Homo sapiens GN=SRSF3 PE=1 SV=1	B4E241,P84103	CP13_3_HomoSapiens_9606_20130509.fasta	19 330,0	100,0 %	4	4	4	0,0280%	35,4%	VRVELSNGEKR	R	S	98,0 %	1,11	0	0	1	0	2	1 286,7175			6 806,23	76	86	Empty	true
Kidney	UGT1A	15794	Ingel15794.RAW (F052998)	Serine/arginine-rich splicing factor 3 OS=Homo sapiens GN=SRSF3 PE=1 SV=1	B4E241,P84103	CP13_3_HomoSapiens_9606_20130509.fasta	19 330,0	100,0 %	4	4	4	0,0280%	35,4%	VYVGNLGNNGNKTELER	K	A	99,7 %	3,02	0	0	1	0	2	1 876,9512			37 592,1	12	28	Empty	true
Kidney	UGT1A	15794	Ingel15794.RAW (F052998)	40S ribosomal protein S14 OS=Homo sapiens GN=RPS14 PE=1 SV=3	E5RH77,H0YB22,P62263	CP13_3_HomoSapiens_9606_20130509.fasta	16 272,9	100,0 %	2	2	2	0,0140%	7,95%	TPGPGAQSALR	K	A	99,7 %	1,89	0	1	0	0	2	1 054,5641			6 425,98	107	117	Empty	true
Kidney	UGT1A	15794	Ingel15794.RAW (F052998)	40S ribosomal protein S14 OS=Homo sapiens GN=RPS14 PE=1 SV=3	E5RH77,H0YB22,P62263	CP13_3_HomoSapiens_9606_20130509.fasta	16 272,9	100,0 %	2	2	2	0,0140%	7,95%	TPGPGAQSALRA	K	L	98,8 %	2,07	0	1	0	0	1	1 125,6012			7 757,58	107	118	Empty	true
Kidney	UGT1A	15794	Ingel15794.RAW (F052998)	40S ribosomal protein S14 OS=Homo sapiens GN=RPS14 PE=1 SV=3	E5RH77,H0YB22,P62263	CP13_3_HomoSapiens_9606_20130509.fasta	16 272,9	100,0 %	2	2	2	0,0140%	7,95%	TPGPGAQSALR	K	A	99,7 %	1,89	0	1	0	0	2	1 054,5641			6 425,98	107	117	Empty	true
Kidney	UGT1A	15794	Ingel15794.RAW (F052998)	40S ribosomal protein S14 OS=Homo sapiens GN=RPS14 PE=1 SV=3	E5RH77,H0YB22,P62263	CP13_3_HomoSapiens_9606_20130509.fasta	16 272,9	100,0 %	2	2	2	0,0140%	7,95%	TPGPGAQSALRA	K	L	98,8 %	2,07	0	1	0	0	1	1 125,6012			7 757,58	107	118	Empty	true
Kidney	UGT1A	15794	Ingel15794.RAW (F052998)	Hemoglobin subunit alpha OS=Homo sapiens GN=HBA1 PE=1 SV=2	E9M4D4,I1VZV6,P69905,Q4ZGM8,Q9BX83	CP13_3_HomoSapiens_9606_20130509.fasta,UR13_3_HomoSapiens_9606_20130403.fasta	10 710,2	100,0 %	2	2	2	0,0140%	18,3%	VGAHAGEYGAEALER	K	M	99,7 %	11,5	0	1	0	0	2	1 529,7343			211072	18	32	Empty	true
Kidney	UGT1A	15794	Ingel15794.RAW (F052998)	Hemoglobin subunit alpha OS=Homo sapiens GN=HBA1 PE=1 SV=2	E9M4D4,I1VZV6,P69905,Q4ZGM8,Q9BX83	CP13_3_HomoSapiens_9606_20130509.fasta,UR13_3_HomoSapiens_9606_20130403.fasta	10 710,2	100,0 %	2	2	2	0,0140%	18,3%	VLSPADKTNVK	M	A	99,7 %	1,96	0	1	0	0	1	1 171,6682			22 747,2	2	12	Empty	true
Kidney	UGT1A	15794	Ingel15794.RAW (F052998)	Hemoglobin subunit alpha OS=Homo sapiens GN=HBA1 PE=1 SV=2	E9M4D4,I1VZV6,P69905,Q4ZGM8,Q9BX83	CP13_3_HomoSapiens_9606_20130509.fasta,UR13_3_HomoSapiens_9606_20130403.fasta	10 710,2	100,0 %	2	2	2	0,0140%	18,3%	VGAHAGEYGAEALER	K	M	99,7 %	11,5	0	1	0	0	2	1 529,7343			211072	18	32	Empty	true
Kidney	UGT1A	15794	Ingel15794.RAW (F052998)	Hemoglobin subunit alpha OS=Homo sapiens GN=HBA1 PE=1 SV=2	E9M4D4,I1VZV6,P69905,Q4ZGM8,Q9BX83	CP13_3_HomoSapiens_9606_20130509.fasta,UR13_3_HomoSapiens_9606_20130403.fasta	10 710,2	100,0 %	2	2	2	0,0140%	18,3%	VLSPADKTNVK	M	A	99,7 %	1,96	0	1	0	0	1	1 171,6682			22 747,2	2	12	Empty	true
Kidney	UGT1A	15794	Ingel15794.RAW (F052998)	Hemoglobin subunit alpha OS=Homo sapiens GN=HBA1 PE=1 SV=2	E9M4D4,I1VZV6,P69905,Q4ZGM8,Q9BX83	CP13_3_HomoSapiens_9606_20130509.fasta,UR13_3_HomoSapiens_9606_20130403.fasta	10 710,2	100,0 %	2	2	2	0,0140%	18,3%	VGAHAGEYGAEALER	K	M	99,7 %	11,5	0	1	0	0	2	1 529,7343			211072	18	32	Empty	true
Kidney	UGT1A	15794	Ingel15794.RAW (F052998)	Hemoglobin subunit alpha OS=Homo sapiens GN=HBA1 PE=1 SV=2	E9M4D4,I1VZV6,P69905,Q4ZGM8,Q9BX83	CP13_3_HomoSapiens_9606_20130509.fasta,UR13_3_HomoSapiens_9606_20130403.fasta	10 710,2	100,0 %	2	2	2	0,0140%	18,3%	VLSPADKTNVK	M	A	99,7 %	1,96	0	1	0	0	1	1 171,6682			22 747,2	2	12	Empty	true
Kidney	UGT1A	15794	Ingel15794.RAW (F052998)	Hemoglobin subunit alpha OS=Homo sapiens GN=HBA1 PE=1 SV=2	E9M4D4,I1VZV6,P69905,Q4ZGM8,Q9BX83	CP13_3_HomoSapiens_9606_20130509.fasta,UR13_3_HomoSapiens_9606_20130403.fasta	10 710,2	100,0 %	2	2	2	0,0140%	18,3%	VGAHAGEYGAEALER	K	M	99,7 %	11,5	0	1	0	0	2	1 529,7343			211072	18	32	Empty	true
Kidney	UGT1A	15794	Ingel15794.RAW (F052998)	Hemoglobin subunit alpha OS=Homo sapiens GN=HBA1 PE=1 SV=2	E9M4D4,I1VZV6,P69905,Q4ZGM8,Q9BX83	CP13_3_HomoSapiens_9606_20130509.fasta,UR13_3_HomoSapiens_9606_20130403.fasta	10 710,2	100,0 %	2	2	2	0,0140%	18,3%	VLSPADKTNVK	M	A	99,7 %	1,96	0	1	0	0	1	1 171,6682			22 747,2	2	12	Empty	true
Kidney	UGT1A	15794	Ingel15794.RAW (F052998)	Hemoglobin subunit alpha OS=Homo sapiens GN=HBA1 PE=1 SV=2	E9M4D4,I1VZV6,P69905,Q4ZGM8,Q9BX83	CP13_3_HomoSapiens_9606_20130509.fasta,UR13_3_HomoSapiens_9606_20130403.fasta	10 710,2	100,0 %	2	2	2	0,0140%	18,3%	VGAHAGEYGAEALER	K	M	99,7 %	11,5	0	1	0	0	2	1 529,7343			211072	18	32	Empty	true
Kidney	UGT1A	15794	Ingel15794.RAW (F052998)	Hemoglobin subunit alpha OS=Homo sapiens GN=HBA1 PE=1 SV=2	E9M4D4,I1VZV6,P69905,Q4ZGM8,Q9BX83	CP13_3_HomoSapiens_9606_20130509.fasta,UR13_3_HomoSapiens_9606_20130403.fasta	10 710,2	100,0 %	2	2	2	0,0140%	18,3%	VLSPADKTNVK	M	A	99,7 %	1,96	0	1	0	0	1	1 171,6682			22 747,2	2	12	Empty	true
Kidney	UGT1A	15794	Ingel15794.RAW (F052998)	Tubulin beta-2B chain OS=Homo sapiens GN=TUBB2B PE=1 SV=1	Q9BVA1	CP13_3_HomoSapiens_9606_20130509.fasta	49 953,1	100,0 %	2	3	3	0,0210%	55,1%	AILVDLEPGTMDSVR	R	S	99,7 %	10,7	0	2	0	0	2	1 615,8362			575662	63	77	Empty	false	P07437,Q6LC01,F8VW92,Q5JP53,Q13885,B4DY90,B7ZAF0,F8VYX6,F8VUJ7
Kidney	UGT1A	15794	Ingel15794.RAW (F052998)	Tubulin beta-2B chain OS=Homo sapiens GN=TUBB2B PE=1 SV=1	Q9BVA1	CP13_3_HomoSapiens_9606_20130509.fasta	49 953,1	100,0 %	2	3	3	0,0210%	55,1%	ESESCDCLQGFQLTHSLGGGTGSGMGTLLISK	K	I	99,7 %	5,68	0	0	2	0	2	3 195,4761			319535	123	154	Empty	true	Q13885
Kidney	UGT1A	15794	Ingel15794.RAW (F052998)	Tubulin beta-2B chain OS=Homo sapiens GN=TUBB2B PE=1 SV=1	Q9BVA1	CP13_3_HomoSapiens_9606_20130509.fasta	49 953,1	100,0 %	2	3	3	0,0210%	55,1%	EVDEQMLNVQNK	K	N	99,7 %	3,11	0	2	0	0	2	1 462,6844			186424	325	336	Empty	false	P07437,Q6LC01,F8VW92,Q5JP53,Q13885,B4DY90,B7ZAF0,P68371,F8VYX6,F8VUJ7
Kidney	UGT1A	15794	Ingel15794.RAW (F052998)	Tubulin beta-2B chain OS=Homo sapiens GN=TUBB2B PE=1 SV=1	Q9BVA1	CP13_3_HomoSapiens_9606_20130509.fasta	49 953,1	100,0 %	2	3	3	0,0210%	55,1%	FPGQLNADLR	R	K	99,7 %	1,85	0	1	0	0	2	1 130,5954			28 156,8	242	251	Empty	false	P07437,Q6LC01,F8VW92,Q5JP53,G3V2A3,Q13885,B4DY90,B7ZAF0,P68371,F8VYX6,F8VUJ7
Kidney	UGT1A	15794	Ingel15794.RAW (F052998)	Tubulin beta-2B chain OS=Homo sapiens GN=TUBB2B PE=1 SV=1	Q9BVA1	CP13_3_HomoSapiens_9606_20130509.fasta	49 953,1	100,0 %	2	3	3	0,0210%	55,1%	GHYTEGAELVDSVLDVVR	K	K	99,7 %	13,4	0	1	1	0	2	1 958,9819			30 719,0	104	121	Empty	false	P07437,Q6LC01,F8VW92,Q5JP53,G3V2A3,Q13885,B7ZAF0,P68371,F8VYX6
Kidney	UGT1A	15794	Ingel15794.RAW (F052998)	Tubulin beta-2B chain OS=Homo sapiens GN=TUBB2B PE=1 SV=1	Q9BVA1	CP13_3_HomoSapiens_9606_20130509.fasta	49 953,1	100,0 %	2	3	3	0,0210%	55,1%	GRMSMKEVDEQMLNVQNK	R	N	99,7 %	1,51	0	0	1	0	2	2 169,0099			139315	319	336	Empty	false	P07437,Q6LC01,F8VW92,Q5JP53,Q13885,B4DY90,B7ZAF0,P68371,F8VYX6,F8VUJ7
Kidney	UGT1A	15794	Ingel15794.RAW (F052998)	Tubulin beta-2B chain OS=Homo sapiens GN=TUBB2B PE=1 SV=1	Q9BVA1	CP13_3_HomoSapiens_9606_20130509.fasta	49 953,1	100,0 %	2	3	3	0,0210%	55,1%	IMNTFSVMPSPK	R	V	99,7 %	3,72	0	1	0	0	2	1 351,6749			21 607,2	163	174	Empty	true	Q13885
Kidney	UGT1A	15794	Ingel15794.RAW (F052998)	Tubulin beta-2B chain OS=Homo sapiens GN=TUBB2B PE=1 SV=1	Q9BVA1	CP13_3_HomoSapiens_9606_20130509.fasta	49 953,1	100,0 %	2	3	3	0,0210%	55,1%	IREEYPDR	K	I	99,4 %	1,54	0	1	0	0	2	1 077,5324			6 369,13	155	162	Empty	false	P07437,Q6LC01,F8VW92,Q5JP53,Q13885,B4DY90,B7ZAF0,P68371,F8VYX6,F8VUJ7
Kidney	UGT1A	15794	Ingel15794.RAW (F052998)	Tubulin beta-2B chain OS=Homo sapiens GN=TUBB2B PE=1 SV=1	Q9BVA1	CP13_3_HomoSapiens_9606_20130509.fasta	49 953,1	100,0 %	2	3	3	0,0210%	55,1%	ISEQFTAMFR	R	R	99,7 %	1,85	0	1	0	0	2	1 229,5983			40 289,1	381	390	Empty	false	P07437,Q6LC01,F8VW92,Q5JP53,Q13885,B4DY90,B7ZAF0,P68371,F8VYX6,F8VUJ7
Kidney	UGT1A	15794	Ingel15794.RAW (F052998)	Tubulin beta-2B chain OS=Homo sapiens GN=TUBB2B PE=1 SV=1	Q9BVA1	CP13_3_HomoSapiens_9606_20130509.fasta	49 953,1	100,0 %	2	3	3	0,0210%	55,1%	KLAVNMVPFPR	R	L	99,7 %	4,00	0	1	0	0	2	1 271,7293			40 667,9	252	262	Empty	false	P07437,Q6LC01,F8VW92,Q5JP53,Q13885,B4DY90,B7ZAF0,P68371,F8VYX6,F8VUJ7
Kidney	UGT1A	15794	Ingel15794.RAW (F052998)	Tubulin beta-2B chain OS=Homo sapiens GN=TUBB2B PE=1 SV=1	Q9BVA1	CP13_3_HomoSapiens_9606_20130509.fasta	49 953,1	100,0 %	2	3	3	0,0210%	55,1%	LAVNMVPFPR	K	L	99,7 %	6,96	0	2	0	0	2	1 143,6343			212917	253	262	Empty	false	P07437,Q6LC01,F8VW92,Q5JP53,Q13885,B4DY90,B7ZAF0,P68371,F8VYX6,F8VUJ7
Kidney	UGT1A	15794	Ingel15794.RAW (F052998)	Tubulin beta-2B chain OS=Homo sapiens GN=TUBB2B PE=1 SV=1	Q9BVA1	CP13_3_HomoSapiens_9606_20130509.fasta	49 953,1	100,0 %	2	3	3	0,0210%	55,1%	LHFFMPGFAPLTSR	R	G	99,7 %	2,37	0	1	0	0	2	1 636,8306			4 427,59	263	276	Empty	false	P07437,Q6LC01,F8VW92,Q5JP53,Q13885,B4DY90,B7ZAF0,P68371,F8VYX6,F8VUJ7
Kidney	UGT1A	15794	Ingel15794.RAW (F052998)	Tubulin beta-2B chain OS=Homo sapiens GN=TUBB2B PE=1 SV=1	Q9BVA1	CP13_3_HomoSapiens_9606_20130509.fasta	49 953,1	100,0 %	2	3	3	0,0210%	55,1%	MSATFIGNSTAIQELFK	K	R	99,7 %	3,08	0	1	0	0	2	1 857,9416			28 147,5	363	379	Empty	false	Q13885,P68371
Kidney	UGT1A	15794	Ingel15794.RAW (F052998)	Tubulin beta-2B chain OS=Homo sapiens GN=TUBB2B PE=1 SV=1	Q9BVA1	CP13_3_HomoSapiens_9606_20130509.fasta	49 953,1	100,0 %	2	3	3	0,0210%	55,1%	MSATFIGNSTAIQELFKR	K	I	99,7 %	4,39	0	0	1	0	2	2 015,0268			374706	363	380	Empty	false	Q13885,P68371
Kidney	UGT1A	15794	Ingel15794.RAW (F052998)	Tubulin beta-2B chain OS=Homo sapiens GN=TUBB2B PE=1 SV=1	Q9BVA1	CP13_3_HomoSapiens_9606_20130509.fasta	49 953,1	100,0 %	2	3	3	0,0210%	55,1%	MSMKEVDEQMLNVQNK	R	N	99,7 %	7,14	0	1	1	0	2	1 923,8974			275337	321	336	Empty	false	P07437,Q6LC01,F8VW92,Q5JP53,Q13885,B4DY90,B7ZAF0,P68371,F8VYX6,F8VUJ7
Kidney	UGT1A	15794	Ingel15794.RAW (F052998)	Tubulin beta-2B chain OS=Homo sapiens GN=TUBB2B PE=1 SV=1	Q9BVA1	CP13_3_HomoSapiens_9606_20130509.fasta	49 953,1	100,0 %	2	3	3	0,0210%	55,1%	NSSYFVEWIPNNVK	K	T	99,7 %	5,48	0	1	0	0	2	1 696,8328			144279	337	350	Empty	false	P07437,Q6LC01,F8VW92,Q5JP53,Q13885,B4DY90,B7ZAF0,P68371,F8VYX6,F8VUJ7
Kidney	UGT1A	15794	Ingel15794.RAW (F052998)	Tubulin beta-2B chain OS=Homo sapiens GN=TUBB2B PE=1 SV=1	Q9BVA1	CP13_3_HomoSapiens_9606_20130509.fasta	49 953,1	100,0 %	2	3	3	0,0210%	55,1%	SGPFGQIFRPDNFVFGQSGAGNNWAK	R	G	99,7 %	6,64	0	0	1	0	2	2 798,3435			68 463,8	78	103	Empty	false	P07437,Q6LC01,F8VW92,Q5JP53,Q13885,B4DY90,B7ZAF0,P68371,F8VYX6
Kidney	UGT1A	15794	Ingel15794.RAW (F052998)	Tubulin beta-2B chain OS=Homo sapiens GN=TUBB2B PE=1 SV=1	Q9BVA1	CP13_3_HomoSapiens_9606_20130509.fasta	49 953,1	100,0 %	2	3	3	0,0210%	55,1%	VSDTVVEPYNATLSVHQLVENTDETYCIDNEALYDICFR	K	T	99,7 %	4,68	0	0	1	0	2	4 479,0645			236968	175	213	Empty	false	P07437,Q6LC01,F8VW92,Q5JP53,B4DY90,B7ZAF0,P68371,F8VYX6,F8VUJ7
Kidney	UGT1A	15794	Ingel15794.RAW (F052998)	Fructose-bisphosphate aldolase B OS=Homo sapiens GN=ALDOB PE=1 SV=2	P05062	CP13_3_HomoSapiens_9606_20130509.fasta	39 473,3	100,0 %	3	3	3	0,0210%	11,3%	AANKEATQEAFMKR	K	A	99,7 %	1,28	0	0	1	0	2	1 594,8006			16 237,4	318	331	Empty	true
Kidney	UGT1A	15794	Ingel15794.RAW (F052998)	Fructose-bisphosphate aldolase B OS=Homo sapiens GN=ALDOB PE=1 SV=2	P05062	CP13_3_HomoSapiens_9606_20130509.fasta	39 473,3	100,0 %	3	3	3	0,0210%	11,3%	ALQASALAAWGGK	R	A	99,7 %	6,01	0	1	0	0	2	1 243,6794			8 887,33	305	317	Empty	true	A8K430
Kidney	UGT1A	15794	Ingel15794.RAW (F052998)	Fructose-bisphosphate aldolase B OS=Homo sapiens GN=ALDOB PE=1 SV=2	P05062	CP13_3_HomoSapiens_9606_20130509.fasta	39 473,3	100,0 %	3	3	3	0,0210%	11,3%	ELSEIAQSIVANGK	K	G	99,7 %	8,46	0	1	0	0	2	1 458,7799			17 604,0	15	28	Empty	true	A8K430
Kidney	UGT1A	15794	Ingel15794.RAW (F052998)	ATP-dependent RNA helicase DDX1 OS=Homo sapiens GN=DDX1 PE=1 SV=2	B4DP70,B4DPN6,F1T0B3,Q92499	CP13_3_HomoSapiens_9606_20130509.fasta,UR13_3_HomoSapiens_9606_20130403.fasta	82 433,2	100,0 %	3	4	4	0,0280%	8,11%	DQLSVLENGVDIVVGTPGRLDDLVSTGK	R	L	99,7 %	3,89	0	0	1	0	2	2 896,5267			5 476,77	331	358	Empty	true
Kidney	UGT1A	15794	Ingel15794.RAW (F052998)	ATP-dependent RNA helicase DDX1 OS=Homo sapiens GN=DDX1 PE=1 SV=2	B4DP70,B4DPN6,F1T0B3,Q92499	CP13_3_HomoSapiens_9606_20130509.fasta,UR13_3_HomoSapiens_9606_20130403.fasta	82 433,2	100,0 %	3	4	4	0,0280%	8,11%	ELLIIGGVAAR	R	D	99,7 %	1,77	0	1	0	0	2	1 111,6835			13 570,1	320	330	Empty	true
Kidney	UGT1A	15794	Ingel15794.RAW (F052998)	ATP-dependent RNA helicase DDX1 OS=Homo sapiens GN=DDX1 PE=1 SV=2	B4DP70,B4DPN6,F1T0B3,Q92499	CP13_3_HomoSapiens_9606_20130509.fasta,UR13_3_HomoSapiens_9606_20130403.fasta	82 433,2	100,0 %	3	4	4	0,0280%	8,11%	FLVLDEADGLLSQGYSDFINR	R	M	99,7 %	7,15	0	1	1	0	2	2 372,1771			16 166,9	366	386	Empty	true
Kidney	UGT1A	15794	Ingel15794.RAW (F052998)	ATP-dependent RNA helicase DDX1 OS=Homo sapiens GN=DDX1 PE=1 SV=2	B4DP70,B4DPN6,F1T0B3,Q92499	CP13_3_HomoSapiens_9606_20130509.fasta,UR13_3_HomoSapiens_9606_20130403.fasta	82 433,2	100,0 %	3	4	4	0,0280%	8,11%	DQLSVLENGVDIVVGTPGRLDDLVSTGK	R	L	99,7 %	3,89	0	0	1	0	2	2 896,5267			5 476,77	331	358	Empty	true
Kidney	UGT1A	15794	Ingel15794.RAW (F052998)	ATP-dependent RNA helicase DDX1 OS=Homo sapiens GN=DDX1 PE=1 SV=2	B4DP70,B4DPN6,F1T0B3,Q92499	CP13_3_HomoSapiens_9606_20130509.fasta,UR13_3_HomoSapiens_9606_20130403.fasta	82 433,2	100,0 %	3	4	4	0,0280%	8,11%	ELLIIGGVAAR	R	D	99,7 %	1,77	0	1	0	0	2	1 111,6835			13 570,1	320	330	Empty	true
Kidney	UGT1A	15794	Ingel15794.RAW (F052998)	ATP-dependent RNA helicase DDX1 OS=Homo sapiens GN=DDX1 PE=1 SV=2	B4DP70,B4DPN6,F1T0B3,Q92499	CP13_3_HomoSapiens_9606_20130509.fasta,UR13_3_HomoSapiens_9606_20130403.fasta	82 433,2	100,0 %	3	4	4	0,0280%	8,11%	FLVLDEADGLLSQGYSDFINR	R	M	99,7 %	7,15	0	1	1	0	2	2 372,1771			16 166,9	366	386	Empty	true
Kidney	UGT1A	15794	Ingel15794.RAW (F052998)	ATP-dependent RNA helicase DDX1 OS=Homo sapiens GN=DDX1 PE=1 SV=2	B4DP70,B4DPN6,F1T0B3,Q92499	CP13_3_HomoSapiens_9606_20130509.fasta,UR13_3_HomoSapiens_9606_20130403.fasta	82 433,2	100,0 %	3	4	4	0,0280%	8,11%	DQLSVLENGVDIVVGTPGRLDDLVSTGK	R	L	99,7 %	3,89	0	0	1	0	2	2 896,5267			5 476,77	331	358	Empty	true
Kidney	UGT1A	15794	Ingel15794.RAW (F052998)	ATP-dependent RNA helicase DDX1 OS=Homo sapiens GN=DDX1 PE=1 SV=2	B4DP70,B4DPN6,F1T0B3,Q92499	CP13_3_HomoSapiens_9606_20130509.fasta,UR13_3_HomoSapiens_9606_20130403.fasta	82 433,2	100,0 %	3	4	4	0,0280%	8,11%	ELLIIGGVAAR	R	D	99,7 %	1,77	0	1	0	0	2	1 111,6835			13 570,1	320	330	Empty	true
Kidney	UGT1A	15794	Ingel15794.RAW (F052998)	ATP-dependent RNA helicase DDX1 OS=Homo sapiens GN=DDX1 PE=1 SV=2	B4DP70,B4DPN6,F1T0B3,Q92499	CP13_3_HomoSapiens_9606_20130509.fasta,UR13_3_HomoSapiens_9606_20130403.fasta	82 433,2	100,0 %	3	4	4	0,0280%	8,11%	FLVLDEADGLLSQGYSDFINR	R	M	99,7 %	7,15	0	1	1	0	2	2 372,1771			16 166,9	366	386	Empty	true
Kidney	UGT1A	15794	Ingel15794.RAW (F052998)	ATP-dependent RNA helicase DDX1 OS=Homo sapiens GN=DDX1 PE=1 SV=2	B4DP70,B4DPN6,F1T0B3,Q92499	CP13_3_HomoSapiens_9606_20130509.fasta,UR13_3_HomoSapiens_9606_20130403.fasta	82 433,2	100,0 %	3	4	4	0,0280%	8,11%	DQLSVLENGVDIVVGTPGRLDDLVSTGK	R	L	99,7 %	3,89	0	0	1	0	2	2 896,5267			5 476,77	331	358	Empty	true
Kidney	UGT1A	15794	Ingel15794.RAW (F052998)	ATP-dependent RNA helicase DDX1 OS=Homo sapiens GN=DDX1 PE=1 SV=2	B4DP70,B4DPN6,F1T0B3,Q92499	CP13_3_HomoSapiens_9606_20130509.fasta,UR13_3_HomoSapiens_9606_20130403.fasta	82 433,2	100,0 %	3	4	4	0,0280%	8,11%	ELLIIGGVAAR	R	D	99,7 %	1,77	0	1	0	0	2	1 111,6835			13 570,1	320	330	Empty	true
Kidney	UGT1A	15794	Ingel15794.RAW (F052998)	ATP-dependent RNA helicase DDX1 OS=Homo sapiens GN=DDX1 PE=1 SV=2	B4DP70,B4DPN6,F1T0B3,Q92499	CP13_3_HomoSapiens_9606_20130509.fasta,UR13_3_HomoSapiens_9606_20130403.fasta	82 433,2	100,0 %	3	4	4	0,0280%	8,11%	FLVLDEADGLLSQGYSDFINR	R	M	99,7 %	7,15	0	1	1	0	2	2 372,1771			16 166,9	366	386	Empty	true
Kidney	UGT1A	15794	Ingel15794.RAW (F052998)	60S ribosomal protein L18 OS=Homo sapiens GN=RPL18 PE=1 SV=2	F8VWC5,G3V203,H0YHA7,J3QQ67,K7ER61,Q07020	CP13_3_HomoSapiens_9606_20130509.fasta	21 635,2	100,0 %	2	2	2	0,0140%	13,8%	ILTFDQLALDSPK	K	G	99,7 %	3,47	0	1	0	0	2	1 460,7998			3 412,06	120	132	Empty	true
Kidney	UGT1A	15794	Ingel15794.RAW (F052998)	60S ribosomal protein L18 OS=Homo sapiens GN=RPL18 PE=1 SV=2	F8VWC5,G3V203,H0YHA7,J3QQ67,K7ER61,Q07020	CP13_3_HomoSapiens_9606_20130509.fasta	21 635,2	100,0 %	2	2	2	0,0140%	13,8%	TAVVVGTITDDVR	K	V	99,7 %	9,46	0	1	0	0	2	1 345,7323			114287	79	91	Empty	true
Kidney	UGT1A	15794	Ingel15794.RAW (F052998)	60S ribosomal protein L18 OS=Homo sapiens GN=RPL18 PE=1 SV=2	F8VWC5,G3V203,H0YHA7,J3QQ67,K7ER61,Q07020	CP13_3_HomoSapiens_9606_20130509.fasta	21 635,2	100,0 %	2	2	2	0,0140%	13,8%	ILTFDQLALDSPK	K	G	99,7 %	3,47	0	1	0	0	2	1 460,7998			3 412,06	120	132	Empty	true
Kidney	UGT1A	15794	Ingel15794.RAW (F052998)	60S ribosomal protein L18 OS=Homo sapiens GN=RPL18 PE=1 SV=2	F8VWC5,G3V203,H0YHA7,J3QQ67,K7ER61,Q07020	CP13_3_HomoSapiens_9606_20130509.fasta	21 635,2	100,0 %	2	2	2	0,0140%	13,8%	TAVVVGTITDDVR	K	V	99,7 %	9,46	0	1	0	0	2	1 345,7323			114287	79	91	Empty	true
Kidney	UGT1A	15794	Ingel15794.RAW (F052998)	60S ribosomal protein L18 OS=Homo sapiens GN=RPL18 PE=1 SV=2	F8VWC5,G3V203,H0YHA7,J3QQ67,K7ER61,Q07020	CP13_3_HomoSapiens_9606_20130509.fasta	21 635,2	100,0 %	2	2	2	0,0140%	13,8%	ILTFDQLALDSPK	K	G	99,7 %	3,47	0	1	0	0	2	1 460,7998			3 412,06	120	132	Empty	true
Kidney	UGT1A	15794	Ingel15794.RAW (F052998)	60S ribosomal protein L18 OS=Homo sapiens GN=RPL18 PE=1 SV=2	F8VWC5,G3V203,H0YHA7,J3QQ67,K7ER61,Q07020	CP13_3_HomoSapiens_9606_20130509.fasta	21 635,2	100,0 %	2	2	2	0,0140%	13,8%	TAVVVGTITDDVR	K	V	99,7 %	9,46	0	1	0	0	2	1 345,7323			114287	79	91	Empty	true
Kidney	UGT1A	15794	Ingel15794.RAW (F052998)	60S ribosomal protein L18 OS=Homo sapiens GN=RPL18 PE=1 SV=2	F8VWC5,G3V203,H0YHA7,J3QQ67,K7ER61,Q07020	CP13_3_HomoSapiens_9606_20130509.fasta	21 635,2	100,0 %	2	2	2	0,0140%	13,8%	ILTFDQLALDSPK	K	G	99,7 %	3,47	0	1	0	0	2	1 460,7998			3 412,06	120	132	Empty	true
Kidney	UGT1A	15794	Ingel15794.RAW (F052998)	60S ribosomal protein L18 OS=Homo sapiens GN=RPL18 PE=1 SV=2	F8VWC5,G3V203,H0YHA7,J3QQ67,K7ER61,Q07020	CP13_3_HomoSapiens_9606_20130509.fasta	21 635,2	100,0 %	2	2	2	0,0140%	13,8%	TAVVVGTITDDVR	K	V	99,7 %	9,46	0	1	0	0	2	1 345,7323			114287	79	91	Empty	true
Kidney	UGT1A	15794	Ingel15794.RAW (F052998)	60S ribosomal protein L18 OS=Homo sapiens GN=RPL18 PE=1 SV=2	F8VWC5,G3V203,H0YHA7,J3QQ67,K7ER61,Q07020	CP13_3_HomoSapiens_9606_20130509.fasta	21 635,2	100,0 %	2	2	2	0,0140%	13,8%	ILTFDQLALDSPK	K	G	99,7 %	3,47	0	1	0	0	2	1 460,7998			3 412,06	120	132	Empty	true
Kidney	UGT1A	15794	Ingel15794.RAW (F052998)	60S ribosomal protein L18 OS=Homo sapiens GN=RPL18 PE=1 SV=2	F8VWC5,G3V203,H0YHA7,J3QQ67,K7ER61,Q07020	CP13_3_HomoSapiens_9606_20130509.fasta	21 635,2	100,0 %	2	2	2	0,0140%	13,8%	TAVVVGTITDDVR	K	V	99,7 %	9,46	0	1	0	0	2	1 345,7323			114287	79	91	Empty	true
Kidney	UGT1A	15794	Ingel15794.RAW (F052998)	60S ribosomal protein L18 OS=Homo sapiens GN=RPL18 PE=1 SV=2	F8VWC5,G3V203,H0YHA7,J3QQ67,K7ER61,Q07020	CP13_3_HomoSapiens_9606_20130509.fasta	21 635,2	100,0 %	2	2	2	0,0140%	13,8%	ILTFDQLALDSPK	K	G	99,7 %	3,47	0	1	0	0	2	1 460,7998			3 412,06	120	132	Empty	true
Kidney	UGT1A	15794	Ingel15794.RAW (F052998)	60S ribosomal protein L18 OS=Homo sapiens GN=RPL18 PE=1 SV=2	F8VWC5,G3V203,H0YHA7,J3QQ67,K7ER61,Q07020	CP13_3_HomoSapiens_9606_20130509.fasta	21 635,2	100,0 %	2	2	2	0,0140%	13,8%	TAVVVGTITDDVR	K	V	99,7 %	9,46	0	1	0	0	2	1 345,7323			114287	79	91	Empty	true
Kidney	UGT1A	15794	Ingel15794.RAW (F052998)	F-actin-capping protein subunit alpha-1 OS=Homo sapiens GN=CAPZA1 PE=1 SV=3	A8K0T9,P52907	CP13_3_HomoSapiens_9606_20130509.fasta,UR13_3_HomoSapiens_9606_20130403.fasta	32 923,2	100,0 %	2	2	2	0,0140%	9,79%	FITHAPPGEFNEVFNDVR	K	L	99,7 %	3,08	0	0	1	0	2	2 089,0138			32 977,5	20	37	Empty	true
Kidney	UGT1A	15794	Ingel15794.RAW (F052998)	F-actin-capping protein subunit alpha-1 OS=Homo sapiens GN=CAPZA1 PE=1 SV=3	A8K0T9,P52907	CP13_3_HomoSapiens_9606_20130509.fasta,UR13_3_HomoSapiens_9606_20130403.fasta	32 923,2	100,0 %	2	2	2	0,0140%	9,79%	LLLNNDNLLR	R	E	99,7 %	1,92	0	1	0	0	2	1 197,6951			48 971,1	38	47	Empty	true	P47755,F8W9N7,B4DG50,C9JUG7
Kidney	UGT1A	15794	Ingel15794.RAW (F052998)	F-actin-capping protein subunit alpha-1 OS=Homo sapiens GN=CAPZA1 PE=1 SV=3	A8K0T9,P52907	CP13_3_HomoSapiens_9606_20130509.fasta,UR13_3_HomoSapiens_9606_20130403.fasta	32 923,2	100,0 %	2	2	2	0,0140%	9,79%	FITHAPPGEFNEVFNDVR	K	L	99,7 %	3,08	0	0	1	0	2	2 089,0138			32 977,5	20	37	Empty	true
Kidney	UGT1A	15794	Ingel15794.RAW (F052998)	F-actin-capping protein subunit alpha-1 OS=Homo sapiens GN=CAPZA1 PE=1 SV=3	A8K0T9,P52907	CP13_3_HomoSapiens_9606_20130509.fasta,UR13_3_HomoSapiens_9606_20130403.fasta	32 923,2	100,0 %	2	2	2	0,0140%	9,79%	LLLNNDNLLR	R	E	99,7 %	1,92	0	1	0	0	2	1 197,6951			48 971,1	38	47	Empty	true	P47755,F8W9N7,B4DG50,C9JUG7
Kidney	UGT1A	15794	Ingel15794.RAW (F052998)	Heterogeneous nuclear ribonucleoproteins C1/C2 OS=Homo sapiens GN=HNRNPC PE=1 SV=4	A8K9A4,B2R5W2,B2R603,B3KX96,B4DMJ1,B4DSU6,B4DY08,G3V251,G3V2Q1,G3V3K6,G3V4C1,G3V4M8,G3V4W0,G3V555,G3V575,G3V576,G3V5V7,G3V5X6,P07910,P07910-2,P07910-4	CP13_3_HomoSapiens_9606_20130509.fasta,UR13_3_HomoSapiens_9606_20130403.fasta	27 822,0	100,0 %	3	3	3	0,0210%	11,8%	AAVAGEDGRMIAGQVLDINLAAEPK	R	V	99,7 %	4,12	0	0	1	0	2	2 525,3032			55 270,9	65	89	Empty	true
Kidney	UGT1A	15794	Ingel15794.RAW (F052998)	Heterogeneous nuclear ribonucleoproteins C1/C2 OS=Homo sapiens GN=HNRNPC PE=1 SV=4	A8K9A4,B2R5W2,B2R603,B3KX96,B4DMJ1,B4DSU6,B4DY08,G3V251,G3V2Q1,G3V3K6,G3V4C1,G3V4M8,G3V4W0,G3V555,G3V575,G3V576,G3V5V7,G3V5X6,P07910,P07910-2,P07910-4	CP13_3_HomoSapiens_9606_20130509.fasta,UR13_3_HomoSapiens_9606_20130403.fasta	27 822,0	100,0 %	3	3	3	0,0210%	11,8%	GFAFVQYVNER	K	N	99,7 %	5,47	0	1	0	0	2	1 329,6585			6 736,55	51	61	Empty	true
Kidney	UGT1A	15794	Ingel15794.RAW (F052998)	Heterogeneous nuclear ribonucleoproteins C1/C2 OS=Homo sapiens GN=HNRNPC PE=1 SV=4	A8K9A4,B2R5W2,B2R603,B3KX96,B4DMJ1,B4DSU6,B4DY08,G3V251,G3V2Q1,G3V3K6,G3V4C1,G3V4M8,G3V4W0,G3V555,G3V575,G3V576,G3V5V7,G3V5X6,P07910,P07910-2,P07910-4	CP13_3_HomoSapiens_9606_20130509.fasta,UR13_3_HomoSapiens_9606_20130403.fasta	27 822,0	100,0 %	3	3	3	0,0210%	11,8%	MIAGQVLDINLAAEPK	R	V	99,7 %	9,62	0	1	0	0	2	1 682,9148			55 270,9	74	89	Empty	true
Kidney	UGT1A	15794	Ingel15794.RAW (F052998)	Heterogeneous nuclear ribonucleoproteins C1/C2 OS=Homo sapiens GN=HNRNPC PE=1 SV=4	A8K9A4,B2R5W2,B2R603,B3KX96,B4DMJ1,B4DSU6,B4DY08,G3V251,G3V2Q1,G3V3K6,G3V4C1,G3V4M8,G3V4W0,G3V555,G3V575,G3V576,G3V5V7,G3V5X6,P07910,P07910-2,P07910-4	CP13_3_HomoSapiens_9606_20130509.fasta,UR13_3_HomoSapiens_9606_20130403.fasta	27 822,0	100,0 %	3	3	3	0,0210%	11,8%	AAVAGEDGRMIAGQVLDINLAAEPK	R	V	99,7 %	4,12	0	0	1	0	2	2 525,3032			55 270,9	65	89	Empty	true
Kidney	UGT1A	15794	Ingel15794.RAW (F052998)	Heterogeneous nuclear ribonucleoproteins C1/C2 OS=Homo sapiens GN=HNRNPC PE=1 SV=4	A8K9A4,B2R5W2,B2R603,B3KX96,B4DMJ1,B4DSU6,B4DY08,G3V251,G3V2Q1,G3V3K6,G3V4C1,G3V4M8,G3V4W0,G3V555,G3V575,G3V576,G3V5V7,G3V5X6,P07910,P07910-2,P07910-4	CP13_3_HomoSapiens_9606_20130509.fasta,UR13_3_HomoSapiens_9606_20130403.fasta	27 822,0	100,0 %	3	3	3	0,0210%	11,8%	GFAFVQYVNER	K	N	99,7 %	5,47	0	1	0	0	2	1 329,6585			6 736,55	51	61	Empty	true
Kidney	UGT1A	15794	Ingel15794.RAW (F052998)	Heterogeneous nuclear ribonucleoproteins C1/C2 OS=Homo sapiens GN=HNRNPC PE=1 SV=4	A8K9A4,B2R5W2,B2R603,B3KX96,B4DMJ1,B4DSU6,B4DY08,G3V251,G3V2Q1,G3V3K6,G3V4C1,G3V4M8,G3V4W0,G3V555,G3V575,G3V576,G3V5V7,G3V5X6,P07910,P07910-2,P07910-4	CP13_3_HomoSapiens_9606_20130509.fasta,UR13_3_HomoSapiens_9606_20130403.fasta	27 822,0	100,0 %	3	3	3	0,0210%	11,8%	MIAGQVLDINLAAEPK	R	V	99,7 %	9,62	0	1	0	0	2	1 682,9148			55 270,9	74	89	Empty	true
Kidney	UGT1A	15794	Ingel15794.RAW (F052998)	Heterogeneous nuclear ribonucleoproteins C1/C2 OS=Homo sapiens GN=HNRNPC PE=1 SV=4	A8K9A4,B2R5W2,B2R603,B3KX96,B4DMJ1,B4DSU6,B4DY08,G3V251,G3V2Q1,G3V3K6,G3V4C1,G3V4M8,G3V4W0,G3V555,G3V575,G3V576,G3V5V7,G3V5X6,P07910,P07910-2,P07910-4	CP13_3_HomoSapiens_9606_20130509.fasta,UR13_3_HomoSapiens_9606_20130403.fasta	27 822,0	100,0 %	3	3	3	0,0210%	11,8%	AAVAGEDGRMIAGQVLDINLAAEPK	R	V	99,7 %	4,12	0	0	1	0	2	2 525,3032			55 270,9	65	89	Empty	true
Kidney	UGT1A	15794	Ingel15794.RAW (F052998)	Heterogeneous nuclear ribonucleoproteins C1/C2 OS=Homo sapiens GN=HNRNPC PE=1 SV=4	A8K9A4,B2R5W2,B2R603,B3KX96,B4DMJ1,B4DSU6,B4DY08,G3V251,G3V2Q1,G3V3K6,G3V4C1,G3V4M8,G3V4W0,G3V555,G3V575,G3V576,G3V5V7,G3V5X6,P07910,P07910-2,P07910-4	CP13_3_HomoSapiens_9606_20130509.fasta,UR13_3_HomoSapiens_9606_20130403.fasta	27 822,0	100,0 %	3	3	3	0,0210%	11,8%	GFAFVQYVNER	K	N	99,7 %	5,47	0	1	0	0	2	1 329,6585			6 736,55	51	61	Empty	true
Kidney	UGT1A	15794	Ingel15794.RAW (F052998)	Heterogeneous nuclear ribonucleoproteins C1/C2 OS=Homo sapiens GN=HNRNPC PE=1 SV=4	A8K9A4,B2R5W2,B2R603,B3KX96,B4DMJ1,B4DSU6,B4DY08,G3V251,G3V2Q1,G3V3K6,G3V4C1,G3V4M8,G3V4W0,G3V555,G3V575,G3V576,G3V5V7,G3V5X6,P07910,P07910-2,P07910-4	CP13_3_HomoSapiens_9606_20130509.fasta,UR13_3_HomoSapiens_9606_20130403.fasta	27 822,0	100,0 %	3	3	3	0,0210%	11,8%	MIAGQVLDINLAAEPK	R	V	99,7 %	9,62	0	1	0	0	2	1 682,9148			55 270,9	74	89	Empty	true
Kidney	UGT1A	15794	Ingel15794.RAW (F052998)	Heterogeneous nuclear ribonucleoproteins C1/C2 OS=Homo sapiens GN=HNRNPC PE=1 SV=4	A8K9A4,B2R5W2,B2R603,B3KX96,B4DMJ1,B4DSU6,B4DY08,G3V251,G3V2Q1,G3V3K6,G3V4C1,G3V4M8,G3V4W0,G3V555,G3V575,G3V576,G3V5V7,G3V5X6,P07910,P07910-2,P07910-4	CP13_3_HomoSapiens_9606_20130509.fasta,UR13_3_HomoSapiens_9606_20130403.fasta	27 822,0	100,0 %	3	3	3	0,0210%	11,8%	AAVAGEDGRMIAGQVLDINLAAEPK	R	V	99,7 %	4,12	0	0	1	0	2	2 525,3032			55 270,9	65	89	Empty	true
Kidney	UGT1A	15794	Ingel15794.RAW (F052998)	Heterogeneous nuclear ribonucleoproteins C1/C2 OS=Homo sapiens GN=HNRNPC PE=1 SV=4	A8K9A4,B2R5W2,B2R603,B3KX96,B4DMJ1,B4DSU6,B4DY08,G3V251,G3V2Q1,G3V3K6,G3V4C1,G3V4M8,G3V4W0,G3V555,G3V575,G3V576,G3V5V7,G3V5X6,P07910,P07910-2,P07910-4	CP13_3_HomoSapiens_9606_20130509.fasta,UR13_3_HomoSapiens_9606_20130403.fasta	27 822,0	100,0 %	3	3	3	0,0210%	11,8%	GFAFVQYVNER	K	N	99,7 %	5,47	0	1	0	0	2	1 329,6585			6 736,55	51	61	Empty	true
Kidney	UGT1A	15794	Ingel15794.RAW (F052998)	Heterogeneous nuclear ribonucleoproteins C1/C2 OS=Homo sapiens GN=HNRNPC PE=1 SV=4	A8K9A4,B2R5W2,B2R603,B3KX96,B4DMJ1,B4DSU6,B4DY08,G3V251,G3V2Q1,G3V3K6,G3V4C1,G3V4M8,G3V4W0,G3V555,G3V575,G3V576,G3V5V7,G3V5X6,P07910,P07910-2,P07910-4	CP13_3_HomoSapiens_9606_20130509.fasta,UR13_3_HomoSapiens_9606_20130403.fasta	27 822,0	100,0 %	3	3	3	0,0210%	11,8%	MIAGQVLDINLAAEPK	R	V	99,7 %	9,62	0	1	0	0	2	1 682,9148			55 270,9	74	89	Empty	true
Kidney	UGT1A	15794	Ingel15794.RAW (F052998)	Heterogeneous nuclear ribonucleoproteins C1/C2 OS=Homo sapiens GN=HNRNPC PE=1 SV=4	A8K9A4,B2R5W2,B2R603,B3KX96,B4DMJ1,B4DSU6,B4DY08,G3V251,G3V2Q1,G3V3K6,G3V4C1,G3V4M8,G3V4W0,G3V555,G3V575,G3V576,G3V5V7,G3V5X6,P07910,P07910-2,P07910-4	CP13_3_HomoSapiens_9606_20130509.fasta,UR13_3_HomoSapiens_9606_20130403.fasta	27 822,0	100,0 %	3	3	3	0,0210%	11,8%	AAVAGEDGRMIAGQVLDINLAAEPK	R	V	99,7 %	4,12	0	0	1	0	2	2 525,3032			55 270,9	65	89	Empty	true
Kidney	UGT1A	15794	Ingel15794.RAW (F052998)	Heterogeneous nuclear ribonucleoproteins C1/C2 OS=Homo sapiens GN=HNRNPC PE=1 SV=4	A8K9A4,B2R5W2,B2R603,B3KX96,B4DMJ1,B4DSU6,B4DY08,G3V251,G3V2Q1,G3V3K6,G3V4C1,G3V4M8,G3V4W0,G3V555,G3V575,G3V576,G3V5V7,G3V5X6,P07910,P07910-2,P07910-4	CP13_3_HomoSapiens_9606_20130509.fasta,UR13_3_HomoSapiens_9606_20130403.fasta	27 822,0	100,0 %	3	3	3	0,0210%	11,8%	GFAFVQYVNER	K	N	99,7 %	5,47	0	1	0	0	2	1 329,6585			6 736,55	51	61	Empty	true
Kidney	UGT1A	15794	Ingel15794.RAW (F052998)	Heterogeneous nuclear ribonucleoproteins C1/C2 OS=Homo sapiens GN=HNRNPC PE=1 SV=4	A8K9A4,B2R5W2,B2R603,B3KX96,B4DMJ1,B4DSU6,B4DY08,G3V251,G3V2Q1,G3V3K6,G3V4C1,G3V4M8,G3V4W0,G3V555,G3V575,G3V576,G3V5V7,G3V5X6,P07910,P07910-2,P07910-4	CP13_3_HomoSapiens_9606_20130509.fasta,UR13_3_HomoSapiens_9606_20130403.fasta	27 822,0	100,0 %	3	3	3	0,0210%	11,8%	MIAGQVLDINLAAEPK	R	V	99,7 %	9,62	0	1	0	0	2	1 682,9148			55 270,9	74	89	Empty	true
Kidney	UGT1A	15794	Ingel15794.RAW (F052998)	Heterogeneous nuclear ribonucleoproteins C1/C2 OS=Homo sapiens GN=HNRNPC PE=1 SV=4	A8K9A4,B2R5W2,B2R603,B3KX96,B4DMJ1,B4DSU6,B4DY08,G3V251,G3V2Q1,G3V3K6,G3V4C1,G3V4M8,G3V4W0,G3V555,G3V575,G3V576,G3V5V7,G3V5X6,P07910,P07910-2,P07910-4	CP13_3_HomoSapiens_9606_20130509.fasta,UR13_3_HomoSapiens_9606_20130403.fasta	27 822,0	100,0 %	3	3	3	0,0210%	11,8%	AAVAGEDGRMIAGQVLDINLAAEPK	R	V	99,7 %	4,12	0	0	1	0	2	2 525,3032			55 270,9	65	89	Empty	true
Kidney	UGT1A	15794	Ingel15794.RAW (F052998)	Heterogeneous nuclear ribonucleoproteins C1/C2 OS=Homo sapiens GN=HNRNPC PE=1 SV=4	A8K9A4,B2R5W2,B2R603,B3KX96,B4DMJ1,B4DSU6,B4DY08,G3V251,G3V2Q1,G3V3K6,G3V4C1,G3V4M8,G3V4W0,G3V555,G3V575,G3V576,G3V5V7,G3V5X6,P07910,P07910-2,P07910-4	CP13_3_HomoSapiens_9606_20130509.fasta,UR13_3_HomoSapiens_9606_20130403.fasta	27 822,0	100,0 %	3	3	3	0,0210%	11,8%	GFAFVQYVNER	K	N	99,7 %	5,47	0	1	0	0	2	1 329,6585			6 736,55	51	61	Empty	true
Kidney	UGT1A	15794	Ingel15794.RAW (F052998)	Heterogeneous nuclear ribonucleoproteins C1/C2 OS=Homo sapiens GN=HNRNPC PE=1 SV=4	A8K9A4,B2R5W2,B2R603,B3KX96,B4DMJ1,B4DSU6,B4DY08,G3V251,G3V2Q1,G3V3K6,G3V4C1,G3V4M8,G3V4W0,G3V555,G3V575,G3V576,G3V5V7,G3V5X6,P07910,P07910-2,P07910-4	CP13_3_HomoSapiens_9606_20130509.fasta,UR13_3_HomoSapiens_9606_20130403.fasta	27 822,0	100,0 %	3	3	3	0,0210%	11,8%	MIAGQVLDINLAAEPK	R	V	99,7 %	9,62	0	1	0	0	2	1 682,9148			55 270,9	74	89	Empty	true
Kidney	UGT1A	15794	Ingel15794.RAW (F052998)	Heterogeneous nuclear ribonucleoproteins C1/C2 OS=Homo sapiens GN=HNRNPC PE=1 SV=4	A8K9A4,B2R5W2,B2R603,B3KX96,B4DMJ1,B4DSU6,B4DY08,G3V251,G3V2Q1,G3V3K6,G3V4C1,G3V4M8,G3V4W0,G3V555,G3V575,G3V576,G3V5V7,G3V5X6,P07910,P07910-2,P07910-4	CP13_3_HomoSapiens_9606_20130509.fasta,UR13_3_HomoSapiens_9606_20130403.fasta	27 822,0	100,0 %	3	3	3	0,0210%	11,8%	AAVAGEDGRMIAGQVLDINLAAEPK	R	V	99,7 %	4,12	0	0	1	0	2	2 525,3032			55 270,9	65	89	Empty	true
Kidney	UGT1A	15794	Ingel15794.RAW (F052998)	Heterogeneous nuclear ribonucleoproteins C1/C2 OS=Homo sapiens GN=HNRNPC PE=1 SV=4	A8K9A4,B2R5W2,B2R603,B3KX96,B4DMJ1,B4DSU6,B4DY08,G3V251,G3V2Q1,G3V3K6,G3V4C1,G3V4M8,G3V4W0,G3V555,G3V575,G3V576,G3V5V7,G3V5X6,P07910,P07910-2,P07910-4	CP13_3_HomoSapiens_9606_20130509.fasta,UR13_3_HomoSapiens_9606_20130403.fasta	27 822,0	100,0 %	3	3	3	0,0210%	11,8%	GFAFVQYVNER	K	N	99,7 %	5,47	0	1	0	0	2	1 329,6585			6 736,55	51	61	Empty	true
Kidney	UGT1A	15794	Ingel15794.RAW (F052998)	Heterogeneous nuclear ribonucleoproteins C1/C2 OS=Homo sapiens GN=HNRNPC PE=1 SV=4	A8K9A4,B2R5W2,B2R603,B3KX96,B4DMJ1,B4DSU6,B4DY08,G3V251,G3V2Q1,G3V3K6,G3V4C1,G3V4M8,G3V4W0,G3V555,G3V575,G3V576,G3V5V7,G3V5X6,P07910,P07910-2,P07910-4	CP13_3_HomoSapiens_9606_20130509.fasta,UR13_3_HomoSapiens_9606_20130403.fasta	27 822,0	100,0 %	3	3	3	0,0210%	11,8%	MIAGQVLDINLAAEPK	R	V	99,7 %	9,62	0	1	0	0	2	1 682,9148			55 270,9	74	89	Empty	true
Kidney	UGT1A	15794	Ingel15794.RAW (F052998)	Heterogeneous nuclear ribonucleoproteins C1/C2 OS=Homo sapiens GN=HNRNPC PE=1 SV=4	A8K9A4,B2R5W2,B2R603,B3KX96,B4DMJ1,B4DSU6,B4DY08,G3V251,G3V2Q1,G3V3K6,G3V4C1,G3V4M8,G3V4W0,G3V555,G3V575,G3V576,G3V5V7,G3V5X6,P07910,P07910-2,P07910-4	CP13_3_HomoSapiens_9606_20130509.fasta,UR13_3_HomoSapiens_9606_20130403.fasta	27 822,0	100,0 %	3	3	3	0,0210%	11,8%	AAVAGEDGRMIAGQVLDINLAAEPK	R	V	99,7 %	4,12	0	0	1	0	2	2 525,3032			55 270,9	65	89	Empty	true
Kidney	UGT1A	15794	Ingel15794.RAW (F052998)	Heterogeneous nuclear ribonucleoproteins C1/C2 OS=Homo sapiens GN=HNRNPC PE=1 SV=4	A8K9A4,B2R5W2,B2R603,B3KX96,B4DMJ1,B4DSU6,B4DY08,G3V251,G3V2Q1,G3V3K6,G3V4C1,G3V4M8,G3V4W0,G3V555,G3V575,G3V576,G3V5V7,G3V5X6,P07910,P07910-2,P07910-4	CP13_3_HomoSapiens_9606_20130509.fasta,UR13_3_HomoSapiens_9606_20130403.fasta	27 822,0	100,0 %	3	3	3	0,0210%	11,8%	GFAFVQYVNER	K	N	99,7 %	5,47	0	1	0	0	2	1 329,6585			6 736,55	51	61	Empty	true
Kidney	UGT1A	15794	Ingel15794.RAW (F052998)	Heterogeneous nuclear ribonucleoproteins C1/C2 OS=Homo sapiens GN=HNRNPC PE=1 SV=4	A8K9A4,B2R5W2,B2R603,B3KX96,B4DMJ1,B4DSU6,B4DY08,G3V251,G3V2Q1,G3V3K6,G3V4C1,G3V4M8,G3V4W0,G3V555,G3V575,G3V576,G3V5V7,G3V5X6,P07910,P07910-2,P07910-4	CP13_3_HomoSapiens_9606_20130509.fasta,UR13_3_HomoSapiens_9606_20130403.fasta	27 822,0	100,0 %	3	3	3	0,0210%	11,8%	MIAGQVLDINLAAEPK	R	V	99,7 %	9,62	0	1	0	0	2	1 682,9148			55 270,9	74	89	Empty	true
Kidney	UGT1A	15794	Ingel15794.RAW (F052998)	Heterogeneous nuclear ribonucleoproteins C1/C2 OS=Homo sapiens GN=HNRNPC PE=1 SV=4	A8K9A4,B2R5W2,B2R603,B3KX96,B4DMJ1,B4DSU6,B4DY08,G3V251,G3V2Q1,G3V3K6,G3V4C1,G3V4M8,G3V4W0,G3V555,G3V575,G3V576,G3V5V7,G3V5X6,P07910,P07910-2,P07910-4	CP13_3_HomoSapiens_9606_20130509.fasta,UR13_3_HomoSapiens_9606_20130403.fasta	27 822,0	100,0 %	3	3	3	0,0210%	11,8%	AAVAGEDGRMIAGQVLDINLAAEPK	R	V	99,7 %	4,12	0	0	1	0	2	2 525,3032			55 270,9	65	89	Empty	true
Kidney	UGT1A	15794	Ingel15794.RAW (F052998)	Heterogeneous nuclear ribonucleoproteins C1/C2 OS=Homo sapiens GN=HNRNPC PE=1 SV=4	A8K9A4,B2R5W2,B2R603,B3KX96,B4DMJ1,B4DSU6,B4DY08,G3V251,G3V2Q1,G3V3K6,G3V4C1,G3V4M8,G3V4W0,G3V555,G3V575,G3V576,G3V5V7,G3V5X6,P07910,P07910-2,P07910-4	CP13_3_HomoSapiens_9606_20130509.fasta,UR13_3_HomoSapiens_9606_20130403.fasta	27 822,0	100,0 %	3	3	3	0,0210%	11,8%	GFAFVQYVNER	K	N	99,7 %	5,47	0	1	0	0	2	1 329,6585			6 736,55	51	61	Empty	true
Kidney	UGT1A	15794	Ingel15794.RAW (F052998)	Heterogeneous nuclear ribonucleoproteins C1/C2 OS=Homo sapiens GN=HNRNPC PE=1 SV=4	A8K9A4,B2R5W2,B2R603,B3KX96,B4DMJ1,B4DSU6,B4DY08,G3V251,G3V2Q1,G3V3K6,G3V4C1,G3V4M8,G3V4W0,G3V555,G3V575,G3V576,G3V5V7,G3V5X6,P07910,P07910-2,P07910-4	CP13_3_HomoSapiens_9606_20130509.fasta,UR13_3_HomoSapiens_9606_20130403.fasta	27 822,0	100,0 %	3	3	3	0,0210%	11,8%	MIAGQVLDINLAAEPK	R	V	99,7 %	9,62	0	1	0	0	2	1 682,9148			55 270,9	74	89	Empty	true
Kidney	UGT1A	15794	Ingel15794.RAW (F052998)	Heterogeneous nuclear ribonucleoproteins C1/C2 OS=Homo sapiens GN=HNRNPC PE=1 SV=4	A8K9A4,B2R5W2,B2R603,B3KX96,B4DMJ1,B4DSU6,B4DY08,G3V251,G3V2Q1,G3V3K6,G3V4C1,G3V4M8,G3V4W0,G3V555,G3V575,G3V576,G3V5V7,G3V5X6,P07910,P07910-2,P07910-4	CP13_3_HomoSapiens_9606_20130509.fasta,UR13_3_HomoSapiens_9606_20130403.fasta	27 822,0	100,0 %	3	3	3	0,0210%	11,8%	AAVAGEDGRMIAGQVLDINLAAEPK	R	V	99,7 %	4,12	0	0	1	0	2	2 525,3032			55 270,9	65	89	Empty	true
Kidney	UGT1A	15794	Ingel15794.RAW (F052998)	Heterogeneous nuclear ribonucleoproteins C1/C2 OS=Homo sapiens GN=HNRNPC PE=1 SV=4	A8K9A4,B2R5W2,B2R603,B3KX96,B4DMJ1,B4DSU6,B4DY08,G3V251,G3V2Q1,G3V3K6,G3V4C1,G3V4M8,G3V4W0,G3V555,G3V575,G3V576,G3V5V7,G3V5X6,P07910,P07910-2,P07910-4	CP13_3_HomoSapiens_9606_20130509.fasta,UR13_3_HomoSapiens_9606_20130403.fasta	27 822,0	100,0 %	3	3	3	0,0210%	11,8%	GFAFVQYVNER	K	N	99,7 %	5,47	0	1	0	0	2	1 329,6585			6 736,55	51	61	Empty	true
Kidney	UGT1A	15794	Ingel15794.RAW (F052998)	Heterogeneous nuclear ribonucleoproteins C1/C2 OS=Homo sapiens GN=HNRNPC PE=1 SV=4	A8K9A4,B2R5W2,B2R603,B3KX96,B4DMJ1,B4DSU6,B4DY08,G3V251,G3V2Q1,G3V3K6,G3V4C1,G3V4M8,G3V4W0,G3V555,G3V575,G3V576,G3V5V7,G3V5X6,P07910,P07910-2,P07910-4	CP13_3_HomoSapiens_9606_20130509.fasta,UR13_3_HomoSapiens_9606_20130403.fasta	27 822,0	100,0 %	3	3	3	0,0210%	11,8%	MIAGQVLDINLAAEPK	R	V	99,7 %	9,62	0	1	0	0	2	1 682,9148			55 270,9	74	89	Empty	true
Kidney	UGT1A	15794	Ingel15794.RAW (F052998)	Heterogeneous nuclear ribonucleoproteins C1/C2 OS=Homo sapiens GN=HNRNPC PE=1 SV=4	A8K9A4,B2R5W2,B2R603,B3KX96,B4DMJ1,B4DSU6,B4DY08,G3V251,G3V2Q1,G3V3K6,G3V4C1,G3V4M8,G3V4W0,G3V555,G3V575,G3V576,G3V5V7,G3V5X6,P07910,P07910-2,P07910-4	CP13_3_HomoSapiens_9606_20130509.fasta,UR13_3_HomoSapiens_9606_20130403.fasta	27 822,0	100,0 %	3	3	3	0,0210%	11,8%	AAVAGEDGRMIAGQVLDINLAAEPK	R	V	99,7 %	4,12	0	0	1	0	2	2 525,3032			55 270,9	65	89	Empty	true
Kidney	UGT1A	15794	Ingel15794.RAW (F052998)	Heterogeneous nuclear ribonucleoproteins C1/C2 OS=Homo sapiens GN=HNRNPC PE=1 SV=4	A8K9A4,B2R5W2,B2R603,B3KX96,B4DMJ1,B4DSU6,B4DY08,G3V251,G3V2Q1,G3V3K6,G3V4C1,G3V4M8,G3V4W0,G3V555,G3V575,G3V576,G3V5V7,G3V5X6,P07910,P07910-2,P07910-4	CP13_3_HomoSapiens_9606_20130509.fasta,UR13_3_HomoSapiens_9606_20130403.fasta	27 822,0	100,0 %	3	3	3	0,0210%	11,8%	GFAFVQYVNER	K	N	99,7 %	5,47	0	1	0	0	2	1 329,6585			6 736,55	51	61	Empty	true
Kidney	UGT1A	15794	Ingel15794.RAW (F052998)	Heterogeneous nuclear ribonucleoproteins C1/C2 OS=Homo sapiens GN=HNRNPC PE=1 SV=4	A8K9A4,B2R5W2,B2R603,B3KX96,B4DMJ1,B4DSU6,B4DY08,G3V251,G3V2Q1,G3V3K6,G3V4C1,G3V4M8,G3V4W0,G3V555,G3V575,G3V576,G3V5V7,G3V5X6,P07910,P07910-2,P07910-4	CP13_3_HomoSapiens_9606_20130509.fasta,UR13_3_HomoSapiens_9606_20130403.fasta	27 822,0	100,0 %	3	3	3	0,0210%	11,8%	MIAGQVLDINLAAEPK	R	V	99,7 %	9,62	0	1	0	0	2	1 682,9148			55 270,9	74	89	Empty	true
Kidney	UGT1A	15794	Ingel15794.RAW (F052998)	Heterogeneous nuclear ribonucleoproteins C1/C2 OS=Homo sapiens GN=HNRNPC PE=1 SV=4	A8K9A4,B2R5W2,B2R603,B3KX96,B4DMJ1,B4DSU6,B4DY08,G3V251,G3V2Q1,G3V3K6,G3V4C1,G3V4M8,G3V4W0,G3V555,G3V575,G3V576,G3V5V7,G3V5X6,P07910,P07910-2,P07910-4	CP13_3_HomoSapiens_9606_20130509.fasta,UR13_3_HomoSapiens_9606_20130403.fasta	27 822,0	100,0 %	3	3	3	0,0210%	11,8%	AAVAGEDGRMIAGQVLDINLAAEPK	R	V	99,7 %	4,12	0	0	1	0	2	2 525,3032			55 270,9	65	89	Empty	true
Kidney	UGT1A	15794	Ingel15794.RAW (F052998)	Heterogeneous nuclear ribonucleoproteins C1/C2 OS=Homo sapiens GN=HNRNPC PE=1 SV=4	A8K9A4,B2R5W2,B2R603,B3KX96,B4DMJ1,B4DSU6,B4DY08,G3V251,G3V2Q1,G3V3K6,G3V4C1,G3V4M8,G3V4W0,G3V555,G3V575,G3V576,G3V5V7,G3V5X6,P07910,P07910-2,P07910-4	CP13_3_HomoSapiens_9606_20130509.fasta,UR13_3_HomoSapiens_9606_20130403.fasta	27 822,0	100,0 %	3	3	3	0,0210%	11,8%	GFAFVQYVNER	K	N	99,7 %	5,47	0	1	0	0	2	1 329,6585			6 736,55	51	61	Empty	true
Kidney	UGT1A	15794	Ingel15794.RAW (F052998)	Heterogeneous nuclear ribonucleoproteins C1/C2 OS=Homo sapiens GN=HNRNPC PE=1 SV=4	A8K9A4,B2R5W2,B2R603,B3KX96,B4DMJ1,B4DSU6,B4DY08,G3V251,G3V2Q1,G3V3K6,G3V4C1,G3V4M8,G3V4W0,G3V555,G3V575,G3V576,G3V5V7,G3V5X6,P07910,P07910-2,P07910-4	CP13_3_HomoSapiens_9606_20130509.fasta,UR13_3_HomoSapiens_9606_20130403.fasta	27 822,0	100,0 %	3	3	3	0,0210%	11,8%	MIAGQVLDINLAAEPK	R	V	99,7 %	9,62	0	1	0	0	2	1 682,9148			55 270,9	74	89	Empty	true
Kidney	UGT1A	15794	Ingel15794.RAW (F052998)	Heterogeneous nuclear ribonucleoproteins C1/C2 OS=Homo sapiens GN=HNRNPC PE=1 SV=4	A8K9A4,B2R5W2,B2R603,B3KX96,B4DMJ1,B4DSU6,B4DY08,G3V251,G3V2Q1,G3V3K6,G3V4C1,G3V4M8,G3V4W0,G3V555,G3V575,G3V576,G3V5V7,G3V5X6,P07910,P07910-2,P07910-4	CP13_3_HomoSapiens_9606_20130509.fasta,UR13_3_HomoSapiens_9606_20130403.fasta	27 822,0	100,0 %	3	3	3	0,0210%	11,8%	AAVAGEDGRMIAGQVLDINLAAEPK	R	V	99,7 %	4,12	0	0	1	0	2	2 525,3032			55 270,9	65	89	Empty	true
Kidney	UGT1A	15794	Ingel15794.RAW (F052998)	Heterogeneous nuclear ribonucleoproteins C1/C2 OS=Homo sapiens GN=HNRNPC PE=1 SV=4	A8K9A4,B2R5W2,B2R603,B3KX96,B4DMJ1,B4DSU6,B4DY08,G3V251,G3V2Q1,G3V3K6,G3V4C1,G3V4M8,G3V4W0,G3V555,G3V575,G3V576,G3V5V7,G3V5X6,P07910,P07910-2,P07910-4	CP13_3_HomoSapiens_9606_20130509.fasta,UR13_3_HomoSapiens_9606_20130403.fasta	27 822,0	100,0 %	3	3	3	0,0210%	11,8%	GFAFVQYVNER	K	N	99,7 %	5,47	0	1	0	0	2	1 329,6585			6 736,55	51	61	Empty	true
Kidney	UGT1A	15794	Ingel15794.RAW (F052998)	Heterogeneous nuclear ribonucleoproteins C1/C2 OS=Homo sapiens GN=HNRNPC PE=1 SV=4	A8K9A4,B2R5W2,B2R603,B3KX96,B4DMJ1,B4DSU6,B4DY08,G3V251,G3V2Q1,G3V3K6,G3V4C1,G3V4M8,G3V4W0,G3V555,G3V575,G3V576,G3V5V7,G3V5X6,P07910,P07910-2,P07910-4	CP13_3_HomoSapiens_9606_20130509.fasta,UR13_3_HomoSapiens_9606_20130403.fasta	27 822,0	100,0 %	3	3	3	0,0210%	11,8%	MIAGQVLDINLAAEPK	R	V	99,7 %	9,62	0	1	0	0	2	1 682,9148			55 270,9	74	89	Empty	true
Kidney	UGT1A	15794	Ingel15794.RAW (F052998)	Heterogeneous nuclear ribonucleoproteins C1/C2 OS=Homo sapiens GN=HNRNPC PE=1 SV=4	A8K9A4,B2R5W2,B2R603,B3KX96,B4DMJ1,B4DSU6,B4DY08,G3V251,G3V2Q1,G3V3K6,G3V4C1,G3V4M8,G3V4W0,G3V555,G3V575,G3V576,G3V5V7,G3V5X6,P07910,P07910-2,P07910-4	CP13_3_HomoSapiens_9606_20130509.fasta,UR13_3_HomoSapiens_9606_20130403.fasta	27 822,0	100,0 %	3	3	3	0,0210%	11,8%	AAVAGEDGRMIAGQVLDINLAAEPK	R	V	99,7 %	4,12	0	0	1	0	2	2 525,3032			55 270,9	65	89	Empty	true
Kidney	UGT1A	15794	Ingel15794.RAW (F052998)	Heterogeneous nuclear ribonucleoproteins C1/C2 OS=Homo sapiens GN=HNRNPC PE=1 SV=4	A8K9A4,B2R5W2,B2R603,B3KX96,B4DMJ1,B4DSU6,B4DY08,G3V251,G3V2Q1,G3V3K6,G3V4C1,G3V4M8,G3V4W0,G3V555,G3V575,G3V576,G3V5V7,G3V5X6,P07910,P07910-2,P07910-4	CP13_3_HomoSapiens_9606_20130509.fasta,UR13_3_HomoSapiens_9606_20130403.fasta	27 822,0	100,0 %	3	3	3	0,0210%	11,8%	GFAFVQYVNER	K	N	99,7 %	5,47	0	1	0	0	2	1 329,6585			6 736,55	51	61	Empty	true
Kidney	UGT1A	15794	Ingel15794.RAW (F052998)	Heterogeneous nuclear ribonucleoproteins C1/C2 OS=Homo sapiens GN=HNRNPC PE=1 SV=4	A8K9A4,B2R5W2,B2R603,B3KX96,B4DMJ1,B4DSU6,B4DY08,G3V251,G3V2Q1,G3V3K6,G3V4C1,G3V4M8,G3V4W0,G3V555,G3V575,G3V576,G3V5V7,G3V5X6,P07910,P07910-2,P07910-4	CP13_3_HomoSapiens_9606_20130509.fasta,UR13_3_HomoSapiens_9606_20130403.fasta	27 822,0	100,0 %	3	3	3	0,0210%	11,8%	MIAGQVLDINLAAEPK	R	V	99,7 %	9,62	0	1	0	0	2	1 682,9148			55 270,9	74	89	Empty	true
Kidney	UGT1A	15794	Ingel15794.RAW (F052998)	Heterogeneous nuclear ribonucleoproteins C1/C2 OS=Homo sapiens GN=HNRNPC PE=1 SV=4	A8K9A4,B2R5W2,B2R603,B3KX96,B4DMJ1,B4DSU6,B4DY08,G3V251,G3V2Q1,G3V3K6,G3V4C1,G3V4M8,G3V4W0,G3V555,G3V575,G3V576,G3V5V7,G3V5X6,P07910,P07910-2,P07910-4	CP13_3_HomoSapiens_9606_20130509.fasta,UR13_3_HomoSapiens_9606_20130403.fasta	27 822,0	100,0 %	3	3	3	0,0210%	11,8%	AAVAGEDGRMIAGQVLDINLAAEPK	R	V	99,7 %	4,12	0	0	1	0	2	2 525,3032			55 270,9	65	89	Empty	true
Kidney	UGT1A	15794	Ingel15794.RAW (F052998)	Heterogeneous nuclear ribonucleoproteins C1/C2 OS=Homo sapiens GN=HNRNPC PE=1 SV=4	A8K9A4,B2R5W2,B2R603,B3KX96,B4DMJ1,B4DSU6,B4DY08,G3V251,G3V2Q1,G3V3K6,G3V4C1,G3V4M8,G3V4W0,G3V555,G3V575,G3V576,G3V5V7,G3V5X6,P07910,P07910-2,P07910-4	CP13_3_HomoSapiens_9606_20130509.fasta,UR13_3_HomoSapiens_9606_20130403.fasta	27 822,0	100,0 %	3	3	3	0,0210%	11,8%	GFAFVQYVNER	K	N	99,7 %	5,47	0	1	0	0	2	1 329,6585			6 736,55	51	61	Empty	true
Kidney	UGT1A	15794	Ingel15794.RAW (F052998)	Heterogeneous nuclear ribonucleoproteins C1/C2 OS=Homo sapiens GN=HNRNPC PE=1 SV=4	A8K9A4,B2R5W2,B2R603,B3KX96,B4DMJ1,B4DSU6,B4DY08,G3V251,G3V2Q1,G3V3K6,G3V4C1,G3V4M8,G3V4W0,G3V555,G3V575,G3V576,G3V5V7,G3V5X6,P07910,P07910-2,P07910-4	CP13_3_HomoSapiens_9606_20130509.fasta,UR13_3_HomoSapiens_9606_20130403.fasta	27 822,0	100,0 %	3	3	3	0,0210%	11,8%	MIAGQVLDINLAAEPK	R	V	99,7 %	9,62	0	1	0	0	2	1 682,9148			55 270,9	74	89	Empty	true
Kidney	UGT1A	15794	Ingel15794.RAW (F052998)	Heterogeneous nuclear ribonucleoproteins C1/C2 OS=Homo sapiens GN=HNRNPC PE=1 SV=4	A8K9A4,B2R5W2,B2R603,B3KX96,B4DMJ1,B4DSU6,B4DY08,G3V251,G3V2Q1,G3V3K6,G3V4C1,G3V4M8,G3V4W0,G3V555,G3V575,G3V576,G3V5V7,G3V5X6,P07910,P07910-2,P07910-4	CP13_3_HomoSapiens_9606_20130509.fasta,UR13_3_HomoSapiens_9606_20130403.fasta	27 822,0	100,0 %	3	3	3	0,0210%	11,8%	AAVAGEDGRMIAGQVLDINLAAEPK	R	V	99,7 %	4,12	0	0	1	0	2	2 525,3032			55 270,9	65	89	Empty	true
Kidney	UGT1A	15794	Ingel15794.RAW (F052998)	Heterogeneous nuclear ribonucleoproteins C1/C2 OS=Homo sapiens GN=HNRNPC PE=1 SV=4	A8K9A4,B2R5W2,B2R603,B3KX96,B4DMJ1,B4DSU6,B4DY08,G3V251,G3V2Q1,G3V3K6,G3V4C1,G3V4M8,G3V4W0,G3V555,G3V575,G3V576,G3V5V7,G3V5X6,P07910,P07910-2,P07910-4	CP13_3_HomoSapiens_9606_20130509.fasta,UR13_3_HomoSapiens_9606_20130403.fasta	27 822,0	100,0 %	3	3	3	0,0210%	11,8%	GFAFVQYVNER	K	N	99,7 %	5,47	0	1	0	0	2	1 329,6585			6 736,55	51	61	Empty	true
Kidney	UGT1A	15794	Ingel15794.RAW (F052998)	Heterogeneous nuclear ribonucleoproteins C1/C2 OS=Homo sapiens GN=HNRNPC PE=1 SV=4	A8K9A4,B2R5W2,B2R603,B3KX96,B4DMJ1,B4DSU6,B4DY08,G3V251,G3V2Q1,G3V3K6,G3V4C1,G3V4M8,G3V4W0,G3V555,G3V575,G3V576,G3V5V7,G3V5X6,P07910,P07910-2,P07910-4	CP13_3_HomoSapiens_9606_20130509.fasta,UR13_3_HomoSapiens_9606_20130403.fasta	27 822,0	100,0 %	3	3	3	0,0210%	11,8%	MIAGQVLDINLAAEPK	R	V	99,7 %	9,62	0	1	0	0	2	1 682,9148			55 270,9	74	89	Empty	true
Kidney	UGT1A	15794	Ingel15794.RAW (F052998)	Heterogeneous nuclear ribonucleoproteins C1/C2 OS=Homo sapiens GN=HNRNPC PE=1 SV=4	A8K9A4,B2R5W2,B2R603,B3KX96,B4DMJ1,B4DSU6,B4DY08,G3V251,G3V2Q1,G3V3K6,G3V4C1,G3V4M8,G3V4W0,G3V555,G3V575,G3V576,G3V5V7,G3V5X6,P07910,P07910-2,P07910-4	CP13_3_HomoSapiens_9606_20130509.fasta,UR13_3_HomoSapiens_9606_20130403.fasta	27 822,0	100,0 %	3	3	3	0,0210%	11,8%	AAVAGEDGRMIAGQVLDINLAAEPK	R	V	99,7 %	4,12	0	0	1	0	2	2 525,3032			55 270,9	65	89	Empty	true
Kidney	UGT1A	15794	Ingel15794.RAW (F052998)	Heterogeneous nuclear ribonucleoproteins C1/C2 OS=Homo sapiens GN=HNRNPC PE=1 SV=4	A8K9A4,B2R5W2,B2R603,B3KX96,B4DMJ1,B4DSU6,B4DY08,G3V251,G3V2Q1,G3V3K6,G3V4C1,G3V4M8,G3V4W0,G3V555,G3V575,G3V576,G3V5V7,G3V5X6,P07910,P07910-2,P07910-4	CP13_3_HomoSapiens_9606_20130509.fasta,UR13_3_HomoSapiens_9606_20130403.fasta	27 822,0	100,0 %	3	3	3	0,0210%	11,8%	GFAFVQYVNER	K	N	99,7 %	5,47	0	1	0	0	2	1 329,6585			6 736,55	51	61	Empty	true
Kidney	UGT1A	15794	Ingel15794.RAW (F052998)	Heterogeneous nuclear ribonucleoproteins C1/C2 OS=Homo sapiens GN=HNRNPC PE=1 SV=4	A8K9A4,B2R5W2,B2R603,B3KX96,B4DMJ1,B4DSU6,B4DY08,G3V251,G3V2Q1,G3V3K6,G3V4C1,G3V4M8,G3V4W0,G3V555,G3V575,G3V576,G3V5V7,G3V5X6,P07910,P07910-2,P07910-4	CP13_3_HomoSapiens_9606_20130509.fasta,UR13_3_HomoSapiens_9606_20130403.fasta	27 822,0	100,0 %	3	3	3	0,0210%	11,8%	MIAGQVLDINLAAEPK	R	V	99,7 %	9,62	0	1	0	0	2	1 682,9148			55 270,9	74	89	Empty	true
Kidney	UGT1A	15794	Ingel15794.RAW (F052998)	Heterogeneous nuclear ribonucleoproteins C1/C2 OS=Homo sapiens GN=HNRNPC PE=1 SV=4	A8K9A4,B2R5W2,B2R603,B3KX96,B4DMJ1,B4DSU6,B4DY08,G3V251,G3V2Q1,G3V3K6,G3V4C1,G3V4M8,G3V4W0,G3V555,G3V575,G3V576,G3V5V7,G3V5X6,P07910,P07910-2,P07910-4	CP13_3_HomoSapiens_9606_20130509.fasta,UR13_3_HomoSapiens_9606_20130403.fasta	27 822,0	100,0 %	3	3	3	0,0210%	11,8%	AAVAGEDGRMIAGQVLDINLAAEPK	R	V	99,7 %	4,12	0	0	1	0	2	2 525,3032			55 270,9	65	89	Empty	true
Kidney	UGT1A	15794	Ingel15794.RAW (F052998)	Heterogeneous nuclear ribonucleoproteins C1/C2 OS=Homo sapiens GN=HNRNPC PE=1 SV=4	A8K9A4,B2R5W2,B2R603,B3KX96,B4DMJ1,B4DSU6,B4DY08,G3V251,G3V2Q1,G3V3K6,G3V4C1,G3V4M8,G3V4W0,G3V555,G3V575,G3V576,G3V5V7,G3V5X6,P07910,P07910-2,P07910-4	CP13_3_HomoSapiens_9606_20130509.fasta,UR13_3_HomoSapiens_9606_20130403.fasta	27 822,0	100,0 %	3	3	3	0,0210%	11,8%	GFAFVQYVNER	K	N	99,7 %	5,47	0	1	0	0	2	1 329,6585			6 736,55	51	61	Empty	true
Kidney	UGT1A	15794	Ingel15794.RAW (F052998)	Heterogeneous nuclear ribonucleoproteins C1/C2 OS=Homo sapiens GN=HNRNPC PE=1 SV=4	A8K9A4,B2R5W2,B2R603,B3KX96,B4DMJ1,B4DSU6,B4DY08,G3V251,G3V2Q1,G3V3K6,G3V4C1,G3V4M8,G3V4W0,G3V555,G3V575,G3V576,G3V5V7,G3V5X6,P07910,P07910-2,P07910-4	CP13_3_HomoSapiens_9606_20130509.fasta,UR13_3_HomoSapiens_9606_20130403.fasta	27 822,0	100,0 %	3	3	3	0,0210%	11,8%	MIAGQVLDINLAAEPK	R	V	99,7 %	9,62	0	1	0	0	2	1 682,9148			55 270,9	74	89	Empty	true
Kidney	UGT1A	15794	Ingel15794.RAW (F052998)	Heterogeneous nuclear ribonucleoproteins C1/C2 OS=Homo sapiens GN=HNRNPC PE=1 SV=4	A8K9A4,B2R5W2,B2R603,B3KX96,B4DMJ1,B4DSU6,B4DY08,G3V251,G3V2Q1,G3V3K6,G3V4C1,G3V4M8,G3V4W0,G3V555,G3V575,G3V576,G3V5V7,G3V5X6,P07910,P07910-2,P07910-4	CP13_3_HomoSapiens_9606_20130509.fasta,UR13_3_HomoSapiens_9606_20130403.fasta	27 822,0	100,0 %	3	3	3	0,0210%	11,8%	AAVAGEDGRMIAGQVLDINLAAEPK	R	V	99,7 %	4,12	0	0	1	0	2	2 525,3032			55 270,9	65	89	Empty	true
Kidney	UGT1A	15794	Ingel15794.RAW (F052998)	Heterogeneous nuclear ribonucleoproteins C1/C2 OS=Homo sapiens GN=HNRNPC PE=1 SV=4	A8K9A4,B2R5W2,B2R603,B3KX96,B4DMJ1,B4DSU6,B4DY08,G3V251,G3V2Q1,G3V3K6,G3V4C1,G3V4M8,G3V4W0,G3V555,G3V575,G3V576,G3V5V7,G3V5X6,P07910,P07910-2,P07910-4	CP13_3_HomoSapiens_9606_20130509.fasta,UR13_3_HomoSapiens_9606_20130403.fasta	27 822,0	100,0 %	3	3	3	0,0210%	11,8%	GFAFVQYVNER	K	N	99,7 %	5,47	0	1	0	0	2	1 329,6585			6 736,55	51	61	Empty	true
Kidney	UGT1A	15794	Ingel15794.RAW (F052998)	Heterogeneous nuclear ribonucleoproteins C1/C2 OS=Homo sapiens GN=HNRNPC PE=1 SV=4	A8K9A4,B2R5W2,B2R603,B3KX96,B4DMJ1,B4DSU6,B4DY08,G3V251,G3V2Q1,G3V3K6,G3V4C1,G3V4M8,G3V4W0,G3V555,G3V575,G3V576,G3V5V7,G3V5X6,P07910,P07910-2,P07910-4	CP13_3_HomoSapiens_9606_20130509.fasta,UR13_3_HomoSapiens_9606_20130403.fasta	27 822,0	100,0 %	3	3	3	0,0210%	11,8%	MIAGQVLDINLAAEPK	R	V	99,7 %	9,62	0	1	0	0	2	1 682,9148			55 270,9	74	89	Empty	true
Kidney	UGT1A	15794	Ingel15794.RAW (F052998)	Heterogeneous nuclear ribonucleoproteins C1/C2 OS=Homo sapiens GN=HNRNPC PE=1 SV=4	A8K9A4,B2R5W2,B2R603,B3KX96,B4DMJ1,B4DSU6,B4DY08,G3V251,G3V2Q1,G3V3K6,G3V4C1,G3V4M8,G3V4W0,G3V555,G3V575,G3V576,G3V5V7,G3V5X6,P07910,P07910-2,P07910-4	CP13_3_HomoSapiens_9606_20130509.fasta,UR13_3_HomoSapiens_9606_20130403.fasta	27 822,0	100,0 %	3	3	3	0,0210%	11,8%	AAVAGEDGRMIAGQVLDINLAAEPK	R	V	99,7 %	4,12	0	0	1	0	2	2 525,3032			55 270,9	65	89	Empty	true
Kidney	UGT1A	15794	Ingel15794.RAW (F052998)	Heterogeneous nuclear ribonucleoproteins C1/C2 OS=Homo sapiens GN=HNRNPC PE=1 SV=4	A8K9A4,B2R5W2,B2R603,B3KX96,B4DMJ1,B4DSU6,B4DY08,G3V251,G3V2Q1,G3V3K6,G3V4C1,G3V4M8,G3V4W0,G3V555,G3V575,G3V576,G3V5V7,G3V5X6,P07910,P07910-2,P07910-4	CP13_3_HomoSapiens_9606_20130509.fasta,UR13_3_HomoSapiens_9606_20130403.fasta	27 822,0	100,0 %	3	3	3	0,0210%	11,8%	GFAFVQYVNER	K	N	99,7 %	5,47	0	1	0	0	2	1 329,6585			6 736,55	51	61	Empty	true
Kidney	UGT1A	15794	Ingel15794.RAW (F052998)	Heterogeneous nuclear ribonucleoproteins C1/C2 OS=Homo sapiens GN=HNRNPC PE=1 SV=4	A8K9A4,B2R5W2,B2R603,B3KX96,B4DMJ1,B4DSU6,B4DY08,G3V251,G3V2Q1,G3V3K6,G3V4C1,G3V4M8,G3V4W0,G3V555,G3V575,G3V576,G3V5V7,G3V5X6,P07910,P07910-2,P07910-4	CP13_3_HomoSapiens_9606_20130509.fasta,UR13_3_HomoSapiens_9606_20130403.fasta	27 822,0	100,0 %	3	3	3	0,0210%	11,8%	MIAGQVLDINLAAEPK	R	V	99,7 %	9,62	0	1	0	0	2	1 682,9148			55 270,9	74	89	Empty	true
Kidney	UGT1A	15794	Ingel15794.RAW (F052998)	Heterogeneous nuclear ribonucleoproteins C1/C2 OS=Homo sapiens GN=HNRNPC PE=1 SV=4	A8K9A4,B2R5W2,B2R603,B3KX96,B4DMJ1,B4DSU6,B4DY08,G3V251,G3V2Q1,G3V3K6,G3V4C1,G3V4M8,G3V4W0,G3V555,G3V575,G3V576,G3V5V7,G3V5X6,P07910,P07910-2,P07910-4	CP13_3_HomoSapiens_9606_20130509.fasta,UR13_3_HomoSapiens_9606_20130403.fasta	27 822,0	100,0 %	3	3	3	0,0210%	11,8%	AAVAGEDGRMIAGQVLDINLAAEPK	R	V	99,7 %	4,12	0	0	1	0	2	2 525,3032			55 270,9	65	89	Empty	true
Kidney	UGT1A	15794	Ingel15794.RAW (F052998)	Heterogeneous nuclear ribonucleoproteins C1/C2 OS=Homo sapiens GN=HNRNPC PE=1 SV=4	A8K9A4,B2R5W2,B2R603,B3KX96,B4DMJ1,B4DSU6,B4DY08,G3V251,G3V2Q1,G3V3K6,G3V4C1,G3V4M8,G3V4W0,G3V555,G3V575,G3V576,G3V5V7,G3V5X6,P07910,P07910-2,P07910-4	CP13_3_HomoSapiens_9606_20130509.fasta,UR13_3_HomoSapiens_9606_20130403.fasta	27 822,0	100,0 %	3	3	3	0,0210%	11,8%	GFAFVQYVNER	K	N	99,7 %	5,47	0	1	0	0	2	1 329,6585			6 736,55	51	61	Empty	true
Kidney	UGT1A	15794	Ingel15794.RAW (F052998)	Heterogeneous nuclear ribonucleoproteins C1/C2 OS=Homo sapiens GN=HNRNPC PE=1 SV=4	A8K9A4,B2R5W2,B2R603,B3KX96,B4DMJ1,B4DSU6,B4DY08,G3V251,G3V2Q1,G3V3K6,G3V4C1,G3V4M8,G3V4W0,G3V555,G3V575,G3V576,G3V5V7,G3V5X6,P07910,P07910-2,P07910-4	CP13_3_HomoSapiens_9606_20130509.fasta,UR13_3_HomoSapiens_9606_20130403.fasta	27 822,0	100,0 %	3	3	3	0,0210%	11,8%	MIAGQVLDINLAAEPK	R	V	99,7 %	9,62	0	1	0	0	2	1 682,9148			55 270,9	74	89	Empty	true
Kidney	UGT1A	15794	Ingel15794.RAW (F052998)	Myosin light polypeptide 6 OS=Homo sapiens GN=MYL6 PE=1 SV=2	B7Z6Z4,F8VPF3,F8VZV5,F8W1R7,G3V1V0,G8JLA2,J3KND3,P60660,P60660-2,Q6IBG5	CP13_3_HomoSapiens_9606_20130509.fasta,UR13_3_HomoSapiens_9606_20130403.fasta	12 969,4	100,0 %	2	2	2	0,0140%	19,2%	ALGQNPTNAEVLK	R	V	99,7 %	3,57	0	1	0	0	2	1 354,7326			60 552,0	3	15	Empty	true
Kidney	UGT1A	15794	Ingel15794.RAW (F052998)	Myosin light polypeptide 6 OS=Homo sapiens GN=MYL6 PE=1 SV=2	B7Z6Z4,F8VPF3,F8VZV5,F8W1R7,G3V1V0,G8JLA2,J3KND3,P60660,P60660-2,Q6IBG5	CP13_3_HomoSapiens_9606_20130509.fasta,UR13_3_HomoSapiens_9606_20130403.fasta	12 969,4	100,0 %	2	2	2	0,0140%	19,2%	VLDFEHFLPMLQTVAK	K	N	96,8 %	1,28	0	1	0	0	2	1 888,0039			6 149,17	29	44	Empty	true
Kidney	UGT1A	15794	Ingel15794.RAW (F052998)	Myosin light polypeptide 6 OS=Homo sapiens GN=MYL6 PE=1 SV=2	B7Z6Z4,F8VPF3,F8VZV5,F8W1R7,G3V1V0,G8JLA2,J3KND3,P60660,P60660-2,Q6IBG5	CP13_3_HomoSapiens_9606_20130509.fasta,UR13_3_HomoSapiens_9606_20130403.fasta	12 969,4	100,0 %	2	2	2	0,0140%	19,2%	ALGQNPTNAEVLK	R	V	99,7 %	3,57	0	1	0	0	2	1 354,7326			60 552,0	3	15	Empty	true
Kidney	UGT1A	15794	Ingel15794.RAW (F052998)	Myosin light polypeptide 6 OS=Homo sapiens GN=MYL6 PE=1 SV=2	B7Z6Z4,F8VPF3,F8VZV5,F8W1R7,G3V1V0,G8JLA2,J3KND3,P60660,P60660-2,Q6IBG5	CP13_3_HomoSapiens_9606_20130509.fasta,UR13_3_HomoSapiens_9606_20130403.fasta	12 969,4	100,0 %	2	2	2	0,0140%	19,2%	VLDFEHFLPMLQTVAK	K	N	96,8 %	1,28	0	1	0	0	2	1 888,0039			6 149,17	29	44	Empty	true
Kidney	UGT1A	15794	Ingel15794.RAW (F052998)	Myosin light polypeptide 6 OS=Homo sapiens GN=MYL6 PE=1 SV=2	B7Z6Z4,F8VPF3,F8VZV5,F8W1R7,G3V1V0,G8JLA2,J3KND3,P60660,P60660-2,Q6IBG5	CP13_3_HomoSapiens_9606_20130509.fasta,UR13_3_HomoSapiens_9606_20130403.fasta	12 969,4	100,0 %	2	2	2	0,0140%	19,2%	ALGQNPTNAEVLK	R	V	99,7 %	3,57	0	1	0	0	2	1 354,7326			60 552,0	3	15	Empty	true
Kidney	UGT1A	15794	Ingel15794.RAW (F052998)	Myosin light polypeptide 6 OS=Homo sapiens GN=MYL6 PE=1 SV=2	B7Z6Z4,F8VPF3,F8VZV5,F8W1R7,G3V1V0,G8JLA2,J3KND3,P60660,P60660-2,Q6IBG5	CP13_3_HomoSapiens_9606_20130509.fasta,UR13_3_HomoSapiens_9606_20130403.fasta	12 969,4	100,0 %	2	2	2	0,0140%	19,2%	VLDFEHFLPMLQTVAK	K	N	96,8 %	1,28	0	1	0	0	2	1 888,0039			6 149,17	29	44	Empty	true
Kidney	UGT1A	15794	Ingel15794.RAW (F052998)	Myosin light polypeptide 6 OS=Homo sapiens GN=MYL6 PE=1 SV=2	B7Z6Z4,F8VPF3,F8VZV5,F8W1R7,G3V1V0,G8JLA2,J3KND3,P60660,P60660-2,Q6IBG5	CP13_3_HomoSapiens_9606_20130509.fasta,UR13_3_HomoSapiens_9606_20130403.fasta	12 969,4	100,0 %	2	2	2	0,0140%	19,2%	ALGQNPTNAEVLK	R	V	99,7 %	3,57	0	1	0	0	2	1 354,7326			60 552,0	3	15	Empty	true
Kidney	UGT1A	15794	Ingel15794.RAW (F052998)	Myosin light polypeptide 6 OS=Homo sapiens GN=MYL6 PE=1 SV=2	B7Z6Z4,F8VPF3,F8VZV5,F8W1R7,G3V1V0,G8JLA2,J3KND3,P60660,P60660-2,Q6IBG5	CP13_3_HomoSapiens_9606_20130509.fasta,UR13_3_HomoSapiens_9606_20130403.fasta	12 969,4	100,0 %	2	2	2	0,0140%	19,2%	VLDFEHFLPMLQTVAK	K	N	96,8 %	1,28	0	1	0	0	2	1 888,0039			6 149,17	29	44	Empty	true
Kidney	UGT1A	15794	Ingel15794.RAW (F052998)	Myosin light polypeptide 6 OS=Homo sapiens GN=MYL6 PE=1 SV=2	B7Z6Z4,F8VPF3,F8VZV5,F8W1R7,G3V1V0,G8JLA2,J3KND3,P60660,P60660-2,Q6IBG5	CP13_3_HomoSapiens_9606_20130509.fasta,UR13_3_HomoSapiens_9606_20130403.fasta	12 969,4	100,0 %	2	2	2	0,0140%	19,2%	ALGQNPTNAEVLK	R	V	99,7 %	3,57	0	1	0	0	2	1 354,7326			60 552,0	3	15	Empty	true
Kidney	UGT1A	15794	Ingel15794.RAW (F052998)	Myosin light polypeptide 6 OS=Homo sapiens GN=MYL6 PE=1 SV=2	B7Z6Z4,F8VPF3,F8VZV5,F8W1R7,G3V1V0,G8JLA2,J3KND3,P60660,P60660-2,Q6IBG5	CP13_3_HomoSapiens_9606_20130509.fasta,UR13_3_HomoSapiens_9606_20130403.fasta	12 969,4	100,0 %	2	2	2	0,0140%	19,2%	VLDFEHFLPMLQTVAK	K	N	96,8 %	1,28	0	1	0	0	2	1 888,0039			6 149,17	29	44	Empty	true
Kidney	UGT1A	15794	Ingel15794.RAW (F052998)	Myosin light polypeptide 6 OS=Homo sapiens GN=MYL6 PE=1 SV=2	B7Z6Z4,F8VPF3,F8VZV5,F8W1R7,G3V1V0,G8JLA2,J3KND3,P60660,P60660-2,Q6IBG5	CP13_3_HomoSapiens_9606_20130509.fasta,UR13_3_HomoSapiens_9606_20130403.fasta	12 969,4	100,0 %	2	2	2	0,0140%	19,2%	ALGQNPTNAEVLK	R	V	99,7 %	3,57	0	1	0	0	2	1 354,7326			60 552,0	3	15	Empty	true
Kidney	UGT1A	15794	Ingel15794.RAW (F052998)	Myosin light polypeptide 6 OS=Homo sapiens GN=MYL6 PE=1 SV=2	B7Z6Z4,F8VPF3,F8VZV5,F8W1R7,G3V1V0,G8JLA2,J3KND3,P60660,P60660-2,Q6IBG5	CP13_3_HomoSapiens_9606_20130509.fasta,UR13_3_HomoSapiens_9606_20130403.fasta	12 969,4	100,0 %	2	2	2	0,0140%	19,2%	VLDFEHFLPMLQTVAK	K	N	96,8 %	1,28	0	1	0	0	2	1 888,0039			6 149,17	29	44	Empty	true
Kidney	UGT1A	15794	Ingel15794.RAW (F052998)	Myosin light polypeptide 6 OS=Homo sapiens GN=MYL6 PE=1 SV=2	B7Z6Z4,F8VPF3,F8VZV5,F8W1R7,G3V1V0,G8JLA2,J3KND3,P60660,P60660-2,Q6IBG5	CP13_3_HomoSapiens_9606_20130509.fasta,UR13_3_HomoSapiens_9606_20130403.fasta	12 969,4	100,0 %	2	2	2	0,0140%	19,2%	ALGQNPTNAEVLK	R	V	99,7 %	3,57	0	1	0	0	2	1 354,7326			60 552,0	3	15	Empty	true
Kidney	UGT1A	15794	Ingel15794.RAW (F052998)	Myosin light polypeptide 6 OS=Homo sapiens GN=MYL6 PE=1 SV=2	B7Z6Z4,F8VPF3,F8VZV5,F8W1R7,G3V1V0,G8JLA2,J3KND3,P60660,P60660-2,Q6IBG5	CP13_3_HomoSapiens_9606_20130509.fasta,UR13_3_HomoSapiens_9606_20130403.fasta	12 969,4	100,0 %	2	2	2	0,0140%	19,2%	VLDFEHFLPMLQTVAK	K	N	96,8 %	1,28	0	1	0	0	2	1 888,0039			6 149,17	29	44	Empty	true
Kidney	UGT1A	15794	Ingel15794.RAW (F052998)	Myosin light polypeptide 6 OS=Homo sapiens GN=MYL6 PE=1 SV=2	B7Z6Z4,F8VPF3,F8VZV5,F8W1R7,G3V1V0,G8JLA2,J3KND3,P60660,P60660-2,Q6IBG5	CP13_3_HomoSapiens_9606_20130509.fasta,UR13_3_HomoSapiens_9606_20130403.fasta	12 969,4	100,0 %	2	2	2	0,0140%	19,2%	ALGQNPTNAEVLK	R	V	99,7 %	3,57	0	1	0	0	2	1 354,7326			60 552,0	3	15	Empty	true
Kidney	UGT1A	15794	Ingel15794.RAW (F052998)	Myosin light polypeptide 6 OS=Homo sapiens GN=MYL6 PE=1 SV=2	B7Z6Z4,F8VPF3,F8VZV5,F8W1R7,G3V1V0,G8JLA2,J3KND3,P60660,P60660-2,Q6IBG5	CP13_3_HomoSapiens_9606_20130509.fasta,UR13_3_HomoSapiens_9606_20130403.fasta	12 969,4	100,0 %	2	2	2	0,0140%	19,2%	VLDFEHFLPMLQTVAK	K	N	96,8 %	1,28	0	1	0	0	2	1 888,0039			6 149,17	29	44	Empty	true
Kidney	UGT1A	15794	Ingel15794.RAW (F052998)	Myosin light polypeptide 6 OS=Homo sapiens GN=MYL6 PE=1 SV=2	B7Z6Z4,F8VPF3,F8VZV5,F8W1R7,G3V1V0,G8JLA2,J3KND3,P60660,P60660-2,Q6IBG5	CP13_3_HomoSapiens_9606_20130509.fasta,UR13_3_HomoSapiens_9606_20130403.fasta	12 969,4	100,0 %	2	2	2	0,0140%	19,2%	ALGQNPTNAEVLK	R	V	99,7 %	3,57	0	1	0	0	2	1 354,7326			60 552,0	3	15	Empty	true
Kidney	UGT1A	15794	Ingel15794.RAW (F052998)	Myosin light polypeptide 6 OS=Homo sapiens GN=MYL6 PE=1 SV=2	B7Z6Z4,F8VPF3,F8VZV5,F8W1R7,G3V1V0,G8JLA2,J3KND3,P60660,P60660-2,Q6IBG5	CP13_3_HomoSapiens_9606_20130509.fasta,UR13_3_HomoSapiens_9606_20130403.fasta	12 969,4	100,0 %	2	2	2	0,0140%	19,2%	VLDFEHFLPMLQTVAK	K	N	96,8 %	1,28	0	1	0	0	2	1 888,0039			6 149,17	29	44	Empty	true
Kidney	UGT1A	15794	Ingel15794.RAW (F052998)	Myosin light polypeptide 6 OS=Homo sapiens GN=MYL6 PE=1 SV=2	B7Z6Z4,F8VPF3,F8VZV5,F8W1R7,G3V1V0,G8JLA2,J3KND3,P60660,P60660-2,Q6IBG5	CP13_3_HomoSapiens_9606_20130509.fasta,UR13_3_HomoSapiens_9606_20130403.fasta	12 969,4	100,0 %	2	2	2	0,0140%	19,2%	ALGQNPTNAEVLK	R	V	99,7 %	3,57	0	1	0	0	2	1 354,7326			60 552,0	3	15	Empty	true
Kidney	UGT1A	15794	Ingel15794.RAW (F052998)	Myosin light polypeptide 6 OS=Homo sapiens GN=MYL6 PE=1 SV=2	B7Z6Z4,F8VPF3,F8VZV5,F8W1R7,G3V1V0,G8JLA2,J3KND3,P60660,P60660-2,Q6IBG5	CP13_3_HomoSapiens_9606_20130509.fasta,UR13_3_HomoSapiens_9606_20130403.fasta	12 969,4	100,0 %	2	2	2	0,0140%	19,2%	VLDFEHFLPMLQTVAK	K	N	96,8 %	1,28	0	1	0	0	2	1 888,0039			6 149,17	29	44	Empty	true
Kidney	UGT1A	15794	Ingel15794.RAW (F052998)	Isoform 3 of Clathrin interactor 1 OS=Homo sapiens GN=CLINT1	Q14677-3	CP13_3_HomoSapiens_9606_20130509.fasta	70 295,8	100,0 %	2	2	2	0,0140%	7,47%	SQPLQNVSTVLQKPNPLYNQNTDMVQK	R	S	99,7 %	2,96	0	0	1	0	2	3 084,5785			12 376,1	459	485	Empty	true
Kidney	UGT1A	15794	Ingel15794.RAW (F052998)	Isoform 3 of Clathrin interactor 1 OS=Homo sapiens GN=CLINT1	Q14677-3	CP13_3_HomoSapiens_9606_20130509.fasta	70 295,8	100,0 %	2	2	2	0,0140%	7,47%	VRELVDKATNVVMNYSEIESK	K	V	99,7 %	1,66	0	0	1	0	2	2 424,2439			2 580,51	7	27	Empty	true
Kidney	UGT1A	15794	Ingel15794.RAW (F052998)	Alpha-enolase OS=Homo sapiens GN=ENO1 PE=1 SV=2	P06733	CP13_3_HomoSapiens_9606_20130509.fasta	47 170,2	100,0 %	4	4	4	0,0280%	13,8%	AAVPSGASTGIYEALELR	R	D	99,7 %	7,80	0	1	0	0	2	1 804,9440			2 618,88	33	50	Empty	true
Kidney	UGT1A	15794	Ingel15794.RAW (F052998)	Alpha-enolase OS=Homo sapiens GN=ENO1 PE=1 SV=2	P06733	CP13_3_HomoSapiens_9606_20130509.fasta	47 170,2	100,0 %	4	4	4	0,0280%	13,8%	GNPTVEVDLFTSK	R	G	99,7 %	5,92	0	1	0	0	2	1 406,7163			31 925,3	16	28	Empty	true
Kidney	UGT1A	15794	Ingel15794.RAW (F052998)	Alpha-enolase OS=Homo sapiens GN=ENO1 PE=1 SV=2	P06733	CP13_3_HomoSapiens_9606_20130509.fasta	47 170,2	100,0 %	4	4	4	0,0280%	13,8%	LAMQEFMILPVGAANFR	K	E	99,7 %	2,89	0	1	0	0	2	1 907,9871			2 984,41	163	179	Empty	true
Kidney	UGT1A	15794	Ingel15794.RAW (F052998)	Alpha-enolase OS=Homo sapiens GN=ENO1 PE=1 SV=2	P06733	CP13_3_HomoSapiens_9606_20130509.fasta	47 170,2	100,0 %	4	4	4	0,0280%	13,8%	YISPDQLADLYK	R	S	99,7 %	5,59	0	1	0	0	2	1 425,7262			12 944,1	270	281	Empty	true
Kidney	UGT1A	15794	Ingel15794.RAW (F052998)	6-phosphofructokinase, liver type OS=Homo sapiens GN=PFKL PE=1 SV=6	P17858	CP13_3_HomoSapiens_9606_20130509.fasta	85 019,2	100,0 %	7	7	7	0,0491%	11,9%	AAVDLEKLR	M	A	99,7 %	2,41	0	1	0	0	1	1 056,6049			40 871,8	2	10	Empty	true
Kidney	UGT1A	15794	Ingel15794.RAW (F052998)	6-phosphofructokinase, liver type OS=Homo sapiens GN=PFKL PE=1 SV=6	P17858	CP13_3_HomoSapiens_9606_20130509.fasta	85 019,2	100,0 %	7	7	7	0,0491%	11,9%	AMDDKRFDEATQLR	K	G	99,7 %	2,46	0	0	1	0	2	1 695,8121			66 069,8	361	374	Empty	true
Kidney	UGT1A	15794	Ingel15794.RAW (F052998)	6-phosphofructokinase, liver type OS=Homo sapiens GN=PFKL PE=1 SV=6	P17858	CP13_3_HomoSapiens_9606_20130509.fasta	85 019,2	100,0 %	7	7	7	0,0491%	11,9%	GGSFENNWNIYK	R	L	99,7 %	3,80	0	1	0	0	2	1 428,6542			39 644,9	375	386	Empty	true
Kidney	UGT1A	15794	Ingel15794.RAW (F052998)	6-phosphofructokinase, liver type OS=Homo sapiens GN=PFKL PE=1 SV=6	P17858	CP13_3_HomoSapiens_9606_20130509.fasta	85 019,2	100,0 %	7	7	7	0,0491%	11,9%	GQVQEVGWHDVAGWLGR	K	G	99,7 %	2,00	0	0	1	0	2	1 893,9356			7 022,43	445	461	Empty	true
Kidney	UGT1A	15794	Ingel15794.RAW (F052998)	6-phosphofructokinase, liver type OS=Homo sapiens GN=PFKL PE=1 SV=6	P17858	CP13_3_HomoSapiens_9606_20130509.fasta	85 019,2	100,0 %	7	7	7	0,0491%	11,9%	IMEVIDAITTTAQSHQR	R	T	99,7 %	1,24	0	0	1	0	2	1 913,9751			27 974,5	185	201	Empty	true
Kidney	UGT1A	15794	Ingel15794.RAW (F052998)	6-phosphofructokinase, liver type OS=Homo sapiens GN=PFKL PE=1 SV=6	P17858	CP13_3_HomoSapiens_9606_20130509.fasta	85 019,2	100,0 %	7	7	7	0,0491%	11,9%	SEWGSLLEELVAEGK	R	I	99,7 %	8,68	0	1	0	0	2	1 646,8273			42 187,1	130	144	Empty	true
Kidney	UGT1A	15794	Ingel15794.RAW (F052998)	6-phosphofructokinase, liver type OS=Homo sapiens GN=PFKL PE=1 SV=6	P17858	CP13_3_HomoSapiens_9606_20130509.fasta	85 019,2	100,0 %	7	7	7	0,0491%	11,9%	VNVEHMTEK	K	M	99,7 %	1,60	0	1	0	0	2	1 086,5248			11 748,5	606	614	Empty	true
Kidney	UGT1A	15794	Ingel15794.RAW (F052998)	60S ribosomal protein L11 OS=Homo sapiens GN=RPL11 PE=1 SV=2	P62913	CP13_3_HomoSapiens_9606_20130509.fasta	20 253,2	100,0 %	2	2	2	0,0140%	14,6%	AQDQGEKENPMR	M	E	99,7 %	4,30	0	1	0	0	1	1 444,6487			8 962,18	2	13	Empty	true
Kidney	UGT1A	15794	Ingel15794.RAW (F052998)	60S ribosomal protein L11 OS=Homo sapiens GN=RPL11 PE=1 SV=2	P62913	CP13_3_HomoSapiens_9606_20130509.fasta	20 253,2	100,0 %	2	2	2	0,0140%	14,6%	VLEQLTGQTPVFSK	K	A	99,7 %	3,70	0	1	0	0	2	1 546,8477			31 176,7	39	52	Empty	true	Q5VVC8,Q5VVC9,Q08ES8,P62913-2
Kidney	UGT1A	15794	Ingel15794.RAW (F052998)	Serine/arginine-rich splicing factor 1 OS=Homo sapiens GN=SRSF1 PE=1 SV=2	J3KTL2,Q07955,Q07955-2,Q07955-3	CP13_3_HomoSapiens_9606_20130509.fasta	22 460,2	100,0 %	3	3	3	0,0210%	12,5%	GGGGGGGGGAPR	R	G	99,7 %	1,77	0	1	0	0	2	856,4023			14 774,2	98	109	Empty	true
Kidney	UGT1A	15794	Ingel15794.RAW (F052998)	Serine/arginine-rich splicing factor 1 OS=Homo sapiens GN=SRSF1 PE=1 SV=2	J3KTL2,Q07955,Q07955-2,Q07955-3	CP13_3_HomoSapiens_9606_20130509.fasta	22 460,2	100,0 %	3	3	3	0,0210%	12,5%	KEDMTYAVR	R	K	99,7 %	1,33	0	1	0	0	2	1 112,5405			22 210,9	165	173	Empty	true
Kidney	UGT1A	15794	Ingel15794.RAW (F052998)	Serine/arginine-rich splicing factor 1 OS=Homo sapiens GN=SRSF1 PE=1 SV=2	J3KTL2,Q07955,Q07955-2,Q07955-3	CP13_3_HomoSapiens_9606_20130509.fasta	22 460,2	100,0 %	3	3	3	0,0210%	12,5%	TKDIEDVFYK	R	Y	99,6 %	0,000	0	1	0	0	2	1 257,6363			84 572,3	29	38	Empty	true
Kidney	UGT1A	15794	Ingel15794.RAW (F052998)	Serine/arginine-rich splicing factor 1 OS=Homo sapiens GN=SRSF1 PE=1 SV=2	J3KTL2,Q07955,Q07955-2,Q07955-3	CP13_3_HomoSapiens_9606_20130509.fasta	22 460,2	100,0 %	3	3	3	0,0210%	12,5%	GGGGGGGGGAPR	R	G	99,7 %	1,77	0	1	0	0	2	856,4023			14 774,2	98	109	Empty	true
Kidney	UGT1A	15794	Ingel15794.RAW (F052998)	Serine/arginine-rich splicing factor 1 OS=Homo sapiens GN=SRSF1 PE=1 SV=2	J3KTL2,Q07955,Q07955-2,Q07955-3	CP13_3_HomoSapiens_9606_20130509.fasta	22 460,2	100,0 %	3	3	3	0,0210%	12,5%	KEDMTYAVR	R	K	99,7 %	1,33	0	1	0	0	2	1 112,5405			22 210,9	165	173	Empty	true
Kidney	UGT1A	15794	Ingel15794.RAW (F052998)	Serine/arginine-rich splicing factor 1 OS=Homo sapiens GN=SRSF1 PE=1 SV=2	J3KTL2,Q07955,Q07955-2,Q07955-3	CP13_3_HomoSapiens_9606_20130509.fasta	22 460,2	100,0 %	3	3	3	0,0210%	12,5%	TKDIEDVFYK	R	Y	99,6 %	0,000	0	1	0	0	2	1 257,6363			84 572,3	29	38	Empty	true
Kidney	UGT1A	15794	Ingel15794.RAW (F052998)	Serine/arginine-rich splicing factor 1 OS=Homo sapiens GN=SRSF1 PE=1 SV=2	J3KTL2,Q07955,Q07955-2,Q07955-3	CP13_3_HomoSapiens_9606_20130509.fasta	22 460,2	100,0 %	3	3	3	0,0210%	12,5%	GGGGGGGGGAPR	R	G	99,7 %	1,77	0	1	0	0	2	856,4023			14 774,2	98	109	Empty	true
Kidney	UGT1A	15794	Ingel15794.RAW (F052998)	Serine/arginine-rich splicing factor 1 OS=Homo sapiens GN=SRSF1 PE=1 SV=2	J3KTL2,Q07955,Q07955-2,Q07955-3	CP13_3_HomoSapiens_9606_20130509.fasta	22 460,2	100,0 %	3	3	3	0,0210%	12,5%	KEDMTYAVR	R	K	99,7 %	1,33	0	1	0	0	2	1 112,5405			22 210,9	165	173	Empty	true
Kidney	UGT1A	15794	Ingel15794.RAW (F052998)	Serine/arginine-rich splicing factor 1 OS=Homo sapiens GN=SRSF1 PE=1 SV=2	J3KTL2,Q07955,Q07955-2,Q07955-3	CP13_3_HomoSapiens_9606_20130509.fasta	22 460,2	100,0 %	3	3	3	0,0210%	12,5%	TKDIEDVFYK	R	Y	99,6 %	0,000	0	1	0	0	2	1 257,6363			84 572,3	29	38	Empty	true
Kidney	UGT1A	15794	Ingel15794.RAW (F052998)	Serine/arginine-rich splicing factor 1 OS=Homo sapiens GN=SRSF1 PE=1 SV=2	J3KTL2,Q07955,Q07955-2,Q07955-3	CP13_3_HomoSapiens_9606_20130509.fasta	22 460,2	100,0 %	3	3	3	0,0210%	12,5%	GGGGGGGGGAPR	R	G	99,7 %	1,77	0	1	0	0	2	856,4023			14 774,2	98	109	Empty	true
Kidney	UGT1A	15794	Ingel15794.RAW (F052998)	Serine/arginine-rich splicing factor 1 OS=Homo sapiens GN=SRSF1 PE=1 SV=2	J3KTL2,Q07955,Q07955-2,Q07955-3	CP13_3_HomoSapiens_9606_20130509.fasta	22 460,2	100,0 %	3	3	3	0,0210%	12,5%	KEDMTYAVR	R	K	99,7 %	1,33	0	1	0	0	2	1 112,5405			22 210,9	165	173	Empty	true
Kidney	UGT1A	15794	Ingel15794.RAW (F052998)	Serine/arginine-rich splicing factor 1 OS=Homo sapiens GN=SRSF1 PE=1 SV=2	J3KTL2,Q07955,Q07955-2,Q07955-3	CP13_3_HomoSapiens_9606_20130509.fasta	22 460,2	100,0 %	3	3	3	0,0210%	12,5%	TKDIEDVFYK	R	Y	99,6 %	0,000	0	1	0	0	2	1 257,6363			84 572,3	29	38	Empty	true
Kidney	IgG	15796	Ingel15796.RAW (F052957)	Hemopexin OS=Homo sapiens GN=HPX PE=1 SV=2	P02790	CP13_3_HomoSapiens_9606_20130509.fasta	51 676,5	100,0 %	2	2	2	0,0162%	4,11%	NFPSPVDAAFR	K	Q	99,7 %	4,72	0	1	0	0	2	1 220,6058			113399	92	102	Empty	true
Kidney	IgG	15796	Ingel15796.RAW (F052957)	Hemopexin OS=Homo sapiens GN=HPX PE=1 SV=2	P02790	CP13_3_HomoSapiens_9606_20130509.fasta	51 676,5	100,0 %	2	2	2	0,0162%	4,11%	RLWWLDLK	R	S	98,9 %	0,000	0	1	0	0	2	1 129,6518			169451	379	386	Empty	true
Kidney	IgG	15796	Ingel15796.RAW (F052957)	60S ribosomal protein L13 OS=Homo sapiens GN=RPL13 PE=1 SV=4	P26373,Q6NZ55	CP13_3_HomoSapiens_9606_20130509.fasta,UR13_3_HomoSapiens_9606_20130403.fasta	24 266,2	100,0 %	2	2	2	0,0162%	9,00%	GFSLEELR	R	V	99,7 %	2,02	0	1	0	0	2	950,4942			29 961,9	75	82	Empty	true	J3QSB4
Kidney	IgG	15796	Ingel15796.RAW (F052957)	60S ribosomal protein L13 OS=Homo sapiens GN=RPL13 PE=1 SV=4	P26373,Q6NZ55	CP13_3_HomoSapiens_9606_20130509.fasta,UR13_3_HomoSapiens_9606_20130403.fasta	24 266,2	100,0 %	2	2	2	0,0162%	9,00%	STESLQANVQR	K	L	99,7 %	3,48	0	1	0	0	2	1 232,6229			2 166,55	106	116	Empty	true	J3QSB4
Kidney	IgG	15796	Ingel15796.RAW (F052957)	60S ribosomal protein L13 OS=Homo sapiens GN=RPL13 PE=1 SV=4	P26373,Q6NZ55	CP13_3_HomoSapiens_9606_20130509.fasta,UR13_3_HomoSapiens_9606_20130403.fasta	24 266,2	100,0 %	2	2	2	0,0162%	9,00%	GFSLEELR	R	V	99,7 %	2,02	0	1	0	0	2	950,4942			29 961,9	75	82	Empty	true	J3QSB4
Kidney	IgG	15796	Ingel15796.RAW (F052957)	60S ribosomal protein L13 OS=Homo sapiens GN=RPL13 PE=1 SV=4	P26373,Q6NZ55	CP13_3_HomoSapiens_9606_20130509.fasta,UR13_3_HomoSapiens_9606_20130403.fasta	24 266,2	100,0 %	2	2	2	0,0162%	9,00%	STESLQANVQR	K	L	99,7 %	3,48	0	1	0	0	2	1 232,6229			2 166,55	106	116	Empty	true	J3QSB4
Kidney	IgG	15796	Ingel15796.RAW (F052957)	Elongation factor 1-alpha 1 OS=Homo sapiens GN=EEF1A1 PE=1 SV=1	A8K9C4,B4DNE0,B4E2C5,E5RFR2,P68104,Q14222,Q53G85,Q53G89,Q53GE9,Q53HM9,Q53HQ7,Q53HR5,Q5VTE0,Q6IPN6,Q6IPT9,Q6IQ15,Q6P082,Q8TBL1,Q96CD8,Q96RE1,Q9NZS6	CP13_3_HomoSapiens_9606_20130509.fasta,UR13_3_HomoSapiens_9606_20130403.fasta	46 269,3	100,0 %	2	2	2	0,0162%	7,58%	IGGIGTVPVGR	K	V	99,7 %	3,77	0	1	0	0	2	1 025,6104			35 035,3	220	230	Empty	true
Kidney	IgG	15796	Ingel15796.RAW (F052957)	Elongation factor 1-alpha 1 OS=Homo sapiens GN=EEF1A1 PE=1 SV=1	A8K9C4,B4DNE0,B4E2C5,E5RFR2,P68104,Q14222,Q53G85,Q53G89,Q53GE9,Q53HM9,Q53HQ7,Q53HR5,Q5VTE0,Q6IPN6,Q6IPT9,Q6IQ15,Q6P082,Q8TBL1,Q96CD8,Q96RE1,Q9NZS6	CP13_3_HomoSapiens_9606_20130509.fasta,UR13_3_HomoSapiens_9606_20130403.fasta	46 269,3	100,0 %	2	2	2	0,0162%	7,58%	VETGVLKPGMVVTFAPVNVTTEVK	R	S	99,1 %	2,68	0	0	1	0	2	2 515,3842			13 301,4	231	254	Empty	true
Kidney	IgG	15796	Ingel15796.RAW (F052957)	Glyceraldehyde-3-phosphate dehydrogenase OS=Homo sapiens GN=GAPDH PE=1 SV=3	P04406,Q2TSD0	CP13_3_HomoSapiens_9606_20130509.fasta,UR13_3_HomoSapiens_9606_20130403.fasta	36 049,4	100,0 %	4	4	4	0,0324%	18,8%	IISNASCTTNCLAPLAK	K	V	96,0 %	1,17	0	1	0	0	2	1 719,8769			6 854,48	146	162	Empty	true	E7EUT5,E7EUT4
Kidney	IgG	15796	Ingel15796.RAW (F052957)	Glyceraldehyde-3-phosphate dehydrogenase OS=Homo sapiens GN=GAPDH PE=1 SV=3	P04406,Q2TSD0	CP13_3_HomoSapiens_9606_20130509.fasta,UR13_3_HomoSapiens_9606_20130403.fasta	36 049,4	100,0 %	4	4	4	0,0324%	18,8%	LISWYDNEFGYSNR	K	V	99,7 %	5,40	0	1	0	0	2	1 763,8023			1 459,21	310	323	Empty	true	E7EUT5,E7EUT4
Kidney	IgG	15796	Ingel15796.RAW (F052957)	Glyceraldehyde-3-phosphate dehydrogenase OS=Homo sapiens GN=GAPDH PE=1 SV=3	P04406,Q2TSD0	CP13_3_HomoSapiens_9606_20130509.fasta,UR13_3_HomoSapiens_9606_20130403.fasta	36 049,4	100,0 %	4	4	4	0,0324%	18,8%	VGVNGFGR	K	I	98,2 %	1,82	0	1	0	0	2	805,4315			1 076,12	6	13	Empty	true
Kidney	IgG	15796	Ingel15796.RAW (F052957)	Glyceraldehyde-3-phosphate dehydrogenase OS=Homo sapiens GN=GAPDH PE=1 SV=3	P04406,Q2TSD0	CP13_3_HomoSapiens_9606_20130509.fasta,UR13_3_HomoSapiens_9606_20130403.fasta	36 049,4	100,0 %	4	4	4	0,0324%	18,8%	VIHDNFGIVEGLMTTVHAITATQK	K	T	99,7 %	4,17	0	0	1	0	2	2 595,3602			4 917,20	163	186	Empty	true	E7EUT5,E7EUT4
Kidney	IgG	15796	Ingel15796.RAW (F052957)	Glyceraldehyde-3-phosphate dehydrogenase OS=Homo sapiens GN=GAPDH PE=1 SV=3	P04406,Q2TSD0	CP13_3_HomoSapiens_9606_20130509.fasta,UR13_3_HomoSapiens_9606_20130403.fasta	36 049,4	100,0 %	4	4	4	0,0324%	18,8%	IISNASCTTNCLAPLAK	K	V	96,0 %	1,17	0	1	0	0	2	1 719,8769			6 854,48	146	162	Empty	true	E7EUT5,E7EUT4
Kidney	IgG	15796	Ingel15796.RAW (F052957)	Glyceraldehyde-3-phosphate dehydrogenase OS=Homo sapiens GN=GAPDH PE=1 SV=3	P04406,Q2TSD0	CP13_3_HomoSapiens_9606_20130509.fasta,UR13_3_HomoSapiens_9606_20130403.fasta	36 049,4	100,0 %	4	4	4	0,0324%	18,8%	LISWYDNEFGYSNR	K	V	99,7 %	5,40	0	1	0	0	2	1 763,8023			1 459,21	310	323	Empty	true	E7EUT5,E7EUT4
Kidney	IgG	15796	Ingel15796.RAW (F052957)	Glyceraldehyde-3-phosphate dehydrogenase OS=Homo sapiens GN=GAPDH PE=1 SV=3	P04406,Q2TSD0	CP13_3_HomoSapiens_9606_20130509.fasta,UR13_3_HomoSapiens_9606_20130403.fasta	36 049,4	100,0 %	4	4	4	0,0324%	18,8%	VGVNGFGR	K	I	98,2 %	1,82	0	1	0	0	2	805,4315			1 076,12	6	13	Empty	true
Kidney	IgG	15796	Ingel15796.RAW (F052957)	Glyceraldehyde-3-phosphate dehydrogenase OS=Homo sapiens GN=GAPDH PE=1 SV=3	P04406,Q2TSD0	CP13_3_HomoSapiens_9606_20130509.fasta,UR13_3_HomoSapiens_9606_20130403.fasta	36 049,4	100,0 %	4	4	4	0,0324%	18,8%	VIHDNFGIVEGLMTTVHAITATQK	K	T	99,7 %	4,17	0	0	1	0	2	2 595,3602			4 917,20	163	186	Empty	true	E7EUT5,E7EUT4
Kidney	IgG	15796	Ingel15796.RAW (F052957)	Keratin, type I cytoskeletal 10 OS=Homo sapiens GN=KRT10 PE=1 SV=6	P13645	CP13_3_HomoSapiens_9606_20130509.fasta	58 828,8	100,0 %	8	8	8	0,0647%	19,9%	ALEESNYELEGK	R	I	99,7 %	6,59	0	1	0	0	2	1 381,6482			14 890,4	166	177	Empty	true
Kidney	IgG	15796	Ingel15796.RAW (F052957)	Keratin, type I cytoskeletal 10 OS=Homo sapiens GN=KRT10 PE=1 SV=6	P13645	CP13_3_HomoSapiens_9606_20130509.fasta	58 828,8	100,0 %	8	8	8	0,0647%	19,9%	GSLGGGFSSGGFSGGSFSR	K	G	99,7 %	6,43	0	1	0	0	2	1 707,7722			11 436,1	41	59	Empty	true
Kidney	IgG	15796	Ingel15796.RAW (F052957)	Keratin, type I cytoskeletal 10 OS=Homo sapiens GN=KRT10 PE=1 SV=6	P13645	CP13_3_HomoSapiens_9606_20130509.fasta	58 828,8	100,0 %	8	8	8	0,0647%	19,9%	LKYENEVALR	R	Q	99,7 %	3,47	0	1	0	0	2	1 234,6790			4 487,48	236	245	Empty	true
Kidney	IgG	15796	Ingel15796.RAW (F052957)	Keratin, type I cytoskeletal 10 OS=Homo sapiens GN=KRT10 PE=1 SV=6	P13645	CP13_3_HomoSapiens_9606_20130509.fasta	58 828,8	100,0 %	8	8	8	0,0647%	19,9%	NVSTGDVNVEMNAAPGVDLTQLLNNMR	R	S	99,7 %	3,17	0	0	1	0	2	2 872,3929			6 740,19	296	322	Empty	true
Kidney	IgG	15796	Ingel15796.RAW (F052957)	Keratin, type I cytoskeletal 10 OS=Homo sapiens GN=KRT10 PE=1 SV=6	P13645	CP13_3_HomoSapiens_9606_20130509.fasta	58 828,8	100,0 %	8	8	8	0,0647%	19,9%	SQYEQLAEQNR	R	K	99,7 %	8,10	0	1	0	0	2	1 365,6393			6 820,88	323	333	Empty	true
Kidney	IgG	15796	Ingel15796.RAW (F052957)	Keratin, type I cytoskeletal 10 OS=Homo sapiens GN=KRT10 PE=1 SV=6	P13645	CP13_3_HomoSapiens_9606_20130509.fasta	58 828,8	100,0 %	8	8	8	0,0647%	19,9%	SQYEQLAEQNRK	R	D	99,7 %	2,92	0	1	0	0	2	1 493,7343			12 984,8	323	334	Empty	true
Kidney	IgG	15796	Ingel15796.RAW (F052957)	Keratin, type I cytoskeletal 10 OS=Homo sapiens GN=KRT10 PE=1 SV=6	P13645	CP13_3_HomoSapiens_9606_20130509.fasta	58 828,8	100,0 %	8	8	8	0,0647%	19,9%	TIDDLKNQILNLTTDNANILLQIDNAR	K	L	99,7 %	4,17	0	0	1	0	2	3 052,6278			2 415,05	202	228	Empty	true
Kidney	IgG	15796	Ingel15796.RAW (F052957)	Keratin, type I cytoskeletal 10 OS=Homo sapiens GN=KRT10 PE=1 SV=6	P13645	CP13_3_HomoSapiens_9606_20130509.fasta	58 828,8	100,0 %	8	8	8	0,0647%	19,9%	VTMQNLNDR	K	L	99,7 %	2,43	0	1	0	0	2	1 090,5310			6 559,09	148	156	Empty	true	K7ENW6,P02533,P08779
Kidney	IgG	15796	Ingel15796.RAW (F052957)	Keratin, type I cytoskeletal 9 OS=Homo sapiens GN=KRT9 PE=1 SV=3	P35527	CP13_3_HomoSapiens_9606_20130509.fasta	62 065,9	100,0 %	4	4	4	0,0324%	9,79%	NYSPYYNTIDDLKDQIVDLTVGNNK	K	T	98,2 %	3,82	0	0	1	0	2	2 903,3949			7 612,83	200	224	Empty	true
Kidney	IgG	15796	Ingel15796.RAW (F052957)	Keratin, type I cytoskeletal 9 OS=Homo sapiens GN=KRT9 PE=1 SV=3	P35527	CP13_3_HomoSapiens_9606_20130509.fasta	62 065,9	100,0 %	4	4	4	0,0324%	9,79%	QGVDADINGLR	R	Q	99,7 %	0,000	0	1	0	0	2	1 157,5911			13 886,8	251	261	Empty	true	K7EQQ3
Kidney	IgG	15796	Ingel15796.RAW (F052957)	Keratin, type I cytoskeletal 9 OS=Homo sapiens GN=KRT9 PE=1 SV=3	P35527	CP13_3_HomoSapiens_9606_20130509.fasta	62 065,9	100,0 %	4	4	4	0,0324%	9,79%	SGGGGGGGLGSGGSIR	R	S	99,7 %	6,41	0	1	0	0	2	1 232,5981			7 736,19	14	29	Empty	true	K7EQQ3
Kidney	IgG	15796	Ingel15796.RAW (F052957)	Keratin, type I cytoskeletal 9 OS=Homo sapiens GN=KRT9 PE=1 SV=3	P35527	CP13_3_HomoSapiens_9606_20130509.fasta	62 065,9	100,0 %	4	4	4	0,0324%	9,79%	STMQELNSR	K	L	98,7 %	1,92	0	1	0	0	2	1 065,4993			3 959,76	155	163	Empty	true	K7EQQ3
Kidney	IgG	15796	Ingel15796.RAW (F052957)	Keratin, type II cytoskeletal 1 OS=Homo sapiens GN=KRT1 PE=1 SV=6	H6VRF8,H6VRF9,H6VRG0,H6VRG1,H6VRG2,H6VRG3,P04264	CP13_3_HomoSapiens_9606_20130509.fasta,UR13_3_HomoSapiens_9606_20130403.fasta	66 040,3	100,0 %	7	7	8	0,0647%	10,7%	AQYEDIAQK	K	S	99,7 %	2,43	0	1	0	0	2	1 065,5212			11 680,3	356	364	Empty	true
Kidney	IgG	15796	Ingel15796.RAW (F052957)	Keratin, type II cytoskeletal 1 OS=Homo sapiens GN=KRT1 PE=1 SV=6	H6VRF8,H6VRF9,H6VRG0,H6VRG1,H6VRG2,H6VRG3,P04264	CP13_3_HomoSapiens_9606_20130509.fasta,UR13_3_HomoSapiens_9606_20130403.fasta	66 040,3	100,0 %	7	7	8	0,0647%	10,7%	FLEQQNQVLQTK	R	W	99,7 %	6,00	0	2	0	0	2	1 475,7854			125093	200	211	Empty	true	P35908
Kidney	IgG	15796	Ingel15796.RAW (F052957)	Keratin, type II cytoskeletal 1 OS=Homo sapiens GN=KRT1 PE=1 SV=6	H6VRF8,H6VRF9,H6VRG0,H6VRG1,H6VRG2,H6VRG3,P04264	CP13_3_HomoSapiens_9606_20130509.fasta,UR13_3_HomoSapiens_9606_20130403.fasta	66 040,3	100,0 %	7	7	8	0,0647%	10,7%	NKYEDEINKR	R	T	99,7 %	1,96	0	0	1	0	2	1 308,6543			10 952,0	268	277	Empty	true	P04259,F8VUG2,P05787,F8VU64,P05787-2,P13647,A8K4H3,Q7L4M3
Kidney	IgG	15796	Ingel15796.RAW (F052957)	Keratin, type II cytoskeletal 1 OS=Homo sapiens GN=KRT1 PE=1 SV=6	H6VRF8,H6VRF9,H6VRG0,H6VRG1,H6VRG2,H6VRG3,P04264	CP13_3_HomoSapiens_9606_20130509.fasta,UR13_3_HomoSapiens_9606_20130403.fasta	66 040,3	100,0 %	7	7	8	0,0647%	10,7%	SKAEAESLYQSK	K	Y	99,7 %	6,44	0	1	0	0	2	1 340,6692			5 959,61	365	376	Empty	true
Kidney	IgG	15796	Ingel15796.RAW (F052957)	Keratin, type II cytoskeletal 1 OS=Homo sapiens GN=KRT1 PE=1 SV=6	H6VRF8,H6VRF9,H6VRG0,H6VRG1,H6VRG2,H6VRG3,P04264	CP13_3_HomoSapiens_9606_20130509.fasta,UR13_3_HomoSapiens_9606_20130403.fasta	66 040,3	100,0 %	7	7	8	0,0647%	10,7%	SLNNQFASFIDK	K	V	99,7 %	5,80	0	1	0	0	2	1 383,6903			14 411,9	186	197	Empty	true
Kidney	IgG	15796	Ingel15796.RAW (F052957)	Keratin, type II cytoskeletal 1 OS=Homo sapiens GN=KRT1 PE=1 SV=6	H6VRF8,H6VRF9,H6VRG0,H6VRG1,H6VRG2,H6VRG3,P04264	CP13_3_HomoSapiens_9606_20130509.fasta,UR13_3_HomoSapiens_9606_20130403.fasta	66 040,3	100,0 %	7	7	8	0,0647%	10,7%	SLNNQFASFIDKVR	K	F	99,7 %	6,30	0	1	0	0	2	1 638,8598			15 533,2	186	199	Empty	true
Kidney	IgG	15796	Ingel15796.RAW (F052957)	Keratin, type II cytoskeletal 1 OS=Homo sapiens GN=KRT1 PE=1 SV=6	H6VRF8,H6VRF9,H6VRG0,H6VRG1,H6VRG2,H6VRG3,P04264	CP13_3_HomoSapiens_9606_20130509.fasta,UR13_3_HomoSapiens_9606_20130403.fasta	66 040,3	100,0 %	7	7	8	0,0647%	10,7%	WELLQQVDTSTR	K	T	99,7 %	6,92	0	1	0	0	2	1 475,7490			32 122,5	212	223	Empty	true
Kidney	IgG	15796	Ingel15796.RAW (F052957)	Keratin, type II cytoskeletal 1 OS=Homo sapiens GN=KRT1 PE=1 SV=6	H6VRF8,H6VRF9,H6VRG0,H6VRG1,H6VRG2,H6VRG3,P04264	CP13_3_HomoSapiens_9606_20130509.fasta,UR13_3_HomoSapiens_9606_20130403.fasta	66 040,3	100,0 %	7	7	8	0,0647%	10,7%	AQYEDIAQK	K	S	99,7 %	2,43	0	1	0	0	2	1 065,5212			11 680,3	356	364	Empty	true
Kidney	IgG	15796	Ingel15796.RAW (F052957)	Keratin, type II cytoskeletal 1 OS=Homo sapiens GN=KRT1 PE=1 SV=6	H6VRF8,H6VRF9,H6VRG0,H6VRG1,H6VRG2,H6VRG3,P04264	CP13_3_HomoSapiens_9606_20130509.fasta,UR13_3_HomoSapiens_9606_20130403.fasta	66 040,3	100,0 %	7	7	8	0,0647%	10,7%	FLEQQNQVLQTK	R	W	99,7 %	6,00	0	2	0	0	2	1 475,7854			125093	200	211	Empty	true	P35908
Kidney	IgG	15796	Ingel15796.RAW (F052957)	Keratin, type II cytoskeletal 1 OS=Homo sapiens GN=KRT1 PE=1 SV=6	H6VRF8,H6VRF9,H6VRG0,H6VRG1,H6VRG2,H6VRG3,P04264	CP13_3_HomoSapiens_9606_20130509.fasta,UR13_3_HomoSapiens_9606_20130403.fasta	66 040,3	100,0 %	7	7	8	0,0647%	10,7%	NKYEDEINKR	R	T	99,7 %	1,96	0	0	1	0	2	1 308,6543			10 952,0	268	277	Empty	true	P04259,F8VUG2,P05787,F8VU64,P05787-2,P13647,A8K4H3,Q7L4M3
Kidney	IgG	15796	Ingel15796.RAW (F052957)	Keratin, type II cytoskeletal 1 OS=Homo sapiens GN=KRT1 PE=1 SV=6	H6VRF8,H6VRF9,H6VRG0,H6VRG1,H6VRG2,H6VRG3,P04264	CP13_3_HomoSapiens_9606_20130509.fasta,UR13_3_HomoSapiens_9606_20130403.fasta	66 040,3	100,0 %	7	7	8	0,0647%	10,7%	SKAEAESLYQSK	K	Y	99,7 %	6,44	0	1	0	0	2	1 340,6692			5 959,61	365	376	Empty	true
Kidney	IgG	15796	Ingel15796.RAW (F052957)	Keratin, type II cytoskeletal 1 OS=Homo sapiens GN=KRT1 PE=1 SV=6	H6VRF8,H6VRF9,H6VRG0,H6VRG1,H6VRG2,H6VRG3,P04264	CP13_3_HomoSapiens_9606_20130509.fasta,UR13_3_HomoSapiens_9606_20130403.fasta	66 040,3	100,0 %	7	7	8	0,0647%	10,7%	SLNNQFASFIDK	K	V	99,7 %	5,80	0	1	0	0	2	1 383,6903			14 411,9	186	197	Empty	true
Kidney	IgG	15796	Ingel15796.RAW (F052957)	Keratin, type II cytoskeletal 1 OS=Homo sapiens GN=KRT1 PE=1 SV=6	H6VRF8,H6VRF9,H6VRG0,H6VRG1,H6VRG2,H6VRG3,P04264	CP13_3_HomoSapiens_9606_20130509.fasta,UR13_3_HomoSapiens_9606_20130403.fasta	66 040,3	100,0 %	7	7	8	0,0647%	10,7%	SLNNQFASFIDKVR	K	F	99,7 %	6,30	0	1	0	0	2	1 638,8598			15 533,2	186	199	Empty	true
Kidney	IgG	15796	Ingel15796.RAW (F052957)	Keratin, type II cytoskeletal 1 OS=Homo sapiens GN=KRT1 PE=1 SV=6	H6VRF8,H6VRF9,H6VRG0,H6VRG1,H6VRG2,H6VRG3,P04264	CP13_3_HomoSapiens_9606_20130509.fasta,UR13_3_HomoSapiens_9606_20130403.fasta	66 040,3	100,0 %	7	7	8	0,0647%	10,7%	WELLQQVDTSTR	K	T	99,7 %	6,92	0	1	0	0	2	1 475,7490			32 122,5	212	223	Empty	true
Kidney	IgG	15796	Ingel15796.RAW (F052957)	Keratin, type II cytoskeletal 1 OS=Homo sapiens GN=KRT1 PE=1 SV=6	H6VRF8,H6VRF9,H6VRG0,H6VRG1,H6VRG2,H6VRG3,P04264	CP13_3_HomoSapiens_9606_20130509.fasta,UR13_3_HomoSapiens_9606_20130403.fasta	66 040,3	100,0 %	7	7	8	0,0647%	10,7%	AQYEDIAQK	K	S	99,7 %	2,43	0	1	0	0	2	1 065,5212			11 680,3	356	364	Empty	true
Kidney	IgG	15796	Ingel15796.RAW (F052957)	Keratin, type II cytoskeletal 1 OS=Homo sapiens GN=KRT1 PE=1 SV=6	H6VRF8,H6VRF9,H6VRG0,H6VRG1,H6VRG2,H6VRG3,P04264	CP13_3_HomoSapiens_9606_20130509.fasta,UR13_3_HomoSapiens_9606_20130403.fasta	66 040,3	100,0 %	7	7	8	0,0647%	10,7%	FLEQQNQVLQTK	R	W	99,7 %	6,00	0	2	0	0	2	1 475,7854			125093	200	211	Empty	true	P35908
Kidney	IgG	15796	Ingel15796.RAW (F052957)	Keratin, type II cytoskeletal 1 OS=Homo sapiens GN=KRT1 PE=1 SV=6	H6VRF8,H6VRF9,H6VRG0,H6VRG1,H6VRG2,H6VRG3,P04264	CP13_3_HomoSapiens_9606_20130509.fasta,UR13_3_HomoSapiens_9606_20130403.fasta	66 040,3	100,0 %	7	7	8	0,0647%	10,7%	NKYEDEINKR	R	T	99,7 %	1,96	0	0	1	0	2	1 308,6543			10 952,0	268	277	Empty	true	P04259,F8VUG2,P05787,F8VU64,P05787-2,P13647,A8K4H3,Q7L4M3
Kidney	IgG	15796	Ingel15796.RAW (F052957)	Keratin, type II cytoskeletal 1 OS=Homo sapiens GN=KRT1 PE=1 SV=6	H6VRF8,H6VRF9,H6VRG0,H6VRG1,H6VRG2,H6VRG3,P04264	CP13_3_HomoSapiens_9606_20130509.fasta,UR13_3_HomoSapiens_9606_20130403.fasta	66 040,3	100,0 %	7	7	8	0,0647%	10,7%	SKAEAESLYQSK	K	Y	99,7 %	6,44	0	1	0	0	2	1 340,6692			5 959,61	365	376	Empty	true
Kidney	IgG	15796	Ingel15796.RAW (F052957)	Keratin, type II cytoskeletal 1 OS=Homo sapiens GN=KRT1 PE=1 SV=6	H6VRF8,H6VRF9,H6VRG0,H6VRG1,H6VRG2,H6VRG3,P04264	CP13_3_HomoSapiens_9606_20130509.fasta,UR13_3_HomoSapiens_9606_20130403.fasta	66 040,3	100,0 %	7	7	8	0,0647%	10,7%	SLNNQFASFIDK	K	V	99,7 %	5,80	0	1	0	0	2	1 383,6903			14 411,9	186	197	Empty	true
Kidney	IgG	15796	Ingel15796.RAW (F052957)	Keratin, type II cytoskeletal 1 OS=Homo sapiens GN=KRT1 PE=1 SV=6	H6VRF8,H6VRF9,H6VRG0,H6VRG1,H6VRG2,H6VRG3,P04264	CP13_3_HomoSapiens_9606_20130509.fasta,UR13_3_HomoSapiens_9606_20130403.fasta	66 040,3	100,0 %	7	7	8	0,0647%	10,7%	SLNNQFASFIDKVR	K	F	99,7 %	6,30	0	1	0	0	2	1 638,8598			15 533,2	186	199	Empty	true
Kidney	IgG	15796	Ingel15796.RAW (F052957)	Keratin, type II cytoskeletal 1 OS=Homo sapiens GN=KRT1 PE=1 SV=6	H6VRF8,H6VRF9,H6VRG0,H6VRG1,H6VRG2,H6VRG3,P04264	CP13_3_HomoSapiens_9606_20130509.fasta,UR13_3_HomoSapiens_9606_20130403.fasta	66 040,3	100,0 %	7	7	8	0,0647%	10,7%	WELLQQVDTSTR	K	T	99,7 %	6,92	0	1	0	0	2	1 475,7490			32 122,5	212	223	Empty	true
Kidney	IgG	15796	Ingel15796.RAW (F052957)	Keratin, type II cytoskeletal 1 OS=Homo sapiens GN=KRT1 PE=1 SV=6	H6VRF8,H6VRF9,H6VRG0,H6VRG1,H6VRG2,H6VRG3,P04264	CP13_3_HomoSapiens_9606_20130509.fasta,UR13_3_HomoSapiens_9606_20130403.fasta	66 040,3	100,0 %	7	7	8	0,0647%	10,7%	AQYEDIAQK	K	S	99,7 %	2,43	0	1	0	0	2	1 065,5212			11 680,3	356	364	Empty	true
Kidney	IgG	15796	Ingel15796.RAW (F052957)	Keratin, type II cytoskeletal 1 OS=Homo sapiens GN=KRT1 PE=1 SV=6	H6VRF8,H6VRF9,H6VRG0,H6VRG1,H6VRG2,H6VRG3,P04264	CP13_3_HomoSapiens_9606_20130509.fasta,UR13_3_HomoSapiens_9606_20130403.fasta	66 040,3	100,0 %	7	7	8	0,0647%	10,7%	FLEQQNQVLQTK	R	W	99,7 %	6,00	0	2	0	0	2	1 475,7854			125093	200	211	Empty	true	P35908
Kidney	IgG	15796	Ingel15796.RAW (F052957)	Keratin, type II cytoskeletal 1 OS=Homo sapiens GN=KRT1 PE=1 SV=6	H6VRF8,H6VRF9,H6VRG0,H6VRG1,H6VRG2,H6VRG3,P04264	CP13_3_HomoSapiens_9606_20130509.fasta,UR13_3_HomoSapiens_9606_20130403.fasta	66 040,3	100,0 %	7	7	8	0,0647%	10,7%	NKYEDEINKR	R	T	99,7 %	1,96	0	0	1	0	2	1 308,6543			10 952,0	268	277	Empty	true	P04259,F8VUG2,P05787,F8VU64,P05787-2,P13647,A8K4H3,Q7L4M3
Kidney	IgG	15796	Ingel15796.RAW (F052957)	Keratin, type II cytoskeletal 1 OS=Homo sapiens GN=KRT1 PE=1 SV=6	H6VRF8,H6VRF9,H6VRG0,H6VRG1,H6VRG2,H6VRG3,P04264	CP13_3_HomoSapiens_9606_20130509.fasta,UR13_3_HomoSapiens_9606_20130403.fasta	66 040,3	100,0 %	7	7	8	0,0647%	10,7%	SKAEAESLYQSK	K	Y	99,7 %	6,44	0	1	0	0	2	1 340,6692			5 959,61	365	376	Empty	true
Kidney	IgG	15796	Ingel15796.RAW (F052957)	Keratin, type II cytoskeletal 1 OS=Homo sapiens GN=KRT1 PE=1 SV=6	H6VRF8,H6VRF9,H6VRG0,H6VRG1,H6VRG2,H6VRG3,P04264	CP13_3_HomoSapiens_9606_20130509.fasta,UR13_3_HomoSapiens_9606_20130403.fasta	66 040,3	100,0 %	7	7	8	0,0647%	10,7%	SLNNQFASFIDK	K	V	99,7 %	5,80	0	1	0	0	2	1 383,6903			14 411,9	186	197	Empty	true
Kidney	IgG	15796	Ingel15796.RAW (F052957)	Keratin, type II cytoskeletal 1 OS=Homo sapiens GN=KRT1 PE=1 SV=6	H6VRF8,H6VRF9,H6VRG0,H6VRG1,H6VRG2,H6VRG3,P04264	CP13_3_HomoSapiens_9606_20130509.fasta,UR13_3_HomoSapiens_9606_20130403.fasta	66 040,3	100,0 %	7	7	8	0,0647%	10,7%	SLNNQFASFIDKVR	K	F	99,7 %	6,30	0	1	0	0	2	1 638,8598			15 533,2	186	199	Empty	true
Kidney	IgG	15796	Ingel15796.RAW (F052957)	Keratin, type II cytoskeletal 1 OS=Homo sapiens GN=KRT1 PE=1 SV=6	H6VRF8,H6VRF9,H6VRG0,H6VRG1,H6VRG2,H6VRG3,P04264	CP13_3_HomoSapiens_9606_20130509.fasta,UR13_3_HomoSapiens_9606_20130403.fasta	66 040,3	100,0 %	7	7	8	0,0647%	10,7%	WELLQQVDTSTR	K	T	99,7 %	6,92	0	1	0	0	2	1 475,7490			32 122,5	212	223	Empty	true
Kidney	IgG	15796	Ingel15796.RAW (F052957)	Keratin, type II cytoskeletal 1 OS=Homo sapiens GN=KRT1 PE=1 SV=6	H6VRF8,H6VRF9,H6VRG0,H6VRG1,H6VRG2,H6VRG3,P04264	CP13_3_HomoSapiens_9606_20130509.fasta,UR13_3_HomoSapiens_9606_20130403.fasta	66 040,3	100,0 %	7	7	8	0,0647%	10,7%	AQYEDIAQK	K	S	99,7 %	2,43	0	1	0	0	2	1 065,5212			11 680,3	356	364	Empty	true
Kidney	IgG	15796	Ingel15796.RAW (F052957)	Keratin, type II cytoskeletal 1 OS=Homo sapiens GN=KRT1 PE=1 SV=6	H6VRF8,H6VRF9,H6VRG0,H6VRG1,H6VRG2,H6VRG3,P04264	CP13_3_HomoSapiens_9606_20130509.fasta,UR13_3_HomoSapiens_9606_20130403.fasta	66 040,3	100,0 %	7	7	8	0,0647%	10,7%	FLEQQNQVLQTK	R	W	99,7 %	6,00	0	2	0	0	2	1 475,7854			125093	200	211	Empty	true	P35908
Kidney	IgG	15796	Ingel15796.RAW (F052957)	Keratin, type II cytoskeletal 1 OS=Homo sapiens GN=KRT1 PE=1 SV=6	H6VRF8,H6VRF9,H6VRG0,H6VRG1,H6VRG2,H6VRG3,P04264	CP13_3_HomoSapiens_9606_20130509.fasta,UR13_3_HomoSapiens_9606_20130403.fasta	66 040,3	100,0 %	7	7	8	0,0647%	10,7%	NKYEDEINKR	R	T	99,7 %	1,96	0	0	1	0	2	1 308,6543			10 952,0	268	277	Empty	true	P04259,F8VUG2,P05787,F8VU64,P05787-2,P13647,A8K4H3,Q7L4M3
Kidney	IgG	15796	Ingel15796.RAW (F052957)	Keratin, type II cytoskeletal 1 OS=Homo sapiens GN=KRT1 PE=1 SV=6	H6VRF8,H6VRF9,H6VRG0,H6VRG1,H6VRG2,H6VRG3,P04264	CP13_3_HomoSapiens_9606_20130509.fasta,UR13_3_HomoSapiens_9606_20130403.fasta	66 040,3	100,0 %	7	7	8	0,0647%	10,7%	SKAEAESLYQSK	K	Y	99,7 %	6,44	0	1	0	0	2	1 340,6692			5 959,61	365	376	Empty	true
Kidney	IgG	15796	Ingel15796.RAW (F052957)	Keratin, type II cytoskeletal 1 OS=Homo sapiens GN=KRT1 PE=1 SV=6	H6VRF8,H6VRF9,H6VRG0,H6VRG1,H6VRG2,H6VRG3,P04264	CP13_3_HomoSapiens_9606_20130509.fasta,UR13_3_HomoSapiens_9606_20130403.fasta	66 040,3	100,0 %	7	7	8	0,0647%	10,7%	SLNNQFASFIDK	K	V	99,7 %	5,80	0	1	0	0	2	1 383,6903			14 411,9	186	197	Empty	true
Kidney	IgG	15796	Ingel15796.RAW (F052957)	Keratin, type II cytoskeletal 1 OS=Homo sapiens GN=KRT1 PE=1 SV=6	H6VRF8,H6VRF9,H6VRG0,H6VRG1,H6VRG2,H6VRG3,P04264	CP13_3_HomoSapiens_9606_20130509.fasta,UR13_3_HomoSapiens_9606_20130403.fasta	66 040,3	100,0 %	7	7	8	0,0647%	10,7%	SLNNQFASFIDKVR	K	F	99,7 %	6,30	0	1	0	0	2	1 638,8598			15 533,2	186	199	Empty	true
Kidney	IgG	15796	Ingel15796.RAW (F052957)	Keratin, type II cytoskeletal 1 OS=Homo sapiens GN=KRT1 PE=1 SV=6	H6VRF8,H6VRF9,H6VRG0,H6VRG1,H6VRG2,H6VRG3,P04264	CP13_3_HomoSapiens_9606_20130509.fasta,UR13_3_HomoSapiens_9606_20130403.fasta	66 040,3	100,0 %	7	7	8	0,0647%	10,7%	WELLQQVDTSTR	K	T	99,7 %	6,92	0	1	0	0	2	1 475,7490			32 122,5	212	223	Empty	true
Kidney	IgG	15796	Ingel15796.RAW (F052957)	Keratin, type II cytoskeletal 1 OS=Homo sapiens GN=KRT1 PE=1 SV=6	H6VRF8,H6VRF9,H6VRG0,H6VRG1,H6VRG2,H6VRG3,P04264	CP13_3_HomoSapiens_9606_20130509.fasta,UR13_3_HomoSapiens_9606_20130403.fasta	66 040,3	100,0 %	7	7	8	0,0647%	10,7%	AQYEDIAQK	K	S	99,7 %	2,43	0	1	0	0	2	1 065,5212			11 680,3	356	364	Empty	true
Kidney	IgG	15796	Ingel15796.RAW (F052957)	Keratin, type II cytoskeletal 1 OS=Homo sapiens GN=KRT1 PE=1 SV=6	H6VRF8,H6VRF9,H6VRG0,H6VRG1,H6VRG2,H6VRG3,P04264	CP13_3_HomoSapiens_9606_20130509.fasta,UR13_3_HomoSapiens_9606_20130403.fasta	66 040,3	100,0 %	7	7	8	0,0647%	10,7%	FLEQQNQVLQTK	R	W	99,7 %	6,00	0	2	0	0	2	1 475,7854			125093	200	211	Empty	true	P35908
Kidney	IgG	15796	Ingel15796.RAW (F052957)	Keratin, type II cytoskeletal 1 OS=Homo sapiens GN=KRT1 PE=1 SV=6	H6VRF8,H6VRF9,H6VRG0,H6VRG1,H6VRG2,H6VRG3,P04264	CP13_3_HomoSapiens_9606_20130509.fasta,UR13_3_HomoSapiens_9606_20130403.fasta	66 040,3	100,0 %	7	7	8	0,0647%	10,7%	NKYEDEINKR	R	T	99,7 %	1,96	0	0	1	0	2	1 308,6543			10 952,0	268	277	Empty	true	P04259,F8VUG2,P05787,F8VU64,P05787-2,P13647,A8K4H3,Q7L4M3
Kidney	IgG	15796	Ingel15796.RAW (F052957)	Keratin, type II cytoskeletal 1 OS=Homo sapiens GN=KRT1 PE=1 SV=6	H6VRF8,H6VRF9,H6VRG0,H6VRG1,H6VRG2,H6VRG3,P04264	CP13_3_HomoSapiens_9606_20130509.fasta,UR13_3_HomoSapiens_9606_20130403.fasta	66 040,3	100,0 %	7	7	8	0,0647%	10,7%	SKAEAESLYQSK	K	Y	99,7 %	6,44	0	1	0	0	2	1 340,6692			5 959,61	365	376	Empty	true
Kidney	IgG	15796	Ingel15796.RAW (F052957)	Keratin, type II cytoskeletal 1 OS=Homo sapiens GN=KRT1 PE=1 SV=6	H6VRF8,H6VRF9,H6VRG0,H6VRG1,H6VRG2,H6VRG3,P04264	CP13_3_HomoSapiens_9606_20130509.fasta,UR13_3_HomoSapiens_9606_20130403.fasta	66 040,3	100,0 %	7	7	8	0,0647%	10,7%	SLNNQFASFIDK	K	V	99,7 %	5,80	0	1	0	0	2	1 383,6903			14 411,9	186	197	Empty	true
Kidney	IgG	15796	Ingel15796.RAW (F052957)	Keratin, type II cytoskeletal 1 OS=Homo sapiens GN=KRT1 PE=1 SV=6	H6VRF8,H6VRF9,H6VRG0,H6VRG1,H6VRG2,H6VRG3,P04264	CP13_3_HomoSapiens_9606_20130509.fasta,UR13_3_HomoSapiens_9606_20130403.fasta	66 040,3	100,0 %	7	7	8	0,0647%	10,7%	SLNNQFASFIDKVR	K	F	99,7 %	6,30	0	1	0	0	2	1 638,8598			15 533,2	186	199	Empty	true
Kidney	IgG	15796	Ingel15796.RAW (F052957)	Keratin, type II cytoskeletal 1 OS=Homo sapiens GN=KRT1 PE=1 SV=6	H6VRF8,H6VRF9,H6VRG0,H6VRG1,H6VRG2,H6VRG3,P04264	CP13_3_HomoSapiens_9606_20130509.fasta,UR13_3_HomoSapiens_9606_20130403.fasta	66 040,3	100,0 %	7	7	8	0,0647%	10,7%	WELLQQVDTSTR	K	T	99,7 %	6,92	0	1	0	0	2	1 475,7490			32 122,5	212	223	Empty	true
Kidney	IgG	15796	Ingel15796.RAW (F052957)	Keratin, type II cytoskeletal 1 OS=Homo sapiens GN=KRT1 PE=1 SV=6	H6VRF8,H6VRF9,H6VRG0,H6VRG1,H6VRG2,H6VRG3,P04264	CP13_3_HomoSapiens_9606_20130509.fasta,UR13_3_HomoSapiens_9606_20130403.fasta	66 040,3	100,0 %	7	7	8	0,0647%	10,7%	AQYEDIAQK	K	S	99,7 %	2,43	0	1	0	0	2	1 065,5212			11 680,3	356	364	Empty	true
Kidney	IgG	15796	Ingel15796.RAW (F052957)	Keratin, type II cytoskeletal 1 OS=Homo sapiens GN=KRT1 PE=1 SV=6	H6VRF8,H6VRF9,H6VRG0,H6VRG1,H6VRG2,H6VRG3,P04264	CP13_3_HomoSapiens_9606_20130509.fasta,UR13_3_HomoSapiens_9606_20130403.fasta	66 040,3	100,0 %	7	7	8	0,0647%	10,7%	FLEQQNQVLQTK	R	W	99,7 %	6,00	0	2	0	0	2	1 475,7854			125093	200	211	Empty	true	P35908
Kidney	IgG	15796	Ingel15796.RAW (F052957)	Keratin, type II cytoskeletal 1 OS=Homo sapiens GN=KRT1 PE=1 SV=6	H6VRF8,H6VRF9,H6VRG0,H6VRG1,H6VRG2,H6VRG3,P04264	CP13_3_HomoSapiens_9606_20130509.fasta,UR13_3_HomoSapiens_9606_20130403.fasta	66 040,3	100,0 %	7	7	8	0,0647%	10,7%	NKYEDEINKR	R	T	99,7 %	1,96	0	0	1	0	2	1 308,6543			10 952,0	268	277	Empty	true	P04259,F8VUG2,P05787,F8VU64,P05787-2,P13647,A8K4H3,Q7L4M3
Kidney	IgG	15796	Ingel15796.RAW (F052957)	Keratin, type II cytoskeletal 1 OS=Homo sapiens GN=KRT1 PE=1 SV=6	H6VRF8,H6VRF9,H6VRG0,H6VRG1,H6VRG2,H6VRG3,P04264	CP13_3_HomoSapiens_9606_20130509.fasta,UR13_3_HomoSapiens_9606_20130403.fasta	66 040,3	100,0 %	7	7	8	0,0647%	10,7%	SKAEAESLYQSK	K	Y	99,7 %	6,44	0	1	0	0	2	1 340,6692			5 959,61	365	376	Empty	true
Kidney	IgG	15796	Ingel15796.RAW (F052957)	Keratin, type II cytoskeletal 1 OS=Homo sapiens GN=KRT1 PE=1 SV=6	H6VRF8,H6VRF9,H6VRG0,H6VRG1,H6VRG2,H6VRG3,P04264	CP13_3_HomoSapiens_9606_20130509.fasta,UR13_3_HomoSapiens_9606_20130403.fasta	66 040,3	100,0 %	7	7	8	0,0647%	10,7%	SLNNQFASFIDK	K	V	99,7 %	5,80	0	1	0	0	2	1 383,6903			14 411,9	186	197	Empty	true
Kidney	IgG	15796	Ingel15796.RAW (F052957)	Keratin, type II cytoskeletal 1 OS=Homo sapiens GN=KRT1 PE=1 SV=6	H6VRF8,H6VRF9,H6VRG0,H6VRG1,H6VRG2,H6VRG3,P04264	CP13_3_HomoSapiens_9606_20130509.fasta,UR13_3_HomoSapiens_9606_20130403.fasta	66 040,3	100,0 %	7	7	8	0,0647%	10,7%	SLNNQFASFIDKVR	K	F	99,7 %	6,30	0	1	0	0	2	1 638,8598			15 533,2	186	199	Empty	true
Kidney	IgG	15796	Ingel15796.RAW (F052957)	Keratin, type II cytoskeletal 1 OS=Homo sapiens GN=KRT1 PE=1 SV=6	H6VRF8,H6VRF9,H6VRG0,H6VRG1,H6VRG2,H6VRG3,P04264	CP13_3_HomoSapiens_9606_20130509.fasta,UR13_3_HomoSapiens_9606_20130403.fasta	66 040,3	100,0 %	7	7	8	0,0647%	10,7%	WELLQQVDTSTR	K	T	99,7 %	6,92	0	1	0	0	2	1 475,7490			32 122,5	212	223	Empty	true
Kidney	IgG	15796	Ingel15796.RAW (F052957)	Q6N096_HUMAN Putative uncharacterized protein DKFZp686I15196 [Homo sapiens (Human) [9606]]	Q6N096	UR13_3_HomoSapiens_9606_20130403.fasta	50 925,6	100,0 %	2	2	3	0,0243%	6,22%	GPSVFPLAPSSK	K	S	99,7 %	2,26	0	2	0	0	2	1 186,6467			37 204,2	141	152	Empty	true	UPI0001D3410C,P01857,UPI00027FCE1F
Kidney	IgG	15796	Ingel15796.RAW (F052957)	Q6N096_HUMAN Putative uncharacterized protein DKFZp686I15196 [Homo sapiens (Human) [9606]]	Q6N096	UR13_3_HomoSapiens_9606_20130403.fasta	50 925,6	100,0 %	2	2	3	0,0243%	6,22%	TTPPVLDSDGSFFLYSK	K	L	99,7 %	1,77	0	1	0	0	2	1 873,9220			1 936,18	412	428	Empty	true	P01857
Kidney	IgG	15796	Ingel15796.RAW (F052957)	TRYP_PIG Trypsin OS=Sus scrofa PE=1 SV=1	P00761	CP13_3_HomoSapiens_9606_20130509.fasta	24 409,3	100,0 %	3	4	4	0,0324%	20,8%	IITHPNFNGNTLDNDIMLIK	K	L	96,0 %	1,47	0	0	1	0	2	2 284,1646			17 058,9	78	97	Empty	true
Kidney	IgG	15796	Ingel15796.RAW (F052957)	TRYP_PIG Trypsin OS=Sus scrofa PE=1 SV=1	P00761	CP13_3_HomoSapiens_9606_20130509.fasta	24 409,3	100,0 %	3	4	4	0,0324%	20,8%	LGEHNIDVLEGNEQFINAAK	R	I	99,7 %	10,1	0	1	1	0	2	2 211,1042			23 988,2	58	77	Empty	true
Kidney	IgG	15796	Ingel15796.RAW (F052957)	TRYP_PIG Trypsin OS=Sus scrofa PE=1 SV=1	P00761	CP13_3_HomoSapiens_9606_20130509.fasta	24 409,3	100,0 %	3	4	4	0,0324%	20,8%	VATVSLPR	R	S	95,1 %	1,28	1	0	0	0	2	842,5094			30 281,2	108	115	Empty	true
Kidney	IgG	15796	Ingel15796.RAW (F052957)	Fibrinogen gamma chain OS=Homo sapiens GN=FGG PE=1 SV=3	C9JC84,C9JEU5,P02679,P02679-2	CP13_3_HomoSapiens_9606_20130509.fasta	49 498,1	100,0 %	2	2	2	0,0162%	8,83%	AIQLTYNPDESSKPNMIDAATLK	K	S	98,3 %	3,39	0	0	1	0	2	2 520,2653			13 870,1	89	111	Empty	true
Kidney	IgG	15796	Ingel15796.RAW (F052957)	Fibrinogen gamma chain OS=Homo sapiens GN=FGG PE=1 SV=3	C9JC84,C9JEU5,P02679,P02679-2	CP13_3_HomoSapiens_9606_20130509.fasta	49 498,1	100,0 %	2	2	2	0,0162%	8,83%	ASTPNGYDNGIIWATWK	K	T	99,7 %	4,49	0	1	0	0	2	1 893,9131			2 138,26	383	399	Empty	true
Kidney	IgG	15796	Ingel15796.RAW (F052957)	Fibrinogen gamma chain OS=Homo sapiens GN=FGG PE=1 SV=3	C9JC84,C9JEU5,P02679,P02679-2	CP13_3_HomoSapiens_9606_20130509.fasta	49 498,1	100,0 %	2	2	2	0,0162%	8,83%	AIQLTYNPDESSKPNMIDAATLK	K	S	98,3 %	3,39	0	0	1	0	2	2 520,2653			13 870,1	89	111	Empty	true
Kidney	IgG	15796	Ingel15796.RAW (F052957)	Fibrinogen gamma chain OS=Homo sapiens GN=FGG PE=1 SV=3	C9JC84,C9JEU5,P02679,P02679-2	CP13_3_HomoSapiens_9606_20130509.fasta	49 498,1	100,0 %	2	2	2	0,0162%	8,83%	ASTPNGYDNGIIWATWK	K	T	99,7 %	4,49	0	1	0	0	2	1 893,9131			2 138,26	383	399	Empty	true
Kidney	IgG	15796	Ingel15796.RAW (F052957)	Fibrinogen gamma chain OS=Homo sapiens GN=FGG PE=1 SV=3	C9JC84,C9JEU5,P02679,P02679-2	CP13_3_HomoSapiens_9606_20130509.fasta	49 498,1	100,0 %	2	2	2	0,0162%	8,83%	AIQLTYNPDESSKPNMIDAATLK	K	S	98,3 %	3,39	0	0	1	0	2	2 520,2653			13 870,1	89	111	Empty	true
Kidney	IgG	15796	Ingel15796.RAW (F052957)	Fibrinogen gamma chain OS=Homo sapiens GN=FGG PE=1 SV=3	C9JC84,C9JEU5,P02679,P02679-2	CP13_3_HomoSapiens_9606_20130509.fasta	49 498,1	100,0 %	2	2	2	0,0162%	8,83%	ASTPNGYDNGIIWATWK	K	T	99,7 %	4,49	0	1	0	0	2	1 893,9131			2 138,26	383	399	Empty	true
Kidney	IgG	15796	Ingel15796.RAW (F052957)	Fibrinogen gamma chain OS=Homo sapiens GN=FGG PE=1 SV=3	C9JC84,C9JEU5,P02679,P02679-2	CP13_3_HomoSapiens_9606_20130509.fasta	49 498,1	100,0 %	2	2	2	0,0162%	8,83%	AIQLTYNPDESSKPNMIDAATLK	K	S	98,3 %	3,39	0	0	1	0	2	2 520,2653			13 870,1	89	111	Empty	true
Kidney	IgG	15796	Ingel15796.RAW (F052957)	Fibrinogen gamma chain OS=Homo sapiens GN=FGG PE=1 SV=3	C9JC84,C9JEU5,P02679,P02679-2	CP13_3_HomoSapiens_9606_20130509.fasta	49 498,1	100,0 %	2	2	2	0,0162%	8,83%	ASTPNGYDNGIIWATWK	K	T	99,7 %	4,49	0	1	0	0	2	1 893,9131			2 138,26	383	399	Empty	true
Kidney	IgG	15796	Ingel15796.RAW (F052957)	Apolipoprotein E OS=Homo sapiens GN=APOE PE=1 SV=1	P02649	CP13_3_HomoSapiens_9606_20130509.fasta	36 153,5	100,0 %	3	3	3	0,0243%	9,15%	AKLEEQAQQIR	R	L	99,7 %	6,28	0	1	0	0	2	1 313,7173			11 672,5	259	269	Empty	true
Kidney	IgG	15796	Ingel15796.RAW (F052957)	Apolipoprotein E OS=Homo sapiens GN=APOE PE=1 SV=1	P02649	CP13_3_HomoSapiens_9606_20130509.fasta	36 153,5	100,0 %	3	3	3	0,0243%	9,15%	LAVYQAGAR	R	E	99,7 %	1,20	0	1	0	0	2	948,5261			6 737,59	177	185	Empty	true
Kidney	IgG	15796	Ingel15796.RAW (F052957)	Apolipoprotein E OS=Homo sapiens GN=APOE PE=1 SV=1	P02649	CP13_3_HomoSapiens_9606_20130509.fasta	36 153,5	100,0 %	3	3	3	0,0243%	9,15%	LGPLVEQGR	R	V	99,7 %	2,08	0	1	0	0	2	968,5525			5 052,91	199	207	Empty	true
Kidney	IgG	15796	Ingel15796.RAW (F052957)	Haptoglobin OS=Homo sapiens GN=HP PE=1 SV=1	J3KSV1,J3QLC9,J3QR68,P00738,Q0VAC5,Q6NSB4	CP13_3_HomoSapiens_9606_20130509.fasta,UR13_3_HomoSapiens_9606_20130403.fasta	31 381,6	100,0 %	2	2	2	0,0162%	4,68%	VGYVSGWGR	R	N	99,7 %	3,24	0	1	0	0	2	980,4948			71 619,0	153	161	Empty	true	H3BS21
Kidney	IgG	15796	Ingel15796.RAW (F052957)	Haptoglobin OS=Homo sapiens GN=HP PE=1 SV=1	J3KSV1,J3QLC9,J3QR68,P00738,Q0VAC5,Q6NSB4	CP13_3_HomoSapiens_9606_20130509.fasta,UR13_3_HomoSapiens_9606_20130403.fasta	31 381,6	100,0 %	2	2	2	0,0162%	4,68%	VTSIQDWVQK	K	T	99,7 %	3,34	0	1	0	0	2	1 203,6369			54 400,8	267	276	Empty	true
Kidney	IgG	15796	Ingel15796.RAW (F052957)	Haptoglobin OS=Homo sapiens GN=HP PE=1 SV=1	J3KSV1,J3QLC9,J3QR68,P00738,Q0VAC5,Q6NSB4	CP13_3_HomoSapiens_9606_20130509.fasta,UR13_3_HomoSapiens_9606_20130403.fasta	31 381,6	100,0 %	2	2	2	0,0162%	4,68%	VGYVSGWGR	R	N	99,7 %	3,24	0	1	0	0	2	980,4948			71 619,0	153	161	Empty	true	H3BS21
Kidney	IgG	15796	Ingel15796.RAW (F052957)	Haptoglobin OS=Homo sapiens GN=HP PE=1 SV=1	J3KSV1,J3QLC9,J3QR68,P00738,Q0VAC5,Q6NSB4	CP13_3_HomoSapiens_9606_20130509.fasta,UR13_3_HomoSapiens_9606_20130403.fasta	31 381,6	100,0 %	2	2	2	0,0162%	4,68%	VTSIQDWVQK	K	T	99,7 %	3,34	0	1	0	0	2	1 203,6369			54 400,8	267	276	Empty	true
Kidney	IgG	15796	Ingel15796.RAW (F052957)	Haptoglobin OS=Homo sapiens GN=HP PE=1 SV=1	J3KSV1,J3QLC9,J3QR68,P00738,Q0VAC5,Q6NSB4	CP13_3_HomoSapiens_9606_20130509.fasta,UR13_3_HomoSapiens_9606_20130403.fasta	31 381,6	100,0 %	2	2	2	0,0162%	4,68%	VGYVSGWGR	R	N	99,7 %	3,24	0	1	0	0	2	980,4948			71 619,0	153	161	Empty	true	H3BS21
Kidney	IgG	15796	Ingel15796.RAW (F052957)	Haptoglobin OS=Homo sapiens GN=HP PE=1 SV=1	J3KSV1,J3QLC9,J3QR68,P00738,Q0VAC5,Q6NSB4	CP13_3_HomoSapiens_9606_20130509.fasta,UR13_3_HomoSapiens_9606_20130403.fasta	31 381,6	100,0 %	2	2	2	0,0162%	4,68%	VTSIQDWVQK	K	T	99,7 %	3,34	0	1	0	0	2	1 203,6369			54 400,8	267	276	Empty	true
Kidney	IgG	15796	Ingel15796.RAW (F052957)	Haptoglobin OS=Homo sapiens GN=HP PE=1 SV=1	J3KSV1,J3QLC9,J3QR68,P00738,Q0VAC5,Q6NSB4	CP13_3_HomoSapiens_9606_20130509.fasta,UR13_3_HomoSapiens_9606_20130403.fasta	31 381,6	100,0 %	2	2	2	0,0162%	4,68%	VGYVSGWGR	R	N	99,7 %	3,24	0	1	0	0	2	980,4948			71 619,0	153	161	Empty	true	H3BS21
Kidney	IgG	15796	Ingel15796.RAW (F052957)	Haptoglobin OS=Homo sapiens GN=HP PE=1 SV=1	J3KSV1,J3QLC9,J3QR68,P00738,Q0VAC5,Q6NSB4	CP13_3_HomoSapiens_9606_20130509.fasta,UR13_3_HomoSapiens_9606_20130403.fasta	31 381,6	100,0 %	2	2	2	0,0162%	4,68%	VTSIQDWVQK	K	T	99,7 %	3,34	0	1	0	0	2	1 203,6369			54 400,8	267	276	Empty	true
Kidney	IgG	15796	Ingel15796.RAW (F052957)	Haptoglobin OS=Homo sapiens GN=HP PE=1 SV=1	J3KSV1,J3QLC9,J3QR68,P00738,Q0VAC5,Q6NSB4	CP13_3_HomoSapiens_9606_20130509.fasta,UR13_3_HomoSapiens_9606_20130403.fasta	31 381,6	100,0 %	2	2	2	0,0162%	4,68%	VGYVSGWGR	R	N	99,7 %	3,24	0	1	0	0	2	980,4948			71 619,0	153	161	Empty	true	H3BS21
Kidney	IgG	15796	Ingel15796.RAW (F052957)	Haptoglobin OS=Homo sapiens GN=HP PE=1 SV=1	J3KSV1,J3QLC9,J3QR68,P00738,Q0VAC5,Q6NSB4	CP13_3_HomoSapiens_9606_20130509.fasta,UR13_3_HomoSapiens_9606_20130403.fasta	31 381,6	100,0 %	2	2	2	0,0162%	4,68%	VTSIQDWVQK	K	T	99,7 %	3,34	0	1	0	0	2	1 203,6369			54 400,8	267	276	Empty	true
Kidney	IgG	15796	Ingel15796.RAW (F052957)	Haptoglobin OS=Homo sapiens GN=HP PE=1 SV=1	J3KSV1,J3QLC9,J3QR68,P00738,Q0VAC5,Q6NSB4	CP13_3_HomoSapiens_9606_20130509.fasta,UR13_3_HomoSapiens_9606_20130403.fasta	31 381,6	100,0 %	2	2	2	0,0162%	4,68%	VGYVSGWGR	R	N	99,7 %	3,24	0	1	0	0	2	980,4948			71 619,0	153	161	Empty	true	H3BS21
Kidney	IgG	15796	Ingel15796.RAW (F052957)	Haptoglobin OS=Homo sapiens GN=HP PE=1 SV=1	J3KSV1,J3QLC9,J3QR68,P00738,Q0VAC5,Q6NSB4	CP13_3_HomoSapiens_9606_20130509.fasta,UR13_3_HomoSapiens_9606_20130403.fasta	31 381,6	100,0 %	2	2	2	0,0162%	4,68%	VTSIQDWVQK	K	T	99,7 %	3,34	0	1	0	0	2	1 203,6369			54 400,8	267	276	Empty	true
Kidney	IgG	15796	Ingel15796.RAW (F052957)	Serum albumin OS=Homo sapiens GN=ALB PE=1 SV=2	A8K9P0,B7WNR0,C9JKR2,D6RHD5,H0YA55,P02768,P02768-2,UPI000016A51F	CP13_3_HomoSapiens_9606_20130509.fasta,UR13_3_HomoSapiens_9606_20130403.fasta	69 226,8	100,0 %	3	3	3	0,0243%	5,75%	AEFAEVSK	K	L	98,7 %	1,44	0	1	0	0	2	880,4410			9 932,62	250	257	Empty	true
Kidney	IgG	15796	Ingel15796.RAW (F052957)	Serum albumin OS=Homo sapiens GN=ALB PE=1 SV=2	A8K9P0,B7WNR0,C9JKR2,D6RHD5,H0YA55,P02768,P02768-2,UPI000016A51F	CP13_3_HomoSapiens_9606_20130509.fasta,UR13_3_HomoSapiens_9606_20130403.fasta	69 226,8	100,0 %	3	3	3	0,0243%	5,75%	KVPQVSTPTLVEVSR	K	N	99,7 %	3,17	0	0	1	0	2	1 639,9378			16 601,8	438	452	Empty	true	P02769
Kidney	IgG	15796	Ingel15796.RAW (F052957)	Serum albumin OS=Homo sapiens GN=ALB PE=1 SV=2	A8K9P0,B7WNR0,C9JKR2,D6RHD5,H0YA55,P02768,P02768-2,UPI000016A51F	CP13_3_HomoSapiens_9606_20130509.fasta,UR13_3_HomoSapiens_9606_20130403.fasta	69 226,8	100,0 %	3	3	3	0,0243%	5,75%	RHPDYSVVLLLR	R	L	99,7 %	3,42	0	0	1	0	2	1 467,8431			22 491,5	361	372	Empty	true
Kidney	IgG	15796	Ingel15796.RAW (F052957)	Serum albumin OS=Homo sapiens GN=ALB PE=1 SV=2	A8K9P0,B7WNR0,C9JKR2,D6RHD5,H0YA55,P02768,P02768-2,UPI000016A51F	CP13_3_HomoSapiens_9606_20130509.fasta,UR13_3_HomoSapiens_9606_20130403.fasta	69 226,8	100,0 %	3	3	3	0,0243%	5,75%	AEFAEVSK	K	L	98,7 %	1,44	0	1	0	0	2	880,4410			9 932,62	250	257	Empty	true
Kidney	IgG	15796	Ingel15796.RAW (F052957)	Serum albumin OS=Homo sapiens GN=ALB PE=1 SV=2	A8K9P0,B7WNR0,C9JKR2,D6RHD5,H0YA55,P02768,P02768-2,UPI000016A51F	CP13_3_HomoSapiens_9606_20130509.fasta,UR13_3_HomoSapiens_9606_20130403.fasta	69 226,8	100,0 %	3	3	3	0,0243%	5,75%	KVPQVSTPTLVEVSR	K	N	99,7 %	3,17	0	0	1	0	2	1 639,9378			16 601,8	438	452	Empty	true	P02769
Kidney	IgG	15796	Ingel15796.RAW (F052957)	Serum albumin OS=Homo sapiens GN=ALB PE=1 SV=2	A8K9P0,B7WNR0,C9JKR2,D6RHD5,H0YA55,P02768,P02768-2,UPI000016A51F	CP13_3_HomoSapiens_9606_20130509.fasta,UR13_3_HomoSapiens_9606_20130403.fasta	69 226,8	100,0 %	3	3	3	0,0243%	5,75%	RHPDYSVVLLLR	R	L	99,7 %	3,42	0	0	1	0	2	1 467,8431			22 491,5	361	372	Empty	true
Kidney	IgG	15796	Ingel15796.RAW (F052957)	Serum albumin OS=Homo sapiens GN=ALB PE=1 SV=2	A8K9P0,B7WNR0,C9JKR2,D6RHD5,H0YA55,P02768,P02768-2,UPI000016A51F	CP13_3_HomoSapiens_9606_20130509.fasta,UR13_3_HomoSapiens_9606_20130403.fasta	69 226,8	100,0 %	3	3	3	0,0243%	5,75%	AEFAEVSK	K	L	98,7 %	1,44	0	1	0	0	2	880,4410			9 932,62	250	257	Empty	true
Kidney	IgG	15796	Ingel15796.RAW (F052957)	Serum albumin OS=Homo sapiens GN=ALB PE=1 SV=2	A8K9P0,B7WNR0,C9JKR2,D6RHD5,H0YA55,P02768,P02768-2,UPI000016A51F	CP13_3_HomoSapiens_9606_20130509.fasta,UR13_3_HomoSapiens_9606_20130403.fasta	69 226,8	100,0 %	3	3	3	0,0243%	5,75%	KVPQVSTPTLVEVSR	K	N	99,7 %	3,17	0	0	1	0	2	1 639,9378			16 601,8	438	452	Empty	true	P02769
Kidney	IgG	15796	Ingel15796.RAW (F052957)	Serum albumin OS=Homo sapiens GN=ALB PE=1 SV=2	A8K9P0,B7WNR0,C9JKR2,D6RHD5,H0YA55,P02768,P02768-2,UPI000016A51F	CP13_3_HomoSapiens_9606_20130509.fasta,UR13_3_HomoSapiens_9606_20130403.fasta	69 226,8	100,0 %	3	3	3	0,0243%	5,75%	RHPDYSVVLLLR	R	L	99,7 %	3,42	0	0	1	0	2	1 467,8431			22 491,5	361	372	Empty	true
Kidney	IgG	15796	Ingel15796.RAW (F052957)	Serum albumin OS=Homo sapiens GN=ALB PE=1 SV=2	A8K9P0,B7WNR0,C9JKR2,D6RHD5,H0YA55,P02768,P02768-2,UPI000016A51F	CP13_3_HomoSapiens_9606_20130509.fasta,UR13_3_HomoSapiens_9606_20130403.fasta	69 226,8	100,0 %	3	3	3	0,0243%	5,75%	AEFAEVSK	K	L	98,7 %	1,44	0	1	0	0	2	880,4410			9 932,62	250	257	Empty	true
Kidney	IgG	15796	Ingel15796.RAW (F052957)	Serum albumin OS=Homo sapiens GN=ALB PE=1 SV=2	A8K9P0,B7WNR0,C9JKR2,D6RHD5,H0YA55,P02768,P02768-2,UPI000016A51F	CP13_3_HomoSapiens_9606_20130509.fasta,UR13_3_HomoSapiens_9606_20130403.fasta	69 226,8	100,0 %	3	3	3	0,0243%	5,75%	KVPQVSTPTLVEVSR	K	N	99,7 %	3,17	0	0	1	0	2	1 639,9378			16 601,8	438	452	Empty	true	P02769
Kidney	IgG	15796	Ingel15796.RAW (F052957)	Serum albumin OS=Homo sapiens GN=ALB PE=1 SV=2	A8K9P0,B7WNR0,C9JKR2,D6RHD5,H0YA55,P02768,P02768-2,UPI000016A51F	CP13_3_HomoSapiens_9606_20130509.fasta,UR13_3_HomoSapiens_9606_20130403.fasta	69 226,8	100,0 %	3	3	3	0,0243%	5,75%	RHPDYSVVLLLR	R	L	99,7 %	3,42	0	0	1	0	2	1 467,8431			22 491,5	361	372	Empty	true
Kidney	IgG	15796	Ingel15796.RAW (F052957)	Serum albumin OS=Homo sapiens GN=ALB PE=1 SV=2	A8K9P0,B7WNR0,C9JKR2,D6RHD5,H0YA55,P02768,P02768-2,UPI000016A51F	CP13_3_HomoSapiens_9606_20130509.fasta,UR13_3_HomoSapiens_9606_20130403.fasta	69 226,8	100,0 %	3	3	3	0,0243%	5,75%	AEFAEVSK	K	L	98,7 %	1,44	0	1	0	0	2	880,4410			9 932,62	250	257	Empty	true
Kidney	IgG	15796	Ingel15796.RAW (F052957)	Serum albumin OS=Homo sapiens GN=ALB PE=1 SV=2	A8K9P0,B7WNR0,C9JKR2,D6RHD5,H0YA55,P02768,P02768-2,UPI000016A51F	CP13_3_HomoSapiens_9606_20130509.fasta,UR13_3_HomoSapiens_9606_20130403.fasta	69 226,8	100,0 %	3	3	3	0,0243%	5,75%	KVPQVSTPTLVEVSR	K	N	99,7 %	3,17	0	0	1	0	2	1 639,9378			16 601,8	438	452	Empty	true	P02769
Kidney	IgG	15796	Ingel15796.RAW (F052957)	Serum albumin OS=Homo sapiens GN=ALB PE=1 SV=2	A8K9P0,B7WNR0,C9JKR2,D6RHD5,H0YA55,P02768,P02768-2,UPI000016A51F	CP13_3_HomoSapiens_9606_20130509.fasta,UR13_3_HomoSapiens_9606_20130403.fasta	69 226,8	100,0 %	3	3	3	0,0243%	5,75%	RHPDYSVVLLLR	R	L	99,7 %	3,42	0	0	1	0	2	1 467,8431			22 491,5	361	372	Empty	true
Kidney	IgG	15796	Ingel15796.RAW (F052957)	Serum albumin OS=Homo sapiens GN=ALB PE=1 SV=2	A8K9P0,B7WNR0,C9JKR2,D6RHD5,H0YA55,P02768,P02768-2,UPI000016A51F	CP13_3_HomoSapiens_9606_20130509.fasta,UR13_3_HomoSapiens_9606_20130403.fasta	69 226,8	100,0 %	3	3	3	0,0243%	5,75%	AEFAEVSK	K	L	98,7 %	1,44	0	1	0	0	2	880,4410			9 932,62	250	257	Empty	true
Kidney	IgG	15796	Ingel15796.RAW (F052957)	Serum albumin OS=Homo sapiens GN=ALB PE=1 SV=2	A8K9P0,B7WNR0,C9JKR2,D6RHD5,H0YA55,P02768,P02768-2,UPI000016A51F	CP13_3_HomoSapiens_9606_20130509.fasta,UR13_3_HomoSapiens_9606_20130403.fasta	69 226,8	100,0 %	3	3	3	0,0243%	5,75%	KVPQVSTPTLVEVSR	K	N	99,7 %	3,17	0	0	1	0	2	1 639,9378			16 601,8	438	452	Empty	true	P02769
Kidney	IgG	15796	Ingel15796.RAW (F052957)	Serum albumin OS=Homo sapiens GN=ALB PE=1 SV=2	A8K9P0,B7WNR0,C9JKR2,D6RHD5,H0YA55,P02768,P02768-2,UPI000016A51F	CP13_3_HomoSapiens_9606_20130509.fasta,UR13_3_HomoSapiens_9606_20130403.fasta	69 226,8	100,0 %	3	3	3	0,0243%	5,75%	RHPDYSVVLLLR	R	L	99,7 %	3,42	0	0	1	0	2	1 467,8431			22 491,5	361	372	Empty	true
Kidney	IgG	15796	Ingel15796.RAW (F052957)	Serum albumin OS=Homo sapiens GN=ALB PE=1 SV=2	A8K9P0,B7WNR0,C9JKR2,D6RHD5,H0YA55,P02768,P02768-2,UPI000016A51F	CP13_3_HomoSapiens_9606_20130509.fasta,UR13_3_HomoSapiens_9606_20130403.fasta	69 226,8	100,0 %	3	3	3	0,0243%	5,75%	AEFAEVSK	K	L	98,7 %	1,44	0	1	0	0	2	880,4410			9 932,62	250	257	Empty	true
Kidney	IgG	15796	Ingel15796.RAW (F052957)	Serum albumin OS=Homo sapiens GN=ALB PE=1 SV=2	A8K9P0,B7WNR0,C9JKR2,D6RHD5,H0YA55,P02768,P02768-2,UPI000016A51F	CP13_3_HomoSapiens_9606_20130509.fasta,UR13_3_HomoSapiens_9606_20130403.fasta	69 226,8	100,0 %	3	3	3	0,0243%	5,75%	KVPQVSTPTLVEVSR	K	N	99,7 %	3,17	0	0	1	0	2	1 639,9378			16 601,8	438	452	Empty	true	P02769
Kidney	IgG	15796	Ingel15796.RAW (F052957)	Serum albumin OS=Homo sapiens GN=ALB PE=1 SV=2	A8K9P0,B7WNR0,C9JKR2,D6RHD5,H0YA55,P02768,P02768-2,UPI000016A51F	CP13_3_HomoSapiens_9606_20130509.fasta,UR13_3_HomoSapiens_9606_20130403.fasta	69 226,8	100,0 %	3	3	3	0,0243%	5,75%	RHPDYSVVLLLR	R	L	99,7 %	3,42	0	0	1	0	2	1 467,8431			22 491,5	361	372	Empty	true
Kidney	IgG	15796	Ingel15796.RAW (F052957)	Serum albumin OS=Homo sapiens GN=ALB PE=1 SV=2	A8K9P0,B7WNR0,C9JKR2,D6RHD5,H0YA55,P02768,P02768-2,UPI000016A51F	CP13_3_HomoSapiens_9606_20130509.fasta,UR13_3_HomoSapiens_9606_20130403.fasta	69 226,8	100,0 %	3	3	3	0,0243%	5,75%	AEFAEVSK	K	L	98,7 %	1,44	0	1	0	0	2	880,4410			9 932,62	250	257	Empty	true
Kidney	IgG	15796	Ingel15796.RAW (F052957)	Serum albumin OS=Homo sapiens GN=ALB PE=1 SV=2	A8K9P0,B7WNR0,C9JKR2,D6RHD5,H0YA55,P02768,P02768-2,UPI000016A51F	CP13_3_HomoSapiens_9606_20130509.fasta,UR13_3_HomoSapiens_9606_20130403.fasta	69 226,8	100,0 %	3	3	3	0,0243%	5,75%	KVPQVSTPTLVEVSR	K	N	99,7 %	3,17	0	0	1	0	2	1 639,9378			16 601,8	438	452	Empty	true	P02769
Kidney	IgG	15796	Ingel15796.RAW (F052957)	Serum albumin OS=Homo sapiens GN=ALB PE=1 SV=2	A8K9P0,B7WNR0,C9JKR2,D6RHD5,H0YA55,P02768,P02768-2,UPI000016A51F	CP13_3_HomoSapiens_9606_20130509.fasta,UR13_3_HomoSapiens_9606_20130403.fasta	69 226,8	100,0 %	3	3	3	0,0243%	5,75%	RHPDYSVVLLLR	R	L	99,7 %	3,42	0	0	1	0	2	1 467,8431			22 491,5	361	372	Empty	true
Kidney	IgG	15796	Ingel15796.RAW (F052957)	Isoform 4 of Inter-alpha-trypsin inhibitor heavy chain H4 OS=Homo sapiens GN=ITIH4	B2RMS9,B7Z544,B7Z8Q7,B7ZKJ8,F5GXQ1,H7C0L5,Q14624,Q14624-2,Q14624-3,Q14624-4,Q59FS1,Q68DH2	CP13_3_HomoSapiens_9606_20130509.fasta,UR13_3_HomoSapiens_9606_20130403.fasta	70 853,2	100,0 %	2	2	2	0,0162%	2,25%	GSEMVVAGK	K	L	95,7 %	1,54	0	1	0	0	2	877,4448			722,402	488	496	Empty	true
Kidney	IgG	15796	Ingel15796.RAW (F052957)	Isoform 4 of Inter-alpha-trypsin inhibitor heavy chain H4 OS=Homo sapiens GN=ITIH4	B2RMS9,B7Z544,B7Z8Q7,B7ZKJ8,F5GXQ1,H7C0L5,Q14624,Q14624-2,Q14624-3,Q14624-4,Q59FS1,Q68DH2	CP13_3_HomoSapiens_9606_20130509.fasta,UR13_3_HomoSapiens_9606_20130403.fasta	70 853,2	100,0 %	2	2	2	0,0162%	2,25%	LALDNGGLAR	K	R	99,7 %	1,44	0	1	0	0	2	999,5583			12 953,4	429	438	Empty	true
Kidney	IgG	15796	Ingel15796.RAW (F052957)	Isoform 4 of Inter-alpha-trypsin inhibitor heavy chain H4 OS=Homo sapiens GN=ITIH4	B2RMS9,B7Z544,B7Z8Q7,B7ZKJ8,F5GXQ1,H7C0L5,Q14624,Q14624-2,Q14624-3,Q14624-4,Q59FS1,Q68DH2	CP13_3_HomoSapiens_9606_20130509.fasta,UR13_3_HomoSapiens_9606_20130403.fasta	70 853,2	100,0 %	2	2	2	0,0162%	2,25%	GSEMVVAGK	K	L	95,7 %	1,54	0	1	0	0	2	877,4448			722,402	488	496	Empty	true
Kidney	IgG	15796	Ingel15796.RAW (F052957)	Isoform 4 of Inter-alpha-trypsin inhibitor heavy chain H4 OS=Homo sapiens GN=ITIH4	B2RMS9,B7Z544,B7Z8Q7,B7ZKJ8,F5GXQ1,H7C0L5,Q14624,Q14624-2,Q14624-3,Q14624-4,Q59FS1,Q68DH2	CP13_3_HomoSapiens_9606_20130509.fasta,UR13_3_HomoSapiens_9606_20130403.fasta	70 853,2	100,0 %	2	2	2	0,0162%	2,25%	LALDNGGLAR	K	R	99,7 %	1,44	0	1	0	0	2	999,5583			12 953,4	429	438	Empty	true
Kidney	IgG	15796	Ingel15796.RAW (F052957)	Isoform 4 of Inter-alpha-trypsin inhibitor heavy chain H4 OS=Homo sapiens GN=ITIH4	B2RMS9,B7Z544,B7Z8Q7,B7ZKJ8,F5GXQ1,H7C0L5,Q14624,Q14624-2,Q14624-3,Q14624-4,Q59FS1,Q68DH2	CP13_3_HomoSapiens_9606_20130509.fasta,UR13_3_HomoSapiens_9606_20130403.fasta	70 853,2	100,0 %	2	2	2	0,0162%	2,25%	GSEMVVAGK	K	L	95,7 %	1,54	0	1	0	0	2	877,4448			722,402	488	496	Empty	true
Kidney	IgG	15796	Ingel15796.RAW (F052957)	Isoform 4 of Inter-alpha-trypsin inhibitor heavy chain H4 OS=Homo sapiens GN=ITIH4	B2RMS9,B7Z544,B7Z8Q7,B7ZKJ8,F5GXQ1,H7C0L5,Q14624,Q14624-2,Q14624-3,Q14624-4,Q59FS1,Q68DH2	CP13_3_HomoSapiens_9606_20130509.fasta,UR13_3_HomoSapiens_9606_20130403.fasta	70 853,2	100,0 %	2	2	2	0,0162%	2,25%	LALDNGGLAR	K	R	99,7 %	1,44	0	1	0	0	2	999,5583			12 953,4	429	438	Empty	true
Kidney	IgG	15796	Ingel15796.RAW (F052957)	Isoform 4 of Inter-alpha-trypsin inhibitor heavy chain H4 OS=Homo sapiens GN=ITIH4	B2RMS9,B7Z544,B7Z8Q7,B7ZKJ8,F5GXQ1,H7C0L5,Q14624,Q14624-2,Q14624-3,Q14624-4,Q59FS1,Q68DH2	CP13_3_HomoSapiens_9606_20130509.fasta,UR13_3_HomoSapiens_9606_20130403.fasta	70 853,2	100,0 %	2	2	2	0,0162%	2,25%	GSEMVVAGK	K	L	95,7 %	1,54	0	1	0	0	2	877,4448			722,402	488	496	Empty	true
Kidney	IgG	15796	Ingel15796.RAW (F052957)	Isoform 4 of Inter-alpha-trypsin inhibitor heavy chain H4 OS=Homo sapiens GN=ITIH4	B2RMS9,B7Z544,B7Z8Q7,B7ZKJ8,F5GXQ1,H7C0L5,Q14624,Q14624-2,Q14624-3,Q14624-4,Q59FS1,Q68DH2	CP13_3_HomoSapiens_9606_20130509.fasta,UR13_3_HomoSapiens_9606_20130403.fasta	70 853,2	100,0 %	2	2	2	0,0162%	2,25%	LALDNGGLAR	K	R	99,7 %	1,44	0	1	0	0	2	999,5583			12 953,4	429	438	Empty	true
Kidney	IgG	15796	Ingel15796.RAW (F052957)	Isoform 4 of Inter-alpha-trypsin inhibitor heavy chain H4 OS=Homo sapiens GN=ITIH4	B2RMS9,B7Z544,B7Z8Q7,B7ZKJ8,F5GXQ1,H7C0L5,Q14624,Q14624-2,Q14624-3,Q14624-4,Q59FS1,Q68DH2	CP13_3_HomoSapiens_9606_20130509.fasta,UR13_3_HomoSapiens_9606_20130403.fasta	70 853,2	100,0 %	2	2	2	0,0162%	2,25%	GSEMVVAGK	K	L	95,7 %	1,54	0	1	0	0	2	877,4448			722,402	488	496	Empty	true
Kidney	IgG	15796	Ingel15796.RAW (F052957)	Isoform 4 of Inter-alpha-trypsin inhibitor heavy chain H4 OS=Homo sapiens GN=ITIH4	B2RMS9,B7Z544,B7Z8Q7,B7ZKJ8,F5GXQ1,H7C0L5,Q14624,Q14624-2,Q14624-3,Q14624-4,Q59FS1,Q68DH2	CP13_3_HomoSapiens_9606_20130509.fasta,UR13_3_HomoSapiens_9606_20130403.fasta	70 853,2	100,0 %	2	2	2	0,0162%	2,25%	LALDNGGLAR	K	R	99,7 %	1,44	0	1	0	0	2	999,5583			12 953,4	429	438	Empty	true
Kidney	IgG	15796	Ingel15796.RAW (F052957)	Isoform 4 of Inter-alpha-trypsin inhibitor heavy chain H4 OS=Homo sapiens GN=ITIH4	B2RMS9,B7Z544,B7Z8Q7,B7ZKJ8,F5GXQ1,H7C0L5,Q14624,Q14624-2,Q14624-3,Q14624-4,Q59FS1,Q68DH2	CP13_3_HomoSapiens_9606_20130509.fasta,UR13_3_HomoSapiens_9606_20130403.fasta	70 853,2	100,0 %	2	2	2	0,0162%	2,25%	GSEMVVAGK	K	L	95,7 %	1,54	0	1	0	0	2	877,4448			722,402	488	496	Empty	true
Kidney	IgG	15796	Ingel15796.RAW (F052957)	Isoform 4 of Inter-alpha-trypsin inhibitor heavy chain H4 OS=Homo sapiens GN=ITIH4	B2RMS9,B7Z544,B7Z8Q7,B7ZKJ8,F5GXQ1,H7C0L5,Q14624,Q14624-2,Q14624-3,Q14624-4,Q59FS1,Q68DH2	CP13_3_HomoSapiens_9606_20130509.fasta,UR13_3_HomoSapiens_9606_20130403.fasta	70 853,2	100,0 %	2	2	2	0,0162%	2,25%	LALDNGGLAR	K	R	99,7 %	1,44	0	1	0	0	2	999,5583			12 953,4	429	438	Empty	true
Kidney	IgG	15796	Ingel15796.RAW (F052957)	Isoform 4 of Inter-alpha-trypsin inhibitor heavy chain H4 OS=Homo sapiens GN=ITIH4	B2RMS9,B7Z544,B7Z8Q7,B7ZKJ8,F5GXQ1,H7C0L5,Q14624,Q14624-2,Q14624-3,Q14624-4,Q59FS1,Q68DH2	CP13_3_HomoSapiens_9606_20130509.fasta,UR13_3_HomoSapiens_9606_20130403.fasta	70 853,2	100,0 %	2	2	2	0,0162%	2,25%	GSEMVVAGK	K	L	95,7 %	1,54	0	1	0	0	2	877,4448			722,402	488	496	Empty	true
Kidney	IgG	15796	Ingel15796.RAW (F052957)	Isoform 4 of Inter-alpha-trypsin inhibitor heavy chain H4 OS=Homo sapiens GN=ITIH4	B2RMS9,B7Z544,B7Z8Q7,B7ZKJ8,F5GXQ1,H7C0L5,Q14624,Q14624-2,Q14624-3,Q14624-4,Q59FS1,Q68DH2	CP13_3_HomoSapiens_9606_20130509.fasta,UR13_3_HomoSapiens_9606_20130403.fasta	70 853,2	100,0 %	2	2	2	0,0162%	2,25%	LALDNGGLAR	K	R	99,7 %	1,44	0	1	0	0	2	999,5583			12 953,4	429	438	Empty	true
Kidney	IgG	15796	Ingel15796.RAW (F052957)	Isoform 4 of Inter-alpha-trypsin inhibitor heavy chain H4 OS=Homo sapiens GN=ITIH4	B2RMS9,B7Z544,B7Z8Q7,B7ZKJ8,F5GXQ1,H7C0L5,Q14624,Q14624-2,Q14624-3,Q14624-4,Q59FS1,Q68DH2	CP13_3_HomoSapiens_9606_20130509.fasta,UR13_3_HomoSapiens_9606_20130403.fasta	70 853,2	100,0 %	2	2	2	0,0162%	2,25%	GSEMVVAGK	K	L	95,7 %	1,54	0	1	0	0	2	877,4448			722,402	488	496	Empty	true
Kidney	IgG	15796	Ingel15796.RAW (F052957)	Isoform 4 of Inter-alpha-trypsin inhibitor heavy chain H4 OS=Homo sapiens GN=ITIH4	B2RMS9,B7Z544,B7Z8Q7,B7ZKJ8,F5GXQ1,H7C0L5,Q14624,Q14624-2,Q14624-3,Q14624-4,Q59FS1,Q68DH2	CP13_3_HomoSapiens_9606_20130509.fasta,UR13_3_HomoSapiens_9606_20130403.fasta	70 853,2	100,0 %	2	2	2	0,0162%	2,25%	LALDNGGLAR	K	R	99,7 %	1,44	0	1	0	0	2	999,5583			12 953,4	429	438	Empty	true
Kidney	IgG	15796	Ingel15796.RAW (F052957)	Isoform 4 of Inter-alpha-trypsin inhibitor heavy chain H4 OS=Homo sapiens GN=ITIH4	B2RMS9,B7Z544,B7Z8Q7,B7ZKJ8,F5GXQ1,H7C0L5,Q14624,Q14624-2,Q14624-3,Q14624-4,Q59FS1,Q68DH2	CP13_3_HomoSapiens_9606_20130509.fasta,UR13_3_HomoSapiens_9606_20130403.fasta	70 853,2	100,0 %	2	2	2	0,0162%	2,25%	GSEMVVAGK	K	L	95,7 %	1,54	0	1	0	0	2	877,4448			722,402	488	496	Empty	true
Kidney	IgG	15796	Ingel15796.RAW (F052957)	Isoform 4 of Inter-alpha-trypsin inhibitor heavy chain H4 OS=Homo sapiens GN=ITIH4	B2RMS9,B7Z544,B7Z8Q7,B7ZKJ8,F5GXQ1,H7C0L5,Q14624,Q14624-2,Q14624-3,Q14624-4,Q59FS1,Q68DH2	CP13_3_HomoSapiens_9606_20130509.fasta,UR13_3_HomoSapiens_9606_20130403.fasta	70 853,2	100,0 %	2	2	2	0,0162%	2,25%	LALDNGGLAR	K	R	99,7 %	1,44	0	1	0	0	2	999,5583			12 953,4	429	438	Empty	true
Kidney	IgG	15796	Ingel15796.RAW (F052957)	Isoform 4 of Inter-alpha-trypsin inhibitor heavy chain H4 OS=Homo sapiens GN=ITIH4	B2RMS9,B7Z544,B7Z8Q7,B7ZKJ8,F5GXQ1,H7C0L5,Q14624,Q14624-2,Q14624-3,Q14624-4,Q59FS1,Q68DH2	CP13_3_HomoSapiens_9606_20130509.fasta,UR13_3_HomoSapiens_9606_20130403.fasta	70 853,2	100,0 %	2	2	2	0,0162%	2,25%	GSEMVVAGK	K	L	95,7 %	1,54	0	1	0	0	2	877,4448			722,402	488	496	Empty	true
Kidney	IgG	15796	Ingel15796.RAW (F052957)	Isoform 4 of Inter-alpha-trypsin inhibitor heavy chain H4 OS=Homo sapiens GN=ITIH4	B2RMS9,B7Z544,B7Z8Q7,B7ZKJ8,F5GXQ1,H7C0L5,Q14624,Q14624-2,Q14624-3,Q14624-4,Q59FS1,Q68DH2	CP13_3_HomoSapiens_9606_20130509.fasta,UR13_3_HomoSapiens_9606_20130403.fasta	70 853,2	100,0 %	2	2	2	0,0162%	2,25%	LALDNGGLAR	K	R	99,7 %	1,44	0	1	0	0	2	999,5583			12 953,4	429	438	Empty	true
Kidney	IgG	15796	Ingel15796.RAW (F052957)	Isoform 4 of Inter-alpha-trypsin inhibitor heavy chain H4 OS=Homo sapiens GN=ITIH4	B2RMS9,B7Z544,B7Z8Q7,B7ZKJ8,F5GXQ1,H7C0L5,Q14624,Q14624-2,Q14624-3,Q14624-4,Q59FS1,Q68DH2	CP13_3_HomoSapiens_9606_20130509.fasta,UR13_3_HomoSapiens_9606_20130403.fasta	70 853,2	100,0 %	2	2	2	0,0162%	2,25%	GSEMVVAGK	K	L	95,7 %	1,54	0	1	0	0	2	877,4448			722,402	488	496	Empty	true
Kidney	IgG	15796	Ingel15796.RAW (F052957)	Isoform 4 of Inter-alpha-trypsin inhibitor heavy chain H4 OS=Homo sapiens GN=ITIH4	B2RMS9,B7Z544,B7Z8Q7,B7ZKJ8,F5GXQ1,H7C0L5,Q14624,Q14624-2,Q14624-3,Q14624-4,Q59FS1,Q68DH2	CP13_3_HomoSapiens_9606_20130509.fasta,UR13_3_HomoSapiens_9606_20130403.fasta	70 853,2	100,0 %	2	2	2	0,0162%	2,25%	LALDNGGLAR	K	R	99,7 %	1,44	0	1	0	0	2	999,5583			12 953,4	429	438	Empty	true
Kidney	IgG	15796	Ingel15796.RAW (F052957)	Isoform 4 of Inter-alpha-trypsin inhibitor heavy chain H4 OS=Homo sapiens GN=ITIH4	B2RMS9,B7Z544,B7Z8Q7,B7ZKJ8,F5GXQ1,H7C0L5,Q14624,Q14624-2,Q14624-3,Q14624-4,Q59FS1,Q68DH2	CP13_3_HomoSapiens_9606_20130509.fasta,UR13_3_HomoSapiens_9606_20130403.fasta	70 853,2	100,0 %	2	2	2	0,0162%	2,25%	GSEMVVAGK	K	L	95,7 %	1,54	0	1	0	0	2	877,4448			722,402	488	496	Empty	true
Kidney	IgG	15796	Ingel15796.RAW (F052957)	Isoform 4 of Inter-alpha-trypsin inhibitor heavy chain H4 OS=Homo sapiens GN=ITIH4	B2RMS9,B7Z544,B7Z8Q7,B7ZKJ8,F5GXQ1,H7C0L5,Q14624,Q14624-2,Q14624-3,Q14624-4,Q59FS1,Q68DH2	CP13_3_HomoSapiens_9606_20130509.fasta,UR13_3_HomoSapiens_9606_20130403.fasta	70 853,2	100,0 %	2	2	2	0,0162%	2,25%	LALDNGGLAR	K	R	99,7 %	1,44	0	1	0	0	2	999,5583			12 953,4	429	438	Empty	true
Kidney	IgG	15796	Ingel15796.RAW (F052957)	Alpha-enolase OS=Homo sapiens GN=ENO1 PE=1 SV=2	P06733	CP13_3_HomoSapiens_9606_20130509.fasta	47 170,2	100,0 %	3	3	3	0,0243%	9,68%	GNPTVEVDLFTSK	R	G	99,7 %	2,57	0	1	0	0	2	1 406,7163			7 776,05	16	28	Empty	true
Kidney	IgG	15796	Ingel15796.RAW (F052957)	Alpha-enolase OS=Homo sapiens GN=ENO1 PE=1 SV=2	P06733	CP13_3_HomoSapiens_9606_20130509.fasta	47 170,2	100,0 %	3	3	3	0,0243%	9,68%	LAMQEFMILPVGAANFR	K	E	99,7 %	3,39	0	1	0	0	2	1 907,9871			1 614,49	163	179	Empty	true
Kidney	IgG	15796	Ingel15796.RAW (F052957)	Alpha-enolase OS=Homo sapiens GN=ENO1 PE=1 SV=2	P06733	CP13_3_HomoSapiens_9606_20130509.fasta	47 170,2	100,0 %	3	3	3	0,0243%	9,68%	YISPDQLADLYK	R	S	99,7 %	3,26	0	1	0	0	2	1 425,7262			21 665,8	270	281	Empty	true
Kidney	IgG	15796	Ingel15796.RAW (F052957)	Elongation factor 1-alpha 1 OS=Homo sapiens GN=EEF1A1 PE=1 SV=1	A8K9C4,B4DNE0,B4E2C5,E5RFR2,P68104,Q14222,Q53G85,Q53G89,Q53GE9,Q53HM9,Q53HQ7,Q53HR5,Q5VTE0,Q6IPN6,Q6IPT9,Q6IQ15,Q6P082,Q8TBL1,Q96CD8,Q96RE1,Q9NZS6	CP13_3_HomoSapiens_9606_20130509.fasta,UR13_3_HomoSapiens_9606_20130403.fasta	46 269,3	100,0 %	2	2	2	0,0162%	7,58%	IGGIGTVPVGR	K	V	99,7 %	3,77	0	1	0	0	2	1 025,6104			35 035,3	220	230	Empty	true
Kidney	IgG	15796	Ingel15796.RAW (F052957)	Elongation factor 1-alpha 1 OS=Homo sapiens GN=EEF1A1 PE=1 SV=1	A8K9C4,B4DNE0,B4E2C5,E5RFR2,P68104,Q14222,Q53G85,Q53G89,Q53GE9,Q53HM9,Q53HQ7,Q53HR5,Q5VTE0,Q6IPN6,Q6IPT9,Q6IQ15,Q6P082,Q8TBL1,Q96CD8,Q96RE1,Q9NZS6	CP13_3_HomoSapiens_9606_20130509.fasta,UR13_3_HomoSapiens_9606_20130403.fasta	46 269,3	100,0 %	2	2	2	0,0162%	7,58%	VETGVLKPGMVVTFAPVNVTTEVK	R	S	99,1 %	2,68	0	0	1	0	2	2 515,3842			13 301,4	231	254	Empty	true
Kidney	IgG	15796	Ingel15796.RAW (F052957)	Elongation factor 1-alpha 1 OS=Homo sapiens GN=EEF1A1 PE=1 SV=1	A8K9C4,B4DNE0,B4E2C5,E5RFR2,P68104,Q14222,Q53G85,Q53G89,Q53GE9,Q53HM9,Q53HQ7,Q53HR5,Q5VTE0,Q6IPN6,Q6IPT9,Q6IQ15,Q6P082,Q8TBL1,Q96CD8,Q96RE1,Q9NZS6	CP13_3_HomoSapiens_9606_20130509.fasta,UR13_3_HomoSapiens_9606_20130403.fasta	46 269,3	100,0 %	2	2	2	0,0162%	7,58%	IGGIGTVPVGR	K	V	99,7 %	3,77	0	1	0	0	2	1 025,6104			35 035,3	220	230	Empty	true
Kidney	IgG	15796	Ingel15796.RAW (F052957)	Elongation factor 1-alpha 1 OS=Homo sapiens GN=EEF1A1 PE=1 SV=1	A8K9C4,B4DNE0,B4E2C5,E5RFR2,P68104,Q14222,Q53G85,Q53G89,Q53GE9,Q53HM9,Q53HQ7,Q53HR5,Q5VTE0,Q6IPN6,Q6IPT9,Q6IQ15,Q6P082,Q8TBL1,Q96CD8,Q96RE1,Q9NZS6	CP13_3_HomoSapiens_9606_20130509.fasta,UR13_3_HomoSapiens_9606_20130403.fasta	46 269,3	100,0 %	2	2	2	0,0162%	7,58%	VETGVLKPGMVVTFAPVNVTTEVK	R	S	99,1 %	2,68	0	0	1	0	2	2 515,3842			13 301,4	231	254	Empty	true
Kidney	IgG	15796	Ingel15796.RAW (F052957)	Elongation factor 1-alpha 1 OS=Homo sapiens GN=EEF1A1 PE=1 SV=1	A8K9C4,B4DNE0,B4E2C5,E5RFR2,P68104,Q14222,Q53G85,Q53G89,Q53GE9,Q53HM9,Q53HQ7,Q53HR5,Q5VTE0,Q6IPN6,Q6IPT9,Q6IQ15,Q6P082,Q8TBL1,Q96CD8,Q96RE1,Q9NZS6	CP13_3_HomoSapiens_9606_20130509.fasta,UR13_3_HomoSapiens_9606_20130403.fasta	46 269,3	100,0 %	2	2	2	0,0162%	7,58%	IGGIGTVPVGR	K	V	99,7 %	3,77	0	1	0	0	2	1 025,6104			35 035,3	220	230	Empty	true
Kidney	IgG	15796	Ingel15796.RAW (F052957)	Elongation factor 1-alpha 1 OS=Homo sapiens GN=EEF1A1 PE=1 SV=1	A8K9C4,B4DNE0,B4E2C5,E5RFR2,P68104,Q14222,Q53G85,Q53G89,Q53GE9,Q53HM9,Q53HQ7,Q53HR5,Q5VTE0,Q6IPN6,Q6IPT9,Q6IQ15,Q6P082,Q8TBL1,Q96CD8,Q96RE1,Q9NZS6	CP13_3_HomoSapiens_9606_20130509.fasta,UR13_3_HomoSapiens_9606_20130403.fasta	46 269,3	100,0 %	2	2	2	0,0162%	7,58%	VETGVLKPGMVVTFAPVNVTTEVK	R	S	99,1 %	2,68	0	0	1	0	2	2 515,3842			13 301,4	231	254	Empty	true
Kidney	IgG	15796	Ingel15796.RAW (F052957)	Elongation factor 1-alpha 1 OS=Homo sapiens GN=EEF1A1 PE=1 SV=1	A8K9C4,B4DNE0,B4E2C5,E5RFR2,P68104,Q14222,Q53G85,Q53G89,Q53GE9,Q53HM9,Q53HQ7,Q53HR5,Q5VTE0,Q6IPN6,Q6IPT9,Q6IQ15,Q6P082,Q8TBL1,Q96CD8,Q96RE1,Q9NZS6	CP13_3_HomoSapiens_9606_20130509.fasta,UR13_3_HomoSapiens_9606_20130403.fasta	46 269,3	100,0 %	2	2	2	0,0162%	7,58%	IGGIGTVPVGR	K	V	99,7 %	3,77	0	1	0	0	2	1 025,6104			35 035,3	220	230	Empty	true
Kidney	IgG	15796	Ingel15796.RAW (F052957)	Elongation factor 1-alpha 1 OS=Homo sapiens GN=EEF1A1 PE=1 SV=1	A8K9C4,B4DNE0,B4E2C5,E5RFR2,P68104,Q14222,Q53G85,Q53G89,Q53GE9,Q53HM9,Q53HQ7,Q53HR5,Q5VTE0,Q6IPN6,Q6IPT9,Q6IQ15,Q6P082,Q8TBL1,Q96CD8,Q96RE1,Q9NZS6	CP13_3_HomoSapiens_9606_20130509.fasta,UR13_3_HomoSapiens_9606_20130403.fasta	46 269,3	100,0 %	2	2	2	0,0162%	7,58%	VETGVLKPGMVVTFAPVNVTTEVK	R	S	99,1 %	2,68	0	0	1	0	2	2 515,3842			13 301,4	231	254	Empty	true
Kidney	IgG	15796	Ingel15796.RAW (F052957)	Elongation factor 1-alpha 1 OS=Homo sapiens GN=EEF1A1 PE=1 SV=1	A8K9C4,B4DNE0,B4E2C5,E5RFR2,P68104,Q14222,Q53G85,Q53G89,Q53GE9,Q53HM9,Q53HQ7,Q53HR5,Q5VTE0,Q6IPN6,Q6IPT9,Q6IQ15,Q6P082,Q8TBL1,Q96CD8,Q96RE1,Q9NZS6	CP13_3_HomoSapiens_9606_20130509.fasta,UR13_3_HomoSapiens_9606_20130403.fasta	46 269,3	100,0 %	2	2	2	0,0162%	7,58%	IGGIGTVPVGR	K	V	99,7 %	3,77	0	1	0	0	2	1 025,6104			35 035,3	220	230	Empty	true
Kidney	IgG	15796	Ingel15796.RAW (F052957)	Elongation factor 1-alpha 1 OS=Homo sapiens GN=EEF1A1 PE=1 SV=1	A8K9C4,B4DNE0,B4E2C5,E5RFR2,P68104,Q14222,Q53G85,Q53G89,Q53GE9,Q53HM9,Q53HQ7,Q53HR5,Q5VTE0,Q6IPN6,Q6IPT9,Q6IQ15,Q6P082,Q8TBL1,Q96CD8,Q96RE1,Q9NZS6	CP13_3_HomoSapiens_9606_20130509.fasta,UR13_3_HomoSapiens_9606_20130403.fasta	46 269,3	100,0 %	2	2	2	0,0162%	7,58%	VETGVLKPGMVVTFAPVNVTTEVK	R	S	99,1 %	2,68	0	0	1	0	2	2 515,3842			13 301,4	231	254	Empty	true
Kidney	IgG	15796	Ingel15796.RAW (F052957)	Elongation factor 1-alpha 1 OS=Homo sapiens GN=EEF1A1 PE=1 SV=1	A8K9C4,B4DNE0,B4E2C5,E5RFR2,P68104,Q14222,Q53G85,Q53G89,Q53GE9,Q53HM9,Q53HQ7,Q53HR5,Q5VTE0,Q6IPN6,Q6IPT9,Q6IQ15,Q6P082,Q8TBL1,Q96CD8,Q96RE1,Q9NZS6	CP13_3_HomoSapiens_9606_20130509.fasta,UR13_3_HomoSapiens_9606_20130403.fasta	46 269,3	100,0 %	2	2	2	0,0162%	7,58%	IGGIGTVPVGR	K	V	99,7 %	3,77	0	1	0	0	2	1 025,6104			35 035,3	220	230	Empty	true
Kidney	IgG	15796	Ingel15796.RAW (F052957)	Elongation factor 1-alpha 1 OS=Homo sapiens GN=EEF1A1 PE=1 SV=1	A8K9C4,B4DNE0,B4E2C5,E5RFR2,P68104,Q14222,Q53G85,Q53G89,Q53GE9,Q53HM9,Q53HQ7,Q53HR5,Q5VTE0,Q6IPN6,Q6IPT9,Q6IQ15,Q6P082,Q8TBL1,Q96CD8,Q96RE1,Q9NZS6	CP13_3_HomoSapiens_9606_20130509.fasta,UR13_3_HomoSapiens_9606_20130403.fasta	46 269,3	100,0 %	2	2	2	0,0162%	7,58%	VETGVLKPGMVVTFAPVNVTTEVK	R	S	99,1 %	2,68	0	0	1	0	2	2 515,3842			13 301,4	231	254	Empty	true
Kidney	IgG	15796	Ingel15796.RAW (F052957)	Elongation factor 1-alpha 1 OS=Homo sapiens GN=EEF1A1 PE=1 SV=1	A8K9C4,B4DNE0,B4E2C5,E5RFR2,P68104,Q14222,Q53G85,Q53G89,Q53GE9,Q53HM9,Q53HQ7,Q53HR5,Q5VTE0,Q6IPN6,Q6IPT9,Q6IQ15,Q6P082,Q8TBL1,Q96CD8,Q96RE1,Q9NZS6	CP13_3_HomoSapiens_9606_20130509.fasta,UR13_3_HomoSapiens_9606_20130403.fasta	46 269,3	100,0 %	2	2	2	0,0162%	7,58%	IGGIGTVPVGR	K	V	99,7 %	3,77	0	1	0	0	2	1 025,6104			35 035,3	220	230	Empty	true
Kidney	IgG	15796	Ingel15796.RAW (F052957)	Elongation factor 1-alpha 1 OS=Homo sapiens GN=EEF1A1 PE=1 SV=1	A8K9C4,B4DNE0,B4E2C5,E5RFR2,P68104,Q14222,Q53G85,Q53G89,Q53GE9,Q53HM9,Q53HQ7,Q53HR5,Q5VTE0,Q6IPN6,Q6IPT9,Q6IQ15,Q6P082,Q8TBL1,Q96CD8,Q96RE1,Q9NZS6	CP13_3_HomoSapiens_9606_20130509.fasta,UR13_3_HomoSapiens_9606_20130403.fasta	46 269,3	100,0 %	2	2	2	0,0162%	7,58%	VETGVLKPGMVVTFAPVNVTTEVK	R	S	99,1 %	2,68	0	0	1	0	2	2 515,3842			13 301,4	231	254	Empty	true
Kidney	IgG	15796	Ingel15796.RAW (F052957)	Elongation factor 1-alpha 1 OS=Homo sapiens GN=EEF1A1 PE=1 SV=1	A8K9C4,B4DNE0,B4E2C5,E5RFR2,P68104,Q14222,Q53G85,Q53G89,Q53GE9,Q53HM9,Q53HQ7,Q53HR5,Q5VTE0,Q6IPN6,Q6IPT9,Q6IQ15,Q6P082,Q8TBL1,Q96CD8,Q96RE1,Q9NZS6	CP13_3_HomoSapiens_9606_20130509.fasta,UR13_3_HomoSapiens_9606_20130403.fasta	46 269,3	100,0 %	2	2	2	0,0162%	7,58%	IGGIGTVPVGR	K	V	99,7 %	3,77	0	1	0	0	2	1 025,6104			35 035,3	220	230	Empty	true
Kidney	IgG	15796	Ingel15796.RAW (F052957)	Elongation factor 1-alpha 1 OS=Homo sapiens GN=EEF1A1 PE=1 SV=1	A8K9C4,B4DNE0,B4E2C5,E5RFR2,P68104,Q14222,Q53G85,Q53G89,Q53GE9,Q53HM9,Q53HQ7,Q53HR5,Q5VTE0,Q6IPN6,Q6IPT9,Q6IQ15,Q6P082,Q8TBL1,Q96CD8,Q96RE1,Q9NZS6	CP13_3_HomoSapiens_9606_20130509.fasta,UR13_3_HomoSapiens_9606_20130403.fasta	46 269,3	100,0 %	2	2	2	0,0162%	7,58%	VETGVLKPGMVVTFAPVNVTTEVK	R	S	99,1 %	2,68	0	0	1	0	2	2 515,3842			13 301,4	231	254	Empty	true
Kidney	IgG	15796	Ingel15796.RAW (F052957)	Elongation factor 1-alpha 1 OS=Homo sapiens GN=EEF1A1 PE=1 SV=1	A8K9C4,B4DNE0,B4E2C5,E5RFR2,P68104,Q14222,Q53G85,Q53G89,Q53GE9,Q53HM9,Q53HQ7,Q53HR5,Q5VTE0,Q6IPN6,Q6IPT9,Q6IQ15,Q6P082,Q8TBL1,Q96CD8,Q96RE1,Q9NZS6	CP13_3_HomoSapiens_9606_20130509.fasta,UR13_3_HomoSapiens_9606_20130403.fasta	46 269,3	100,0 %	2	2	2	0,0162%	7,58%	IGGIGTVPVGR	K	V	99,7 %	3,77	0	1	0	0	2	1 025,6104			35 035,3	220	230	Empty	true
Kidney	IgG	15796	Ingel15796.RAW (F052957)	Elongation factor 1-alpha 1 OS=Homo sapiens GN=EEF1A1 PE=1 SV=1	A8K9C4,B4DNE0,B4E2C5,E5RFR2,P68104,Q14222,Q53G85,Q53G89,Q53GE9,Q53HM9,Q53HQ7,Q53HR5,Q5VTE0,Q6IPN6,Q6IPT9,Q6IQ15,Q6P082,Q8TBL1,Q96CD8,Q96RE1,Q9NZS6	CP13_3_HomoSapiens_9606_20130509.fasta,UR13_3_HomoSapiens_9606_20130403.fasta	46 269,3	100,0 %	2	2	2	0,0162%	7,58%	VETGVLKPGMVVTFAPVNVTTEVK	R	S	99,1 %	2,68	0	0	1	0	2	2 515,3842			13 301,4	231	254	Empty	true
Kidney	IgG	15796	Ingel15796.RAW (F052957)	Elongation factor 1-alpha 1 OS=Homo sapiens GN=EEF1A1 PE=1 SV=1	A8K9C4,B4DNE0,B4E2C5,E5RFR2,P68104,Q14222,Q53G85,Q53G89,Q53GE9,Q53HM9,Q53HQ7,Q53HR5,Q5VTE0,Q6IPN6,Q6IPT9,Q6IQ15,Q6P082,Q8TBL1,Q96CD8,Q96RE1,Q9NZS6	CP13_3_HomoSapiens_9606_20130509.fasta,UR13_3_HomoSapiens_9606_20130403.fasta	46 269,3	100,0 %	2	2	2	0,0162%	7,58%	IGGIGTVPVGR	K	V	99,7 %	3,77	0	1	0	0	2	1 025,6104			35 035,3	220	230	Empty	true
Kidney	IgG	15796	Ingel15796.RAW (F052957)	Elongation factor 1-alpha 1 OS=Homo sapiens GN=EEF1A1 PE=1 SV=1	A8K9C4,B4DNE0,B4E2C5,E5RFR2,P68104,Q14222,Q53G85,Q53G89,Q53GE9,Q53HM9,Q53HQ7,Q53HR5,Q5VTE0,Q6IPN6,Q6IPT9,Q6IQ15,Q6P082,Q8TBL1,Q96CD8,Q96RE1,Q9NZS6	CP13_3_HomoSapiens_9606_20130509.fasta,UR13_3_HomoSapiens_9606_20130403.fasta	46 269,3	100,0 %	2	2	2	0,0162%	7,58%	VETGVLKPGMVVTFAPVNVTTEVK	R	S	99,1 %	2,68	0	0	1	0	2	2 515,3842			13 301,4	231	254	Empty	true
Kidney	IgG	15796	Ingel15796.RAW (F052957)	Elongation factor 1-alpha 1 OS=Homo sapiens GN=EEF1A1 PE=1 SV=1	A8K9C4,B4DNE0,B4E2C5,E5RFR2,P68104,Q14222,Q53G85,Q53G89,Q53GE9,Q53HM9,Q53HQ7,Q53HR5,Q5VTE0,Q6IPN6,Q6IPT9,Q6IQ15,Q6P082,Q8TBL1,Q96CD8,Q96RE1,Q9NZS6	CP13_3_HomoSapiens_9606_20130509.fasta,UR13_3_HomoSapiens_9606_20130403.fasta	46 269,3	100,0 %	2	2	2	0,0162%	7,58%	IGGIGTVPVGR	K	V	99,7 %	3,77	0	1	0	0	2	1 025,6104			35 035,3	220	230	Empty	true
Kidney	IgG	15796	Ingel15796.RAW (F052957)	Elongation factor 1-alpha 1 OS=Homo sapiens GN=EEF1A1 PE=1 SV=1	A8K9C4,B4DNE0,B4E2C5,E5RFR2,P68104,Q14222,Q53G85,Q53G89,Q53GE9,Q53HM9,Q53HQ7,Q53HR5,Q5VTE0,Q6IPN6,Q6IPT9,Q6IQ15,Q6P082,Q8TBL1,Q96CD8,Q96RE1,Q9NZS6	CP13_3_HomoSapiens_9606_20130509.fasta,UR13_3_HomoSapiens_9606_20130403.fasta	46 269,3	100,0 %	2	2	2	0,0162%	7,58%	VETGVLKPGMVVTFAPVNVTTEVK	R	S	99,1 %	2,68	0	0	1	0	2	2 515,3842			13 301,4	231	254	Empty	true
Kidney	IgG	15796	Ingel15796.RAW (F052957)	Elongation factor 1-alpha 1 OS=Homo sapiens GN=EEF1A1 PE=1 SV=1	A8K9C4,B4DNE0,B4E2C5,E5RFR2,P68104,Q14222,Q53G85,Q53G89,Q53GE9,Q53HM9,Q53HQ7,Q53HR5,Q5VTE0,Q6IPN6,Q6IPT9,Q6IQ15,Q6P082,Q8TBL1,Q96CD8,Q96RE1,Q9NZS6	CP13_3_HomoSapiens_9606_20130509.fasta,UR13_3_HomoSapiens_9606_20130403.fasta	46 269,3	100,0 %	2	2	2	0,0162%	7,58%	IGGIGTVPVGR	K	V	99,7 %	3,77	0	1	0	0	2	1 025,6104			35 035,3	220	230	Empty	true
Kidney	IgG	15796	Ingel15796.RAW (F052957)	Elongation factor 1-alpha 1 OS=Homo sapiens GN=EEF1A1 PE=1 SV=1	A8K9C4,B4DNE0,B4E2C5,E5RFR2,P68104,Q14222,Q53G85,Q53G89,Q53GE9,Q53HM9,Q53HQ7,Q53HR5,Q5VTE0,Q6IPN6,Q6IPT9,Q6IQ15,Q6P082,Q8TBL1,Q96CD8,Q96RE1,Q9NZS6	CP13_3_HomoSapiens_9606_20130509.fasta,UR13_3_HomoSapiens_9606_20130403.fasta	46 269,3	100,0 %	2	2	2	0,0162%	7,58%	VETGVLKPGMVVTFAPVNVTTEVK	R	S	99,1 %	2,68	0	0	1	0	2	2 515,3842			13 301,4	231	254	Empty	true
Kidney	IgG	15796	Ingel15796.RAW (F052957)	Elongation factor 1-alpha 1 OS=Homo sapiens GN=EEF1A1 PE=1 SV=1	A8K9C4,B4DNE0,B4E2C5,E5RFR2,P68104,Q14222,Q53G85,Q53G89,Q53GE9,Q53HM9,Q53HQ7,Q53HR5,Q5VTE0,Q6IPN6,Q6IPT9,Q6IQ15,Q6P082,Q8TBL1,Q96CD8,Q96RE1,Q9NZS6	CP13_3_HomoSapiens_9606_20130509.fasta,UR13_3_HomoSapiens_9606_20130403.fasta	46 269,3	100,0 %	2	2	2	0,0162%	7,58%	IGGIGTVPVGR	K	V	99,7 %	3,77	0	1	0	0	2	1 025,6104			35 035,3	220	230	Empty	true
Kidney	IgG	15796	Ingel15796.RAW (F052957)	Elongation factor 1-alpha 1 OS=Homo sapiens GN=EEF1A1 PE=1 SV=1	A8K9C4,B4DNE0,B4E2C5,E5RFR2,P68104,Q14222,Q53G85,Q53G89,Q53GE9,Q53HM9,Q53HQ7,Q53HR5,Q5VTE0,Q6IPN6,Q6IPT9,Q6IQ15,Q6P082,Q8TBL1,Q96CD8,Q96RE1,Q9NZS6	CP13_3_HomoSapiens_9606_20130509.fasta,UR13_3_HomoSapiens_9606_20130403.fasta	46 269,3	100,0 %	2	2	2	0,0162%	7,58%	VETGVLKPGMVVTFAPVNVTTEVK	R	S	99,1 %	2,68	0	0	1	0	2	2 515,3842			13 301,4	231	254	Empty	true
Kidney	IgG	15796	Ingel15796.RAW (F052957)	Elongation factor 1-alpha 1 OS=Homo sapiens GN=EEF1A1 PE=1 SV=1	A8K9C4,B4DNE0,B4E2C5,E5RFR2,P68104,Q14222,Q53G85,Q53G89,Q53GE9,Q53HM9,Q53HQ7,Q53HR5,Q5VTE0,Q6IPN6,Q6IPT9,Q6IQ15,Q6P082,Q8TBL1,Q96CD8,Q96RE1,Q9NZS6	CP13_3_HomoSapiens_9606_20130509.fasta,UR13_3_HomoSapiens_9606_20130403.fasta	46 269,3	100,0 %	2	2	2	0,0162%	7,58%	IGGIGTVPVGR	K	V	99,7 %	3,77	0	1	0	0	2	1 025,6104			35 035,3	220	230	Empty	true
Kidney	IgG	15796	Ingel15796.RAW (F052957)	Elongation factor 1-alpha 1 OS=Homo sapiens GN=EEF1A1 PE=1 SV=1	A8K9C4,B4DNE0,B4E2C5,E5RFR2,P68104,Q14222,Q53G85,Q53G89,Q53GE9,Q53HM9,Q53HQ7,Q53HR5,Q5VTE0,Q6IPN6,Q6IPT9,Q6IQ15,Q6P082,Q8TBL1,Q96CD8,Q96RE1,Q9NZS6	CP13_3_HomoSapiens_9606_20130509.fasta,UR13_3_HomoSapiens_9606_20130403.fasta	46 269,3	100,0 %	2	2	2	0,0162%	7,58%	VETGVLKPGMVVTFAPVNVTTEVK	R	S	99,1 %	2,68	0	0	1	0	2	2 515,3842			13 301,4	231	254	Empty	true
Kidney	IgG	15796	Ingel15796.RAW (F052957)	Elongation factor 1-alpha 1 OS=Homo sapiens GN=EEF1A1 PE=1 SV=1	A8K9C4,B4DNE0,B4E2C5,E5RFR2,P68104,Q14222,Q53G85,Q53G89,Q53GE9,Q53HM9,Q53HQ7,Q53HR5,Q5VTE0,Q6IPN6,Q6IPT9,Q6IQ15,Q6P082,Q8TBL1,Q96CD8,Q96RE1,Q9NZS6	CP13_3_HomoSapiens_9606_20130509.fasta,UR13_3_HomoSapiens_9606_20130403.fasta	46 269,3	100,0 %	2	2	2	0,0162%	7,58%	IGGIGTVPVGR	K	V	99,7 %	3,77	0	1	0	0	2	1 025,6104			35 035,3	220	230	Empty	true
Kidney	IgG	15796	Ingel15796.RAW (F052957)	Elongation factor 1-alpha 1 OS=Homo sapiens GN=EEF1A1 PE=1 SV=1	A8K9C4,B4DNE0,B4E2C5,E5RFR2,P68104,Q14222,Q53G85,Q53G89,Q53GE9,Q53HM9,Q53HQ7,Q53HR5,Q5VTE0,Q6IPN6,Q6IPT9,Q6IQ15,Q6P082,Q8TBL1,Q96CD8,Q96RE1,Q9NZS6	CP13_3_HomoSapiens_9606_20130509.fasta,UR13_3_HomoSapiens_9606_20130403.fasta	46 269,3	100,0 %	2	2	2	0,0162%	7,58%	VETGVLKPGMVVTFAPVNVTTEVK	R	S	99,1 %	2,68	0	0	1	0	2	2 515,3842			13 301,4	231	254	Empty	true
Kidney	IgG	15796	Ingel15796.RAW (F052957)	Elongation factor 1-alpha 1 OS=Homo sapiens GN=EEF1A1 PE=1 SV=1	A8K9C4,B4DNE0,B4E2C5,E5RFR2,P68104,Q14222,Q53G85,Q53G89,Q53GE9,Q53HM9,Q53HQ7,Q53HR5,Q5VTE0,Q6IPN6,Q6IPT9,Q6IQ15,Q6P082,Q8TBL1,Q96CD8,Q96RE1,Q9NZS6	CP13_3_HomoSapiens_9606_20130509.fasta,UR13_3_HomoSapiens_9606_20130403.fasta	46 269,3	100,0 %	2	2	2	0,0162%	7,58%	IGGIGTVPVGR	K	V	99,7 %	3,77	0	1	0	0	2	1 025,6104			35 035,3	220	230	Empty	true
Kidney	IgG	15796	Ingel15796.RAW (F052957)	Elongation factor 1-alpha 1 OS=Homo sapiens GN=EEF1A1 PE=1 SV=1	A8K9C4,B4DNE0,B4E2C5,E5RFR2,P68104,Q14222,Q53G85,Q53G89,Q53GE9,Q53HM9,Q53HQ7,Q53HR5,Q5VTE0,Q6IPN6,Q6IPT9,Q6IQ15,Q6P082,Q8TBL1,Q96CD8,Q96RE1,Q9NZS6	CP13_3_HomoSapiens_9606_20130509.fasta,UR13_3_HomoSapiens_9606_20130403.fasta	46 269,3	100,0 %	2	2	2	0,0162%	7,58%	VETGVLKPGMVVTFAPVNVTTEVK	R	S	99,1 %	2,68	0	0	1	0	2	2 515,3842			13 301,4	231	254	Empty	true
Kidney	IgG	15796	Ingel15796.RAW (F052957)	Elongation factor 1-alpha 1 OS=Homo sapiens GN=EEF1A1 PE=1 SV=1	A8K9C4,B4DNE0,B4E2C5,E5RFR2,P68104,Q14222,Q53G85,Q53G89,Q53GE9,Q53HM9,Q53HQ7,Q53HR5,Q5VTE0,Q6IPN6,Q6IPT9,Q6IQ15,Q6P082,Q8TBL1,Q96CD8,Q96RE1,Q9NZS6	CP13_3_HomoSapiens_9606_20130509.fasta,UR13_3_HomoSapiens_9606_20130403.fasta	46 269,3	100,0 %	2	2	2	0,0162%	7,58%	IGGIGTVPVGR	K	V	99,7 %	3,77	0	1	0	0	2	1 025,6104			35 035,3	220	230	Empty	true
Kidney	IgG	15796	Ingel15796.RAW (F052957)	Elongation factor 1-alpha 1 OS=Homo sapiens GN=EEF1A1 PE=1 SV=1	A8K9C4,B4DNE0,B4E2C5,E5RFR2,P68104,Q14222,Q53G85,Q53G89,Q53GE9,Q53HM9,Q53HQ7,Q53HR5,Q5VTE0,Q6IPN6,Q6IPT9,Q6IQ15,Q6P082,Q8TBL1,Q96CD8,Q96RE1,Q9NZS6	CP13_3_HomoSapiens_9606_20130509.fasta,UR13_3_HomoSapiens_9606_20130403.fasta	46 269,3	100,0 %	2	2	2	0,0162%	7,58%	VETGVLKPGMVVTFAPVNVTTEVK	R	S	99,1 %	2,68	0	0	1	0	2	2 515,3842			13 301,4	231	254	Empty	true
Kidney	IgG	15796	Ingel15796.RAW (F052957)	Elongation factor 1-alpha 1 OS=Homo sapiens GN=EEF1A1 PE=1 SV=1	A8K9C4,B4DNE0,B4E2C5,E5RFR2,P68104,Q14222,Q53G85,Q53G89,Q53GE9,Q53HM9,Q53HQ7,Q53HR5,Q5VTE0,Q6IPN6,Q6IPT9,Q6IQ15,Q6P082,Q8TBL1,Q96CD8,Q96RE1,Q9NZS6	CP13_3_HomoSapiens_9606_20130509.fasta,UR13_3_HomoSapiens_9606_20130403.fasta	46 269,3	100,0 %	2	2	2	0,0162%	7,58%	IGGIGTVPVGR	K	V	99,7 %	3,77	0	1	0	0	2	1 025,6104			35 035,3	220	230	Empty	true
[truncated: 3,761 more rows]

## Sheet: Protein Report_Kidney
Kidney_UGT1A_GuillemetteC, Protein report created on 11/29/2016
Experiment: Kidney_UGT1A_GuillemetteC
	Peak List Generator: unknown
		Version: unknown
		Charge States Calculated: unknown
		Deisotoped: unknown
		Textual Annotation: unknown
	Database Set: 4 Databases
		Database Name: a subset of the CP13_3_HomoSapiens_9606_20130509 database
			Version: unknown
			Taxonomy: All Entries
			Number of Proteins: 3734
[truncated: 1,032 more rows]

## Sheet: Spectrum Report_Kidney
Kidney_UGT1A_GuillemetteC, Spectrum report created on 11/29/2016
[truncated: 9,187 more rows]
