# Supplementary material for: Endogenous Protein Interactome of Human UDP-Glucuronosyltransferases Exposed by Untargeted Proteomics
Source: Front Pharmacol. 2017 Feb 3;8:23. doi: 10.3389/fphar.2017.00023 (PMC5290407; doi:10.3389/fphar.2017.00023)
Supplement: Supplementary Table S6 — Intestine proteomics data. [file Table6.XLSX]

## Sheet: Peptide Report Intestine
Intestine_UGT1A_GuillemetteC, Peptide report created on 11/29/2016
Experiment: Intestine_UGT1A_GuillemetteC
	Peak List Generator: unknown
		Version: unknown
		Charge States Calculated: unknown
		Deisotoped: unknown
		Textual Annotation: unknown
	Database Set: 2 Databases
		Database Name: a subset of the CP13_3_HomoSapiens_9606_20130509 database
			Version: unknown
			Taxonomy: All Entries
			Number of Proteins: 6524
		Database Name: the CP13_3_HomoSapiens_9606_20130509 database
			Version: unknown
			Taxonomy: All Entries
			Number of Proteins: 89704
		Does database contain common contaminants?: unknown
	Search Engine Set: 2 Search Engines
		Search Engine: Mascot
			Version: 2.4.1
			Samples: All Samples
			Fragment Tolerance: 0,100 Da (Monoisotopic)
			Parent Tolerance: 0,100 Da (Monoisotopic)
			Fixed Modifications:
			Variable Modifications: -18 on n (Glu->pyro-Glu), -17 on n (Gln->pyro-Glu), +1 on NQ (Deamidated), +16 on M (Oxidation)
			Database: the CP13_3_HomoSapiens_9606_20130509 database (unknown version, 89704 entries)
			Digestion Enzyme: Trypsin
			Max Missed Cleavages: 2
			Probability Model: Analysis performed prior to Scaffold 4
		Search Engine: X! Tandem
			Version: CYCLONE (2010.12.01.1)
			Samples: All Samples
			Fragment Tolerance: 0,100 Da (Monoisotopic)
			Parent Tolerance: 0,100 Da (Monoisotopic)
			Fixed Modifications:
			Variable Modifications: -18 on n (Dehydrated), -18 on n (Glu->pyro-Glu), -17 on n (Ammonia-loss), -17 on n (Gln->pyro-Glu), +1 on NQ (Deamidated), +16 on M (Oxidation)
			Database: a subset of the CP13_3_HomoSapiens_9606_20130509 database
			Digestion Enzyme: Trypsin
			Max Missed Cleavages: 2
			Probability Model:
				Ingel15957_GuillemetteC_no1_MGFPeaklist (F052936): LFDR Model, Classifier data: Bayes, Good (88%) m:41,8/s:7,30 m:4,17/s:1,91 m:0,408/s:0,116 m:0,450/s:0,111, Bad (12%) m:21,4/s:3,05 m:-0,773/s:1,08 m:0,0478/s:0,0505 m:0,205/s:0,0988 [all charge states]
				Ingel15959_GuillemetteC_no3_MGFPeaklist (F052961): LFDR Model, Classifier data: Bayes, Good (78%) m:40,5/s:6,35 m:4,01/s:1,59 m:0,407/s:0,107 m:0,451/s:0,105, Bad (22%) m:22,1/s:3,12 m:-0,742/s:0,713 m:0,0537/s:0,0552 m:0,210/s:0,0813 [all charge states]
				Ingel16001_GuillemetteC_MR_2012_33_S9_11_MGFPeaklist (F052999): LFDR Model, Classifier data: Bayes, Good (67%) m:39,3/s:7,70 m:4,35/s:1,80 m:0,417/s:0,122 m:0,420/s:0,109, Bad (33%) m:19,0/s:2,92 m:-0,820/s:0,716 m:0,0473/s:0,0535 m:0,142/s:0,0879 [all charge states]
				Ingel16002_GuillemetteC_MR_2012_33_S9_12_MGFPeaklist (F053003): LFDR Model, No Classifier [all charge states]
	Scaffold: Version: Scaffold_4.6.1
		Modification Metadata Set: 1541 modifications
			Source: C:\Program Files\Scaffold 4\parameters\unimod.xml
			Comment:
		Protein Grouping Strategy: MS-sample specific grouping with binary peptide-protein weights
		Peptide Thresholds: 95,0 % minimum
		Protein Thresholds: 95,0 % minimum and 2 peptides minimum
		Peptide FDR: 0,0 % (Decoy)
		Protein FDR: 0,8 % (Decoy)
		GO Annotation Source(s):
		Alternate ID Source(s):
Experiment name	Biological sample category	Biological sample name	MS/MS sample name	Protein name	Protein accession numbers	Database sources	Protein molecular weight (Da)	Protein identification probability	Exclusive unique peptide count	Exclusive unique spectrum count	Exclusive spectrum count	Percentage of total spectra	Percentage sequence coverage	Peptide sequence	Previous amino acid	Next amino acid	Best Peptide identification probability	Best X! Tandem -log(e) score	Number of identified +1H spectra	Number of identified +2H spectra	Number of identified +3H spectra	Number of identified +4H spectra	Number of enzymatic termini	Calculated +1H Peptide Mass (AMU)	Median Retention Time	Total Precursor Intensity	Total TIC	Peptide start index	Peptide stop index	Star Category	Assigned	Other Proteins
Intestine	UGT1A	15957	Ingel15957_GuillemetteC_no1_MGFPeaklist (F052936)	Isoform 6 of Ral GTPase-activating protein subunit alpha-1 OS=Homo sapiens GN=RALGAPA1	Q6GYQ0-6	CP13_3_HomoSapiens_9606_20130509.fasta	234 858,0	100,0 %	5	5	11	0,0427%	4,32%	AGTQAVLQVFIINSSNIFLLEPANEIK	R	N	99,7 %	1,64	0	0	1	0	2	2 929,6035	2 951,00		5 753,15	522	548	Empty	true
Intestine	UGT1A	15957	Ingel15957_GuillemetteC_no1_MGFPeaklist (F052936)	Isoform 6 of Ral GTPase-activating protein subunit alpha-1 OS=Homo sapiens GN=RALGAPA1	Q6GYQ0-6	CP13_3_HomoSapiens_9606_20130509.fasta	234 858,0	100,0 %	5	5	11	0,0427%	4,32%	GIIPTEFGDVLIVIYPMK	R	N	99,7 %	3,05	0	1	0	0	2	2 005,1082	2 939,00		6 177,44	1967	1984	Empty	true
Intestine	UGT1A	15957	Ingel15957_GuillemetteC_no1_MGFPeaklist (F052936)	Isoform 6 of Ral GTPase-activating protein subunit alpha-1 OS=Homo sapiens GN=RALGAPA1	Q6GYQ0-6	CP13_3_HomoSapiens_9606_20130509.fasta	234 858,0	100,0 %	5	5	11	0,0427%	4,32%	KPEVPFFGPLFDGAIVNGK	K	V	99,7 %	2,80	0	0	4	0	2	2 032,0905	2 838,50		15 368,6	1995	2013	Empty	true
Intestine	UGT1A	15957	Ingel15957_GuillemetteC_no1_MGFPeaklist (F052936)	Isoform 6 of Ral GTPase-activating protein subunit alpha-1 OS=Homo sapiens GN=RALGAPA1	Q6GYQ0-6	CP13_3_HomoSapiens_9606_20130509.fasta	234 858,0	100,0 %	5	5	11	0,0427%	4,32%	LLLSILGMNSWDK	R	R	99,7 %	4,11	0	3	0	0	2	1 489,8085	2 851,00		16 310,4	1814	1826	Empty	true
Intestine	UGT1A	15957	Ingel15957_GuillemetteC_no1_MGFPeaklist (F052936)	Isoform 6 of Ral GTPase-activating protein subunit alpha-1 OS=Homo sapiens GN=RALGAPA1	Q6GYQ0-6	CP13_3_HomoSapiens_9606_20130509.fasta	234 858,0	100,0 %	5	5	11	0,0427%	4,32%	SLIPLYQNFYEER	K	A	99,7 %	4,02	0	2	0	0	2	1 671,8377	2 512,50		42 740,5	2032	2044	Empty	true
Intestine	UGT1A	15957	Ingel15957_GuillemetteC_no1_MGFPeaklist (F052936)	Actin, cytoplasmic 1 OS=Homo sapiens GN=ACTB PE=1 SV=1	P60709,P63261	CP13_3_HomoSapiens_9606_20130509.fasta	41 793,9	100,0 %	23	26	136	0,528%	53,1%	AGFAGDDAPR	K	A	99,7 %	2,38	0	2	0	0	2	976,4484	1 571,50		6 301,09	19	28	Empty	true	I3L3I4,P68032,P68133
Intestine	UGT1A	15957	Ingel15957_GuillemetteC_no1_MGFPeaklist (F052936)	Actin, cytoplasmic 1 OS=Homo sapiens GN=ACTB PE=1 SV=1	P60709,P63261	CP13_3_HomoSapiens_9606_20130509.fasta	41 793,9	100,0 %	23	26	136	0,528%	53,1%	AVFPSIVGR	R	P	99,7 %	2,24	0	7	0	0	1	945,5516	2 163,00		349068	29	37	Empty	true	I3L3I4,P68032,P68133
Intestine	UGT1A	15957	Ingel15957_GuillemetteC_no1_MGFPeaklist (F052936)	Actin, cytoplasmic 1 OS=Homo sapiens GN=ACTB PE=1 SV=1	P60709,P63261	CP13_3_HomoSapiens_9606_20130509.fasta	41 793,9	100,0 %	23	26	136	0,528%	53,1%	AVFPSIVGRP	R	R	99,7 %	2,64	0	1	0	0	1	1 042,6044	2 242,00		42 825,1	29	38	Empty	true	I3L3I4,P68032,P68133
Intestine	UGT1A	15957	Ingel15957_GuillemetteC_no1_MGFPeaklist (F052936)	Actin, cytoplasmic 1 OS=Homo sapiens GN=ACTB PE=1 SV=1	P60709,P63261	CP13_3_HomoSapiens_9606_20130509.fasta	41 793,9	100,0 %	23	26	136	0,528%	53,1%	AVFPSIVGRPR	R	H	99,7 %	3,05	0	0	12	0	2	1 198,7055	2 048,50		734808	29	39	Empty	true	I3L3I4,P68032,P68133
Intestine	UGT1A	15957	Ingel15957_GuillemetteC_no1_MGFPeaklist (F052936)	Actin, cytoplasmic 1 OS=Homo sapiens GN=ACTB PE=1 SV=1	P60709,P63261	CP13_3_HomoSapiens_9606_20130509.fasta	41 793,9	100,0 %	23	26	136	0,528%	53,1%	DLTDYLMK	R	I	99,7 %	0,745	0	9	0	0	2	1 014,4815	2 242,00		1391280	184	191	Empty	true	I3L3I4,P68032,P68133
Intestine	UGT1A	15957	Ingel15957_GuillemetteC_no1_MGFPeaklist (F052936)	Actin, cytoplasmic 1 OS=Homo sapiens GN=ACTB PE=1 SV=1	P60709,P63261	CP13_3_HomoSapiens_9606_20130509.fasta	41 793,9	100,0 %	23	26	136	0,528%	53,1%	DLYANTVLSGGTTMYPGIADR	K	M	99,7 %	5,05	0	0	11	0	2	2 215,0702	2 373,00		715232	292	312	Empty	true	I3L3I4
Intestine	UGT1A	15957	Ingel15957_GuillemetteC_no1_MGFPeaklist (F052936)	Actin, cytoplasmic 1 OS=Homo sapiens GN=ACTB PE=1 SV=1	P60709,P63261	CP13_3_HomoSapiens_9606_20130509.fasta	41 793,9	100,0 %	23	26	136	0,528%	53,1%	DSGDGVTHTVPIYEGYALPHAILR	M	L	99,7 %	7,72	0	0	0	1	1	2 581,3048	2 446,00		172098	154	177	Empty	true	I3L3I4
Intestine	UGT1A	15957	Ingel15957_GuillemetteC_no1_MGFPeaklist (F052936)	Actin, cytoplasmic 1 OS=Homo sapiens GN=ACTB PE=1 SV=1	P60709,P63261	CP13_3_HomoSapiens_9606_20130509.fasta	41 793,9	100,0 %	23	26	136	0,528%	53,1%	EITALAPSTMK	K	I	99,7 %	3,38	0	25	0	0	2	1 161,6185	1 761,00		3115110	316	326	Empty	true	I3L3I4,P68032,P68133
Intestine	UGT1A	15957	Ingel15957_GuillemetteC_no1_MGFPeaklist (F052936)	Actin, cytoplasmic 1 OS=Homo sapiens GN=ACTB PE=1 SV=1	P60709,P63261	CP13_3_HomoSapiens_9606_20130509.fasta	41 793,9	100,0 %	23	26	136	0,528%	53,1%	EMATAASSSSLEK	Q	S	99,7 %	7,92	0	4	0	0	1	1 311,6096	1 591,00		32 783,0	226	238	Empty	true	I3L3I4,P68032,P68133
Intestine	UGT1A	15957	Ingel15957_GuillemetteC_no1_MGFPeaklist (F052936)	Actin, cytoplasmic 1 OS=Homo sapiens GN=ACTB PE=1 SV=1	P60709,P63261	CP13_3_HomoSapiens_9606_20130509.fasta	41 793,9	100,0 %	23	26	136	0,528%	53,1%	GIVTNWDDMEK	H	I	99,7 %	1,72	0	1	0	0	1	1 307,5938	2 237,00		46 671,4	74	84	Empty	true	I3L3I4
Intestine	UGT1A	15957	Ingel15957_GuillemetteC_no1_MGFPeaklist (F052936)	Actin, cytoplasmic 1 OS=Homo sapiens GN=ACTB PE=1 SV=1	P60709,P63261	CP13_3_HomoSapiens_9606_20130509.fasta	41 793,9	100,0 %	23	26	136	0,528%	53,1%	GYSFTTTAER	R	E	99,7 %	3,20	0	18	0	0	2	1 132,5269	1 751,50		1825270	197	206	Empty	true	I3L3I4
Intestine	UGT1A	15957	Ingel15957_GuillemetteC_no1_MGFPeaklist (F052936)	Actin, cytoplasmic 1 OS=Homo sapiens GN=ACTB PE=1 SV=1	P60709,P63261	CP13_3_HomoSapiens_9606_20130509.fasta	41 793,9	100,0 %	23	26	136	0,528%	53,1%	IQAVLSLYASGR	A	T	99,7 %	3,22	0	2	0	0	1	1 277,7212	2 227,50		35 880,6	136	147	Empty	true	I3L3I4,P68032,P68133
Intestine	UGT1A	15957	Ingel15957_GuillemetteC_no1_MGFPeaklist (F052936)	Actin, cytoplasmic 1 OS=Homo sapiens GN=ACTB PE=1 SV=1	P60709,P63261	CP13_3_HomoSapiens_9606_20130509.fasta	41 793,9	100,0 %	23	26	136	0,528%	53,1%	IWHHTFYNELR	K	V	99,7 %	1,28	0	0	3	0	2	1 515,7491	1 930,00		196095	85	95	Empty	true	I3L3I4,P68032,P68133
Intestine	UGT1A	15957	Ingel15957_GuillemetteC_no1_MGFPeaklist (F052936)	Actin, cytoplasmic 1 OS=Homo sapiens GN=ACTB PE=1 SV=1	P60709,P63261	CP13_3_HomoSapiens_9606_20130509.fasta	41 793,9	100,0 %	23	26	136	0,528%	53,1%	KDLYANTVLSGGTTMYPGIADR	R	M	99,7 %	4,80	0	0	1	0	2	2 343,1652	2 253,00		34 227,1	291	312	Empty	true	I3L3I4
Intestine	UGT1A	15957	Ingel15957_GuillemetteC_no1_MGFPeaklist (F052936)	Actin, cytoplasmic 1 OS=Homo sapiens GN=ACTB PE=1 SV=1	P60709,P63261	CP13_3_HomoSapiens_9606_20130509.fasta	41 793,9	100,0 %	23	26	136	0,528%	53,1%	LPDGQVITIGNER	E	F	99,7 %	4,80	0	2	0	0	1	1 411,7542	1 986,50		33 496,4	242	254	Empty	true	I3L3I4,P68032,P68133
Intestine	UGT1A	15957	Ingel15957_GuillemetteC_no1_MGFPeaklist (F052936)	Actin, cytoplasmic 1 OS=Homo sapiens GN=ACTB PE=1 SV=1	P60709,P63261	CP13_3_HomoSapiens_9606_20130509.fasta	41 793,9	100,0 %	23	26	136	0,528%	53,1%	QEYDESGPSIVHR	K	K	99,7 %	3,66	0	0	4	0	2	1 516,7027	1 660,50		378708	360	372	Empty	true
Intestine	UGT1A	15957	Ingel15957_GuillemetteC_no1_MGFPeaklist (F052936)	Actin, cytoplasmic 1 OS=Homo sapiens GN=ACTB PE=1 SV=1	P60709,P63261	CP13_3_HomoSapiens_9606_20130509.fasta	41 793,9	100,0 %	23	26	136	0,528%	53,1%	QEYDESGPSIVHRK	K	C	99,7 %	1,66	0	0	2	0	2	1 644,7977	1 608,50		10 421,3	360	373	Empty	true
Intestine	UGT1A	15957	Ingel15957_GuillemetteC_no1_MGFPeaklist (F052936)	Actin, cytoplasmic 1 OS=Homo sapiens GN=ACTB PE=1 SV=1	P60709,P63261	CP13_3_HomoSapiens_9606_20130509.fasta	41 793,9	100,0 %	23	26	136	0,528%	53,1%	SYELPDGQVITIGNER	K	F	99,7 %	4,70	0	7	0	0	2	1 790,8921	2 268,00		1816880	239	254	Empty	true	I3L3I4,P68032,P68133
Intestine	UGT1A	15957	Ingel15957_GuillemetteC_no1_MGFPeaklist (F052936)	Actin, cytoplasmic 1 OS=Homo sapiens GN=ACTB PE=1 SV=1	P60709,P63261	CP13_3_HomoSapiens_9606_20130509.fasta	41 793,9	100,0 %	23	26	136	0,528%	53,1%	TTGIVMDSGDGVTHTVPIYEGYALPHAILR	R	L	99,7 %	6,00	0	0	0	4	2	3 183,6147	2 500,50		373515	148	177	Empty	true	I3L3I4
Intestine	UGT1A	15957	Ingel15957_GuillemetteC_no1_MGFPeaklist (F052936)	Actin, cytoplasmic 1 OS=Homo sapiens GN=ACTB PE=1 SV=1	P60709,P63261	CP13_3_HomoSapiens_9606_20130509.fasta	41 793,9	100,0 %	23	26	136	0,528%	53,1%	TVLSGGTTMYPGIADR	N	M	99,7 %	4,05	0	2	0	0	1	1 638,8158	2 078,00		237511	297	312	Empty	true	I3L3I4
Intestine	UGT1A	15957	Ingel15957_GuillemetteC_no1_MGFPeaklist (F052936)	Actin, cytoplasmic 1 OS=Homo sapiens GN=ACTB PE=1 SV=1	P60709,P63261	CP13_3_HomoSapiens_9606_20130509.fasta	41 793,9	100,0 %	23	26	136	0,528%	53,1%	VAIQAVLSLYASGR	Y	T	99,7 %	5,57	0	1	0	0	1	1 447,8267	2 529,00		51 557,7	134	147	Empty	true	I3L3I4,P68032,P68133
Intestine	UGT1A	15957	Ingel15957_GuillemetteC_no1_MGFPeaklist (F052936)	Actin, cytoplasmic 1 OS=Homo sapiens GN=ACTB PE=1 SV=1	P60709,P63261	CP13_3_HomoSapiens_9606_20130509.fasta	41 793,9	100,0 %	23	26	136	0,528%	53,1%	VAPEEHPVLLTEAPLNPK	R	A	99,7 %	5,66	0	0	13	0	2	1 954,0646	2 179,00		5159830	96	113	Empty	true	I3L3I4
Intestine	UGT1A	15957	Ingel15957_GuillemetteC_no1_MGFPeaklist (F052936)	Actin, cytoplasmic 1 OS=Homo sapiens GN=ACTB PE=1 SV=1	P60709,P63261	CP13_3_HomoSapiens_9606_20130509.fasta	41 793,9	100,0 %	23	26	136	0,528%	53,1%	YDESGPSIVHR	E	K	99,7 %	4,92	0	0	4	0	1	1 259,6015	1 642,50		118002	362	372	Empty	true
Intestine	UGT1A	15957	Ingel15957_GuillemetteC_no1_MGFPeaklist (F052936)	Actin, alpha cardiac muscle 1 OS=Homo sapiens GN=ACTC1 PE=1 SV=1	P68032	CP13_3_HomoSapiens_9606_20130509.fasta	42 020,1	100,0 %	2	2	5	0,0194%	33,4%	AGFAGDDAPR	K	A	99,7 %	2,38	0	2	0	0	2	976,4484	1 571,50		6 301,09	21	30	Empty	false	I3L3I4,P63261,P68133,P60709
Intestine	UGT1A	15957	Ingel15957_GuillemetteC_no1_MGFPeaklist (F052936)	Actin, alpha cardiac muscle 1 OS=Homo sapiens GN=ACTC1 PE=1 SV=1	P68032	CP13_3_HomoSapiens_9606_20130509.fasta	42 020,1	100,0 %	2	2	5	0,0194%	33,4%	AVFPSIVGR	R	P	99,7 %	2,24	0	7	0	0	1	945,5516	2 163,00		349068	31	39	Empty	false	I3L3I4,P63261,P68133,P60709
Intestine	UGT1A	15957	Ingel15957_GuillemetteC_no1_MGFPeaklist (F052936)	Actin, alpha cardiac muscle 1 OS=Homo sapiens GN=ACTC1 PE=1 SV=1	P68032	CP13_3_HomoSapiens_9606_20130509.fasta	42 020,1	100,0 %	2	2	5	0,0194%	33,4%	AVFPSIVGRP	R	R	99,7 %	2,64	0	1	0	0	1	1 042,6044	2 242,00		42 825,1	31	40	Empty	false	I3L3I4,P63261,P68133,P60709
Intestine	UGT1A	15957	Ingel15957_GuillemetteC_no1_MGFPeaklist (F052936)	Actin, alpha cardiac muscle 1 OS=Homo sapiens GN=ACTC1 PE=1 SV=1	P68032	CP13_3_HomoSapiens_9606_20130509.fasta	42 020,1	100,0 %	2	2	5	0,0194%	33,4%	AVFPSIVGRPR	R	H	99,7 %	3,05	0	0	12	0	2	1 198,7055	2 048,50		734808	31	41	Empty	false	I3L3I4,P63261,P68133,P60709
Intestine	UGT1A	15957	Ingel15957_GuillemetteC_no1_MGFPeaklist (F052936)	Actin, alpha cardiac muscle 1 OS=Homo sapiens GN=ACTC1 PE=1 SV=1	P68032	CP13_3_HomoSapiens_9606_20130509.fasta	42 020,1	100,0 %	2	2	5	0,0194%	33,4%	DLTDYLMK	R	I	99,7 %	0,745	0	9	0	0	2	1 014,4815	2 242,00		1391280	186	193	Empty	false	I3L3I4,P63261,P68133,P60709
Intestine	UGT1A	15957	Ingel15957_GuillemetteC_no1_MGFPeaklist (F052936)	Actin, alpha cardiac muscle 1 OS=Homo sapiens GN=ACTC1 PE=1 SV=1	P68032	CP13_3_HomoSapiens_9606_20130509.fasta	42 020,1	100,0 %	2	2	5	0,0194%	33,4%	EITALAPSTMK	K	I	99,7 %	3,38	0	25	0	0	2	1 161,6185	1 761,00		3115110	318	328	Empty	false	I3L3I4,P63261,P68133,P60709
Intestine	UGT1A	15957	Ingel15957_GuillemetteC_no1_MGFPeaklist (F052936)	Actin, alpha cardiac muscle 1 OS=Homo sapiens GN=ACTC1 PE=1 SV=1	P68032	CP13_3_HomoSapiens_9606_20130509.fasta	42 020,1	100,0 %	2	2	5	0,0194%	33,4%	EMATAASSSSLEK	N	S	99,7 %	7,92	0	4	0	0	1	1 311,6096	1 591,00		32 783,0	228	240	Empty	false	I3L3I4,P63261,P68133,P60709
Intestine	UGT1A	15957	Ingel15957_GuillemetteC_no1_MGFPeaklist (F052936)	Actin, alpha cardiac muscle 1 OS=Homo sapiens GN=ACTC1 PE=1 SV=1	P68032	CP13_3_HomoSapiens_9606_20130509.fasta	42 020,1	100,0 %	2	2	5	0,0194%	33,4%	IQAVLSLYASGR	A	T	99,7 %	3,22	0	2	0	0	1	1 277,7212	2 227,50		35 880,6	138	149	Empty	false	I3L3I4,P63261,P68133,P60709
Intestine	UGT1A	15957	Ingel15957_GuillemetteC_no1_MGFPeaklist (F052936)	Actin, alpha cardiac muscle 1 OS=Homo sapiens GN=ACTC1 PE=1 SV=1	P68032	CP13_3_HomoSapiens_9606_20130509.fasta	42 020,1	100,0 %	2	2	5	0,0194%	33,4%	IWHHTFYNELR	K	V	99,7 %	1,28	0	0	3	0	2	1 515,7491	1 930,00		196095	87	97	Empty	false	I3L3I4,P63261,P68133,P60709
Intestine	UGT1A	15957	Ingel15957_GuillemetteC_no1_MGFPeaklist (F052936)	Actin, alpha cardiac muscle 1 OS=Homo sapiens GN=ACTC1 PE=1 SV=1	P68032	CP13_3_HomoSapiens_9606_20130509.fasta	42 020,1	100,0 %	2	2	5	0,0194%	33,4%	LPDGQVITIGNER	E	F	99,7 %	4,80	0	2	0	0	1	1 411,7542	1 986,50		33 496,4	244	256	Empty	false	I3L3I4,P63261,P68133,P60709
Intestine	UGT1A	15957	Ingel15957_GuillemetteC_no1_MGFPeaklist (F052936)	Actin, alpha cardiac muscle 1 OS=Homo sapiens GN=ACTC1 PE=1 SV=1	P68032	CP13_3_HomoSapiens_9606_20130509.fasta	42 020,1	100,0 %	2	2	5	0,0194%	33,4%	NVLSGGTTMYPGIADR	N	M	94,6 %	0,678	0	1	0	0	1	1 651,8110	2 077,00		35 054,1	299	314	Empty	true
Intestine	UGT1A	15957	Ingel15957_GuillemetteC_no1_MGFPeaklist (F052936)	Actin, alpha cardiac muscle 1 OS=Homo sapiens GN=ACTC1 PE=1 SV=1	P68032	CP13_3_HomoSapiens_9606_20130509.fasta	42 020,1	100,0 %	2	2	5	0,0194%	33,4%	SYELPDGQVITIGNER	K	F	99,7 %	4,70	0	7	0	0	2	1 790,8921	2 268,00		1816880	241	256	Empty	false	I3L3I4,P63261,P68133,P60709
Intestine	UGT1A	15957	Ingel15957_GuillemetteC_no1_MGFPeaklist (F052936)	Actin, alpha cardiac muscle 1 OS=Homo sapiens GN=ACTC1 PE=1 SV=1	P68032	CP13_3_HomoSapiens_9606_20130509.fasta	42 020,1	100,0 %	2	2	5	0,0194%	33,4%	VAIQAVLSLYASGR	Y	T	99,7 %	5,57	0	1	0	0	1	1 447,8267	2 529,00		51 557,7	136	149	Empty	false	I3L3I4,P63261,P68133,P60709
Intestine	UGT1A	15957	Ingel15957_GuillemetteC_no1_MGFPeaklist (F052936)	Actin, alpha cardiac muscle 1 OS=Homo sapiens GN=ACTC1 PE=1 SV=1	P68032	CP13_3_HomoSapiens_9606_20130509.fasta	42 020,1	100,0 %	2	2	5	0,0194%	33,4%	YPIEHGIITNWDDMEK	K	I	99,7 %	2,21	0	0	4	0	2	1 960,9112	2 246,00		261271	71	86	Empty	true	P68133
Intestine	UGT1A	15957	Ingel15957_GuillemetteC_no1_MGFPeaklist (F052936)	Actin, cytoplasmic 1 OS=Homo sapiens GN=ACTB PE=1 SV=1	P60709,P63261	CP13_3_HomoSapiens_9606_20130509.fasta	41 793,9	100,0 %	23	26	136	0,528%	53,1%	AGFAGDDAPR	K	A	99,7 %	2,38	0	2	0	0	2	976,4484	1 571,50		6 301,09	19	28	Empty	true	I3L3I4,P68032,P68133
Intestine	UGT1A	15957	Ingel15957_GuillemetteC_no1_MGFPeaklist (F052936)	Actin, cytoplasmic 1 OS=Homo sapiens GN=ACTB PE=1 SV=1	P60709,P63261	CP13_3_HomoSapiens_9606_20130509.fasta	41 793,9	100,0 %	23	26	136	0,528%	53,1%	AVFPSIVGR	R	P	99,7 %	2,24	0	7	0	0	1	945,5516	2 163,00		349068	29	37	Empty	true	I3L3I4,P68032,P68133
Intestine	UGT1A	15957	Ingel15957_GuillemetteC_no1_MGFPeaklist (F052936)	Actin, cytoplasmic 1 OS=Homo sapiens GN=ACTB PE=1 SV=1	P60709,P63261	CP13_3_HomoSapiens_9606_20130509.fasta	41 793,9	100,0 %	23	26	136	0,528%	53,1%	AVFPSIVGRP	R	R	99,7 %	2,64	0	1	0	0	1	1 042,6044	2 242,00		42 825,1	29	38	Empty	true	I3L3I4,P68032,P68133
Intestine	UGT1A	15957	Ingel15957_GuillemetteC_no1_MGFPeaklist (F052936)	Actin, cytoplasmic 1 OS=Homo sapiens GN=ACTB PE=1 SV=1	P60709,P63261	CP13_3_HomoSapiens_9606_20130509.fasta	41 793,9	100,0 %	23	26	136	0,528%	53,1%	AVFPSIVGRPR	R	H	99,7 %	3,05	0	0	12	0	2	1 198,7055	2 048,50		734808	29	39	Empty	true	I3L3I4,P68032,P68133
Intestine	UGT1A	15957	Ingel15957_GuillemetteC_no1_MGFPeaklist (F052936)	Actin, cytoplasmic 1 OS=Homo sapiens GN=ACTB PE=1 SV=1	P60709,P63261	CP13_3_HomoSapiens_9606_20130509.fasta	41 793,9	100,0 %	23	26	136	0,528%	53,1%	DLTDYLMK	R	I	99,7 %	0,745	0	9	0	0	2	1 014,4815	2 242,00		1391280	184	191	Empty	true	I3L3I4,P68032,P68133
Intestine	UGT1A	15957	Ingel15957_GuillemetteC_no1_MGFPeaklist (F052936)	Actin, cytoplasmic 1 OS=Homo sapiens GN=ACTB PE=1 SV=1	P60709,P63261	CP13_3_HomoSapiens_9606_20130509.fasta	41 793,9	100,0 %	23	26	136	0,528%	53,1%	DLYANTVLSGGTTMYPGIADR	K	M	99,7 %	5,05	0	0	11	0	2	2 215,0702	2 373,00		715232	292	312	Empty	true	I3L3I4
Intestine	UGT1A	15957	Ingel15957_GuillemetteC_no1_MGFPeaklist (F052936)	Actin, cytoplasmic 1 OS=Homo sapiens GN=ACTB PE=1 SV=1	P60709,P63261	CP13_3_HomoSapiens_9606_20130509.fasta	41 793,9	100,0 %	23	26	136	0,528%	53,1%	DSGDGVTHTVPIYEGYALPHAILR	M	L	99,7 %	7,72	0	0	0	1	1	2 581,3048	2 446,00		172098	154	177	Empty	true	I3L3I4
Intestine	UGT1A	15957	Ingel15957_GuillemetteC_no1_MGFPeaklist (F052936)	Actin, cytoplasmic 1 OS=Homo sapiens GN=ACTB PE=1 SV=1	P60709,P63261	CP13_3_HomoSapiens_9606_20130509.fasta	41 793,9	100,0 %	23	26	136	0,528%	53,1%	EITALAPSTMK	K	I	99,7 %	3,38	0	25	0	0	2	1 161,6185	1 761,00		3115110	316	326	Empty	true	I3L3I4,P68032,P68133
Intestine	UGT1A	15957	Ingel15957_GuillemetteC_no1_MGFPeaklist (F052936)	Actin, cytoplasmic 1 OS=Homo sapiens GN=ACTB PE=1 SV=1	P60709,P63261	CP13_3_HomoSapiens_9606_20130509.fasta	41 793,9	100,0 %	23	26	136	0,528%	53,1%	EMATAASSSSLEK	Q	S	99,7 %	7,92	0	4	0	0	1	1 311,6096	1 591,00		32 783,0	226	238	Empty	true	I3L3I4,P68032,P68133
Intestine	UGT1A	15957	Ingel15957_GuillemetteC_no1_MGFPeaklist (F052936)	Actin, cytoplasmic 1 OS=Homo sapiens GN=ACTB PE=1 SV=1	P60709,P63261	CP13_3_HomoSapiens_9606_20130509.fasta	41 793,9	100,0 %	23	26	136	0,528%	53,1%	GIVTNWDDMEK	H	I	99,7 %	1,72	0	1	0	0	1	1 307,5938	2 237,00		46 671,4	74	84	Empty	true	I3L3I4
Intestine	UGT1A	15957	Ingel15957_GuillemetteC_no1_MGFPeaklist (F052936)	Actin, cytoplasmic 1 OS=Homo sapiens GN=ACTB PE=1 SV=1	P60709,P63261	CP13_3_HomoSapiens_9606_20130509.fasta	41 793,9	100,0 %	23	26	136	0,528%	53,1%	GYSFTTTAER	R	E	99,7 %	3,20	0	18	0	0	2	1 132,5269	1 751,50		1825270	197	206	Empty	true	I3L3I4
Intestine	UGT1A	15957	Ingel15957_GuillemetteC_no1_MGFPeaklist (F052936)	Actin, cytoplasmic 1 OS=Homo sapiens GN=ACTB PE=1 SV=1	P60709,P63261	CP13_3_HomoSapiens_9606_20130509.fasta	41 793,9	100,0 %	23	26	136	0,528%	53,1%	IQAVLSLYASGR	A	T	99,7 %	3,22	0	2	0	0	1	1 277,7212	2 227,50		35 880,6	136	147	Empty	true	I3L3I4,P68032,P68133
Intestine	UGT1A	15957	Ingel15957_GuillemetteC_no1_MGFPeaklist (F052936)	Actin, cytoplasmic 1 OS=Homo sapiens GN=ACTB PE=1 SV=1	P60709,P63261	CP13_3_HomoSapiens_9606_20130509.fasta	41 793,9	100,0 %	23	26	136	0,528%	53,1%	IWHHTFYNELR	K	V	99,7 %	1,28	0	0	3	0	2	1 515,7491	1 930,00		196095	85	95	Empty	true	I3L3I4,P68032,P68133
Intestine	UGT1A	15957	Ingel15957_GuillemetteC_no1_MGFPeaklist (F052936)	Actin, cytoplasmic 1 OS=Homo sapiens GN=ACTB PE=1 SV=1	P60709,P63261	CP13_3_HomoSapiens_9606_20130509.fasta	41 793,9	100,0 %	23	26	136	0,528%	53,1%	KDLYANTVLSGGTTMYPGIADR	R	M	99,7 %	4,80	0	0	1	0	2	2 343,1652	2 253,00		34 227,1	291	312	Empty	true	I3L3I4
Intestine	UGT1A	15957	Ingel15957_GuillemetteC_no1_MGFPeaklist (F052936)	Actin, cytoplasmic 1 OS=Homo sapiens GN=ACTB PE=1 SV=1	P60709,P63261	CP13_3_HomoSapiens_9606_20130509.fasta	41 793,9	100,0 %	23	26	136	0,528%	53,1%	LPDGQVITIGNER	E	F	99,7 %	4,80	0	2	0	0	1	1 411,7542	1 986,50		33 496,4	242	254	Empty	true	I3L3I4,P68032,P68133
Intestine	UGT1A	15957	Ingel15957_GuillemetteC_no1_MGFPeaklist (F052936)	Actin, cytoplasmic 1 OS=Homo sapiens GN=ACTB PE=1 SV=1	P60709,P63261	CP13_3_HomoSapiens_9606_20130509.fasta	41 793,9	100,0 %	23	26	136	0,528%	53,1%	QEYDESGPSIVHR	K	K	99,7 %	3,66	0	0	4	0	2	1 516,7027	1 660,50		378708	360	372	Empty	true
Intestine	UGT1A	15957	Ingel15957_GuillemetteC_no1_MGFPeaklist (F052936)	Actin, cytoplasmic 1 OS=Homo sapiens GN=ACTB PE=1 SV=1	P60709,P63261	CP13_3_HomoSapiens_9606_20130509.fasta	41 793,9	100,0 %	23	26	136	0,528%	53,1%	QEYDESGPSIVHRK	K	C	99,7 %	1,66	0	0	2	0	2	1 644,7977	1 608,50		10 421,3	360	373	Empty	true
Intestine	UGT1A	15957	Ingel15957_GuillemetteC_no1_MGFPeaklist (F052936)	Actin, cytoplasmic 1 OS=Homo sapiens GN=ACTB PE=1 SV=1	P60709,P63261	CP13_3_HomoSapiens_9606_20130509.fasta	41 793,9	100,0 %	23	26	136	0,528%	53,1%	SYELPDGQVITIGNER	K	F	99,7 %	4,70	0	7	0	0	2	1 790,8921	2 268,00		1816880	239	254	Empty	true	I3L3I4,P68032,P68133
Intestine	UGT1A	15957	Ingel15957_GuillemetteC_no1_MGFPeaklist (F052936)	Actin, cytoplasmic 1 OS=Homo sapiens GN=ACTB PE=1 SV=1	P60709,P63261	CP13_3_HomoSapiens_9606_20130509.fasta	41 793,9	100,0 %	23	26	136	0,528%	53,1%	TTGIVMDSGDGVTHTVPIYEGYALPHAILR	R	L	99,7 %	6,00	0	0	0	4	2	3 183,6147	2 500,50		373515	148	177	Empty	true	I3L3I4
Intestine	UGT1A	15957	Ingel15957_GuillemetteC_no1_MGFPeaklist (F052936)	Actin, cytoplasmic 1 OS=Homo sapiens GN=ACTB PE=1 SV=1	P60709,P63261	CP13_3_HomoSapiens_9606_20130509.fasta	41 793,9	100,0 %	23	26	136	0,528%	53,1%	TVLSGGTTMYPGIADR	N	M	99,7 %	4,05	0	2	0	0	1	1 638,8158	2 078,00		237511	297	312	Empty	true	I3L3I4
Intestine	UGT1A	15957	Ingel15957_GuillemetteC_no1_MGFPeaklist (F052936)	Actin, cytoplasmic 1 OS=Homo sapiens GN=ACTB PE=1 SV=1	P60709,P63261	CP13_3_HomoSapiens_9606_20130509.fasta	41 793,9	100,0 %	23	26	136	0,528%	53,1%	VAIQAVLSLYASGR	Y	T	99,7 %	5,57	0	1	0	0	1	1 447,8267	2 529,00		51 557,7	134	147	Empty	true	I3L3I4,P68032,P68133
Intestine	UGT1A	15957	Ingel15957_GuillemetteC_no1_MGFPeaklist (F052936)	Actin, cytoplasmic 1 OS=Homo sapiens GN=ACTB PE=1 SV=1	P60709,P63261	CP13_3_HomoSapiens_9606_20130509.fasta	41 793,9	100,0 %	23	26	136	0,528%	53,1%	VAPEEHPVLLTEAPLNPK	R	A	99,7 %	5,66	0	0	13	0	2	1 954,0646	2 179,00		5159830	96	113	Empty	true	I3L3I4
Intestine	UGT1A	15957	Ingel15957_GuillemetteC_no1_MGFPeaklist (F052936)	Actin, cytoplasmic 1 OS=Homo sapiens GN=ACTB PE=1 SV=1	P60709,P63261	CP13_3_HomoSapiens_9606_20130509.fasta	41 793,9	100,0 %	23	26	136	0,528%	53,1%	YDESGPSIVHR	E	K	99,7 %	4,92	0	0	4	0	1	1 259,6015	1 642,50		118002	362	372	Empty	true
Intestine	UGT1A	15957	Ingel15957_GuillemetteC_no1_MGFPeaklist (F052936)	60S ribosomal protein L7 OS=Homo sapiens GN=RPL7 PE=1 SV=1	P18124	CP13_3_HomoSapiens_9606_20130509.fasta	29 227,7	100,0 %	7	7	33	0,128%	33,1%	AGNFYVPAEPK	K	L	99,7 %	1,70	0	2	0	0	2	1 192,5997	1 892,00		74 797,8	78	88	Empty	true	A8MUD9
Intestine	UGT1A	15957	Ingel15957_GuillemetteC_no1_MGFPeaklist (F052936)	60S ribosomal protein L7 OS=Homo sapiens GN=RPL7 PE=1 SV=1	P18124	CP13_3_HomoSapiens_9606_20130509.fasta	29 227,7	100,0 %	7	7	33	0,128%	33,1%	EVPAVPETLK	K	K	99,7 %	4,12	0	4	0	0	2	1 082,6093	1 893,50		122307	10	19	Empty	true
Intestine	UGT1A	15957	Ingel15957_GuillemetteC_no1_MGFPeaklist (F052936)	60S ribosomal protein L7 OS=Homo sapiens GN=RPL7 PE=1 SV=1	P18124	CP13_3_HomoSapiens_9606_20130509.fasta	29 227,7	100,0 %	7	7	33	0,128%	33,1%	IALTDNALIAR	R	S	99,7 %	1,47	0	5	0	0	2	1 170,6842	2 151,00		324905	167	177	Empty	true	A8MUD9
Intestine	UGT1A	15957	Ingel15957_GuillemetteC_no1_MGFPeaklist (F052936)	60S ribosomal protein L7 OS=Homo sapiens GN=RPL7 PE=1 SV=1	P18124	CP13_3_HomoSapiens_9606_20130509.fasta	29 227,7	100,0 %	7	7	33	0,128%	33,1%	IVEPYIAWGYPNLK	R	S	99,7 %	3,70	0	4	0	0	2	1 662,8891	2 516,00		227770	135	148	Empty	true	A8MUD9
Intestine	UGT1A	15957	Ingel15957_GuillemetteC_no1_MGFPeaklist (F052936)	60S ribosomal protein L7 OS=Homo sapiens GN=RPL7 PE=1 SV=1	P18124	CP13_3_HomoSapiens_9606_20130509.fasta	29 227,7	100,0 %	7	7	33	0,128%	33,1%	QIFNGTFVK	R	L	99,7 %	1,54	0	9	0	0	2	1 053,5728	2 087,00		168553	116	124	Empty	true	A8MUD9
Intestine	UGT1A	15957	Ingel15957_GuillemetteC_no1_MGFPeaklist (F052936)	60S ribosomal protein L7 OS=Homo sapiens GN=RPL7 PE=1 SV=1	P18124	CP13_3_HomoSapiens_9606_20130509.fasta	29 227,7	100,0 %	7	7	33	0,128%	33,1%	SVNELIYK	K	R	99,7 %	0,824	0	5	0	0	2	965,5302	1 883,00		179329	149	156	Empty	true	A8MUD9
Intestine	UGT1A	15957	Ingel15957_GuillemetteC_no1_MGFPeaklist (F052936)	60S ribosomal protein L7 OS=Homo sapiens GN=RPL7 PE=1 SV=1	P18124	CP13_3_HomoSapiens_9606_20130509.fasta	29 227,7	100,0 %	7	7	33	0,128%	33,1%	TTHFVEGGDAGNREDQINR	K	L	99,7 %	4,72	0	0	0	4	2	2 115,9804	1 614,00		117347	224	242	Empty	true	A8MUD9
Intestine	UGT1A	15957	Ingel15957_GuillemetteC_no1_MGFPeaklist (F052936)	Keratin, type I cytoskeletal 10 OS=Homo sapiens GN=KRT10 PE=1 SV=6	P13645	CP13_3_HomoSapiens_9606_20130509.fasta	58 828,8	100,0 %	19	23	124	0,481%	34,9%	ADLEMQIESLTEELAYLKK	K	N	99,7 %	7,42	0	0	7	1	2	2 224,1420	2 908,00		218193	267	285	Empty	true
Intestine	UGT1A	15957	Ingel15957_GuillemetteC_no1_MGFPeaklist (F052936)	Keratin, type I cytoskeletal 10 OS=Homo sapiens GN=KRT10 PE=1 SV=6	P13645	CP13_3_HomoSapiens_9606_20130509.fasta	58 828,8	100,0 %	19	23	124	0,481%	34,9%	ALEESNYELEGK	R	I	99,7 %	2,82	0	18	0	0	2	1 381,6482	1 764,50		632522	166	177	Empty	true
Intestine	UGT1A	15957	Ingel15957_GuillemetteC_no1_MGFPeaklist (F052936)	Keratin, type I cytoskeletal 10 OS=Homo sapiens GN=KRT10 PE=1 SV=6	P13645	CP13_3_HomoSapiens_9606_20130509.fasta	58 828,8	100,0 %	19	23	124	0,481%	34,9%	DAEAWFNEK	K	S	99,7 %	0,602	0	11	0	0	2	1 109,4898	2 026,00		293351	335	343	Empty	true
Intestine	UGT1A	15957	Ingel15957_GuillemetteC_no1_MGFPeaklist (F052936)	Keratin, type I cytoskeletal 10 OS=Homo sapiens GN=KRT10 PE=1 SV=6	P13645	CP13_3_HomoSapiens_9606_20130509.fasta	58 828,8	100,0 %	19	23	124	0,481%	34,9%	GSLGGGFSSGGFSGGSFSR	K	G	99,7 %	7,92	0	6	0	0	2	1 707,7722	2 133,00		284246	41	59	Empty	true
Intestine	UGT1A	15957	Ingel15957_GuillemetteC_no1_MGFPeaklist (F052936)	Keratin, type I cytoskeletal 10 OS=Homo sapiens GN=KRT10 PE=1 SV=6	P13645	CP13_3_HomoSapiens_9606_20130509.fasta	58 828,8	100,0 %	19	23	124	0,481%	34,9%	LENEIQTYR	R	S	99,7 %	2,60	0	6	0	0	2	1 165,5848	1 707,00		108548	442	450	Empty	true
Intestine	UGT1A	15957	Ingel15957_GuillemetteC_no1_MGFPeaklist (F052936)	Keratin, type I cytoskeletal 10 OS=Homo sapiens GN=KRT10 PE=1 SV=6	P13645	CP13_3_HomoSapiens_9606_20130509.fasta	58 828,8	100,0 %	19	23	124	0,481%	34,9%	LKYENEVALR	R	Q	99,7 %	2,35	0	0	7	0	2	1 234,6790	1 806,00		233334	236	245	Empty	true
Intestine	UGT1A	15957	Ingel15957_GuillemetteC_no1_MGFPeaklist (F052936)	Keratin, type I cytoskeletal 10 OS=Homo sapiens GN=KRT10 PE=1 SV=6	P13645	CP13_3_HomoSapiens_9606_20130509.fasta	58 828,8	100,0 %	19	23	124	0,481%	34,9%	NQILNLTTDNANILLQIDNAR	K	L	99,7 %	2,68	0	0	1	0	2	2 367,2629	2 620,00		19 442,6	208	228	Empty	true
Intestine	UGT1A	15957	Ingel15957_GuillemetteC_no1_MGFPeaklist (F052936)	Keratin, type I cytoskeletal 10 OS=Homo sapiens GN=KRT10 PE=1 SV=6	P13645	CP13_3_HomoSapiens_9606_20130509.fasta	58 828,8	100,0 %	19	23	124	0,481%	34,9%	NVQALEIELQSQLALK	R	Q	99,7 %	1,43	0	1	0	0	2	1 797,0118	2 575,00		4 224,73	371	386	Empty	true
Intestine	UGT1A	15957	Ingel15957_GuillemetteC_no1_MGFPeaklist (F052936)	Keratin, type I cytoskeletal 10 OS=Homo sapiens GN=KRT10 PE=1 SV=6	P13645	CP13_3_HomoSapiens_9606_20130509.fasta	58 828,8	100,0 %	19	23	124	0,481%	34,9%	NVSTGDVNVEMNAAPGVDLTQLLNNMR	R	S	99,7 %	7,72	0	0	12	0	2	2 872,3929	2 820,50		354981	296	322	Empty	true
Intestine	UGT1A	15957	Ingel15957_GuillemetteC_no1_MGFPeaklist (F052936)	Keratin, type I cytoskeletal 10 OS=Homo sapiens GN=KRT10 PE=1 SV=6	P13645	CP13_3_HomoSapiens_9606_20130509.fasta	58 828,8	100,0 %	19	23	124	0,481%	34,9%	QSVEADINGLR	R	R	99,7 %	4,09	0	2	0	0	2	1 201,6172	1 935,00		50 835,2	246	256	Empty	true
Intestine	UGT1A	15957	Ingel15957_GuillemetteC_no1_MGFPeaklist (F052936)	Keratin, type I cytoskeletal 10 OS=Homo sapiens GN=KRT10 PE=1 SV=6	P13645	CP13_3_HomoSapiens_9606_20130509.fasta	58 828,8	100,0 %	19	23	124	0,481%	34,9%	QSVEADINGLRR	R	V	99,7 %	2,41	0	0	4	0	2	1 357,7183	1 884,50		491447	246	257	Empty	true
Intestine	UGT1A	15957	Ingel15957_GuillemetteC_no1_MGFPeaklist (F052936)	Keratin, type I cytoskeletal 10 OS=Homo sapiens GN=KRT10 PE=1 SV=6	P13645	CP13_3_HomoSapiens_9606_20130509.fasta	58 828,8	100,0 %	19	23	124	0,481%	34,9%	RQSVEADINGLR	L	R	99,6 %	1,11	0	0	1	0	1	1 357,7183	1 893,00		49 001,9	245	256	Empty	true
Intestine	UGT1A	15957	Ingel15957_GuillemetteC_no1_MGFPeaklist (F052936)	Keratin, type I cytoskeletal 10 OS=Homo sapiens GN=KRT10 PE=1 SV=6	P13645	CP13_3_HomoSapiens_9606_20130509.fasta	58 828,8	100,0 %	19	23	124	0,481%	34,9%	SLLEGEGSSGGGGR	R	G	99,7 %	2,28	0	2	0	0	2	1 262,5973	1 666,50		11 785,9	451	464	Empty	true
Intestine	UGT1A	15957	Ingel15957_GuillemetteC_no1_MGFPeaklist (F052936)	Keratin, type I cytoskeletal 10 OS=Homo sapiens GN=KRT10 PE=1 SV=6	P13645	CP13_3_HomoSapiens_9606_20130509.fasta	58 828,8	100,0 %	19	23	124	0,481%	34,9%	SQYEQLAEQNR	R	K	99,7 %	3,04	0	6	0	0	2	1 365,6393	1 626,00		81 665,2	323	333	Empty	true
Intestine	UGT1A	15957	Ingel15957_GuillemetteC_no1_MGFPeaklist (F052936)	Keratin, type I cytoskeletal 10 OS=Homo sapiens GN=KRT10 PE=1 SV=6	P13645	CP13_3_HomoSapiens_9606_20130509.fasta	58 828,8	100,0 %	19	23	124	0,481%	34,9%	SQYEQLAEQNRK	R	D	99,7 %	5,12	0	1	11	0	2	1 493,7343	1 572,50		528821	323	334	Empty	true
Intestine	UGT1A	15957	Ingel15957_GuillemetteC_no1_MGFPeaklist (F052936)	Keratin, type I cytoskeletal 10 OS=Homo sapiens GN=KRT10 PE=1 SV=6	P13645	CP13_3_HomoSapiens_9606_20130509.fasta	58 828,8	100,0 %	19	23	124	0,481%	34,9%	TIDDLKNQILNLTTDNANILLQIDNAR	K	L	99,7 %	11,6	0	0	3	1	2	3 052,6278	2 905,50		329645	202	228	Empty	true
Intestine	UGT1A	15957	Ingel15957_GuillemetteC_no1_MGFPeaklist (F052936)	Keratin, type I cytoskeletal 10 OS=Homo sapiens GN=KRT10 PE=1 SV=6	P13645	CP13_3_HomoSapiens_9606_20130509.fasta	58 828,8	100,0 %	19	23	124	0,481%	34,9%	VLDELTLTK	R	A	99,7 %	1,96	0	15	0	0	2	1 031,5985	2 056,00		500449	258	266	Empty	true
Intestine	UGT1A	15957	Ingel15957_GuillemetteC_no1_MGFPeaklist (F052936)	Keratin, type I cytoskeletal 10 OS=Homo sapiens GN=KRT10 PE=1 SV=6	P13645	CP13_3_HomoSapiens_9606_20130509.fasta	58 828,8	100,0 %	19	23	124	0,481%	34,9%	VTMQNLNDR	K	L	99,7 %	2,72	0	6	0	0	2	1 090,5310	1 654,50		463141	148	156	Empty	true	P02533
Intestine	UGT1A	15957	Ingel15957_GuillemetteC_no1_MGFPeaklist (F052936)	Keratin, type I cytoskeletal 10 OS=Homo sapiens GN=KRT10 PE=1 SV=6	P13645	CP13_3_HomoSapiens_9606_20130509.fasta	58 828,8	100,0 %	19	23	124	0,481%	34,9%	YENEVALR	K	Q	99,6 %	0,469	0	2	0	0	2	993,4999	1 673,50		53 468,6	238	245	Empty	true
Intestine	UGT1A	15957	Ingel15957_GuillemetteC_no1_MGFPeaklist (F052936)	Keratin, type I cytoskeletal 14 OS=Homo sapiens GN=KRT14 PE=1 SV=4	P02533	CP13_3_HomoSapiens_9606_20130509.fasta	51 562,5	100,0 %	3	4	11	0,0427%	8,47%	DAEEWFFTK	K	T	99,7 %	0,770	0	2	0	0	2	1 172,5259	2 368,00		14 433,2	301	309	Empty	true
Intestine	UGT1A	15957	Ingel15957_GuillemetteC_no1_MGFPeaklist (F052936)	Keratin, type I cytoskeletal 14 OS=Homo sapiens GN=KRT14 PE=1 SV=4	P02533	CP13_3_HomoSapiens_9606_20130509.fasta	51 562,5	100,0 %	3	4	11	0,0427%	8,47%	EVATNSELVQSGK	R	S	99,7 %	3,89	0	7	0	0	2	1 361,6907	1 618,00		62 812,2	316	328	Empty	true
Intestine	UGT1A	15957	Ingel15957_GuillemetteC_no1_MGFPeaklist (F052936)	Keratin, type I cytoskeletal 14 OS=Homo sapiens GN=KRT14 PE=1 SV=4	P02533	CP13_3_HomoSapiens_9606_20130509.fasta	51 562,5	100,0 %	3	4	11	0,0427%	8,47%	VLDELTLAR	R	A	99,7 %	0,886	0	2	0	0	2	1 029,5940	2 102,00		38 134,4	224	232	Empty	true
Intestine	UGT1A	15957	Ingel15957_GuillemetteC_no1_MGFPeaklist (F052936)	Keratin, type I cytoskeletal 14 OS=Homo sapiens GN=KRT14 PE=1 SV=4	P02533	CP13_3_HomoSapiens_9606_20130509.fasta	51 562,5	100,0 %	3	4	11	0,0427%	8,47%	VTMQNLNDR	K	L	99,7 %	2,72	0	6	0	0	2	1 090,5310	1 654,50		463141	117	125	Empty	false	P13645
Intestine	UGT1A	15957	Ingel15957_GuillemetteC_no1_MGFPeaklist (F052936)	40S ribosomal protein S4, X isoform OS=Homo sapiens GN=RPS4X PE=1 SV=2	P62701	CP13_3_HomoSapiens_9606_20130509.fasta	29 599,3	100,0 %	4	4	12	0,0466%	13,3%	GIPHLVTHDAR	K	T	99,7 %	1,57	0	0	1	0	2	1 215,6594	1 689,00		7 356,86	135	145	Empty	true
Intestine	UGT1A	15957	Ingel15957_GuillemetteC_no1_MGFPeaklist (F052936)	40S ribosomal protein S4, X isoform OS=Homo sapiens GN=RPS4X PE=1 SV=2	P62701	CP13_3_HomoSapiens_9606_20130509.fasta	29 599,3	100,0 %	4	4	12	0,0466%	13,3%	LSNIFVIGK	R	G	99,7 %	2,03	0	6	0	0	2	990,5983	2 291,50		90 175,0	222	230	Empty	true
Intestine	UGT1A	15957	Ingel15957_GuillemetteC_no1_MGFPeaklist (F052936)	40S ribosomal protein S4, X isoform OS=Homo sapiens GN=RPS4X PE=1 SV=2	P62701	CP13_3_HomoSapiens_9606_20130509.fasta	29 599,3	100,0 %	4	4	12	0,0466%	13,3%	LTGVFAPR	K	P	98,2 %	2,06	0	4	0	0	1	860,4989	1 909,50		99 268,5	23	30	Empty	true
Intestine	UGT1A	15957	Ingel15957_GuillemetteC_no1_MGFPeaklist (F052936)	40S ribosomal protein S4, X isoform OS=Homo sapiens GN=RPS4X PE=1 SV=2	P62701	CP13_3_HomoSapiens_9606_20130509.fasta	29 599,3	100,0 %	4	4	12	0,0466%	13,3%	YPDPLIK	R	V	98,8 %	1,21	0	1	0	0	2	845,4769	1 934,00		48 001,0	149	155	Empty	true
Intestine	UGT1A	15957	Ingel15957_GuillemetteC_no1_MGFPeaklist (F052936)	Carbamoyl-phosphate synthase [ammonia], mitochondrial OS=Homo sapiens GN=CPS1 PE=1 SV=2	J3KQL0,P31327,P31327-2	CP13_3_HomoSapiens_9606_20130509.fasta	116 040,3	100,0 %	3	4	7	0,0272%	2,33%	AVNTLNEALEFAK	K	S	99,7 %	2,72	0	2	0	0	2	1 419,7478	2 295,50		14 251,6	657	669	Empty	true
Intestine	UGT1A	15957	Ingel15957_GuillemetteC_no1_MGFPeaklist (F052936)	Carbamoyl-phosphate synthase [ammonia], mitochondrial OS=Homo sapiens GN=CPS1 PE=1 SV=2	J3KQL0,P31327,P31327-2	CP13_3_HomoSapiens_9606_20130509.fasta	116 040,3	100,0 %	3	4	7	0,0272%	2,33%	TLGVDFIDVATK	K	V	99,7 %	3,62	0	3	0	0	2	1 278,6942	2 405,00		52 414,9	819	830	Empty	true
Intestine	UGT1A	15957	Ingel15957_GuillemetteC_no1_MGFPeaklist (F052936)	Carbamoyl-phosphate synthase [ammonia], mitochondrial OS=Homo sapiens GN=CPS1 PE=1 SV=2	J3KQL0,P31327,P31327-2	CP13_3_HomoSapiens_9606_20130509.fasta	116 040,3	100,0 %	3	4	7	0,0272%	2,33%	VMIGENVDEK	K	H	99,7 %	1,72	0	2	0	0	2	1 133,5508	1 679,00		17 859,4	831	840	Empty	true
Intestine	UGT1A	15957	Ingel15957_GuillemetteC_no1_MGFPeaklist (F052936)	Carbamoyl-phosphate synthase [ammonia], mitochondrial OS=Homo sapiens GN=CPS1 PE=1 SV=2	J3KQL0,P31327,P31327-2	CP13_3_HomoSapiens_9606_20130509.fasta	116 040,3	100,0 %	3	4	7	0,0272%	2,33%	AVNTLNEALEFAK	K	S	99,7 %	2,72	0	2	0	0	2	1 419,7478	2 295,50		14 251,6	657	669	Empty	true
Intestine	UGT1A	15957	Ingel15957_GuillemetteC_no1_MGFPeaklist (F052936)	Carbamoyl-phosphate synthase [ammonia], mitochondrial OS=Homo sapiens GN=CPS1 PE=1 SV=2	J3KQL0,P31327,P31327-2	CP13_3_HomoSapiens_9606_20130509.fasta	116 040,3	100,0 %	3	4	7	0,0272%	2,33%	TLGVDFIDVATK	K	V	99,7 %	3,62	0	3	0	0	2	1 278,6942	2 405,00		52 414,9	819	830	Empty	true
Intestine	UGT1A	15957	Ingel15957_GuillemetteC_no1_MGFPeaklist (F052936)	Carbamoyl-phosphate synthase [ammonia], mitochondrial OS=Homo sapiens GN=CPS1 PE=1 SV=2	J3KQL0,P31327,P31327-2	CP13_3_HomoSapiens_9606_20130509.fasta	116 040,3	100,0 %	3	4	7	0,0272%	2,33%	VMIGENVDEK	K	H	99,7 %	1,72	0	2	0	0	2	1 133,5508	1 679,00		17 859,4	831	840	Empty	true
Intestine	UGT1A	15957	Ingel15957_GuillemetteC_no1_MGFPeaklist (F052936)	Carbamoyl-phosphate synthase [ammonia], mitochondrial OS=Homo sapiens GN=CPS1 PE=1 SV=2	J3KQL0,P31327,P31327-2	CP13_3_HomoSapiens_9606_20130509.fasta	116 040,3	100,0 %	3	4	7	0,0272%	2,33%	AVNTLNEALEFAK	K	S	99,7 %	2,72	0	2	0	0	2	1 419,7478	2 295,50		14 251,6	657	669	Empty	true
Intestine	UGT1A	15957	Ingel15957_GuillemetteC_no1_MGFPeaklist (F052936)	Carbamoyl-phosphate synthase [ammonia], mitochondrial OS=Homo sapiens GN=CPS1 PE=1 SV=2	J3KQL0,P31327,P31327-2	CP13_3_HomoSapiens_9606_20130509.fasta	116 040,3	100,0 %	3	4	7	0,0272%	2,33%	TLGVDFIDVATK	K	V	99,7 %	3,62	0	3	0	0	2	1 278,6942	2 405,00		52 414,9	819	830	Empty	true
Intestine	UGT1A	15957	Ingel15957_GuillemetteC_no1_MGFPeaklist (F052936)	Carbamoyl-phosphate synthase [ammonia], mitochondrial OS=Homo sapiens GN=CPS1 PE=1 SV=2	J3KQL0,P31327,P31327-2	CP13_3_HomoSapiens_9606_20130509.fasta	116 040,3	100,0 %	3	4	7	0,0272%	2,33%	VMIGENVDEK	K	H	99,7 %	1,72	0	2	0	0	2	1 133,5508	1 679,00		17 859,4	831	840	Empty	true
Intestine	UGT1A	15957	Ingel15957_GuillemetteC_no1_MGFPeaklist (F052936)	40S ribosomal protein S14 OS=Homo sapiens GN=RPS14 PE=1 SV=3	P62263	CP13_3_HomoSapiens_9606_20130509.fasta	16 272,9	100,0 %	2	2	4	0,0155%	15,9%	IEDVTPIPSDSTR	R	R	99,7 %	4,00	0	1	0	0	2	1 429,7171	1 803,00		14 708,2	129	141	Empty	true
Intestine	UGT1A	15957	Ingel15957_GuillemetteC_no1_MGFPeaklist (F052936)	40S ribosomal protein S14 OS=Homo sapiens GN=RPS14 PE=1 SV=3	P62263	CP13_3_HomoSapiens_9606_20130509.fasta	16 272,9	100,0 %	2	2	4	0,0155%	15,9%	TPGPGAQSALR	K	A	99,7 %	1,05	0	3	0	0	2	1 054,5641	1 568,00		18 497,3	107	117	Empty	true
Intestine	UGT1A	15957	Ingel15957_GuillemetteC_no1_MGFPeaklist (F052936)	Calcium-activated chloride channel regulator 1 OS=Homo sapiens GN=CLCA1 PE=1 SV=3	A8K7I4	CP13_3_HomoSapiens_9606_20130509.fasta	100 227,8	100,0 %	24	31	143	0,555%	24,9%	ASSQTLTLTVTSR	Q	A	99,7 %	5,51	0	1	0	0	1	1 364,7380	1 919,00		66 355,3	570	582	Empty	true
Intestine	UGT1A	15957	Ingel15957_GuillemetteC_no1_MGFPeaklist (F052936)	Calcium-activated chloride channel regulator 1 OS=Homo sapiens GN=CLCA1 PE=1 SV=3	A8K7I4	CP13_3_HomoSapiens_9606_20130509.fasta	100 227,8	100,0 %	24	31	143	0,555%	24,9%	ASVTALIESVNGK	R	T	99,7 %	6,11	0	22	1	0	2	1 288,7107	2 284,00		1640440	624	636	Empty	true
Intestine	UGT1A	15957	Ingel15957_GuillemetteC_no1_MGFPeaklist (F052936)	Calcium-activated chloride channel regulator 1 OS=Homo sapiens GN=CLCA1 PE=1 SV=3	A8K7I4	CP13_3_HomoSapiens_9606_20130509.fasta	100 227,8	100,0 %	24	31	143	0,555%	24,9%	DTSKFPSPLVVYANIR	K	Q	99,7 %	3,24	0	0	8	0	2	1 806,9749	2 477,00		531323	600	615	Empty	true
Intestine	UGT1A	15957	Ingel15957_GuillemetteC_no1_MGFPeaklist (F052936)	Calcium-activated chloride channel regulator 1 OS=Homo sapiens GN=CLCA1 PE=1 SV=3	A8K7I4	CP13_3_HomoSapiens_9606_20130509.fasta	100 227,8	100,0 %	24	31	143	0,555%	24,9%	DVPNAPIPDLFPPGQITDLK	S	A	99,7 %	2,37	0	0	1	0	1	2 147,1388	2 592,00		53 599,2	741	760	Empty	true
Intestine	UGT1A	15957	Ingel15957_GuillemetteC_no1_MGFPeaklist (F052936)	Calcium-activated chloride channel regulator 1 OS=Homo sapiens GN=CLCA1 PE=1 SV=3	A8K7I4	CP13_3_HomoSapiens_9606_20130509.fasta	100 227,8	100,0 %	24	31	143	0,555%	24,9%	FPSPLVVYANIR	K	Q	99,7 %	5,07	0	9	0	0	2	1 375,7732	2 519,00		635027	604	615	Empty	true
Intestine	UGT1A	15957	Ingel15957_GuillemetteC_no1_MGFPeaklist (F052936)	Calcium-activated chloride channel regulator 1 OS=Homo sapiens GN=CLCA1 PE=1 SV=3	A8K7I4	CP13_3_HomoSapiens_9606_20130509.fasta	100 227,8	100,0 %	24	31	143	0,555%	24,9%	ISTSILDLR	R	D	99,7 %	2,00	0	7	0	0	2	1 017,5940	2 262,00		1755580	792	800	Empty	true
Intestine	UGT1A	15957	Ingel15957_GuillemetteC_no1_MGFPeaklist (F052936)	Calcium-activated chloride channel regulator 1 OS=Homo sapiens GN=CLCA1 PE=1 SV=3	A8K7I4	CP13_3_HomoSapiens_9606_20130509.fasta	100 227,8	100,0 %	24	31	143	0,555%	24,9%	LIDAFGALSSGNGAVSQR	G	S	95,3 %	0,959	0	1	0	0	1	1 762,9083	2 597,00		8 575,48	468	485	Empty	true
Intestine	UGT1A	15957	Ingel15957_GuillemetteC_no1_MGFPeaklist (F052936)	Calcium-activated chloride channel regulator 1 OS=Homo sapiens GN=CLCA1 PE=1 SV=3	A8K7I4	CP13_3_HomoSapiens_9606_20130509.fasta	100 227,8	100,0 %	24	31	143	0,555%	24,9%	LVVYANIR	P	Q	98,2 %	0,553	0	1	0	0	1	947,5672	1 940,00		67 513,0	608	615	Empty	true
Intestine	UGT1A	15957	Ingel15957_GuillemetteC_no1_MGFPeaklist (F052936)	Calcium-activated chloride channel regulator 1 OS=Homo sapiens GN=CLCA1 PE=1 SV=3	A8K7I4	CP13_3_HomoSapiens_9606_20130509.fasta	100 227,8	100,0 %	24	31	143	0,555%	24,9%	MAYLQIPGIAK	K	V	99,7 %	4,51	0	20	0	0	2	1 204,6760	2 389,50		2284230	550	560	Empty	true
Intestine	UGT1A	15957	Ingel15957_GuillemetteC_no1_MGFPeaklist (F052936)	Calcium-activated chloride channel regulator 1 OS=Homo sapiens GN=CLCA1 PE=1 SV=3	A8K7I4	CP13_3_HomoSapiens_9606_20130509.fasta	100 227,8	100,0 %	24	31	143	0,555%	24,9%	MTGGLQTYASDQVQNNGLIDAFGALSSGNGAVSQR	K	S	99,7 %	1,70	0	0	1	3	2	3 527,6822	2 579,50		49 061,9	451	485	Empty	true
Intestine	UGT1A	15957	Ingel15957_GuillemetteC_no1_MGFPeaklist (F052936)	Calcium-activated chloride channel regulator 1 OS=Homo sapiens GN=CLCA1 PE=1 SV=3	A8K7I4	CP13_3_HomoSapiens_9606_20130509.fasta	100 227,8	100,0 %	24	31	143	0,555%	24,9%	NVAILIPETWK	K	T	99,7 %	2,77	0	5	0	0	2	1 283,7359	2 512,00		178339	76	86	Empty	true
Intestine	UGT1A	15957	Ingel15957_GuillemetteC_no1_MGFPeaklist (F052936)	Calcium-activated chloride channel regulator 1 OS=Homo sapiens GN=CLCA1 PE=1 SV=3	A8K7I4	CP13_3_HomoSapiens_9606_20130509.fasta	100 227,8	100,0 %	24	31	143	0,555%	24,9%	QGGFVVDKNTK	K	M	99,7 %	0,602	0	2	0	0	2	1 175,6057	1 721,50		21 389,1	539	549	Empty	true
Intestine	UGT1A	15957	Ingel15957_GuillemetteC_no1_MGFPeaklist (F052936)	Calcium-activated chloride channel regulator 1 OS=Homo sapiens GN=CLCA1 PE=1 SV=3	A8K7I4	CP13_3_HomoSapiens_9606_20130509.fasta	100 227,8	100,0 %	24	31	143	0,555%	24,9%	QSGAIIHTVALGPSAAQELEELSK	K	M	99,7 %	2,24	0	0	5	2	2	2 449,2935	2 597,00		174857	427	450	Empty	true
Intestine	UGT1A	15957	Ingel15957_GuillemetteC_no1_MGFPeaklist (F052936)	Calcium-activated chloride channel regulator 1 OS=Homo sapiens GN=CLCA1 PE=1 SV=3	A8K7I4	CP13_3_HomoSapiens_9606_20130509.fasta	100 227,8	100,0 %	24	31	143	0,555%	24,9%	SEISNIAR	K	V	99,7 %	0,509	0	2	0	0	2	889,4737	1 665,50		19 372,8	854	861	Empty	true
Intestine	UGT1A	15957	Ingel15957_GuillemetteC_no1_MGFPeaklist (F052936)	Calcium-activated chloride channel regulator 1 OS=Homo sapiens GN=CLCA1 PE=1 SV=3	A8K7I4	CP13_3_HomoSapiens_9606_20130509.fasta	100 227,8	100,0 %	24	31	143	0,555%	24,9%	SQTLTLTVTSR	S	A	99,7 %	3,64	0	5	0	0	1	1 206,6689	1 918,00		378651	572	582	Empty	true
Intestine	UGT1A	15957	Ingel15957_GuillemetteC_no1_MGFPeaklist (F052936)	Calcium-activated chloride channel regulator 1 OS=Homo sapiens GN=CLCA1 PE=1 SV=3	A8K7I4	CP13_3_HomoSapiens_9606_20130509.fasta	100 227,8	100,0 %	24	31	143	0,555%	24,9%	STSILDLR	I	D	98,2 %	1,03	0	2	0	0	1	904,5099	2 138,50		52 905,6	793	800	Empty	true
Intestine	UGT1A	15957	Ingel15957_GuillemetteC_no1_MGFPeaklist (F052936)	Calcium-activated chloride channel regulator 1 OS=Homo sapiens GN=CLCA1 PE=1 SV=3	A8K7I4	CP13_3_HomoSapiens_9606_20130509.fasta	100 227,8	100,0 %	24	31	143	0,555%	24,9%	SVTALIESVNGK	A	T	99,7 %	4,28	0	3	0	0	1	1 217,6736	2 197,00		74 440,5	625	636	Empty	true
Intestine	UGT1A	15957	Ingel15957_GuillemetteC_no1_MGFPeaklist (F052936)	Calcium-activated chloride channel regulator 1 OS=Homo sapiens GN=CLCA1 PE=1 SV=3	A8K7I4	CP13_3_HomoSapiens_9606_20130509.fasta	100 227,8	100,0 %	24	31	143	0,555%	24,9%	TNKDTSKFPSPLVVYANIR	K	Q	99,7 %	2,36	0	0	0	7	2	2 150,1605	2 356,00		144067	597	615	Empty	true
Intestine	UGT1A	15957	Ingel15957_GuillemetteC_no1_MGFPeaklist (F052936)	Calcium-activated chloride channel regulator 1 OS=Homo sapiens GN=CLCA1 PE=1 SV=3	A8K7I4	CP13_3_HomoSapiens_9606_20130509.fasta	100 227,8	100,0 %	24	31	143	0,555%	24,9%	TSKFPSPLVVYANIR	D	Q	99,7 %	3,59	0	0	1	0	1	1 691,9479	2 439,00		12 935,4	601	615	Empty	true
Intestine	UGT1A	15957	Ingel15957_GuillemetteC_no1_MGFPeaklist (F052936)	Calcium-activated chloride channel regulator 1 OS=Homo sapiens GN=CLCA1 PE=1 SV=3	A8K7I4	CP13_3_HomoSapiens_9606_20130509.fasta	100 227,8	100,0 %	24	31	143	0,555%	24,9%	TSSGGSFVASDVPNAPIPDLFPPGQITDLK	R	A	99,7 %	2,47	0	0	9	0	2	3 027,5314	2 675,00		293106	731	760	Empty	true
Intestine	UGT1A	15957	Ingel15957_GuillemetteC_no1_MGFPeaklist (F052936)	Calcium-activated chloride channel regulator 1 OS=Homo sapiens GN=CLCA1 PE=1 SV=3	A8K7I4	CP13_3_HomoSapiens_9606_20130509.fasta	100 227,8	100,0 %	24	31	143	0,555%	24,9%	TVTLELLDNGAGADATK	K	D	99,7 %	6,42	0	5	0	0	2	1 688,8704	2 261,00		127266	637	653	Empty	true
Intestine	UGT1A	15957	Ingel15957_GuillemetteC_no1_MGFPeaklist (F052936)	Calcium-activated chloride channel regulator 1 OS=Homo sapiens GN=CLCA1 PE=1 SV=3	A8K7I4	CP13_3_HomoSapiens_9606_20130509.fasta	100 227,8	100,0 %	24	31	143	0,555%	24,9%	TVTLELLDNGAGADATKDDGVYSR	K	Y	99,7 %	13,3	0	0	5	0	2	2 481,2107	2 264,00		301961	637	660	Empty	true
Intestine	UGT1A	15957	Ingel15957_GuillemetteC_no1_MGFPeaklist (F052936)	Calcium-activated chloride channel regulator 1 OS=Homo sapiens GN=CLCA1 PE=1 SV=3	A8K7I4	CP13_3_HomoSapiens_9606_20130509.fasta	100 227,8	100,0 %	24	31	143	0,555%	24,9%	WIGELQLSIA	K	-	99,7 %	1,32	0	1	0	0	2	1 129,6253	2 594,00		3 212,19	905	914	Empty	true
Intestine	UGT1A	15957	Ingel15957_GuillemetteC_no1_MGFPeaklist (F052936)	Calcium-activated chloride channel regulator 1 OS=Homo sapiens GN=CLCA1 PE=1 SV=3	A8K7I4	CP13_3_HomoSapiens_9606_20130509.fasta	100 227,8	100,0 %	24	31	143	0,555%	24,9%	YFTTYDTNGR	R	Y	99,7 %	5,41	0	14	0	0	2	1 238,5325	1 725,00		1060140	661	670	Empty	true
Intestine	UGT1A	15957	Ingel15957_GuillemetteC_no1_MGFPeaklist (F052936)	Galectin-4 OS=Homo sapiens GN=LGALS4 PE=1 SV=1	M0QZ93,P56470	CP13_3_HomoSapiens_9606_20130509.fasta	35 941,3	100,0 %	4	4	13	0,0505%	15,8%	GAAFELVFIVLAEHYK	K	V	99,7 %	1,11	0	0	2	0	2	1 806,9789	2 969,00		8 396,14	98	113	Empty	true
Intestine	UGT1A	15957	Ingel15957_GuillemetteC_no1_MGFPeaklist (F052936)	Galectin-4 OS=Homo sapiens GN=LGALS4 PE=1 SV=1	M0QZ93,P56470	CP13_3_HomoSapiens_9606_20130509.fasta	35 941,3	100,0 %	4	4	13	0,0505%	15,8%	NPFGPGQFFDLSIR	H	C	99,7 %	1,52	0	1	0	0	1	1 594,8014	2 667,00		7 576,49	266	279	Empty	true
Intestine	UGT1A	15957	Ingel15957_GuillemetteC_no1_MGFPeaklist (F052936)	Galectin-4 OS=Homo sapiens GN=LGALS4 PE=1 SV=1	M0QZ93,P56470	CP13_3_HomoSapiens_9606_20130509.fasta	35 941,3	100,0 %	4	4	13	0,0505%	15,8%	SFAINFK	K	V	98,8 %	1,66	0	4	0	0	2	826,4457	2 169,50		115897	220	226	Empty	true
Intestine	UGT1A	15957	Ingel15957_GuillemetteC_no1_MGFPeaklist (F052936)	Galectin-4 OS=Homo sapiens GN=LGALS4 PE=1 SV=1	M0QZ93,P56470	CP13_3_HomoSapiens_9606_20130509.fasta	35 941,3	100,0 %	4	4	13	0,0505%	15,8%	VGSSGDIALHINPR	K	M	99,7 %	4,47	0	0	6	0	2	1 435,7653	1 913,00		233247	227	240	Empty	true
Intestine	UGT1A	15957	Ingel15957_GuillemetteC_no1_MGFPeaklist (F052936)	Galectin-4 OS=Homo sapiens GN=LGALS4 PE=1 SV=1	M0QZ93,P56470	CP13_3_HomoSapiens_9606_20130509.fasta	35 941,3	100,0 %	4	4	13	0,0505%	15,8%	GAAFELVFIVLAEHYK	K	V	99,7 %	1,11	0	0	2	0	2	1 806,9789	2 969,00		8 396,14	98	113	Empty	true
Intestine	UGT1A	15957	Ingel15957_GuillemetteC_no1_MGFPeaklist (F052936)	Galectin-4 OS=Homo sapiens GN=LGALS4 PE=1 SV=1	M0QZ93,P56470	CP13_3_HomoSapiens_9606_20130509.fasta	35 941,3	100,0 %	4	4	13	0,0505%	15,8%	NPFGPGQFFDLSIR	H	C	99,7 %	1,52	0	1	0	0	1	1 594,8014	2 667,00		7 576,49	266	279	Empty	true
Intestine	UGT1A	15957	Ingel15957_GuillemetteC_no1_MGFPeaklist (F052936)	Galectin-4 OS=Homo sapiens GN=LGALS4 PE=1 SV=1	M0QZ93,P56470	CP13_3_HomoSapiens_9606_20130509.fasta	35 941,3	100,0 %	4	4	13	0,0505%	15,8%	SFAINFK	K	V	98,8 %	1,66	0	4	0	0	2	826,4457	2 169,50		115897	220	226	Empty	true
Intestine	UGT1A	15957	Ingel15957_GuillemetteC_no1_MGFPeaklist (F052936)	Galectin-4 OS=Homo sapiens GN=LGALS4 PE=1 SV=1	M0QZ93,P56470	CP13_3_HomoSapiens_9606_20130509.fasta	35 941,3	100,0 %	4	4	13	0,0505%	15,8%	VGSSGDIALHINPR	K	M	99,7 %	4,47	0	0	6	0	2	1 435,7653	1 913,00		233247	227	240	Empty	true
Intestine	UGT1A	15957	Ingel15957_GuillemetteC_no1_MGFPeaklist (F052936)	Probable E3 ubiquitin-protein ligase MYCBP2 OS=Homo sapiens GN=MYCBP2 PE=1 SV=3	J3KPZ3,O75592,O75592-2	CP13_3_HomoSapiens_9606_20130509.fasta	509 704,5	100,0 %	2	2	2	0,00776%	0,539%	EIDAGLEVKVKDPPK	I	G	99,1 %	1,46	0	1	0	0	1	1 637,9112	2 256,00		36 147,1	2395	2409	Empty	true
Intestine	UGT1A	15957	Ingel15957_GuillemetteC_no1_MGFPeaklist (F052936)	Probable E3 ubiquitin-protein ligase MYCBP2 OS=Homo sapiens GN=MYCBP2 PE=1 SV=3	J3KPZ3,O75592,O75592-2	CP13_3_HomoSapiens_9606_20130509.fasta	509 704,5	100,0 %	2	2	2	0,00776%	0,539%	MLVIVVLPVR	K	N	99,7 %	1,41	0	1	0	0	2	1 138,7381	2 625,00		7 275,61	1627	1636	Empty	true
Intestine	UGT1A	15957	Ingel15957_GuillemetteC_no1_MGFPeaklist (F052936)	Probable E3 ubiquitin-protein ligase MYCBP2 OS=Homo sapiens GN=MYCBP2 PE=1 SV=3	J3KPZ3,O75592,O75592-2	CP13_3_HomoSapiens_9606_20130509.fasta	509 704,5	100,0 %	2	2	2	0,00776%	0,539%	EIDAGLEVKVKDPPK	I	G	99,1 %	1,46	0	1	0	0	1	1 637,9112	2 256,00		36 147,1	2395	2409	Empty	true
Intestine	UGT1A	15957	Ingel15957_GuillemetteC_no1_MGFPeaklist (F052936)	Probable E3 ubiquitin-protein ligase MYCBP2 OS=Homo sapiens GN=MYCBP2 PE=1 SV=3	J3KPZ3,O75592,O75592-2	CP13_3_HomoSapiens_9606_20130509.fasta	509 704,5	100,0 %	2	2	2	0,00776%	0,539%	MLVIVVLPVR	K	N	99,7 %	1,41	0	1	0	0	2	1 138,7381	2 625,00		7 275,61	1627	1636	Empty	true
Intestine	UGT1A	15957	Ingel15957_GuillemetteC_no1_MGFPeaklist (F052936)	Probable E3 ubiquitin-protein ligase MYCBP2 OS=Homo sapiens GN=MYCBP2 PE=1 SV=3	J3KPZ3,O75592,O75592-2	CP13_3_HomoSapiens_9606_20130509.fasta	509 704,5	100,0 %	2	2	2	0,00776%	0,539%	EIDAGLEVKVKDPPK	I	G	99,1 %	1,46	0	1	0	0	1	1 637,9112	2 256,00		36 147,1	2395	2409	Empty	true
Intestine	UGT1A	15957	Ingel15957_GuillemetteC_no1_MGFPeaklist (F052936)	Probable E3 ubiquitin-protein ligase MYCBP2 OS=Homo sapiens GN=MYCBP2 PE=1 SV=3	J3KPZ3,O75592,O75592-2	CP13_3_HomoSapiens_9606_20130509.fasta	509 704,5	100,0 %	2	2	2	0,00776%	0,539%	MLVIVVLPVR	K	N	99,7 %	1,41	0	1	0	0	2	1 138,7381	2 625,00		7 275,61	1627	1636	Empty	true
Intestine	UGT1A	15957	Ingel15957_GuillemetteC_no1_MGFPeaklist (F052936)	60S ribosomal protein L27 OS=Homo sapiens GN=RPL27 PE=1 SV=2	P61353	CP13_3_HomoSapiens_9606_20130509.fasta	15 798,4	100,0 %	2	2	9	0,0349%	12,5%	VVLVLAGR	K	Y	99,7 %	0,658	0	4	0	0	2	826,5509	2 018,50		57 164,2	10	17	Empty	true
Intestine	UGT1A	15957	Ingel15957_GuillemetteC_no1_MGFPeaklist (F052936)	60S ribosomal protein L27 OS=Homo sapiens GN=RPL27 PE=1 SV=2	P61353	CP13_3_HomoSapiens_9606_20130509.fasta	15 798,4	100,0 %	2	2	9	0,0349%	12,5%	YSVDIPLDK	R	T	99,7 %	1,26	0	5	0	0	2	1 049,5515	2 071,00		81 724,3	85	93	Empty	true
Intestine	UGT1A	15957	Ingel15957_GuillemetteC_no1_MGFPeaklist (F052936)	Keratin, type II cytoskeletal 2 epidermal OS=Homo sapiens GN=KRT2 PE=1 SV=2	P35908	CP13_3_HomoSapiens_9606_20130509.fasta	65 433,9	100,0 %	15	18	81	0,314%	32,6%	AQYEEIAQR	K	S	99,7 %	3,49	0	11	0	0	2	1 107,5429	1 611,00		213055	354	362	Empty	true
Intestine	UGT1A	15957	Ingel15957_GuillemetteC_no1_MGFPeaklist (F052936)	Keratin, type II cytoskeletal 2 epidermal OS=Homo sapiens GN=KRT2 PE=1 SV=2	P35908	CP13_3_HomoSapiens_9606_20130509.fasta	65 433,9	100,0 %	15	18	81	0,314%	32,6%	DVDNAYMIK	K	V	99,7 %	0,495	0	9	0	0	2	1 084,4981	1 840,00		172805	288	296	Empty	true
Intestine	UGT1A	15957	Ingel15957_GuillemetteC_no1_MGFPeaklist (F052936)	Keratin, type II cytoskeletal 2 epidermal OS=Homo sapiens GN=KRT2 PE=1 SV=2	P35908	CP13_3_HomoSapiens_9606_20130509.fasta	65 433,9	100,0 %	15	18	81	0,314%	32,6%	DYQELMNVK	R	L	99,7 %	0,796	0	1	0	0	2	1 139,5402	1 946,00		15 675,0	462	470	Empty	true
Intestine	UGT1A	15957	Ingel15957_GuillemetteC_no1_MGFPeaklist (F052936)	Keratin, type II cytoskeletal 2 epidermal OS=Homo sapiens GN=KRT2 PE=1 SV=2	P35908	CP13_3_HomoSapiens_9606_20130509.fasta	65 433,9	100,0 %	15	18	81	0,314%	32,6%	FASFIDK	K	V	98,8 %	0,638	0	3	0	0	2	827,4298	1 949,00		62 722,1	189	195	Empty	false	P05787-2,P13647,P05787,P04264
Intestine	UGT1A	15957	Ingel15957_GuillemetteC_no1_MGFPeaklist (F052936)	Keratin, type II cytoskeletal 2 epidermal OS=Homo sapiens GN=KRT2 PE=1 SV=2	P35908	CP13_3_HomoSapiens_9606_20130509.fasta	65 433,9	100,0 %	15	18	81	0,314%	32,6%	FLEQQNQVLQTK	R	W	99,7 %	2,38	0	10	0	0	2	1 475,7854	1 865,50		3318140	198	209	Empty	false	P04264
Intestine	UGT1A	15957	Ingel15957_GuillemetteC_no1_MGFPeaklist (F052936)	Keratin, type II cytoskeletal 2 epidermal OS=Homo sapiens GN=KRT2 PE=1 SV=2	P35908	CP13_3_HomoSapiens_9606_20130509.fasta	65 433,9	100,0 %	15	18	81	0,314%	32,6%	GFSSGSAVVSGGSR	R	R	99,7 %	5,15	0	7	0	0	2	1 254,6072	1 648,00		434083	21	34	Empty	true
Intestine	UGT1A	15957	Ingel15957_GuillemetteC_no1_MGFPeaklist (F052936)	Keratin, type II cytoskeletal 2 epidermal OS=Homo sapiens GN=KRT2 PE=1 SV=2	P35908	CP13_3_HomoSapiens_9606_20130509.fasta	65 433,9	100,0 %	15	18	81	0,314%	32,6%	IEISELNR	K	V	98,2 %	0,000	0	10	0	0	2	973,5313	1 881,50		1904330	394	401	Empty	false	P04264
Intestine	UGT1A	15957	Ingel15957_GuillemetteC_no1_MGFPeaklist (F052936)	Keratin, type II cytoskeletal 2 epidermal OS=Homo sapiens GN=KRT2 PE=1 SV=2	P35908	CP13_3_HomoSapiens_9606_20130509.fasta	65 433,9	100,0 %	15	18	81	0,314%	32,6%	LALDVEIATYR	K	K	99,7 %	3,04	0	1	0	0	2	1 263,6944	2 303,00		14 090,5	471	481	Empty	true	P13647
Intestine	UGT1A	15957	Ingel15957_GuillemetteC_no1_MGFPeaklist (F052936)	Keratin, type II cytoskeletal 2 epidermal OS=Homo sapiens GN=KRT2 PE=1 SV=2	P35908	CP13_3_HomoSapiens_9606_20130509.fasta	65 433,9	100,0 %	15	18	81	0,314%	32,6%	NLDLDSIIAEVK	R	A	99,7 %	2,21	0	11	0	0	2	1 329,7262	2 599,00		437425	342	353	Empty	true	P13647
Intestine	UGT1A	15957	Ingel15957_GuillemetteC_no1_MGFPeaklist (F052936)	Keratin, type II cytoskeletal 2 epidermal OS=Homo sapiens GN=KRT2 PE=1 SV=2	P35908	CP13_3_HomoSapiens_9606_20130509.fasta	65 433,9	100,0 %	15	18	81	0,314%	32,6%	SISISVAGGGGGFGAAGGFGGR	K	G	99,7 %	7,89	0	3	0	0	2	1 838,9146	2 255,00		142537	71	92	Empty	true
Intestine	UGT1A	15957	Ingel15957_GuillemetteC_no1_MGFPeaklist (F052936)	Keratin, type II cytoskeletal 2 epidermal OS=Homo sapiens GN=KRT2 PE=1 SV=2	P35908	CP13_3_HomoSapiens_9606_20130509.fasta	65 433,9	100,0 %	15	18	81	0,314%	32,6%	TAAENDFVTLK	R	K	99,7 %	2,03	0	2	0	0	2	1 208,6158	1 948,50		76 833,0	276	286	Empty	true
Intestine	UGT1A	15957	Ingel15957_GuillemetteC_no1_MGFPeaklist (F052936)	Keratin, type II cytoskeletal 2 epidermal OS=Homo sapiens GN=KRT2 PE=1 SV=2	P35908	CP13_3_HomoSapiens_9606_20130509.fasta	65 433,9	100,0 %	15	18	81	0,314%	32,6%	TAAENDFVTLKK	R	D	99,7 %	1,28	0	0	8	0	2	1 336,7108	1 830,00		221791	276	287	Empty	true
Intestine	UGT1A	15957	Ingel15957_GuillemetteC_no1_MGFPeaklist (F052936)	Keratin, type II cytoskeletal 2 epidermal OS=Homo sapiens GN=KRT2 PE=1 SV=2	P35908	CP13_3_HomoSapiens_9606_20130509.fasta	65 433,9	100,0 %	15	18	81	0,314%	32,6%	TLNNKFASFIDK	K	V	99,7 %	2,82	0	6	0	0	2	1 397,7424	2 308,50		81 362,8	184	195	Empty	true	P05787-2,P13647,P05787
Intestine	UGT1A	15957	Ingel15957_GuillemetteC_no1_MGFPeaklist (F052936)	Keratin, type II cytoskeletal 2 epidermal OS=Homo sapiens GN=KRT2 PE=1 SV=2	P35908	CP13_3_HomoSapiens_9606_20130509.fasta	65 433,9	100,0 %	15	18	81	0,314%	32,6%	TSQNSELNNMQDLVEDYKK	R	K	99,7 %	9,16	0	0	2	0	2	2 256,0450	2 235,00		46 232,8	248	266	Empty	true
Intestine	UGT1A	15957	Ingel15957_GuillemetteC_no1_MGFPeaklist (F052936)	Keratin, type II cytoskeletal 2 epidermal OS=Homo sapiens GN=KRT2 PE=1 SV=2	P35908	CP13_3_HomoSapiens_9606_20130509.fasta	65 433,9	100,0 %	15	18	81	0,314%	32,6%	VDLLNQEIEFLK	K	V	99,7 %	3,92	0	7	0	0	2	1 460,7997	2 546,00		127535	303	314	Empty	true
Intestine	UGT1A	15957	Ingel15957_GuillemetteC_no1_MGFPeaklist (F052936)	Keratin, type II cytoskeletal 2 epidermal OS=Homo sapiens GN=KRT2 PE=1 SV=2	P35908	CP13_3_HomoSapiens_9606_20130509.fasta	65 433,9	100,0 %	15	18	81	0,314%	32,6%	VDPEIQNVK	K	A	99,7 %	1,32	0	5	0	0	2	1 041,5576	1 649,00		337017	167	175	Empty	true
Intestine	UGT1A	15957	Ingel15957_GuillemetteC_no1_MGFPeaklist (F052936)	Keratin, type II cytoskeletal 2 epidermal OS=Homo sapiens GN=KRT2 PE=1 SV=2	P35908	CP13_3_HomoSapiens_9606_20130509.fasta	65 433,9	100,0 %	15	18	81	0,314%	32,6%	WELLQQMNVGTRPINLEPIFQGYIDSLKR	K	Y	99,7 %	4,15	0	0	0	2	2	3 458,8257	2 929,00		33 078,6	210	238	Empty	true
Intestine	UGT1A	15957	Ingel15957_GuillemetteC_no1_MGFPeaklist (F052936)	Keratin, type II cytoskeletal 2 epidermal OS=Homo sapiens GN=KRT2 PE=1 SV=2	P35908	CP13_3_HomoSapiens_9606_20130509.fasta	65 433,9	100,0 %	15	18	81	0,314%	32,6%	YLDGLTAER	R	T	99,7 %	2,47	0	6	0	0	2	1 037,5263	1 880,50		465125	239	247	Empty	true
Intestine	UGT1A	15957	Ingel15957_GuillemetteC_no1_MGFPeaklist (F052936)	Keratin, type II cytoskeletal 5 OS=Homo sapiens GN=KRT5 PE=1 SV=3	P13647	CP13_3_HomoSapiens_9606_20130509.fasta	62 379,6	100,0 %	3	3	14	0,0543%	12,7%	AQYEEIANR	K	S	99,7 %	2,59	0	6	0	0	2	1 093,5272	1 597,50		52 950,4	344	352	Empty	true
Intestine	UGT1A	15957	Ingel15957_GuillemetteC_no1_MGFPeaklist (F052936)	Keratin, type II cytoskeletal 5 OS=Homo sapiens GN=KRT5 PE=1 SV=3	P13647	CP13_3_HomoSapiens_9606_20130509.fasta	62 379,6	100,0 %	3	3	14	0,0543%	12,7%	FASFIDK	K	V	98,8 %	0,638	0	3	0	0	2	827,4298	1 949,00		62 722,1	179	185	Empty	false	P05787-2,P35908,P05787,P04264
Intestine	UGT1A	15957	Ingel15957_GuillemetteC_no1_MGFPeaklist (F052936)	Keratin, type II cytoskeletal 5 OS=Homo sapiens GN=KRT5 PE=1 SV=3	P13647	CP13_3_HomoSapiens_9606_20130509.fasta	62 379,6	100,0 %	3	3	14	0,0543%	12,7%	ISISTSGGSFR	R	N	99,7 %	3,40	0	2	0	0	2	1 111,5742	1 883,50		43 149,8	74	84	Empty	true
Intestine	UGT1A	15957	Ingel15957_GuillemetteC_no1_MGFPeaklist (F052936)	Keratin, type II cytoskeletal 5 OS=Homo sapiens GN=KRT5 PE=1 SV=3	P13647	CP13_3_HomoSapiens_9606_20130509.fasta	62 379,6	100,0 %	3	3	14	0,0543%	12,7%	LALDVEIATYR	K	K	99,7 %	3,04	0	1	0	0	2	1 263,6944	2 303,00		14 090,5	461	471	Empty	false	P35908
Intestine	UGT1A	15957	Ingel15957_GuillemetteC_no1_MGFPeaklist (F052936)	Keratin, type II cytoskeletal 5 OS=Homo sapiens GN=KRT5 PE=1 SV=3	P13647	CP13_3_HomoSapiens_9606_20130509.fasta	62 379,6	100,0 %	3	3	14	0,0543%	12,7%	NKYEDEINKR	K	T	99,7 %	2,26	0	0	11	0	2	1 308,6543	1 513,00		187155	256	265	Empty	false	P05787-2,P05787,P04264
Intestine	UGT1A	15957	Ingel15957_GuillemetteC_no1_MGFPeaklist (F052936)	Keratin, type II cytoskeletal 5 OS=Homo sapiens GN=KRT5 PE=1 SV=3	P13647	CP13_3_HomoSapiens_9606_20130509.fasta	62 379,6	100,0 %	3	3	14	0,0543%	12,7%	NLDLDSIIAEVK	R	A	99,7 %	2,21	0	11	0	0	2	1 329,7262	2 599,00		437425	332	343	Empty	false	P35908
Intestine	UGT1A	15957	Ingel15957_GuillemetteC_no1_MGFPeaklist (F052936)	Keratin, type II cytoskeletal 5 OS=Homo sapiens GN=KRT5 PE=1 SV=3	P13647	CP13_3_HomoSapiens_9606_20130509.fasta	62 379,6	100,0 %	3	3	14	0,0543%	12,7%	TLNNKFASFIDK	K	V	99,7 %	2,82	0	6	0	0	2	1 397,7424	2 308,50		81 362,8	174	185	Empty	false	P05787-2,P35908,P05787
Intestine	UGT1A	15957	Ingel15957_GuillemetteC_no1_MGFPeaklist (F052936)	Keratin, type II cytoskeletal 5 OS=Homo sapiens GN=KRT5 PE=1 SV=3	P13647	CP13_3_HomoSapiens_9606_20130509.fasta	62 379,6	100,0 %	3	3	14	0,0543%	12,7%	YEELQQTAGR	K	H	99,7 %	6,72	0	6	0	0	2	1 194,5750	1 561,00		54 703,4	365	374	Empty	true
Intestine	UGT1A	15957	Ingel15957_GuillemetteC_no1_MGFPeaklist (F052936)	60S ribosomal protein L13a OS=Homo sapiens GN=RPL13A PE=1 SV=2	P40429	CP13_3_HomoSapiens_9606_20130509.fasta	23 577,9	100,0 %	3	3	18	0,0699%	14,8%	AEVQVLVLDGR	M	G	99,7 %	5,52	0	8	0	0	1	1 240,6897	2 454,50		308779	2	12	Empty	true
Intestine	UGT1A	15957	Ingel15957_GuillemetteC_no1_MGFPeaklist (F052936)	60S ribosomal protein L13a OS=Homo sapiens GN=RPL13A PE=1 SV=2	P40429	CP13_3_HomoSapiens_9606_20130509.fasta	23 577,9	100,0 %	3	3	18	0,0699%	14,8%	MVVPAALK	R	V	99,7 %	2,72	0	4	0	0	2	828,5012	1 941,00		290827	118	125	Empty	true	Q6NVV1,M0QYS1
Intestine	UGT1A	15957	Ingel15957_GuillemetteC_no1_MGFPeaklist (F052936)	60S ribosomal protein L13a OS=Homo sapiens GN=RPL13A PE=1 SV=2	P40429	CP13_3_HomoSapiens_9606_20130509.fasta	23 577,9	100,0 %	3	3	18	0,0699%	14,8%	YQAVTATLEEK	K	R	99,7 %	2,60	0	6	0	0	2	1 252,6420	1 825,50		223502	149	159	Empty	true	Q6NVV1,M0QYS1
Intestine	UGT1A	15957	Ingel15957_GuillemetteC_no1_MGFPeaklist (F052936)	40S ribosomal protein S13 OS=Homo sapiens GN=RPS13 PE=1 SV=2	P62277	CP13_3_HomoSapiens_9606_20130509.fasta	17 223,3	100,0 %	4	4	17	0,0660%	29,1%	GLAPDLPEDLYHLIK	K	K	99,7 %	2,96	0	0	5	0	2	1 693,9163	2 676,00		63 907,6	79	93	Empty	true
Intestine	UGT1A	15957	Ingel15957_GuillemetteC_no1_MGFPeaklist (F052936)	40S ribosomal protein S13 OS=Homo sapiens GN=RPS13 PE=1 SV=2	P62277	CP13_3_HomoSapiens_9606_20130509.fasta	17 223,3	100,0 %	4	4	17	0,0660%	29,1%	GLSQSALPYR	K	R	99,7 %	3,60	0	3	0	0	2	1 091,5844	1 857,00		71 215,4	10	19	Empty	true
Intestine	UGT1A	15957	Ingel15957_GuillemetteC_no1_MGFPeaklist (F052936)	40S ribosomal protein S13 OS=Homo sapiens GN=RPS13 PE=1 SV=2	P62277	CP13_3_HomoSapiens_9606_20130509.fasta	17 223,3	100,0 %	4	4	17	0,0660%	29,1%	GLTPSQIGVILR	K	D	99,7 %	3,15	0	8	0	0	2	1 253,7578	2 354,50		109839	44	55	Empty	true
Intestine	UGT1A	15957	Ingel15957_GuillemetteC_no1_MGFPeaklist (F052936)	40S ribosomal protein S13 OS=Homo sapiens GN=RPS13 PE=1 SV=2	P62277	CP13_3_HomoSapiens_9606_20130509.fasta	17 223,3	100,0 %	4	4	17	0,0660%	29,1%	LILIESR	R	I	98,8 %	0,886	0	1	0	0	2	843,5299	2 002,00		11 575,3	115	121	Empty	true
Intestine	UGT1A	15957	Ingel15957_GuillemetteC_no1_MGFPeaklist (F052936)	Histone H3.1 OS=Homo sapiens GN=HIST1H3A PE=1 SV=2	B4DEB1,K7EK07,K7EMV3,K7ES00,P68431,P84243,Q16695,Q71DI3	CP13_3_HomoSapiens_9606_20130509.fasta	15 388,7	100,0 %	2	2	9	0,0349%	13,2%	EIAQDFKTDLR	R	F	99,7 %	1,12	0	0	3	0	2	1 335,6905	1 905,00		140827	74	84	Empty	true
Intestine	UGT1A	15957	Ingel15957_GuillemetteC_no1_MGFPeaklist (F052936)	Histone H3.1 OS=Homo sapiens GN=HIST1H3A PE=1 SV=2	B4DEB1,K7EK07,K7EMV3,K7ES00,P68431,P84243,Q16695,Q71DI3	CP13_3_HomoSapiens_9606_20130509.fasta	15 388,7	100,0 %	2	2	9	0,0349%	13,2%	STELLIR	K	K	98,8 %	0,770	0	6	0	0	2	831,4935	1 932,50		818654	58	64	Empty	true
Intestine	UGT1A	15957	Ingel15957_GuillemetteC_no1_MGFPeaklist (F052936)	Histone H3.1 OS=Homo sapiens GN=HIST1H3A PE=1 SV=2	B4DEB1,K7EK07,K7EMV3,K7ES00,P68431,P84243,Q16695,Q71DI3	CP13_3_HomoSapiens_9606_20130509.fasta	15 388,7	100,0 %	2	2	9	0,0349%	13,2%	EIAQDFKTDLR	R	F	99,7 %	1,12	0	0	3	0	2	1 335,6905	1 905,00		140827	74	84	Empty	true
Intestine	UGT1A	15957	Ingel15957_GuillemetteC_no1_MGFPeaklist (F052936)	Histone H3.1 OS=Homo sapiens GN=HIST1H3A PE=1 SV=2	B4DEB1,K7EK07,K7EMV3,K7ES00,P68431,P84243,Q16695,Q71DI3	CP13_3_HomoSapiens_9606_20130509.fasta	15 388,7	100,0 %	2	2	9	0,0349%	13,2%	STELLIR	K	K	98,8 %	0,770	0	6	0	0	2	831,4935	1 932,50		818654	58	64	Empty	true
Intestine	UGT1A	15957	Ingel15957_GuillemetteC_no1_MGFPeaklist (F052936)	Histone H3.1 OS=Homo sapiens GN=HIST1H3A PE=1 SV=2	B4DEB1,K7EK07,K7EMV3,K7ES00,P68431,P84243,Q16695,Q71DI3	CP13_3_HomoSapiens_9606_20130509.fasta	15 388,7	100,0 %	2	2	9	0,0349%	13,2%	EIAQDFKTDLR	R	F	99,7 %	1,12	0	0	3	0	2	1 335,6905	1 905,00		140827	74	84	Empty	true
Intestine	UGT1A	15957	Ingel15957_GuillemetteC_no1_MGFPeaklist (F052936)	Histone H3.1 OS=Homo sapiens GN=HIST1H3A PE=1 SV=2	B4DEB1,K7EK07,K7EMV3,K7ES00,P68431,P84243,Q16695,Q71DI3	CP13_3_HomoSapiens_9606_20130509.fasta	15 388,7	100,0 %	2	2	9	0,0349%	13,2%	STELLIR	K	K	98,8 %	0,770	0	6	0	0	2	831,4935	1 932,50		818654	58	64	Empty	true
Intestine	UGT1A	15957	Ingel15957_GuillemetteC_no1_MGFPeaklist (F052936)	Histone H3.1 OS=Homo sapiens GN=HIST1H3A PE=1 SV=2	B4DEB1,K7EK07,K7EMV3,K7ES00,P68431,P84243,Q16695,Q71DI3	CP13_3_HomoSapiens_9606_20130509.fasta	15 388,7	100,0 %	2	2	9	0,0349%	13,2%	EIAQDFKTDLR	R	F	99,7 %	1,12	0	0	3	0	2	1 335,6905	1 905,00		140827	74	84	Empty	true
Intestine	UGT1A	15957	Ingel15957_GuillemetteC_no1_MGFPeaklist (F052936)	Histone H3.1 OS=Homo sapiens GN=HIST1H3A PE=1 SV=2	B4DEB1,K7EK07,K7EMV3,K7ES00,P68431,P84243,Q16695,Q71DI3	CP13_3_HomoSapiens_9606_20130509.fasta	15 388,7	100,0 %	2	2	9	0,0349%	13,2%	STELLIR	K	K	98,8 %	0,770	0	6	0	0	2	831,4935	1 932,50		818654	58	64	Empty	true
Intestine	UGT1A	15957	Ingel15957_GuillemetteC_no1_MGFPeaklist (F052936)	Histone H3.1 OS=Homo sapiens GN=HIST1H3A PE=1 SV=2	B4DEB1,K7EK07,K7EMV3,K7ES00,P68431,P84243,Q16695,Q71DI3	CP13_3_HomoSapiens_9606_20130509.fasta	15 388,7	100,0 %	2	2	9	0,0349%	13,2%	EIAQDFKTDLR	R	F	99,7 %	1,12	0	0	3	0	2	1 335,6905	1 905,00		140827	74	84	Empty	true
Intestine	UGT1A	15957	Ingel15957_GuillemetteC_no1_MGFPeaklist (F052936)	Histone H3.1 OS=Homo sapiens GN=HIST1H3A PE=1 SV=2	B4DEB1,K7EK07,K7EMV3,K7ES00,P68431,P84243,Q16695,Q71DI3	CP13_3_HomoSapiens_9606_20130509.fasta	15 388,7	100,0 %	2	2	9	0,0349%	13,2%	STELLIR	K	K	98,8 %	0,770	0	6	0	0	2	831,4935	1 932,50		818654	58	64	Empty	true
Intestine	UGT1A	15957	Ingel15957_GuillemetteC_no1_MGFPeaklist (F052936)	Histone H3.1 OS=Homo sapiens GN=HIST1H3A PE=1 SV=2	B4DEB1,K7EK07,K7EMV3,K7ES00,P68431,P84243,Q16695,Q71DI3	CP13_3_HomoSapiens_9606_20130509.fasta	15 388,7	100,0 %	2	2	9	0,0349%	13,2%	EIAQDFKTDLR	R	F	99,7 %	1,12	0	0	3	0	2	1 335,6905	1 905,00		140827	74	84	Empty	true
Intestine	UGT1A	15957	Ingel15957_GuillemetteC_no1_MGFPeaklist (F052936)	Histone H3.1 OS=Homo sapiens GN=HIST1H3A PE=1 SV=2	B4DEB1,K7EK07,K7EMV3,K7ES00,P68431,P84243,Q16695,Q71DI3	CP13_3_HomoSapiens_9606_20130509.fasta	15 388,7	100,0 %	2	2	9	0,0349%	13,2%	STELLIR	K	K	98,8 %	0,770	0	6	0	0	2	831,4935	1 932,50		818654	58	64	Empty	true
Intestine	UGT1A	15957	Ingel15957_GuillemetteC_no1_MGFPeaklist (F052936)	Histone H3.1 OS=Homo sapiens GN=HIST1H3A PE=1 SV=2	B4DEB1,K7EK07,K7EMV3,K7ES00,P68431,P84243,Q16695,Q71DI3	CP13_3_HomoSapiens_9606_20130509.fasta	15 388,7	100,0 %	2	2	9	0,0349%	13,2%	EIAQDFKTDLR	R	F	99,7 %	1,12	0	0	3	0	2	1 335,6905	1 905,00		140827	74	84	Empty	true
Intestine	UGT1A	15957	Ingel15957_GuillemetteC_no1_MGFPeaklist (F052936)	Histone H3.1 OS=Homo sapiens GN=HIST1H3A PE=1 SV=2	B4DEB1,K7EK07,K7EMV3,K7ES00,P68431,P84243,Q16695,Q71DI3	CP13_3_HomoSapiens_9606_20130509.fasta	15 388,7	100,0 %	2	2	9	0,0349%	13,2%	STELLIR	K	K	98,8 %	0,770	0	6	0	0	2	831,4935	1 932,50		818654	58	64	Empty	true
Intestine	UGT1A	15957	Ingel15957_GuillemetteC_no1_MGFPeaklist (F052936)	Histone H3.1 OS=Homo sapiens GN=HIST1H3A PE=1 SV=2	B4DEB1,K7EK07,K7EMV3,K7ES00,P68431,P84243,Q16695,Q71DI3	CP13_3_HomoSapiens_9606_20130509.fasta	15 388,7	100,0 %	2	2	9	0,0349%	13,2%	EIAQDFKTDLR	R	F	99,7 %	1,12	0	0	3	0	2	1 335,6905	1 905,00		140827	74	84	Empty	true
Intestine	UGT1A	15957	Ingel15957_GuillemetteC_no1_MGFPeaklist (F052936)	Histone H3.1 OS=Homo sapiens GN=HIST1H3A PE=1 SV=2	B4DEB1,K7EK07,K7EMV3,K7ES00,P68431,P84243,Q16695,Q71DI3	CP13_3_HomoSapiens_9606_20130509.fasta	15 388,7	100,0 %	2	2	9	0,0349%	13,2%	STELLIR	K	K	98,8 %	0,770	0	6	0	0	2	831,4935	1 932,50		818654	58	64	Empty	true
Intestine	UGT1A	15957	Ingel15957_GuillemetteC_no1_MGFPeaklist (F052936)	TRYP_PIG Trypsin OS=Sus scrofa PE=1 SV=1	P00761	CP13_3_HomoSapiens_9606_20130509.fasta	24 409,3	100,0 %	2	2	26	0,101%	7,79%	LSSPATLNSR	K	V	99,7 %	1,62	0	6	0	0	2	1 045,5636	1 652,50		810978	98	107	Empty	true
Intestine	UGT1A	15957	Ingel15957_GuillemetteC_no1_MGFPeaklist (F052936)	TRYP_PIG Trypsin OS=Sus scrofa PE=1 SV=1	P00761	CP13_3_HomoSapiens_9606_20130509.fasta	24 409,3	100,0 %	2	2	26	0,101%	7,79%	VATVSLPR	R	S	99,7 %	0,959	0	20	0	0	2	842,5094	1 838,00		7465990	108	115	Empty	true
Intestine	UGT1A	15957	Ingel15957_GuillemetteC_no1_MGFPeaklist (F052936)	Unconventional myosin-Id OS=Homo sapiens GN=MYO1D PE=1 SV=2	O94832	CP13_3_HomoSapiens_9606_20130509.fasta	116 206,2	100,0 %	27	31	111	0,431%	32,7%	DIIDKQHTEQEASYGR	R	D	99,7 %	1,96	0	0	0	3	2	1 889,8990	1 629,00		46 472,6	325	340	Empty	true	J3QRN6,K7EIG7
Intestine	UGT1A	15957	Ingel15957_GuillemetteC_no1_MGFPeaklist (F052936)	Unconventional myosin-Id OS=Homo sapiens GN=MYO1D PE=1 SV=2	O94832	CP13_3_HomoSapiens_9606_20130509.fasta	116 206,2	100,0 %	27	31	111	0,431%	32,7%	FEEALQTIFNR	R	W	99,7 %	4,70	0	3	0	0	2	1 367,6954	2 427,00		41 670,0	772	782	Empty	true	J3QRN6,K7EIG7
Intestine	UGT1A	15957	Ingel15957_GuillemetteC_no1_MGFPeaklist (F052936)	Unconventional myosin-Id OS=Homo sapiens GN=MYO1D PE=1 SV=2	O94832	CP13_3_HomoSapiens_9606_20130509.fasta	116 206,2	100,0 %	27	31	111	0,431%	32,7%	FVVDGDTPLIENGK	K	V	99,7 %	5,11	0	5	0	0	2	1 503,7692	2 131,00		135159	282	295	Empty	true	J3QRN6,K7EIG7
Intestine	UGT1A	15957	Ingel15957_GuillemetteC_no1_MGFPeaklist (F052936)	Unconventional myosin-Id OS=Homo sapiens GN=MYO1D PE=1 SV=2	O94832	CP13_3_HomoSapiens_9606_20130509.fasta	116 206,2	100,0 %	27	31	111	0,431%	32,7%	HIDYFNNQIIVDLVEQQHK	K	G	99,7 %	8,15	0	0	2	0	2	2 353,1937	2 527,50		83 611,4	432	450	Empty	true	J3QRN6,K7EIG7
Intestine	UGT1A	15957	Ingel15957_GuillemetteC_no1_MGFPeaklist (F052936)	Unconventional myosin-Id OS=Homo sapiens GN=MYO1D PE=1 SV=2	O94832	CP13_3_HomoSapiens_9606_20130509.fasta	116 206,2	100,0 %	27	31	111	0,431%	32,7%	HQVEYLGLLENVR	R	V	99,7 %	4,74	0	0	7	0	2	1 569,8384	2 379,00		145441	608	620	Empty	true	J3QRN6,K7EIG7
Intestine	UGT1A	15957	Ingel15957_GuillemetteC_no1_MGFPeaklist (F052936)	Unconventional myosin-Id OS=Homo sapiens GN=MYO1D PE=1 SV=2	O94832	CP13_3_HomoSapiens_9606_20130509.fasta	116 206,2	100,0 %	27	31	111	0,431%	32,7%	HYAGDVVYSVIGFIDK	R	N	99,7 %	1,14	0	0	2	0	2	1 782,9062	2 735,50		7 044,49	507	522	Empty	true	J3QRN6,K7EIG7
Intestine	UGT1A	15957	Ingel15957_GuillemetteC_no1_MGFPeaklist (F052936)	Unconventional myosin-Id OS=Homo sapiens GN=MYO1D PE=1 SV=2	O94832	CP13_3_HomoSapiens_9606_20130509.fasta	116 206,2	100,0 %	27	31	111	0,431%	32,7%	IGELVGVLVNHFK	R	S	99,7 %	3,20	0	0	2	0	2	1 424,8261	2 535,50		76 109,6	942	954	Empty	true	J3QRN6,K7EIG7
Intestine	UGT1A	15957	Ingel15957_GuillemetteC_no1_MGFPeaklist (F052936)	Unconventional myosin-Id OS=Homo sapiens GN=MYO1D PE=1 SV=2	O94832	CP13_3_HomoSapiens_9606_20130509.fasta	116 206,2	100,0 %	27	31	111	0,431%	32,7%	ILAAILHLGNLK	K	F	99,7 %	4,44	0	0	2	0	2	1 275,8149	2 516,50		47 262,0	270	281	Empty	true	J3QRN6,K7EIG7
Intestine	UGT1A	15957	Ingel15957_GuillemetteC_no1_MGFPeaklist (F052936)	Unconventional myosin-Id OS=Homo sapiens GN=MYO1D PE=1 SV=2	O94832	CP13_3_HomoSapiens_9606_20130509.fasta	116 206,2	100,0 %	27	31	111	0,431%	32,7%	INDIIEVK	R	N	99,7 %	1,22	0	3	0	0	2	943,5460	1 940,00		199787	359	366	Empty	true	J3QRN6,K7EIG7
Intestine	UGT1A	15957	Ingel15957_GuillemetteC_no1_MGFPeaklist (F052936)	Unconventional myosin-Id OS=Homo sapiens GN=MYO1D PE=1 SV=2	O94832	CP13_3_HomoSapiens_9606_20130509.fasta	116 206,2	100,0 %	27	31	111	0,431%	32,7%	IYTFIGEVVVSVNPYK	R	L	99,7 %	2,51	0	2	2	0	2	1 827,9891	2 778,00		35 983,6	38	53	Empty	true	J3QRN6
Intestine	UGT1A	15957	Ingel15957_GuillemetteC_no1_MGFPeaklist (F052936)	Unconventional myosin-Id OS=Homo sapiens GN=MYO1D PE=1 SV=2	O94832	CP13_3_HomoSapiens_9606_20130509.fasta	116 206,2	100,0 %	27	31	111	0,431%	32,7%	LLNIYGR	K	D	98,8 %	0,824	0	2	0	0	2	848,4989	1 952,50		42 046,3	54	60	Empty	true	J3QRN6
Intestine	UGT1A	15957	Ingel15957_GuillemetteC_no1_MGFPeaklist (F052936)	Unconventional myosin-Id OS=Homo sapiens GN=MYO1D PE=1 SV=2	O94832	CP13_3_HomoSapiens_9606_20130509.fasta	116 206,2	100,0 %	27	31	111	0,431%	32,7%	LLQGGSEQMLR	Q	S	99,7 %	1,80	0	1	0	0	1	1 231,6465	1 882,00		58 220,1	207	217	Empty	true	J3QRN6,K7EIG7
Intestine	UGT1A	15957	Ingel15957_GuillemetteC_no1_MGFPeaklist (F052936)	Unconventional myosin-Id OS=Homo sapiens GN=MYO1D PE=1 SV=2	O94832	CP13_3_HomoSapiens_9606_20130509.fasta	116 206,2	100,0 %	27	31	111	0,431%	32,7%	LMYNSSNPVLK	R	N	99,7 %	1,80	0	4	0	0	2	1 265,6558	1 925,00		113128	534	544	Empty	true	J3QRN6,K7EIG7
Intestine	UGT1A	15957	Ingel15957_GuillemetteC_no1_MGFPeaklist (F052936)	Unconventional myosin-Id OS=Homo sapiens GN=MYO1D PE=1 SV=2	O94832	CP13_3_HomoSapiens_9606_20130509.fasta	116 206,2	100,0 %	27	31	111	0,431%	32,7%	LNQPQPDFTK	R	N	99,7 %	2,89	0	8	0	0	2	1 187,6057	1 699,50		208410	985	994	Empty	true	K7EIG7
Intestine	UGT1A	15957	Ingel15957_GuillemetteC_no1_MGFPeaklist (F052936)	Unconventional myosin-Id OS=Homo sapiens GN=MYO1D PE=1 SV=2	O94832	CP13_3_HomoSapiens_9606_20130509.fasta	116 206,2	100,0 %	27	31	111	0,431%	32,7%	LQQLFIQLVLK	K	Q	99,7 %	2,21	0	6	0	0	2	1 342,8459	2 778,00		86 320,2	407	417	Empty	true	J3QRN6,K7EIG7
Intestine	UGT1A	15957	Ingel15957_GuillemetteC_no1_MGFPeaklist (F052936)	Unconventional myosin-Id OS=Homo sapiens GN=MYO1D PE=1 SV=2	O94832	CP13_3_HomoSapiens_9606_20130509.fasta	116 206,2	100,0 %	27	31	111	0,431%	32,7%	LSITEVTK	K	R	99,7 %	0,854	0	5	0	0	2	890,5194	1 880,00		403082	552	559	Empty	true	J3QRN6,K7EIG7
Intestine	UGT1A	15957	Ingel15957_GuillemetteC_no1_MGFPeaklist (F052936)	Unconventional myosin-Id OS=Homo sapiens GN=MYO1D PE=1 SV=2	O94832	CP13_3_HomoSapiens_9606_20130509.fasta	116 206,2	100,0 %	27	31	111	0,431%	32,7%	NSMIALVDNLASKEPYYVR	K	C	99,7 %	4,15	0	0	7	0	2	2 183,1165	2 602,00		165588	570	588	Empty	true	J3QRN6,K7EIG7
Intestine	UGT1A	15957	Ingel15957_GuillemetteC_no1_MGFPeaklist (F052936)	Unconventional myosin-Id OS=Homo sapiens GN=MYO1D PE=1 SV=2	O94832	CP13_3_HomoSapiens_9606_20130509.fasta	116 206,2	100,0 %	27	31	111	0,431%	32,7%	RFEEALQTIFNR	R	W	99,7 %	1,74	0	0	3	0	2	1 523,7965	2 395,00		80 774,7	771	782	Empty	true	J3QRN6,K7EIG7
Intestine	UGT1A	15957	Ingel15957_GuillemetteC_no1_MGFPeaklist (F052936)	Unconventional myosin-Id OS=Homo sapiens GN=MYO1D PE=1 SV=2	O94832	CP13_3_HomoSapiens_9606_20130509.fasta	116 206,2	100,0 %	27	31	111	0,431%	32,7%	SIPASDLPQVR	K	A	99,7 %	0,796	0	1	0	0	2	1 182,6478	1 913,00		82 308,6	791	801	Empty	true	J3QRN6,K7EIG7
Intestine	UGT1A	15957	Ingel15957_GuillemetteC_no1_MGFPeaklist (F052936)	Unconventional myosin-Id OS=Homo sapiens GN=MYO1D PE=1 SV=2	O94832	CP13_3_HomoSapiens_9606_20130509.fasta	116 206,2	100,0 %	27	31	111	0,431%	32,7%	SSINDAAEFR	K	V	99,7 %	2,31	0	13	2	0	2	1 109,5221	1 756,00		199125	239	248	Empty	true	J3QRN6,K7EIG7
Intestine	UGT1A	15957	Ingel15957_GuillemetteC_no1_MGFPeaklist (F052936)	Unconventional myosin-Id OS=Homo sapiens GN=MYO1D PE=1 SV=2	O94832	CP13_3_HomoSapiens_9606_20130509.fasta	116 206,2	100,0 %	27	31	111	0,431%	32,7%	TIPLYNLTGLSVSNGKDQLVVFHTK	K	D	99,7 %	0,658	0	0	0	1	2	2 744,4984	2 531,00		26 728,8	898	922	Empty	true	J3QRN6,K7EIG7
Intestine	UGT1A	15957	Ingel15957_GuillemetteC_no1_MGFPeaklist (F052936)	Unconventional myosin-Id OS=Homo sapiens GN=MYO1D PE=1 SV=2	O94832	CP13_3_HomoSapiens_9606_20130509.fasta	116 206,2	100,0 %	27	31	111	0,431%	32,7%	TLFTLEELR	R	A	99,7 %	0,000	0	6	0	1	2	1 121,6202	2 458,00		427124	686	694	Empty	true	J3QRN6,K7EIG7
Intestine	UGT1A	15957	Ingel15957_GuillemetteC_no1_MGFPeaklist (F052936)	Unconventional myosin-Id OS=Homo sapiens GN=MYO1D PE=1 SV=2	O94832	CP13_3_HomoSapiens_9606_20130509.fasta	116 206,2	100,0 %	27	31	111	0,431%	32,7%	VAAVEMLK	K	G	97,4 %	0,000	0	2	0	0	2	860,4910	1 919,50		37 093,0	804	811	Empty	true	J3QRN6,K7EIG7
Intestine	UGT1A	15957	Ingel15957_GuillemetteC_no1_MGFPeaklist (F052936)	Unconventional myosin-Id OS=Homo sapiens GN=MYO1D PE=1 SV=2	O94832	CP13_3_HomoSapiens_9606_20130509.fasta	116 206,2	100,0 %	27	31	111	0,431%	32,7%	VIGFKPEEIQTVYK	K	I	99,7 %	1,57	0	0	3	0	2	1 650,9103	2 181,00		141963	256	269	Empty	true	J3QRN6,K7EIG7
Intestine	UGT1A	15957	Ingel15957_GuillemetteC_no1_MGFPeaklist (F052936)	Unconventional myosin-Id OS=Homo sapiens GN=MYO1D PE=1 SV=2	O94832	CP13_3_HomoSapiens_9606_20130509.fasta	116 206,2	100,0 %	27	31	111	0,431%	32,7%	VTDEMFLEALNSK	K	L	99,7 %	4,55	0	6	0	0	2	1 496,7302	2 451,00		198114	466	478	Empty	true	J3QRN6,K7EIG7
Intestine	UGT1A	15957	Ingel15957_GuillemetteC_no1_MGFPeaklist (F052936)	Unconventional myosin-Id OS=Homo sapiens GN=MYO1D PE=1 SV=2	O94832	CP13_3_HomoSapiens_9606_20130509.fasta	116 206,2	100,0 %	27	31	111	0,431%	32,7%	VVSIIAELLSTK	K	T	99,7 %	3,85	0	6	0	0	2	1 272,7774	2 913,00		253726	296	307	Empty	true	J3QRN6,K7EIG7
Intestine	UGT1A	15957	Ingel15957_GuillemetteC_no1_MGFPeaklist (F052936)	Unconventional myosin-Id OS=Homo sapiens GN=MYO1D PE=1 SV=2	O94832	CP13_3_HomoSapiens_9606_20130509.fasta	116 206,2	100,0 %	27	31	111	0,431%	32,7%	YIAAITNPSQR	Q	A	99,7 %	1,19	0	1	0	0	1	1 233,6586	1 779,00		21 507,8	118	128	Empty	true	J3QRN6,K7EIG7
Intestine	UGT1A	15957	Ingel15957_GuillemetteC_no1_MGFPeaklist (F052936)	Unconventional myosin-Ia OS=Homo sapiens GN=MYO1A PE=1 SV=1	Q9UBC5	CP13_3_HomoSapiens_9606_20130509.fasta	118 404,4	100,0 %	20	20	56	0,217%	23,0%	ASVLLIQAFVR	K	G	99,7 %	1,80	0	1	0	0	2	1 216,7412	2 626,00		4 606,40	745	755	Empty	true	F5GWY8,G3V342
Intestine	UGT1A	15957	Ingel15957_GuillemetteC_no1_MGFPeaklist (F052936)	Unconventional myosin-Ia OS=Homo sapiens GN=MYO1A PE=1 SV=1	Q9UBC5	CP13_3_HomoSapiens_9606_20130509.fasta	118 404,4	100,0 %	20	20	56	0,217%	23,0%	DLLQAMWK	R	A	99,7 %	0,678	0	2	0	0	2	1 004,5235	2 501,50		24 829,9	530	537	Empty	true	F5GWY8,G3V342
Intestine	UGT1A	15957	Ingel15957_GuillemetteC_no1_MGFPeaklist (F052936)	Unconventional myosin-Ia OS=Homo sapiens GN=MYO1A PE=1 SV=1	Q9UBC5	CP13_3_HomoSapiens_9606_20130509.fasta	118 404,4	100,0 %	20	20	56	0,217%	23,0%	DLVLLEPLVEESLLK	E	N	99,7 %	6,48	0	2	0	0	1	1 709,9938	2 925,50		35 646,8	12	26	Empty	true
Intestine	UGT1A	15957	Ingel15957_GuillemetteC_no1_MGFPeaklist (F052936)	Unconventional myosin-Ia OS=Homo sapiens GN=MYO1A PE=1 SV=1	Q9UBC5	CP13_3_HomoSapiens_9606_20130509.fasta	118 404,4	100,0 %	20	20	56	0,217%	23,0%	GDFLLVSEHVIELLTK	K	M	99,7 %	3,01	0	0	3	0	2	1 813,0108	2 981,00		130549	967	982	Empty	true	F5GWY8
Intestine	UGT1A	15957	Ingel15957_GuillemetteC_no1_MGFPeaklist (F052936)	Unconventional myosin-Ia OS=Homo sapiens GN=MYO1A PE=1 SV=1	Q9UBC5	CP13_3_HomoSapiens_9606_20130509.fasta	118 404,4	100,0 %	20	20	56	0,217%	23,0%	GQFSSDLVATQAR	R	Y	99,7 %	4,77	0	1	0	0	2	1 379,6914	1 887,00		25 942,5	598	610	Empty	true	F5GWY8,G3V342
Intestine	UGT1A	15957	Ingel15957_GuillemetteC_no1_MGFPeaklist (F052936)	Unconventional myosin-Ia OS=Homo sapiens GN=MYO1A PE=1 SV=1	Q9UBC5	CP13_3_HomoSapiens_9606_20130509.fasta	118 404,4	100,0 %	20	20	56	0,217%	23,0%	GSPLGGVITNYLLEK	K	S	99,7 %	2,20	0	3	0	0	2	1 560,8634	2 549,00		15 992,8	171	185	Empty	true	F5GWY8,G3V342
Intestine	UGT1A	15957	Ingel15957_GuillemetteC_no1_MGFPeaklist (F052936)	Unconventional myosin-Ia OS=Homo sapiens GN=MYO1A PE=1 SV=1	Q9UBC5	CP13_3_HomoSapiens_9606_20130509.fasta	118 404,4	100,0 %	20	20	56	0,217%	23,0%	IVIGLDNVAGVSVTSLK	K	D	99,7 %	5,68	0	4	0	0	2	1 684,9845	2 495,50		65 147,1	933	949	Empty	true	F5GWY8
Intestine	UGT1A	15957	Ingel15957_GuillemetteC_no1_MGFPeaklist (F052936)	Unconventional myosin-Ia OS=Homo sapiens GN=MYO1A PE=1 SV=1	Q9UBC5	CP13_3_HomoSapiens_9606_20130509.fasta	118 404,4	100,0 %	20	20	56	0,217%	23,0%	LFDWIVNR	R	I	99,7 %	2,92	0	6	0	0	2	1 062,5731	2 486,50		116477	353	360	Empty	true	F5GWY8,G3V342
Intestine	UGT1A	15957	Ingel15957_GuillemetteC_no1_MGFPeaklist (F052936)	Unconventional myosin-Ia OS=Homo sapiens GN=MYO1A PE=1 SV=1	Q9UBC5	CP13_3_HomoSapiens_9606_20130509.fasta	118 404,4	100,0 %	20	20	56	0,217%	23,0%	LQQLATLIQK	R	I	99,6 %	0,000	0	1	0	0	2	1 155,7098	2 143,00		31 779,8	697	706	Empty	true	F5GWY8,G3V342
Intestine	UGT1A	15957	Ingel15957_GuillemetteC_no1_MGFPeaklist (F052936)	Unconventional myosin-Ia OS=Homo sapiens GN=MYO1A PE=1 SV=1	Q9UBC5	CP13_3_HomoSapiens_9606_20130509.fasta	118 404,4	100,0 %	20	20	56	0,217%	23,0%	NNLPSTNVLDK	K	T	95,5 %	0,000	0	1	0	0	2	1 214,6376	1 866,00		26 883,7	793	803	Empty	true	F5GWY8,G3V342
Intestine	UGT1A	15957	Ingel15957_GuillemetteC_no1_MGFPeaklist (F052936)	Unconventional myosin-Ia OS=Homo sapiens GN=MYO1A PE=1 SV=1	Q9UBC5	CP13_3_HomoSapiens_9606_20130509.fasta	118 404,4	100,0 %	20	20	56	0,217%	23,0%	QGYGPFLER	R	Y	99,7 %	3,14	0	1	0	0	2	1 066,5317	2 016,00		14 768,9	629	637	Empty	true	F5GWY8,G3V342
Intestine	UGT1A	15957	Ingel15957_GuillemetteC_no1_MGFPeaklist (F052936)	Unconventional myosin-Ia OS=Homo sapiens GN=MYO1A PE=1 SV=1	Q9UBC5	CP13_3_HomoSapiens_9606_20130509.fasta	118 404,4	100,0 %	20	20	56	0,217%	23,0%	QLTVTVTEK	R	F	99,7 %	1,06	0	5	0	0	2	1 018,5780	1 729,00		68 663,4	994	1002	Empty	true	F5GWY8
Intestine	UGT1A	15957	Ingel15957_GuillemetteC_no1_MGFPeaklist (F052936)	Unconventional myosin-Ia OS=Homo sapiens GN=MYO1A PE=1 SV=1	Q9UBC5	CP13_3_HomoSapiens_9606_20130509.fasta	118 404,4	100,0 %	20	20	56	0,217%	23,0%	SEAALTLADFIYK	R	S	99,7 %	4,54	0	6	0	0	2	1 441,7574	2 611,50		91 503,9	769	781	Empty	true	F5GWY8,G3V342
Intestine	UGT1A	15957	Ingel15957_GuillemetteC_no1_MGFPeaklist (F052936)	Unconventional myosin-Ia OS=Homo sapiens GN=MYO1A PE=1 SV=1	Q9UBC5	CP13_3_HomoSapiens_9606_20130509.fasta	118 404,4	100,0 %	20	20	56	0,217%	23,0%	SLFPEGNPK	R	Q	99,7 %	1,000	0	4	0	0	2	988,5099	1 891,50		114446	545	553	Empty	true	F5GWY8,G3V342
Intestine	UGT1A	15957	Ingel15957_GuillemetteC_no1_MGFPeaklist (F052936)	Unconventional myosin-Ia OS=Homo sapiens GN=MYO1A PE=1 SV=1	Q9UBC5	CP13_3_HomoSapiens_9606_20130509.fasta	118 404,4	100,0 %	20	20	56	0,217%	23,0%	SSVAILMK	K	N	99,7 %	0,585	0	1	0	0	2	848,4910	1 953,00		24 822,4	569	576	Empty	true	F5GWY8,G3V342
Intestine	UGT1A	15957	Ingel15957_GuillemetteC_no1_MGFPeaklist (F052936)	Unconventional myosin-Ia OS=Homo sapiens GN=MYO1A PE=1 SV=1	Q9UBC5	CP13_3_HomoSapiens_9606_20130509.fasta	118 404,4	100,0 %	20	20	56	0,217%	23,0%	VDGMDDASSFR	R	A	99,7 %	3,43	0	2	0	0	2	1 199,4998	1 755,00		10 499,3	235	245	Empty	true	F5GWY8,G3V342
Intestine	UGT1A	15957	Ingel15957_GuillemetteC_no1_MGFPeaklist (F052936)	Unconventional myosin-Ia OS=Homo sapiens GN=MYO1A PE=1 SV=1	Q9UBC5	CP13_3_HomoSapiens_9606_20130509.fasta	118 404,4	100,0 %	20	20	56	0,217%	23,0%	VLGELSMSSGELAFGK	K	T	99,7 %	7,00	0	5	0	0	2	1 624,8252	2 394,00		89 424,6	660	675	Empty	true	F5GWY8,G3V342
Intestine	UGT1A	15957	Ingel15957_GuillemetteC_no1_MGFPeaklist (F052936)	Unconventional myosin-Ia OS=Homo sapiens GN=MYO1A PE=1 SV=1	Q9UBC5	CP13_3_HomoSapiens_9606_20130509.fasta	118 404,4	100,0 %	20	20	56	0,217%	23,0%	VTYNVTSFIDKNNDLLFR	K	D	99,7 %	11,9	0	0	2	0	2	2 159,1132	2 529,00		38 523,1	512	529	Empty	true	F5GWY8,G3V342
Intestine	UGT1A	15957	Ingel15957_GuillemetteC_no1_MGFPeaklist (F052936)	Unconventional myosin-Ia OS=Homo sapiens GN=MYO1A PE=1 SV=1	Q9UBC5	CP13_3_HomoSapiens_9606_20130509.fasta	118 404,4	100,0 %	20	20	56	0,217%	23,0%	VVTALNVMQAQYAR	K	D	99,7 %	4,46	0	2	0	0	2	1 563,8311	2 234,00		71 403,3	329	342	Empty	true	F5GWY8,G3V342
Intestine	UGT1A	15957	Ingel15957_GuillemetteC_no1_MGFPeaklist (F052936)	Unconventional myosin-Ia OS=Homo sapiens GN=MYO1A PE=1 SV=1	Q9UBC5	CP13_3_HomoSapiens_9606_20130509.fasta	118 404,4	100,0 %	20	20	56	0,217%	23,0%	YMDIEFDFK	K	G	99,7 %	1,48	0	4	0	0	2	1 207,5341	2 461,00		71 404,1	162	170	Empty	true
Intestine	UGT1A	15957	Ingel15957_GuillemetteC_no1_MGFPeaklist (F052936)	Histone H2A type 1 OS=Homo sapiens GN=HIST1H2AG PE=1 SV=2	P0C0S8,P20671,Q16777,Q6FI13,Q96KK5,Q99878,Q9BTM1	CP13_3_HomoSapiens_9606_20130509.fasta	14 020,0	100,0 %	8	9	45	0,175%	52,3%	AGLQFPVGR	R	V	99,7 %	0,745	0	16	0	0	2	944,5313	2 074,50		899497	22	30	Empty	true	P04908,Q93077,Q7L7L0,Q96QV6,P16104
Intestine	UGT1A	15957	Ingel15957_GuillemetteC_no1_MGFPeaklist (F052936)	Histone H2A type 1 OS=Homo sapiens GN=HIST1H2AG PE=1 SV=2	P0C0S8,P20671,Q16777,Q6FI13,Q96KK5,Q99878,Q9BTM1	CP13_3_HomoSapiens_9606_20130509.fasta	14 020,0	100,0 %	8	9	45	0,175%	52,3%	EYLTAEILELAGNAAR	L	D	99,7 %	2,39	0	0	1	0	1	1 733,9069	2 806,00		25 578,8	57	72	Empty	true	P04908,H0YFX9,Q93077,Q7L7L0,P16104
Intestine	UGT1A	15957	Ingel15957_GuillemetteC_no1_MGFPeaklist (F052936)	Histone H2A type 1 OS=Homo sapiens GN=HIST1H2AG PE=1 SV=2	P0C0S8,P20671,Q16777,Q6FI13,Q96KK5,Q99878,Q9BTM1	CP13_3_HomoSapiens_9606_20130509.fasta	14 020,0	100,0 %	8	9	45	0,175%	52,3%	GLQFPVGR	A	V	97,7 %	1,19	0	1	0	0	1	873,4942	2 024,00		36 299,7	23	30	Empty	true	P04908,Q93077,Q7L7L0,Q96QV6,P16104
Intestine	UGT1A	15957	Ingel15957_GuillemetteC_no1_MGFPeaklist (F052936)	Histone H2A type 1 OS=Homo sapiens GN=HIST1H2AG PE=1 SV=2	P0C0S8,P20671,Q16777,Q6FI13,Q96KK5,Q99878,Q9BTM1	CP13_3_HomoSapiens_9606_20130509.fasta	14 020,0	100,0 %	8	9	45	0,175%	52,3%	HLQLAIR	R	N	98,8 %	2,59	0	5	0	0	2	850,5258	1 882,00		320282	83	89	Empty	true	H0YFX9,P04908,Q93077,Q7L7L0,Q96QV6,P16104
Intestine	UGT1A	15957	Ingel15957_GuillemetteC_no1_MGFPeaklist (F052936)	Histone H2A type 1 OS=Homo sapiens GN=HIST1H2AG PE=1 SV=2	P0C0S8,P20671,Q16777,Q6FI13,Q96KK5,Q99878,Q9BTM1	CP13_3_HomoSapiens_9606_20130509.fasta	14 020,0	100,0 %	8	9	45	0,175%	52,3%	IIPRHLQL	R	A	96,7 %	3,37	0	1	0	0	1	989,6256	3 158,00		12 181,1	79	86	Empty	true	H0YFX9,P04908,Q93077,Q7L7L0,Q96QV6,P16104
Intestine	UGT1A	15957	Ingel15957_GuillemetteC_no1_MGFPeaklist (F052936)	Histone H2A type 1 OS=Homo sapiens GN=HIST1H2AG PE=1 SV=2	P0C0S8,P20671,Q16777,Q6FI13,Q96KK5,Q99878,Q9BTM1	CP13_3_HomoSapiens_9606_20130509.fasta	14 020,0	100,0 %	8	9	45	0,175%	52,3%	NDEELNKLLGK	R	V	99,7 %	0,796	0	0	5	0	2	1 272,6796	2 081,00		64 771,2	90	100	Empty	true	H0YFX9
Intestine	UGT1A	15957	Ingel15957_GuillemetteC_no1_MGFPeaklist (F052936)	Histone H2A type 1 OS=Homo sapiens GN=HIST1H2AG PE=1 SV=2	P0C0S8,P20671,Q16777,Q6FI13,Q96KK5,Q99878,Q9BTM1	CP13_3_HomoSapiens_9606_20130509.fasta	14 020,0	100,0 %	8	9	45	0,175%	52,3%	VLEYLTAEILELAGNAAR	A	D	99,0 %	1,92	0	0	1	0	1	1 946,0594	2 947,00		8 509,78	55	72	Empty	true	P04908,H0YFX9,Q93077,Q7L7L0,P16104
Intestine	UGT1A	15957	Ingel15957_GuillemetteC_no1_MGFPeaklist (F052936)	Histone H2A type 1 OS=Homo sapiens GN=HIST1H2AG PE=1 SV=2	P0C0S8,P20671,Q16777,Q6FI13,Q96KK5,Q99878,Q9BTM1	CP13_3_HomoSapiens_9606_20130509.fasta	14 020,0	100,0 %	8	9	45	0,175%	52,3%	VTIAQGGVLPNIQAVLLPK	K	K	99,7 %	3,47	0	1	14	0	2	1 931,1691	2 731,00		593251	101	119	Empty	true	H0YFX9,P04908,Q93077,Q7L7L0,Q96QV6,P16104
Intestine	UGT1A	15957	Ingel15957_GuillemetteC_no1_MGFPeaklist (F052936)	Histone H2A type 1 OS=Homo sapiens GN=HIST1H2AG PE=1 SV=2	P0C0S8,P20671,Q16777,Q6FI13,Q96KK5,Q99878,Q9BTM1	CP13_3_HomoSapiens_9606_20130509.fasta	14 020,0	100,0 %	8	9	45	0,175%	52,3%	AGLQFPVGR	R	V	99,7 %	0,745	0	16	0	0	2	944,5313	2 074,50		899497	22	30	Empty	true	P04908,Q93077,Q7L7L0,Q96QV6,P16104
Intestine	UGT1A	15957	Ingel15957_GuillemetteC_no1_MGFPeaklist (F052936)	Histone H2A type 1 OS=Homo sapiens GN=HIST1H2AG PE=1 SV=2	P0C0S8,P20671,Q16777,Q6FI13,Q96KK5,Q99878,Q9BTM1	CP13_3_HomoSapiens_9606_20130509.fasta	14 020,0	100,0 %	8	9	45	0,175%	52,3%	EYLTAEILELAGNAAR	L	D	99,7 %	2,39	0	0	1	0	1	1 733,9069	2 806,00		25 578,8	57	72	Empty	true	P04908,H0YFX9,Q93077,Q7L7L0,P16104
Intestine	UGT1A	15957	Ingel15957_GuillemetteC_no1_MGFPeaklist (F052936)	Histone H2A type 1 OS=Homo sapiens GN=HIST1H2AG PE=1 SV=2	P0C0S8,P20671,Q16777,Q6FI13,Q96KK5,Q99878,Q9BTM1	CP13_3_HomoSapiens_9606_20130509.fasta	14 020,0	100,0 %	8	9	45	0,175%	52,3%	GLQFPVGR	A	V	97,7 %	1,19	0	1	0	0	1	873,4942	2 024,00		36 299,7	23	30	Empty	true	P04908,Q93077,Q7L7L0,Q96QV6,P16104
Intestine	UGT1A	15957	Ingel15957_GuillemetteC_no1_MGFPeaklist (F052936)	Histone H2A type 1 OS=Homo sapiens GN=HIST1H2AG PE=1 SV=2	P0C0S8,P20671,Q16777,Q6FI13,Q96KK5,Q99878,Q9BTM1	CP13_3_HomoSapiens_9606_20130509.fasta	14 020,0	100,0 %	8	9	45	0,175%	52,3%	HLQLAIR	R	N	98,8 %	2,59	0	5	0	0	2	850,5258	1 882,00		320282	83	89	Empty	true	H0YFX9,P04908,Q93077,Q7L7L0,Q96QV6,P16104
Intestine	UGT1A	15957	Ingel15957_GuillemetteC_no1_MGFPeaklist (F052936)	Histone H2A type 1 OS=Homo sapiens GN=HIST1H2AG PE=1 SV=2	P0C0S8,P20671,Q16777,Q6FI13,Q96KK5,Q99878,Q9BTM1	CP13_3_HomoSapiens_9606_20130509.fasta	14 020,0	100,0 %	8	9	45	0,175%	52,3%	IIPRHLQL	R	A	96,7 %	3,37	0	1	0	0	1	989,6256	3 158,00		12 181,1	79	86	Empty	true	H0YFX9,P04908,Q93077,Q7L7L0,Q96QV6,P16104
Intestine	UGT1A	15957	Ingel15957_GuillemetteC_no1_MGFPeaklist (F052936)	Histone H2A type 1 OS=Homo sapiens GN=HIST1H2AG PE=1 SV=2	P0C0S8,P20671,Q16777,Q6FI13,Q96KK5,Q99878,Q9BTM1	CP13_3_HomoSapiens_9606_20130509.fasta	14 020,0	100,0 %	8	9	45	0,175%	52,3%	NDEELNKLLGK	R	V	99,7 %	0,796	0	0	5	0	2	1 272,6796	2 081,00		64 771,2	90	100	Empty	true	H0YFX9
Intestine	UGT1A	15957	Ingel15957_GuillemetteC_no1_MGFPeaklist (F052936)	Histone H2A type 1 OS=Homo sapiens GN=HIST1H2AG PE=1 SV=2	P0C0S8,P20671,Q16777,Q6FI13,Q96KK5,Q99878,Q9BTM1	CP13_3_HomoSapiens_9606_20130509.fasta	14 020,0	100,0 %	8	9	45	0,175%	52,3%	VLEYLTAEILELAGNAAR	A	D	99,0 %	1,92	0	0	1	0	1	1 946,0594	2 947,00		8 509,78	55	72	Empty	true	P04908,H0YFX9,Q93077,Q7L7L0,P16104
Intestine	UGT1A	15957	Ingel15957_GuillemetteC_no1_MGFPeaklist (F052936)	Histone H2A type 1 OS=Homo sapiens GN=HIST1H2AG PE=1 SV=2	P0C0S8,P20671,Q16777,Q6FI13,Q96KK5,Q99878,Q9BTM1	CP13_3_HomoSapiens_9606_20130509.fasta	14 020,0	100,0 %	8	9	45	0,175%	52,3%	VTIAQGGVLPNIQAVLLPK	K	K	99,7 %	3,47	0	1	14	0	2	1 931,1691	2 731,00		593251	101	119	Empty	true	H0YFX9,P04908,Q93077,Q7L7L0,Q96QV6,P16104
Intestine	UGT1A	15957	Ingel15957_GuillemetteC_no1_MGFPeaklist (F052936)	Histone H2A type 1 OS=Homo sapiens GN=HIST1H2AG PE=1 SV=2	P0C0S8,P20671,Q16777,Q6FI13,Q96KK5,Q99878,Q9BTM1	CP13_3_HomoSapiens_9606_20130509.fasta	14 020,0	100,0 %	8	9	45	0,175%	52,3%	AGLQFPVGR	R	V	99,7 %	0,745	0	16	0	0	2	944,5313	2 074,50		899497	22	30	Empty	true	P04908,Q93077,Q7L7L0,Q96QV6,P16104
Intestine	UGT1A	15957	Ingel15957_GuillemetteC_no1_MGFPeaklist (F052936)	Histone H2A type 1 OS=Homo sapiens GN=HIST1H2AG PE=1 SV=2	P0C0S8,P20671,Q16777,Q6FI13,Q96KK5,Q99878,Q9BTM1	CP13_3_HomoSapiens_9606_20130509.fasta	14 020,0	100,0 %	8	9	45	0,175%	52,3%	EYLTAEILELAGNAAR	L	D	99,7 %	2,39	0	0	1	0	1	1 733,9069	2 806,00		25 578,8	57	72	Empty	true	P04908,H0YFX9,Q93077,Q7L7L0,P16104
Intestine	UGT1A	15957	Ingel15957_GuillemetteC_no1_MGFPeaklist (F052936)	Histone H2A type 1 OS=Homo sapiens GN=HIST1H2AG PE=1 SV=2	P0C0S8,P20671,Q16777,Q6FI13,Q96KK5,Q99878,Q9BTM1	CP13_3_HomoSapiens_9606_20130509.fasta	14 020,0	100,0 %	8	9	45	0,175%	52,3%	GLQFPVGR	A	V	97,7 %	1,19	0	1	0	0	1	873,4942	2 024,00		36 299,7	23	30	Empty	true	P04908,Q93077,Q7L7L0,Q96QV6,P16104
Intestine	UGT1A	15957	Ingel15957_GuillemetteC_no1_MGFPeaklist (F052936)	Histone H2A type 1 OS=Homo sapiens GN=HIST1H2AG PE=1 SV=2	P0C0S8,P20671,Q16777,Q6FI13,Q96KK5,Q99878,Q9BTM1	CP13_3_HomoSapiens_9606_20130509.fasta	14 020,0	100,0 %	8	9	45	0,175%	52,3%	HLQLAIR	R	N	98,8 %	2,59	0	5	0	0	2	850,5258	1 882,00		320282	83	89	Empty	true	H0YFX9,P04908,Q93077,Q7L7L0,Q96QV6,P16104
Intestine	UGT1A	15957	Ingel15957_GuillemetteC_no1_MGFPeaklist (F052936)	Histone H2A type 1 OS=Homo sapiens GN=HIST1H2AG PE=1 SV=2	P0C0S8,P20671,Q16777,Q6FI13,Q96KK5,Q99878,Q9BTM1	CP13_3_HomoSapiens_9606_20130509.fasta	14 020,0	100,0 %	8	9	45	0,175%	52,3%	IIPRHLQL	R	A	96,7 %	3,37	0	1	0	0	1	989,6256	3 158,00		12 181,1	79	86	Empty	true	H0YFX9,P04908,Q93077,Q7L7L0,Q96QV6,P16104
Intestine	UGT1A	15957	Ingel15957_GuillemetteC_no1_MGFPeaklist (F052936)	Histone H2A type 1 OS=Homo sapiens GN=HIST1H2AG PE=1 SV=2	P0C0S8,P20671,Q16777,Q6FI13,Q96KK5,Q99878,Q9BTM1	CP13_3_HomoSapiens_9606_20130509.fasta	14 020,0	100,0 %	8	9	45	0,175%	52,3%	NDEELNKLLGK	R	V	99,7 %	0,796	0	0	5	0	2	1 272,6796	2 081,00		64 771,2	90	100	Empty	true	H0YFX9
Intestine	UGT1A	15957	Ingel15957_GuillemetteC_no1_MGFPeaklist (F052936)	Histone H2A type 1 OS=Homo sapiens GN=HIST1H2AG PE=1 SV=2	P0C0S8,P20671,Q16777,Q6FI13,Q96KK5,Q99878,Q9BTM1	CP13_3_HomoSapiens_9606_20130509.fasta	14 020,0	100,0 %	8	9	45	0,175%	52,3%	VLEYLTAEILELAGNAAR	A	D	99,0 %	1,92	0	0	1	0	1	1 946,0594	2 947,00		8 509,78	55	72	Empty	true	P04908,H0YFX9,Q93077,Q7L7L0,P16104
Intestine	UGT1A	15957	Ingel15957_GuillemetteC_no1_MGFPeaklist (F052936)	Histone H2A type 1 OS=Homo sapiens GN=HIST1H2AG PE=1 SV=2	P0C0S8,P20671,Q16777,Q6FI13,Q96KK5,Q99878,Q9BTM1	CP13_3_HomoSapiens_9606_20130509.fasta	14 020,0	100,0 %	8	9	45	0,175%	52,3%	VTIAQGGVLPNIQAVLLPK	K	K	99,7 %	3,47	0	1	14	0	2	1 931,1691	2 731,00		593251	101	119	Empty	true	H0YFX9,P04908,Q93077,Q7L7L0,Q96QV6,P16104
Intestine	UGT1A	15957	Ingel15957_GuillemetteC_no1_MGFPeaklist (F052936)	Histone H2A type 1 OS=Homo sapiens GN=HIST1H2AG PE=1 SV=2	P0C0S8,P20671,Q16777,Q6FI13,Q96KK5,Q99878,Q9BTM1	CP13_3_HomoSapiens_9606_20130509.fasta	14 020,0	100,0 %	8	9	45	0,175%	52,3%	AGLQFPVGR	R	V	99,7 %	0,745	0	16	0	0	2	944,5313	2 074,50		899497	22	30	Empty	true	P04908,Q93077,Q7L7L0,Q96QV6,P16104
Intestine	UGT1A	15957	Ingel15957_GuillemetteC_no1_MGFPeaklist (F052936)	Histone H2A type 1 OS=Homo sapiens GN=HIST1H2AG PE=1 SV=2	P0C0S8,P20671,Q16777,Q6FI13,Q96KK5,Q99878,Q9BTM1	CP13_3_HomoSapiens_9606_20130509.fasta	14 020,0	100,0 %	8	9	45	0,175%	52,3%	EYLTAEILELAGNAAR	L	D	99,7 %	2,39	0	0	1	0	1	1 733,9069	2 806,00		25 578,8	57	72	Empty	true	P04908,H0YFX9,Q93077,Q7L7L0,P16104
Intestine	UGT1A	15957	Ingel15957_GuillemetteC_no1_MGFPeaklist (F052936)	Histone H2A type 1 OS=Homo sapiens GN=HIST1H2AG PE=1 SV=2	P0C0S8,P20671,Q16777,Q6FI13,Q96KK5,Q99878,Q9BTM1	CP13_3_HomoSapiens_9606_20130509.fasta	14 020,0	100,0 %	8	9	45	0,175%	52,3%	GLQFPVGR	A	V	97,7 %	1,19	0	1	0	0	1	873,4942	2 024,00		36 299,7	23	30	Empty	true	P04908,Q93077,Q7L7L0,Q96QV6,P16104
Intestine	UGT1A	15957	Ingel15957_GuillemetteC_no1_MGFPeaklist (F052936)	Histone H2A type 1 OS=Homo sapiens GN=HIST1H2AG PE=1 SV=2	P0C0S8,P20671,Q16777,Q6FI13,Q96KK5,Q99878,Q9BTM1	CP13_3_HomoSapiens_9606_20130509.fasta	14 020,0	100,0 %	8	9	45	0,175%	52,3%	HLQLAIR	R	N	98,8 %	2,59	0	5	0	0	2	850,5258	1 882,00		320282	83	89	Empty	true	H0YFX9,P04908,Q93077,Q7L7L0,Q96QV6,P16104
Intestine	UGT1A	15957	Ingel15957_GuillemetteC_no1_MGFPeaklist (F052936)	Histone H2A type 1 OS=Homo sapiens GN=HIST1H2AG PE=1 SV=2	P0C0S8,P20671,Q16777,Q6FI13,Q96KK5,Q99878,Q9BTM1	CP13_3_HomoSapiens_9606_20130509.fasta	14 020,0	100,0 %	8	9	45	0,175%	52,3%	IIPRHLQL	R	A	96,7 %	3,37	0	1	0	0	1	989,6256	3 158,00		12 181,1	79	86	Empty	true	H0YFX9,P04908,Q93077,Q7L7L0,Q96QV6,P16104
Intestine	UGT1A	15957	Ingel15957_GuillemetteC_no1_MGFPeaklist (F052936)	Histone H2A type 1 OS=Homo sapiens GN=HIST1H2AG PE=1 SV=2	P0C0S8,P20671,Q16777,Q6FI13,Q96KK5,Q99878,Q9BTM1	CP13_3_HomoSapiens_9606_20130509.fasta	14 020,0	100,0 %	8	9	45	0,175%	52,3%	NDEELNKLLGK	R	V	99,7 %	0,796	0	0	5	0	2	1 272,6796	2 081,00		64 771,2	90	100	Empty	true	H0YFX9
Intestine	UGT1A	15957	Ingel15957_GuillemetteC_no1_MGFPeaklist (F052936)	Histone H2A type 1 OS=Homo sapiens GN=HIST1H2AG PE=1 SV=2	P0C0S8,P20671,Q16777,Q6FI13,Q96KK5,Q99878,Q9BTM1	CP13_3_HomoSapiens_9606_20130509.fasta	14 020,0	100,0 %	8	9	45	0,175%	52,3%	VLEYLTAEILELAGNAAR	A	D	99,0 %	1,92	0	0	1	0	1	1 946,0594	2 947,00		8 509,78	55	72	Empty	true	P04908,H0YFX9,Q93077,Q7L7L0,P16104
Intestine	UGT1A	15957	Ingel15957_GuillemetteC_no1_MGFPeaklist (F052936)	Histone H2A type 1 OS=Homo sapiens GN=HIST1H2AG PE=1 SV=2	P0C0S8,P20671,Q16777,Q6FI13,Q96KK5,Q99878,Q9BTM1	CP13_3_HomoSapiens_9606_20130509.fasta	14 020,0	100,0 %	8	9	45	0,175%	52,3%	VTIAQGGVLPNIQAVLLPK	K	K	99,7 %	3,47	0	1	14	0	2	1 931,1691	2 731,00		593251	101	119	Empty	true	H0YFX9,P04908,Q93077,Q7L7L0,Q96QV6,P16104
Intestine	UGT1A	15957	Ingel15957_GuillemetteC_no1_MGFPeaklist (F052936)	Histone H2A type 1 OS=Homo sapiens GN=HIST1H2AG PE=1 SV=2	P0C0S8,P20671,Q16777,Q6FI13,Q96KK5,Q99878,Q9BTM1	CP13_3_HomoSapiens_9606_20130509.fasta	14 020,0	100,0 %	8	9	45	0,175%	52,3%	AGLQFPVGR	R	V	99,7 %	0,745	0	16	0	0	2	944,5313	2 074,50		899497	22	30	Empty	true	P04908,Q93077,Q7L7L0,Q96QV6,P16104
Intestine	UGT1A	15957	Ingel15957_GuillemetteC_no1_MGFPeaklist (F052936)	Histone H2A type 1 OS=Homo sapiens GN=HIST1H2AG PE=1 SV=2	P0C0S8,P20671,Q16777,Q6FI13,Q96KK5,Q99878,Q9BTM1	CP13_3_HomoSapiens_9606_20130509.fasta	14 020,0	100,0 %	8	9	45	0,175%	52,3%	EYLTAEILELAGNAAR	L	D	99,7 %	2,39	0	0	1	0	1	1 733,9069	2 806,00		25 578,8	57	72	Empty	true	P04908,H0YFX9,Q93077,Q7L7L0,P16104
Intestine	UGT1A	15957	Ingel15957_GuillemetteC_no1_MGFPeaklist (F052936)	Histone H2A type 1 OS=Homo sapiens GN=HIST1H2AG PE=1 SV=2	P0C0S8,P20671,Q16777,Q6FI13,Q96KK5,Q99878,Q9BTM1	CP13_3_HomoSapiens_9606_20130509.fasta	14 020,0	100,0 %	8	9	45	0,175%	52,3%	GLQFPVGR	A	V	97,7 %	1,19	0	1	0	0	1	873,4942	2 024,00		36 299,7	23	30	Empty	true	P04908,Q93077,Q7L7L0,Q96QV6,P16104
Intestine	UGT1A	15957	Ingel15957_GuillemetteC_no1_MGFPeaklist (F052936)	Histone H2A type 1 OS=Homo sapiens GN=HIST1H2AG PE=1 SV=2	P0C0S8,P20671,Q16777,Q6FI13,Q96KK5,Q99878,Q9BTM1	CP13_3_HomoSapiens_9606_20130509.fasta	14 020,0	100,0 %	8	9	45	0,175%	52,3%	HLQLAIR	R	N	98,8 %	2,59	0	5	0	0	2	850,5258	1 882,00		320282	83	89	Empty	true	H0YFX9,P04908,Q93077,Q7L7L0,Q96QV6,P16104
Intestine	UGT1A	15957	Ingel15957_GuillemetteC_no1_MGFPeaklist (F052936)	Histone H2A type 1 OS=Homo sapiens GN=HIST1H2AG PE=1 SV=2	P0C0S8,P20671,Q16777,Q6FI13,Q96KK5,Q99878,Q9BTM1	CP13_3_HomoSapiens_9606_20130509.fasta	14 020,0	100,0 %	8	9	45	0,175%	52,3%	IIPRHLQL	R	A	96,7 %	3,37	0	1	0	0	1	989,6256	3 158,00		12 181,1	79	86	Empty	true	H0YFX9,P04908,Q93077,Q7L7L0,Q96QV6,P16104
Intestine	UGT1A	15957	Ingel15957_GuillemetteC_no1_MGFPeaklist (F052936)	Histone H2A type 1 OS=Homo sapiens GN=HIST1H2AG PE=1 SV=2	P0C0S8,P20671,Q16777,Q6FI13,Q96KK5,Q99878,Q9BTM1	CP13_3_HomoSapiens_9606_20130509.fasta	14 020,0	100,0 %	8	9	45	0,175%	52,3%	NDEELNKLLGK	R	V	99,7 %	0,796	0	0	5	0	2	1 272,6796	2 081,00		64 771,2	90	100	Empty	true	H0YFX9
Intestine	UGT1A	15957	Ingel15957_GuillemetteC_no1_MGFPeaklist (F052936)	Histone H2A type 1 OS=Homo sapiens GN=HIST1H2AG PE=1 SV=2	P0C0S8,P20671,Q16777,Q6FI13,Q96KK5,Q99878,Q9BTM1	CP13_3_HomoSapiens_9606_20130509.fasta	14 020,0	100,0 %	8	9	45	0,175%	52,3%	VLEYLTAEILELAGNAAR	A	D	99,0 %	1,92	0	0	1	0	1	1 946,0594	2 947,00		8 509,78	55	72	Empty	true	P04908,H0YFX9,Q93077,Q7L7L0,P16104
Intestine	UGT1A	15957	Ingel15957_GuillemetteC_no1_MGFPeaklist (F052936)	Histone H2A type 1 OS=Homo sapiens GN=HIST1H2AG PE=1 SV=2	P0C0S8,P20671,Q16777,Q6FI13,Q96KK5,Q99878,Q9BTM1	CP13_3_HomoSapiens_9606_20130509.fasta	14 020,0	100,0 %	8	9	45	0,175%	52,3%	VTIAQGGVLPNIQAVLLPK	K	K	99,7 %	3,47	0	1	14	0	2	1 931,1691	2 731,00		593251	101	119	Empty	true	H0YFX9,P04908,Q93077,Q7L7L0,Q96QV6,P16104
Intestine	UGT1A	15957	Ingel15957_GuillemetteC_no1_MGFPeaklist (F052936)	Histone H2A type 1 OS=Homo sapiens GN=HIST1H2AG PE=1 SV=2	P0C0S8,P20671,Q16777,Q6FI13,Q96KK5,Q99878,Q9BTM1	CP13_3_HomoSapiens_9606_20130509.fasta	14 020,0	100,0 %	8	9	45	0,175%	52,3%	AGLQFPVGR	R	V	99,7 %	0,745	0	16	0	0	2	944,5313	2 074,50		899497	22	30	Empty	true	P04908,Q93077,Q7L7L0,Q96QV6,P16104
Intestine	UGT1A	15957	Ingel15957_GuillemetteC_no1_MGFPeaklist (F052936)	Histone H2A type 1 OS=Homo sapiens GN=HIST1H2AG PE=1 SV=2	P0C0S8,P20671,Q16777,Q6FI13,Q96KK5,Q99878,Q9BTM1	CP13_3_HomoSapiens_9606_20130509.fasta	14 020,0	100,0 %	8	9	45	0,175%	52,3%	EYLTAEILELAGNAAR	L	D	99,7 %	2,39	0	0	1	0	1	1 733,9069	2 806,00		25 578,8	57	72	Empty	true	P04908,H0YFX9,Q93077,Q7L7L0,P16104
Intestine	UGT1A	15957	Ingel15957_GuillemetteC_no1_MGFPeaklist (F052936)	Histone H2A type 1 OS=Homo sapiens GN=HIST1H2AG PE=1 SV=2	P0C0S8,P20671,Q16777,Q6FI13,Q96KK5,Q99878,Q9BTM1	CP13_3_HomoSapiens_9606_20130509.fasta	14 020,0	100,0 %	8	9	45	0,175%	52,3%	GLQFPVGR	A	V	97,7 %	1,19	0	1	0	0	1	873,4942	2 024,00		36 299,7	23	30	Empty	true	P04908,Q93077,Q7L7L0,Q96QV6,P16104
Intestine	UGT1A	15957	Ingel15957_GuillemetteC_no1_MGFPeaklist (F052936)	Histone H2A type 1 OS=Homo sapiens GN=HIST1H2AG PE=1 SV=2	P0C0S8,P20671,Q16777,Q6FI13,Q96KK5,Q99878,Q9BTM1	CP13_3_HomoSapiens_9606_20130509.fasta	14 020,0	100,0 %	8	9	45	0,175%	52,3%	HLQLAIR	R	N	98,8 %	2,59	0	5	0	0	2	850,5258	1 882,00		320282	83	89	Empty	true	H0YFX9,P04908,Q93077,Q7L7L0,Q96QV6,P16104
Intestine	UGT1A	15957	Ingel15957_GuillemetteC_no1_MGFPeaklist (F052936)	Histone H2A type 1 OS=Homo sapiens GN=HIST1H2AG PE=1 SV=2	P0C0S8,P20671,Q16777,Q6FI13,Q96KK5,Q99878,Q9BTM1	CP13_3_HomoSapiens_9606_20130509.fasta	14 020,0	100,0 %	8	9	45	0,175%	52,3%	IIPRHLQL	R	A	96,7 %	3,37	0	1	0	0	1	989,6256	3 158,00		12 181,1	79	86	Empty	true	H0YFX9,P04908,Q93077,Q7L7L0,Q96QV6,P16104
Intestine	UGT1A	15957	Ingel15957_GuillemetteC_no1_MGFPeaklist (F052936)	Histone H2A type 1 OS=Homo sapiens GN=HIST1H2AG PE=1 SV=2	P0C0S8,P20671,Q16777,Q6FI13,Q96KK5,Q99878,Q9BTM1	CP13_3_HomoSapiens_9606_20130509.fasta	14 020,0	100,0 %	8	9	45	0,175%	52,3%	NDEELNKLLGK	R	V	99,7 %	0,796	0	0	5	0	2	1 272,6796	2 081,00		64 771,2	90	100	Empty	true	H0YFX9
Intestine	UGT1A	15957	Ingel15957_GuillemetteC_no1_MGFPeaklist (F052936)	Histone H2A type 1 OS=Homo sapiens GN=HIST1H2AG PE=1 SV=2	P0C0S8,P20671,Q16777,Q6FI13,Q96KK5,Q99878,Q9BTM1	CP13_3_HomoSapiens_9606_20130509.fasta	14 020,0	100,0 %	8	9	45	0,175%	52,3%	VLEYLTAEILELAGNAAR	A	D	99,0 %	1,92	0	0	1	0	1	1 946,0594	2 947,00		8 509,78	55	72	Empty	true	P04908,H0YFX9,Q93077,Q7L7L0,P16104
Intestine	UGT1A	15957	Ingel15957_GuillemetteC_no1_MGFPeaklist (F052936)	Histone H2A type 1 OS=Homo sapiens GN=HIST1H2AG PE=1 SV=2	P0C0S8,P20671,Q16777,Q6FI13,Q96KK5,Q99878,Q9BTM1	CP13_3_HomoSapiens_9606_20130509.fasta	14 020,0	100,0 %	8	9	45	0,175%	52,3%	VTIAQGGVLPNIQAVLLPK	K	K	99,7 %	3,47	0	1	14	0	2	1 931,1691	2 731,00		593251	101	119	Empty	true	H0YFX9,P04908,Q93077,Q7L7L0,Q96QV6,P16104
Intestine	UGT1A	15957	Ingel15957_GuillemetteC_no1_MGFPeaklist (F052936)	Histone H2A type 1 OS=Homo sapiens GN=HIST1H2AG PE=1 SV=2	P0C0S8,P20671,Q16777,Q6FI13,Q96KK5,Q99878,Q9BTM1	CP13_3_HomoSapiens_9606_20130509.fasta	14 020,0	100,0 %	8	9	45	0,175%	52,3%	AGLQFPVGR	R	V	99,7 %	0,745	0	16	0	0	2	944,5313	2 074,50		899497	22	30	Empty	true	P04908,Q93077,Q7L7L0,Q96QV6,P16104
Intestine	UGT1A	15957	Ingel15957_GuillemetteC_no1_MGFPeaklist (F052936)	Histone H2A type 1 OS=Homo sapiens GN=HIST1H2AG PE=1 SV=2	P0C0S8,P20671,Q16777,Q6FI13,Q96KK5,Q99878,Q9BTM1	CP13_3_HomoSapiens_9606_20130509.fasta	14 020,0	100,0 %	8	9	45	0,175%	52,3%	EYLTAEILELAGNAAR	L	D	99,7 %	2,39	0	0	1	0	1	1 733,9069	2 806,00		25 578,8	57	72	Empty	true	P04908,H0YFX9,Q93077,Q7L7L0,P16104
Intestine	UGT1A	15957	Ingel15957_GuillemetteC_no1_MGFPeaklist (F052936)	Histone H2A type 1 OS=Homo sapiens GN=HIST1H2AG PE=1 SV=2	P0C0S8,P20671,Q16777,Q6FI13,Q96KK5,Q99878,Q9BTM1	CP13_3_HomoSapiens_9606_20130509.fasta	14 020,0	100,0 %	8	9	45	0,175%	52,3%	GLQFPVGR	A	V	97,7 %	1,19	0	1	0	0	1	873,4942	2 024,00		36 299,7	23	30	Empty	true	P04908,Q93077,Q7L7L0,Q96QV6,P16104
Intestine	UGT1A	15957	Ingel15957_GuillemetteC_no1_MGFPeaklist (F052936)	Histone H2A type 1 OS=Homo sapiens GN=HIST1H2AG PE=1 SV=2	P0C0S8,P20671,Q16777,Q6FI13,Q96KK5,Q99878,Q9BTM1	CP13_3_HomoSapiens_9606_20130509.fasta	14 020,0	100,0 %	8	9	45	0,175%	52,3%	HLQLAIR	R	N	98,8 %	2,59	0	5	0	0	2	850,5258	1 882,00		320282	83	89	Empty	true	H0YFX9,P04908,Q93077,Q7L7L0,Q96QV6,P16104
Intestine	UGT1A	15957	Ingel15957_GuillemetteC_no1_MGFPeaklist (F052936)	Histone H2A type 1 OS=Homo sapiens GN=HIST1H2AG PE=1 SV=2	P0C0S8,P20671,Q16777,Q6FI13,Q96KK5,Q99878,Q9BTM1	CP13_3_HomoSapiens_9606_20130509.fasta	14 020,0	100,0 %	8	9	45	0,175%	52,3%	IIPRHLQL	R	A	96,7 %	3,37	0	1	0	0	1	989,6256	3 158,00		12 181,1	79	86	Empty	true	H0YFX9,P04908,Q93077,Q7L7L0,Q96QV6,P16104
Intestine	UGT1A	15957	Ingel15957_GuillemetteC_no1_MGFPeaklist (F052936)	Histone H2A type 1 OS=Homo sapiens GN=HIST1H2AG PE=1 SV=2	P0C0S8,P20671,Q16777,Q6FI13,Q96KK5,Q99878,Q9BTM1	CP13_3_HomoSapiens_9606_20130509.fasta	14 020,0	100,0 %	8	9	45	0,175%	52,3%	NDEELNKLLGK	R	V	99,7 %	0,796	0	0	5	0	2	1 272,6796	2 081,00		64 771,2	90	100	Empty	true	H0YFX9
Intestine	UGT1A	15957	Ingel15957_GuillemetteC_no1_MGFPeaklist (F052936)	Histone H2A type 1 OS=Homo sapiens GN=HIST1H2AG PE=1 SV=2	P0C0S8,P20671,Q16777,Q6FI13,Q96KK5,Q99878,Q9BTM1	CP13_3_HomoSapiens_9606_20130509.fasta	14 020,0	100,0 %	8	9	45	0,175%	52,3%	VLEYLTAEILELAGNAAR	A	D	99,0 %	1,92	0	0	1	0	1	1 946,0594	2 947,00		8 509,78	55	72	Empty	true	P04908,H0YFX9,Q93077,Q7L7L0,P16104
Intestine	UGT1A	15957	Ingel15957_GuillemetteC_no1_MGFPeaklist (F052936)	Histone H2A type 1 OS=Homo sapiens GN=HIST1H2AG PE=1 SV=2	P0C0S8,P20671,Q16777,Q6FI13,Q96KK5,Q99878,Q9BTM1	CP13_3_HomoSapiens_9606_20130509.fasta	14 020,0	100,0 %	8	9	45	0,175%	52,3%	VTIAQGGVLPNIQAVLLPK	K	K	99,7 %	3,47	0	1	14	0	2	1 931,1691	2 731,00		593251	101	119	Empty	true	H0YFX9,P04908,Q93077,Q7L7L0,Q96QV6,P16104
Intestine	UGT1A	15957	Ingel15957_GuillemetteC_no1_MGFPeaklist (F052936)	ADP/ATP translocase 2 OS=Homo sapiens GN=SLC25A5 PE=1 SV=7	P05141	CP13_3_HomoSapiens_9606_20130509.fasta	32 853,5	100,0 %	10	10	54	0,210%	34,9%	AAYFGIYDTAK	R	G	99,7 %	3,08	0	6	0	0	2	1 219,5994	2 131,00		194778	189	199	Empty	true
Intestine	UGT1A	15957	Ingel15957_GuillemetteC_no1_MGFPeaklist (F052936)	ADP/ATP translocase 2 OS=Homo sapiens GN=SLC25A5 PE=1 SV=7	P05141	CP13_3_HomoSapiens_9606_20130509.fasta	32 853,5	100,0 %	10	10	54	0,210%	34,9%	DFLAGGVAAAISK	K	T	99,7 %	3,70	0	15	0	0	2	1 219,6682	2 311,00		773040	11	23	Empty	true
Intestine	UGT1A	15957	Ingel15957_GuillemetteC_no1_MGFPeaklist (F052936)	ADP/ATP translocase 2 OS=Homo sapiens GN=SLC25A5 PE=1 SV=7	P05141	CP13_3_HomoSapiens_9606_20130509.fasta	32 853,5	100,0 %	10	10	54	0,210%	34,9%	FPTQALNFAFK	Y	D	99,7 %	3,31	0	3	0	0	1	1 283,6783	2 479,00		98 153,6	82	92	Empty	true
Intestine	UGT1A	15957	Ingel15957_GuillemetteC_no1_MGFPeaklist (F052936)	ADP/ATP translocase 2 OS=Homo sapiens GN=SLC25A5 PE=1 SV=7	P05141	CP13_3_HomoSapiens_9606_20130509.fasta	32 853,5	100,0 %	10	10	54	0,210%	34,9%	GAWSNVLR	K	G	98,2 %	0,000	0	4	0	0	2	902,4842	2 033,50		105236	273	280	Empty	true
Intestine	UGT1A	15957	Ingel15957_GuillemetteC_no1_MGFPeaklist (F052936)	ADP/ATP translocase 2 OS=Homo sapiens GN=SLC25A5 PE=1 SV=7	P05141	CP13_3_HomoSapiens_9606_20130509.fasta	32 853,5	100,0 %	10	10	54	0,210%	34,9%	GMGGAFVLVLYDEIKK	R	Y	99,7 %	3,96	0	0	9	0	2	1 739,9403	2 859,00		137652	281	296	Empty	true
Intestine	UGT1A	15957	Ingel15957_GuillemetteC_no1_MGFPeaklist (F052936)	ADP/ATP translocase 2 OS=Homo sapiens GN=SLC25A5 PE=1 SV=7	P05141	CP13_3_HomoSapiens_9606_20130509.fasta	32 853,5	100,0 %	10	10	54	0,210%	34,9%	GNLANVIR	R	Y	98,2 %	0,000	0	1	0	0	2	856,4999	1 873,00		73 351,5	73	80	Empty	true
Intestine	UGT1A	15957	Ingel15957_GuillemetteC_no1_MGFPeaklist (F052936)	ADP/ATP translocase 2 OS=Homo sapiens GN=SLC25A5 PE=1 SV=7	P05141	CP13_3_HomoSapiens_9606_20130509.fasta	32 853,5	100,0 %	10	10	54	0,210%	34,9%	LLLQVQHASK	K	Q	99,7 %	0,959	0	2	0	0	2	1 136,6787	1 828,50		44 947,4	34	43	Empty	true
Intestine	UGT1A	15957	Ingel15957_GuillemetteC_no1_MGFPeaklist (F052936)	ADP/ATP translocase 2 OS=Homo sapiens GN=SLC25A5 PE=1 SV=7	P05141	CP13_3_HomoSapiens_9606_20130509.fasta	32 853,5	100,0 %	10	10	54	0,210%	34,9%	TDAAVSFAK	M	D	99,7 %	3,15	0	8	0	0	1	951,4782	1 890,00		401186	2	10	Empty	true
Intestine	UGT1A	15957	Ingel15957_GuillemetteC_no1_MGFPeaklist (F052936)	ADP/ATP translocase 2 OS=Homo sapiens GN=SLC25A5 PE=1 SV=7	P05141	CP13_3_HomoSapiens_9606_20130509.fasta	32 853,5	100,0 %	10	10	54	0,210%	34,9%	TVTAVAGLTSYPFDTVR	Q	R	99,7 %	6,54	0	1	0	0	1	1 797,9382	2 438,00		17 951,6	219	235	Empty	true
Intestine	UGT1A	15957	Ingel15957_GuillemetteC_no1_MGFPeaklist (F052936)	ADP/ATP translocase 2 OS=Homo sapiens GN=SLC25A5 PE=1 SV=7	P05141	CP13_3_HomoSapiens_9606_20130509.fasta	32 853,5	100,0 %	10	10	54	0,210%	34,9%	YFPTQALNFAFK	R	D	99,7 %	3,62	0	5	0	0	2	1 446,7416	2 541,00		180936	81	92	Empty	true
Intestine	UGT1A	15957	Ingel15957_GuillemetteC_no1_MGFPeaklist (F052936)	Isoform 6 of Myosin-14 OS=Homo sapiens GN=MYH14	Q7Z406,Q7Z406-6	CP13_3_HomoSapiens_9606_20130509.fasta	228 667,3	100,0 %	42	42	132	0,512%	24,5%	AELEALLSSK	R	D	99,7 %	1,89	0	2	0	0	2	1 060,5885	2 209,50		53 632,8	1536	1545	Empty	true	Q7Z406-2,G8JLL9,F2Z2U8
Intestine	UGT1A	15957	Ingel15957_GuillemetteC_no1_MGFPeaklist (F052936)	Isoform 6 of Myosin-14 OS=Homo sapiens GN=MYH14	Q7Z406,Q7Z406-6	CP13_3_HomoSapiens_9606_20130509.fasta	228 667,3	100,0 %	42	42	132	0,512%	24,5%	AELEALLSSKDDVGK	R	S	99,7 %	4,48	0	0	1	0	2	1 574,8274	2 163,00		29 424,9	1536	1550	Empty	true	Q7Z406-2,G8JLL9,F2Z2U8
Intestine	UGT1A	15957	Ingel15957_GuillemetteC_no1_MGFPeaklist (F052936)	Isoform 6 of Myosin-14 OS=Homo sapiens GN=MYH14	Q7Z406,Q7Z406-6	CP13_3_HomoSapiens_9606_20130509.fasta	228 667,3	100,0 %	42	42	132	0,512%	24,5%	AELSSLQTAR	R	Q	99,7 %	1,72	0	3	0	0	2	1 075,5742	1 712,00		109646	1263	1272	Empty	true	Q7Z406-2,G8JLL9,F2Z2U8
Intestine	UGT1A	15957	Ingel15957_GuillemetteC_no1_MGFPeaklist (F052936)	Isoform 6 of Myosin-14 OS=Homo sapiens GN=MYH14	Q7Z406,Q7Z406-6	CP13_3_HomoSapiens_9606_20130509.fasta	228 667,3	100,0 %	42	42	132	0,512%	24,5%	AMEAEAAGLR	R	E	99,7 %	2,04	0	4	0	0	2	1 018,4986	1 672,50		39 963,6	1365	1374	Empty	true	Q7Z406-2,G8JLL9,F2Z2U8
Intestine	UGT1A	15957	Ingel15957_GuillemetteC_no1_MGFPeaklist (F052936)	Isoform 6 of Myosin-14 OS=Homo sapiens GN=MYH14	Q7Z406,Q7Z406-6	CP13_3_HomoSapiens_9606_20130509.fasta	228 667,3	100,0 %	42	42	132	0,512%	24,5%	APPRPGPVPEA	K	A	96,9 %	1,59	0	1	0	0	1	1 087,5896	1 666,00		17 737,0	13	23	Empty	true	Q7Z406-2,G8JLL9,F2Z2U8
Intestine	UGT1A	15957	Ingel15957_GuillemetteC_no1_MGFPeaklist (F052936)	Isoform 6 of Myosin-14 OS=Homo sapiens GN=MYH14	Q7Z406,Q7Z406-6	CP13_3_HomoSapiens_9606_20130509.fasta	228 667,3	100,0 %	42	42	132	0,512%	24,5%	AQAELENVSGALNEAESK	R	T	99,7 %	8,70	0	2	0	0	2	1 859,8981	2 088,50		25 053,4	1310	1327	Empty	true	Q7Z406-2,G8JLL9,F2Z2U8
Intestine	UGT1A	15957	Ingel15957_GuillemetteC_no1_MGFPeaklist (F052936)	Isoform 6 of Myosin-14 OS=Homo sapiens GN=MYH14	Q7Z406,Q7Z406-6	CP13_3_HomoSapiens_9606_20130509.fasta	228 667,3	100,0 %	42	42	132	0,512%	24,5%	DAQELLQEETR	H	A	99,7 %	4,32	0	3	0	0	1	1 331,6439	1 915,00		114056	1344	1354	Empty	true	Q7Z406-2,G8JLL9,F2Z2U8
Intestine	UGT1A	15957	Ingel15957_GuillemetteC_no1_MGFPeaklist (F052936)	Isoform 6 of Myosin-14 OS=Homo sapiens GN=MYH14	Q7Z406,Q7Z406-6	CP13_3_HomoSapiens_9606_20130509.fasta	228 667,3	100,0 %	42	42	132	0,512%	24,5%	DELTAAEDAK	E	L	99,7 %	1,44	0	2	0	0	1	1 062,4951	1 634,50		39 980,9	1578	1587	Empty	true	Q7Z406-2,G8JLL9,F2Z2U8
Intestine	UGT1A	15957	Ingel15957_GuillemetteC_no1_MGFPeaklist (F052936)	Isoform 6 of Myosin-14 OS=Homo sapiens GN=MYH14	Q7Z406,Q7Z406-6	CP13_3_HomoSapiens_9606_20130509.fasta	228 667,3	100,0 %	42	42	132	0,512%	24,5%	DLGEELEALRGELE	R	D	99,7 %	1,12	0	1	0	0	1	1 572,7754	2 680,00		4 149,79	1168	1181	Empty	true	Q7Z406-2,G8JLL9,F2Z2U8
Intestine	UGT1A	15957	Ingel15957_GuillemetteC_no1_MGFPeaklist (F052936)	Isoform 6 of Myosin-14 OS=Homo sapiens GN=MYH14	Q7Z406,Q7Z406-6	CP13_3_HomoSapiens_9606_20130509.fasta	228 667,3	100,0 %	42	42	132	0,512%	24,5%	DLGEELEALRGELEDTLDSTNAQQELR	R	S	99,7 %	6,07	0	0	1	0	2	3 044,4659	2 920,00		36 242,1	1168	1194	Empty	true	Q7Z406-2,G8JLL9,F2Z2U8
Intestine	UGT1A	15957	Ingel15957_GuillemetteC_no1_MGFPeaklist (F052936)	Isoform 6 of Myosin-14 OS=Homo sapiens GN=MYH14	Q7Z406,Q7Z406-6	CP13_3_HomoSapiens_9606_20130509.fasta	228 667,3	100,0 %	42	42	132	0,512%	24,5%	DLLLLEDQNSK	E	L	99,7 %	2,54	0	1	0	0	1	1 287,6793	2 244,00		21 926,3	1011	1021	Empty	true	Q7Z406-2,G8JLL9,F2Z2U8
Intestine	UGT1A	15957	Ingel15957_GuillemetteC_no1_MGFPeaklist (F052936)	Isoform 6 of Myosin-14 OS=Homo sapiens GN=MYH14	Q7Z406,Q7Z406-6	CP13_3_HomoSapiens_9606_20130509.fasta	228 667,3	100,0 %	42	42	132	0,512%	24,5%	DQADFSVLHYAGK	R	V	99,7 %	0,585	0	0	3	0	2	1 450,6962	2 081,00		69 563,3	598	610	Empty	true	Q7Z406-2,G8JLL9,F2Z2U8
Intestine	UGT1A	15957	Ingel15957_GuillemetteC_no1_MGFPeaklist (F052936)	Isoform 6 of Myosin-14 OS=Homo sapiens GN=MYH14	Q7Z406,Q7Z406-6	CP13_3_HomoSapiens_9606_20130509.fasta	228 667,3	100,0 %	42	42	132	0,512%	24,5%	DTLDSTNAQQELR	E	S	99,7 %	4,96	0	2	0	0	1	1 490,7083	1 712,50		37 870,0	1182	1194	Empty	true	Q7Z406-2,G8JLL9,F2Z2U8
Intestine	UGT1A	15957	Ingel15957_GuillemetteC_no1_MGFPeaklist (F052936)	Isoform 6 of Myosin-14 OS=Homo sapiens GN=MYH14	Q7Z406,Q7Z406-6	CP13_3_HomoSapiens_9606_20130509.fasta	228 667,3	100,0 %	42	42	132	0,512%	24,5%	EEAGALEAGEEAR	E	R	99,7 %	3,00	0	2	0	0	1	1 331,6074	1 617,50		21 468,7	1407	1419	Empty	true	Q7Z406-2,G8JLL9,F2Z2U8
Intestine	UGT1A	15957	Ingel15957_GuillemetteC_no1_MGFPeaklist (F052936)	Isoform 6 of Myosin-14 OS=Homo sapiens GN=MYH14	Q7Z406,Q7Z406-6	CP13_3_HomoSapiens_9606_20130509.fasta	228 667,3	100,0 %	42	42	132	0,512%	24,5%	ELFQETLESLR	R	V	99,7 %	1,28	0	6	0	0	2	1 364,7057	2 463,00		211203	351	361	Empty	true	Q7Z406-2,G8JLL9,F2Z2U8
Intestine	UGT1A	15957	Ingel15957_GuillemetteC_no1_MGFPeaklist (F052936)	Isoform 6 of Myosin-14 OS=Homo sapiens GN=MYH14	Q7Z406,Q7Z406-6	CP13_3_HomoSapiens_9606_20130509.fasta	228 667,3	100,0 %	42	42	132	0,512%	24,5%	ELQTAQAQLSEWR	R	R	99,7 %	2,77	0	4	0	0	2	1 559,7813	2 074,50		146850	1390	1402	Empty	true	Q7Z406-2,G8JLL9,F2Z2U8
Intestine	UGT1A	15957	Ingel15957_GuillemetteC_no1_MGFPeaklist (F052936)	Isoform 6 of Myosin-14 OS=Homo sapiens GN=MYH14	Q7Z406,Q7Z406-6	CP13_3_HomoSapiens_9606_20130509.fasta	228 667,3	100,0 %	42	42	132	0,512%	24,5%	EQADFALEALAK	K	A	99,7 %	4,57	0	10	0	0	2	1 305,6686	2 280,50		234541	442	453	Empty	true	Q7Z406-2,G8JLL9,F2Z2U8,P35579-2,P35579
Intestine	UGT1A	15957	Ingel15957_GuillemetteC_no1_MGFPeaklist (F052936)	Isoform 6 of Myosin-14 OS=Homo sapiens GN=MYH14	Q7Z406,Q7Z406-6	CP13_3_HomoSapiens_9606_20130509.fasta	228 667,3	100,0 %	42	42	132	0,512%	24,5%	EQLEEEAAAR	R	E	99,7 %	1,19	0	2	0	0	2	1 145,5433	1 562,00		9 366,90	1375	1384	Empty	true	Q7Z406-2,G8JLL9,F2Z2U8
Intestine	UGT1A	15957	Ingel15957_GuillemetteC_no1_MGFPeaklist (F052936)	Isoform 6 of Myosin-14 OS=Homo sapiens GN=MYH14	Q7Z406,Q7Z406-6	CP13_3_HomoSapiens_9606_20130509.fasta	228 667,3	100,0 %	42	42	132	0,512%	24,5%	FDQLLAEEK	K	A	99,7 %	0,000	0	1	0	0	2	1 092,5573	1 905,00		19 891,9	1478	1486	Empty	true	Q7Z406-2,G8JLL9,F2Z2U8,P35579-2,P35579
Intestine	UGT1A	15957	Ingel15957_GuillemetteC_no1_MGFPeaklist (F052936)	Isoform 6 of Myosin-14 OS=Homo sapiens GN=MYH14	Q7Z406,Q7Z406-6	CP13_3_HomoSapiens_9606_20130509.fasta	228 667,3	100,0 %	42	42	132	0,512%	24,5%	FLTNGPSSSPGQER	R	E	99,7 %	3,40	0	1	0	0	2	1 476,7078	1 671,00		53 168,3	337	350	Empty	true	Q7Z406-2,G8JLL9,F2Z2U8
Intestine	UGT1A	15957	Ingel15957_GuillemetteC_no1_MGFPeaklist (F052936)	Isoform 6 of Myosin-14 OS=Homo sapiens GN=MYH14	Q7Z406,Q7Z406-6	CP13_3_HomoSapiens_9606_20130509.fasta	228 667,3	100,0 %	42	42	132	0,512%	24,5%	GLEAEVLR	K	L	97,1 %	0,000	0	2	0	0	2	886,4993	1 931,00		112256	1709	1716	Empty	true	Q7Z406-2,G8JLL9,F2Z2U8
Intestine	UGT1A	15957	Ingel15957_GuillemetteC_no1_MGFPeaklist (F052936)	Isoform 6 of Myosin-14 OS=Homo sapiens GN=MYH14	Q7Z406,Q7Z406-6	CP13_3_HomoSapiens_9606_20130509.fasta	228 667,3	100,0 %	42	42	132	0,512%	24,5%	GPLTFTTR	R	T	99,7 %	1,21	0	1	0	0	2	892,4888	1 910,00		9 795,13	1956	1963	Empty	true	Q7Z406-2,G8JLL9,F2Z2U8
Intestine	UGT1A	15957	Ingel15957_GuillemetteC_no1_MGFPeaklist (F052936)	Isoform 6 of Myosin-14 OS=Homo sapiens GN=MYH14	Q7Z406,Q7Z406-6	CP13_3_HomoSapiens_9606_20130509.fasta	228 667,3	100,0 %	42	42	132	0,512%	24,5%	HGQALGELAEQLEQAR	R	R	99,7 %	6,11	0	0	1	0	2	1 749,8880	2 273,00		47 424,8	1226	1241	Empty	true	Q7Z406-2,G8JLL9,F2Z2U8
Intestine	UGT1A	15957	Ingel15957_GuillemetteC_no1_MGFPeaklist (F052936)	Isoform 6 of Myosin-14 OS=Homo sapiens GN=MYH14	Q7Z406,Q7Z406-6	CP13_3_HomoSapiens_9606_20130509.fasta	228 667,3	100,0 %	42	42	132	0,512%	24,5%	IHEAAVQELR	R	Q	99,7 %	3,96	0	3	0	0	2	1 165,6324	1 664,00		42 422,4	1214	1223	Empty	true	Q7Z406-2,G8JLL9,F2Z2U8
Intestine	UGT1A	15957	Ingel15957_GuillemetteC_no1_MGFPeaklist (F052936)	Isoform 6 of Myosin-14 OS=Homo sapiens GN=MYH14	Q7Z406,Q7Z406-6	CP13_3_HomoSapiens_9606_20130509.fasta	228 667,3	100,0 %	42	42	132	0,512%	24,5%	KEEELQAALAR	R	A	99,7 %	2,85	0	0	1	0	2	1 258,6639	1 811,00		31 384,6	1113	1123	Empty	true	Q7Z406-2,G8JLL9,F2Z2U8,P35579
Intestine	UGT1A	15957	Ingel15957_GuillemetteC_no1_MGFPeaklist (F052936)	Isoform 6 of Myosin-14 OS=Homo sapiens GN=MYH14	Q7Z406,Q7Z406-6	CP13_3_HomoSapiens_9606_20130509.fasta	228 667,3	100,0 %	42	42	132	0,512%	24,5%	KFDQLLAEEK	R	A	99,7 %	2,48	0	4	0	0	2	1 220,6523	1 903,50		117051	1477	1486	Empty	true	Q7Z406-2,G8JLL9,F2Z2U8,P35579-2,P35579
Intestine	UGT1A	15957	Ingel15957_GuillemetteC_no1_MGFPeaklist (F052936)	Isoform 6 of Myosin-14 OS=Homo sapiens GN=MYH14	Q7Z406,Q7Z406-6	CP13_3_HomoSapiens_9606_20130509.fasta	228 667,3	100,0 %	42	42	132	0,512%	24,5%	KQELELVVSELEAR	R	V	99,7 %	4,48	0	0	5	0	2	1 642,9011	2 469,00		139847	942	955	Empty	true	Q7Z406-2,G8JLL9,F2Z2U8
Intestine	UGT1A	15957	Ingel15957_GuillemetteC_no1_MGFPeaklist (F052936)	Isoform 6 of Myosin-14 OS=Homo sapiens GN=MYH14	Q7Z406,Q7Z406-6	CP13_3_HomoSapiens_9606_20130509.fasta	228 667,3	100,0 %	42	42	132	0,512%	24,5%	LALEAEVSELR	R	A	99,7 %	3,21	0	4	0	0	2	1 229,6736	2 254,50		156189	1252	1262	Empty	true	Q7Z406-2,G8JLL9,F2Z2U8
Intestine	UGT1A	15957	Ingel15957_GuillemetteC_no1_MGFPeaklist (F052936)	Isoform 6 of Myosin-14 OS=Homo sapiens GN=MYH14	Q7Z406,Q7Z406-6	CP13_3_HomoSapiens_9606_20130509.fasta	228 667,3	100,0 %	42	42	132	0,512%	24,5%	LLGLGVTDFSR	R	A	99,7 %	1,64	0	9	0	0	2	1 177,6577	2 388,00		271090	411	421	Empty	true	Q7Z406-2,G8JLL9,F2Z2U8
Intestine	UGT1A	15957	Ingel15957_GuillemetteC_no1_MGFPeaklist (F052936)	Isoform 6 of Myosin-14 OS=Homo sapiens GN=MYH14	Q7Z406,Q7Z406-6	CP13_3_HomoSapiens_9606_20130509.fasta	228 667,3	100,0 %	42	42	132	0,512%	24,5%	LLLQVESLTTELSAER	K	S	99,7 %	6,44	0	5	0	0	2	1 801,9907	2 581,00		30 628,4	1787	1802	Empty	true	Q7Z406-2,G8JLL9,F2Z2U8
Intestine	UGT1A	15957	Ingel15957_GuillemetteC_no1_MGFPeaklist (F052936)	Isoform 6 of Myosin-14 OS=Homo sapiens GN=MYH14	Q7Z406,Q7Z406-6	CP13_3_HomoSapiens_9606_20130509.fasta	228 667,3	100,0 %	42	42	132	0,512%	24,5%	LQEELAASDR	R	A	99,7 %	1,28	0	7	0	0	2	1 131,5641	1 630,00		168020	1717	1726	Empty	true	Q7Z406-2,G8JLL9,F2Z2U8
Intestine	UGT1A	15957	Ingel15957_GuillemetteC_no1_MGFPeaklist (F052936)	Isoform 6 of Myosin-14 OS=Homo sapiens GN=MYH14	Q7Z406,Q7Z406-6	CP13_3_HomoSapiens_9606_20130509.fasta	228 667,3	100,0 %	42	42	132	0,512%	24,5%	LVWVPSELHGFEAAALR	R	D	99,7 %	3,66	0	0	2	0	2	1 895,0174	2 534,00		61 968,7	55	71	Empty	true	Q7Z406-2,G8JLL9,F2Z2U8
Intestine	UGT1A	15957	Ingel15957_GuillemetteC_no1_MGFPeaklist (F052936)	Isoform 6 of Myosin-14 OS=Homo sapiens GN=MYH14	Q7Z406,Q7Z406-6	CP13_3_HomoSapiens_9606_20130509.fasta	228 667,3	100,0 %	42	42	132	0,512%	24,5%	MIQALELDPNLYR	K	V	99,7 %	4,64	0	6	0	0	2	1 575,8201	2 456,50		233808	775	787	Empty	true	Q7Z406-2,G8JLL9,F2Z2U8
Intestine	UGT1A	15957	Ingel15957_GuillemetteC_no1_MGFPeaklist (F052936)	Isoform 6 of Myosin-14 OS=Homo sapiens GN=MYH14	Q7Z406,Q7Z406-6	CP13_3_HomoSapiens_9606_20130509.fasta	228 667,3	100,0 %	42	42	132	0,512%	24,5%	MTIAALESK	K	L	99,7 %	0,658	0	2	0	0	2	963,5180	1 950,00		84 220,6	1839	1847	Empty	true	Q7Z406-2,G8JLL9,F2Z2U8
Intestine	UGT1A	15957	Ingel15957_GuillemetteC_no1_MGFPeaklist (F052936)	Isoform 6 of Myosin-14 OS=Homo sapiens GN=MYH14	Q7Z406,Q7Z406-6	CP13_3_HomoSapiens_9606_20130509.fasta	228 667,3	100,0 %	42	42	132	0,512%	24,5%	MVSAVLQFGNIALKR	R	E	99,7 %	3,05	0	0	3	0	2	1 646,9411	2 489,00		77 195,5	376	390	Empty	true	Q7Z406-2,G8JLL9,F2Z2U8
Intestine	UGT1A	15957	Ingel15957_GuillemetteC_no1_MGFPeaklist (F052936)	Isoform 6 of Myosin-14 OS=Homo sapiens GN=MYH14	Q7Z406,Q7Z406-6	CP13_3_HomoSapiens_9606_20130509.fasta	228 667,3	100,0 %	42	42	132	0,512%	24,5%	NMDPLNDNVAALLHQSTDR	K	L	99,7 %	6,89	0	0	3	0	2	2 124,0140	2 456,00		98 576,2	622	640	Empty	true	Q7Z406-2,G8JLL9,F2Z2U8
Intestine	UGT1A	15957	Ingel15957_GuillemetteC_no1_MGFPeaklist (F052936)	Isoform 6 of Myosin-14 OS=Homo sapiens GN=MYH14	Q7Z406,Q7Z406-6	CP13_3_HomoSapiens_9606_20130509.fasta	228 667,3	100,0 %	42	42	132	0,512%	24,5%	NTDQATMPDNTAAQK	R	L	99,7 %	2,02	0	2	0	0	2	1 605,7175	1 474,00		7 396,07	393	407	Empty	true	Q7Z406-2,G8JLL9,F2Z2U8
Intestine	UGT1A	15957	Ingel15957_GuillemetteC_no1_MGFPeaklist (F052936)	Isoform 6 of Myosin-14 OS=Homo sapiens GN=MYH14	Q7Z406,Q7Z406-6	CP13_3_HomoSapiens_9606_20130509.fasta	228 667,3	100,0 %	42	42	132	0,512%	24,5%	QLEEAEEEASR	R	A	99,7 %	2,07	0	2	0	0	2	1 290,5808	1 527,50		7 187,23	1910	1920	Empty	true	Q7Z406-2,G8JLL9,F2Z2U8
Intestine	UGT1A	15957	Ingel15957_GuillemetteC_no1_MGFPeaklist (F052936)	Isoform 6 of Myosin-14 OS=Homo sapiens GN=MYH14	Q7Z406,Q7Z406-6	CP13_3_HomoSapiens_9606_20130509.fasta	228 667,3	100,0 %	42	42	132	0,512%	24,5%	QLLQANPILEAFGNAK	R	T	99,7 %	7,68	0	11	0	0	2	1 726,9488	2 659,00		170824	245	260	Empty	true	Q7Z406-2,G8JLL9,F2Z2U8,P35579-2,P35579
Intestine	UGT1A	15957	Ingel15957_GuillemetteC_no1_MGFPeaklist (F052936)	Isoform 6 of Myosin-14 OS=Homo sapiens GN=MYH14	Q7Z406,Q7Z406-6	CP13_3_HomoSapiens_9606_20130509.fasta	228 667,3	100,0 %	42	42	132	0,512%	24,5%	QLPIYTEAIVEMYR	K	G	99,7 %	3,29	0	3	0	0	2	1 725,8881	2 583,00		18 065,9	150	163	Empty	true	Q7Z406-2,G8JLL9,F2Z2U8
Intestine	UGT1A	15957	Ingel15957_GuillemetteC_no1_MGFPeaklist (F052936)	Isoform 6 of Myosin-14 OS=Homo sapiens GN=MYH14	Q7Z406,Q7Z406-6	CP13_3_HomoSapiens_9606_20130509.fasta	228 667,3	100,0 %	42	42	132	0,512%	24,5%	VLGFSHEEIISMLR	R	M	99,7 %	4,74	0	0	3	0	2	1 630,8622	2 522,00		70 294,7	362	375	Empty	true	Q7Z406-2,G8JLL9,F2Z2U8
Intestine	UGT1A	15957	Ingel15957_GuillemetteC_no1_MGFPeaklist (F052936)	Isoform 6 of Myosin-14 OS=Homo sapiens GN=MYH14	Q7Z406,Q7Z406-6	CP13_3_HomoSapiens_9606_20130509.fasta	228 667,3	100,0 %	42	42	132	0,512%	24,5%	VTDIIVSFQAAAR	K	G	99,7 %	4,07	0	1	0	0	2	1 390,7689	2 390,00		21 211,4	811	823	Empty	true	Q7Z406-2,G8JLL9,F2Z2U8
Intestine	UGT1A	15957	Ingel15957_GuillemetteC_no1_MGFPeaklist (F052936)	Isoform 6 of Myosin-14 OS=Homo sapiens GN=MYH14	Q7Z406,Q7Z406-6	CP13_3_HomoSapiens_9606_20130509.fasta	228 667,3	100,0 %	42	42	132	0,512%	24,5%	AELEALLSSK	R	D	99,7 %	1,89	0	2	0	0	2	1 060,5885	2 209,50		53 632,8	1536	1545	Empty	true	Q7Z406-2,G8JLL9,F2Z2U8
Intestine	UGT1A	15957	Ingel15957_GuillemetteC_no1_MGFPeaklist (F052936)	Isoform 6 of Myosin-14 OS=Homo sapiens GN=MYH14	Q7Z406,Q7Z406-6	CP13_3_HomoSapiens_9606_20130509.fasta	228 667,3	100,0 %	42	42	132	0,512%	24,5%	AELEALLSSKDDVGK	R	S	99,7 %	4,48	0	0	1	0	2	1 574,8274	2 163,00		29 424,9	1536	1550	Empty	true	Q7Z406-2,G8JLL9,F2Z2U8
Intestine	UGT1A	15957	Ingel15957_GuillemetteC_no1_MGFPeaklist (F052936)	Isoform 6 of Myosin-14 OS=Homo sapiens GN=MYH14	Q7Z406,Q7Z406-6	CP13_3_HomoSapiens_9606_20130509.fasta	228 667,3	100,0 %	42	42	132	0,512%	24,5%	AELSSLQTAR	R	Q	99,7 %	1,72	0	3	0	0	2	1 075,5742	1 712,00		109646	1263	1272	Empty	true	Q7Z406-2,G8JLL9,F2Z2U8
Intestine	UGT1A	15957	Ingel15957_GuillemetteC_no1_MGFPeaklist (F052936)	Isoform 6 of Myosin-14 OS=Homo sapiens GN=MYH14	Q7Z406,Q7Z406-6	CP13_3_HomoSapiens_9606_20130509.fasta	228 667,3	100,0 %	42	42	132	0,512%	24,5%	AMEAEAAGLR	R	E	99,7 %	2,04	0	4	0	0	2	1 018,4986	1 672,50		39 963,6	1365	1374	Empty	true	Q7Z406-2,G8JLL9,F2Z2U8
Intestine	UGT1A	15957	Ingel15957_GuillemetteC_no1_MGFPeaklist (F052936)	Isoform 6 of Myosin-14 OS=Homo sapiens GN=MYH14	Q7Z406,Q7Z406-6	CP13_3_HomoSapiens_9606_20130509.fasta	228 667,3	100,0 %	42	42	132	0,512%	24,5%	APPRPGPVPEA	K	A	96,9 %	1,59	0	1	0	0	1	1 087,5896	1 666,00		17 737,0	13	23	Empty	true	Q7Z406-2,G8JLL9,F2Z2U8
Intestine	UGT1A	15957	Ingel15957_GuillemetteC_no1_MGFPeaklist (F052936)	Isoform 6 of Myosin-14 OS=Homo sapiens GN=MYH14	Q7Z406,Q7Z406-6	CP13_3_HomoSapiens_9606_20130509.fasta	228 667,3	100,0 %	42	42	132	0,512%	24,5%	AQAELENVSGALNEAESK	R	T	99,7 %	8,70	0	2	0	0	2	1 859,8981	2 088,50		25 053,4	1310	1327	Empty	true	Q7Z406-2,G8JLL9,F2Z2U8
Intestine	UGT1A	15957	Ingel15957_GuillemetteC_no1_MGFPeaklist (F052936)	Isoform 6 of Myosin-14 OS=Homo sapiens GN=MYH14	Q7Z406,Q7Z406-6	CP13_3_HomoSapiens_9606_20130509.fasta	228 667,3	100,0 %	42	42	132	0,512%	24,5%	DAQELLQEETR	H	A	99,7 %	4,32	0	3	0	0	1	1 331,6439	1 915,00		114056	1344	1354	Empty	true	Q7Z406-2,G8JLL9,F2Z2U8
Intestine	UGT1A	15957	Ingel15957_GuillemetteC_no1_MGFPeaklist (F052936)	Isoform 6 of Myosin-14 OS=Homo sapiens GN=MYH14	Q7Z406,Q7Z406-6	CP13_3_HomoSapiens_9606_20130509.fasta	228 667,3	100,0 %	42	42	132	0,512%	24,5%	DELTAAEDAK	E	L	99,7 %	1,44	0	2	0	0	1	1 062,4951	1 634,50		39 980,9	1578	1587	Empty	true	Q7Z406-2,G8JLL9,F2Z2U8
Intestine	UGT1A	15957	Ingel15957_GuillemetteC_no1_MGFPeaklist (F052936)	Isoform 6 of Myosin-14 OS=Homo sapiens GN=MYH14	Q7Z406,Q7Z406-6	CP13_3_HomoSapiens_9606_20130509.fasta	228 667,3	100,0 %	42	42	132	0,512%	24,5%	DLGEELEALRGELE	R	D	99,7 %	1,12	0	1	0	0	1	1 572,7754	2 680,00		4 149,79	1168	1181	Empty	true	Q7Z406-2,G8JLL9,F2Z2U8
Intestine	UGT1A	15957	Ingel15957_GuillemetteC_no1_MGFPeaklist (F052936)	Isoform 6 of Myosin-14 OS=Homo sapiens GN=MYH14	Q7Z406,Q7Z406-6	CP13_3_HomoSapiens_9606_20130509.fasta	228 667,3	100,0 %	42	42	132	0,512%	24,5%	DLGEELEALRGELEDTLDSTNAQQELR	R	S	99,7 %	6,07	0	0	1	0	2	3 044,4659	2 920,00		36 242,1	1168	1194	Empty	true	Q7Z406-2,G8JLL9,F2Z2U8
Intestine	UGT1A	15957	Ingel15957_GuillemetteC_no1_MGFPeaklist (F052936)	Isoform 6 of Myosin-14 OS=Homo sapiens GN=MYH14	Q7Z406,Q7Z406-6	CP13_3_HomoSapiens_9606_20130509.fasta	228 667,3	100,0 %	42	42	132	0,512%	24,5%	DLLLLEDQNSK	E	L	99,7 %	2,54	0	1	0	0	1	1 287,6793	2 244,00		21 926,3	1011	1021	Empty	true	Q7Z406-2,G8JLL9,F2Z2U8
Intestine	UGT1A	15957	Ingel15957_GuillemetteC_no1_MGFPeaklist (F052936)	Isoform 6 of Myosin-14 OS=Homo sapiens GN=MYH14	Q7Z406,Q7Z406-6	CP13_3_HomoSapiens_9606_20130509.fasta	228 667,3	100,0 %	42	42	132	0,512%	24,5%	DQADFSVLHYAGK	R	V	99,7 %	0,585	0	0	3	0	2	1 450,6962	2 081,00		69 563,3	598	610	Empty	true	Q7Z406-2,G8JLL9,F2Z2U8
Intestine	UGT1A	15957	Ingel15957_GuillemetteC_no1_MGFPeaklist (F052936)	Isoform 6 of Myosin-14 OS=Homo sapiens GN=MYH14	Q7Z406,Q7Z406-6	CP13_3_HomoSapiens_9606_20130509.fasta	228 667,3	100,0 %	42	42	132	0,512%	24,5%	DTLDSTNAQQELR	E	S	99,7 %	4,96	0	2	0	0	1	1 490,7083	1 712,50		37 870,0	1182	1194	Empty	true	Q7Z406-2,G8JLL9,F2Z2U8
Intestine	UGT1A	15957	Ingel15957_GuillemetteC_no1_MGFPeaklist (F052936)	Isoform 6 of Myosin-14 OS=Homo sapiens GN=MYH14	Q7Z406,Q7Z406-6	CP13_3_HomoSapiens_9606_20130509.fasta	228 667,3	100,0 %	42	42	132	0,512%	24,5%	EEAGALEAGEEAR	E	R	99,7 %	3,00	0	2	0	0	1	1 331,6074	1 617,50		21 468,7	1407	1419	Empty	true	Q7Z406-2,G8JLL9,F2Z2U8
Intestine	UGT1A	15957	Ingel15957_GuillemetteC_no1_MGFPeaklist (F052936)	Isoform 6 of Myosin-14 OS=Homo sapiens GN=MYH14	Q7Z406,Q7Z406-6	CP13_3_HomoSapiens_9606_20130509.fasta	228 667,3	100,0 %	42	42	132	0,512%	24,5%	ELFQETLESLR	R	V	99,7 %	1,28	0	6	0	0	2	1 364,7057	2 463,00		211203	351	361	Empty	true	Q7Z406-2,G8JLL9,F2Z2U8
Intestine	UGT1A	15957	Ingel15957_GuillemetteC_no1_MGFPeaklist (F052936)	Isoform 6 of Myosin-14 OS=Homo sapiens GN=MYH14	Q7Z406,Q7Z406-6	CP13_3_HomoSapiens_9606_20130509.fasta	228 667,3	100,0 %	42	42	132	0,512%	24,5%	ELQTAQAQLSEWR	R	R	99,7 %	2,77	0	4	0	0	2	1 559,7813	2 074,50		146850	1390	1402	Empty	true	Q7Z406-2,G8JLL9,F2Z2U8
Intestine	UGT1A	15957	Ingel15957_GuillemetteC_no1_MGFPeaklist (F052936)	Isoform 6 of Myosin-14 OS=Homo sapiens GN=MYH14	Q7Z406,Q7Z406-6	CP13_3_HomoSapiens_9606_20130509.fasta	228 667,3	100,0 %	42	42	132	0,512%	24,5%	EQADFALEALAK	K	A	99,7 %	4,57	0	10	0	0	2	1 305,6686	2 280,50		234541	442	453	Empty	true	Q7Z406-2,G8JLL9,F2Z2U8,P35579-2,P35579
Intestine	UGT1A	15957	Ingel15957_GuillemetteC_no1_MGFPeaklist (F052936)	Isoform 6 of Myosin-14 OS=Homo sapiens GN=MYH14	Q7Z406,Q7Z406-6	CP13_3_HomoSapiens_9606_20130509.fasta	228 667,3	100,0 %	42	42	132	0,512%	24,5%	EQLEEEAAAR	R	E	99,7 %	1,19	0	2	0	0	2	1 145,5433	1 562,00		9 366,90	1375	1384	Empty	true	Q7Z406-2,G8JLL9,F2Z2U8
Intestine	UGT1A	15957	Ingel15957_GuillemetteC_no1_MGFPeaklist (F052936)	Isoform 6 of Myosin-14 OS=Homo sapiens GN=MYH14	Q7Z406,Q7Z406-6	CP13_3_HomoSapiens_9606_20130509.fasta	228 667,3	100,0 %	42	42	132	0,512%	24,5%	FDQLLAEEK	K	A	99,7 %	0,000	0	1	0	0	2	1 092,5573	1 905,00		19 891,9	1478	1486	Empty	true	Q7Z406-2,G8JLL9,F2Z2U8,P35579-2,P35579
Intestine	UGT1A	15957	Ingel15957_GuillemetteC_no1_MGFPeaklist (F052936)	Isoform 6 of Myosin-14 OS=Homo sapiens GN=MYH14	Q7Z406,Q7Z406-6	CP13_3_HomoSapiens_9606_20130509.fasta	228 667,3	100,0 %	42	42	132	0,512%	24,5%	FLTNGPSSSPGQER	R	E	99,7 %	3,40	0	1	0	0	2	1 476,7078	1 671,00		53 168,3	337	350	Empty	true	Q7Z406-2,G8JLL9,F2Z2U8
Intestine	UGT1A	15957	Ingel15957_GuillemetteC_no1_MGFPeaklist (F052936)	Isoform 6 of Myosin-14 OS=Homo sapiens GN=MYH14	Q7Z406,Q7Z406-6	CP13_3_HomoSapiens_9606_20130509.fasta	228 667,3	100,0 %	42	42	132	0,512%	24,5%	GLEAEVLR	K	L	97,1 %	0,000	0	2	0	0	2	886,4993	1 931,00		112256	1709	1716	Empty	true	Q7Z406-2,G8JLL9,F2Z2U8
Intestine	UGT1A	15957	Ingel15957_GuillemetteC_no1_MGFPeaklist (F052936)	Isoform 6 of Myosin-14 OS=Homo sapiens GN=MYH14	Q7Z406,Q7Z406-6	CP13_3_HomoSapiens_9606_20130509.fasta	228 667,3	100,0 %	42	42	132	0,512%	24,5%	GPLTFTTR	R	T	99,7 %	1,21	0	1	0	0	2	892,4888	1 910,00		9 795,13	1956	1963	Empty	true	Q7Z406-2,G8JLL9,F2Z2U8
Intestine	UGT1A	15957	Ingel15957_GuillemetteC_no1_MGFPeaklist (F052936)	Isoform 6 of Myosin-14 OS=Homo sapiens GN=MYH14	Q7Z406,Q7Z406-6	CP13_3_HomoSapiens_9606_20130509.fasta	228 667,3	100,0 %	42	42	132	0,512%	24,5%	HGQALGELAEQLEQAR	R	R	99,7 %	6,11	0	0	1	0	2	1 749,8880	2 273,00		47 424,8	1226	1241	Empty	true	Q7Z406-2,G8JLL9,F2Z2U8
Intestine	UGT1A	15957	Ingel15957_GuillemetteC_no1_MGFPeaklist (F052936)	Isoform 6 of Myosin-14 OS=Homo sapiens GN=MYH14	Q7Z406,Q7Z406-6	CP13_3_HomoSapiens_9606_20130509.fasta	228 667,3	100,0 %	42	42	132	0,512%	24,5%	IHEAAVQELR	R	Q	99,7 %	3,96	0	3	0	0	2	1 165,6324	1 664,00		42 422,4	1214	1223	Empty	true	Q7Z406-2,G8JLL9,F2Z2U8
Intestine	UGT1A	15957	Ingel15957_GuillemetteC_no1_MGFPeaklist (F052936)	Isoform 6 of Myosin-14 OS=Homo sapiens GN=MYH14	Q7Z406,Q7Z406-6	CP13_3_HomoSapiens_9606_20130509.fasta	228 667,3	100,0 %	42	42	132	0,512%	24,5%	KEEELQAALAR	R	A	99,7 %	2,85	0	0	1	0	2	1 258,6639	1 811,00		31 384,6	1113	1123	Empty	true	Q7Z406-2,G8JLL9,F2Z2U8,P35579
Intestine	UGT1A	15957	Ingel15957_GuillemetteC_no1_MGFPeaklist (F052936)	Isoform 6 of Myosin-14 OS=Homo sapiens GN=MYH14	Q7Z406,Q7Z406-6	CP13_3_HomoSapiens_9606_20130509.fasta	228 667,3	100,0 %	42	42	132	0,512%	24,5%	KFDQLLAEEK	R	A	99,7 %	2,48	0	4	0	0	2	1 220,6523	1 903,50		117051	1477	1486	Empty	true	Q7Z406-2,G8JLL9,F2Z2U8,P35579-2,P35579
Intestine	UGT1A	15957	Ingel15957_GuillemetteC_no1_MGFPeaklist (F052936)	Isoform 6 of Myosin-14 OS=Homo sapiens GN=MYH14	Q7Z406,Q7Z406-6	CP13_3_HomoSapiens_9606_20130509.fasta	228 667,3	100,0 %	42	42	132	0,512%	24,5%	KQELELVVSELEAR	R	V	99,7 %	4,48	0	0	5	0	2	1 642,9011	2 469,00		139847	942	955	Empty	true	Q7Z406-2,G8JLL9,F2Z2U8
Intestine	UGT1A	15957	Ingel15957_GuillemetteC_no1_MGFPeaklist (F052936)	Isoform 6 of Myosin-14 OS=Homo sapiens GN=MYH14	Q7Z406,Q7Z406-6	CP13_3_HomoSapiens_9606_20130509.fasta	228 667,3	100,0 %	42	42	132	0,512%	24,5%	LALEAEVSELR	R	A	99,7 %	3,21	0	4	0	0	2	1 229,6736	2 254,50		156189	1252	1262	Empty	true	Q7Z406-2,G8JLL9,F2Z2U8
Intestine	UGT1A	15957	Ingel15957_GuillemetteC_no1_MGFPeaklist (F052936)	Isoform 6 of Myosin-14 OS=Homo sapiens GN=MYH14	Q7Z406,Q7Z406-6	CP13_3_HomoSapiens_9606_20130509.fasta	228 667,3	100,0 %	42	42	132	0,512%	24,5%	LLGLGVTDFSR	R	A	99,7 %	1,64	0	9	0	0	2	1 177,6577	2 388,00		271090	411	421	Empty	true	Q7Z406-2,G8JLL9,F2Z2U8
Intestine	UGT1A	15957	Ingel15957_GuillemetteC_no1_MGFPeaklist (F052936)	Isoform 6 of Myosin-14 OS=Homo sapiens GN=MYH14	Q7Z406,Q7Z406-6	CP13_3_HomoSapiens_9606_20130509.fasta	228 667,3	100,0 %	42	42	132	0,512%	24,5%	LLLQVESLTTELSAER	K	S	99,7 %	6,44	0	5	0	0	2	1 801,9907	2 581,00		30 628,4	1787	1802	Empty	true	Q7Z406-2,G8JLL9,F2Z2U8
Intestine	UGT1A	15957	Ingel15957_GuillemetteC_no1_MGFPeaklist (F052936)	Isoform 6 of Myosin-14 OS=Homo sapiens GN=MYH14	Q7Z406,Q7Z406-6	CP13_3_HomoSapiens_9606_20130509.fasta	228 667,3	100,0 %	42	42	132	0,512%	24,5%	LQEELAASDR	R	A	99,7 %	1,28	0	7	0	0	2	1 131,5641	1 630,00		168020	1717	1726	Empty	true	Q7Z406-2,G8JLL9,F2Z2U8
Intestine	UGT1A	15957	Ingel15957_GuillemetteC_no1_MGFPeaklist (F052936)	Isoform 6 of Myosin-14 OS=Homo sapiens GN=MYH14	Q7Z406,Q7Z406-6	CP13_3_HomoSapiens_9606_20130509.fasta	228 667,3	100,0 %	42	42	132	0,512%	24,5%	LVWVPSELHGFEAAALR	R	D	99,7 %	3,66	0	0	2	0	2	1 895,0174	2 534,00		61 968,7	55	71	Empty	true	Q7Z406-2,G8JLL9,F2Z2U8
Intestine	UGT1A	15957	Ingel15957_GuillemetteC_no1_MGFPeaklist (F052936)	Isoform 6 of Myosin-14 OS=Homo sapiens GN=MYH14	Q7Z406,Q7Z406-6	CP13_3_HomoSapiens_9606_20130509.fasta	228 667,3	100,0 %	42	42	132	0,512%	24,5%	MIQALELDPNLYR	K	V	99,7 %	4,64	0	6	0	0	2	1 575,8201	2 456,50		233808	775	787	Empty	true	Q7Z406-2,G8JLL9,F2Z2U8
Intestine	UGT1A	15957	Ingel15957_GuillemetteC_no1_MGFPeaklist (F052936)	Isoform 6 of Myosin-14 OS=Homo sapiens GN=MYH14	Q7Z406,Q7Z406-6	CP13_3_HomoSapiens_9606_20130509.fasta	228 667,3	100,0 %	42	42	132	0,512%	24,5%	MTIAALESK	K	L	99,7 %	0,658	0	2	0	0	2	963,5180	1 950,00		84 220,6	1839	1847	Empty	true	Q7Z406-2,G8JLL9,F2Z2U8
Intestine	UGT1A	15957	Ingel15957_GuillemetteC_no1_MGFPeaklist (F052936)	Isoform 6 of Myosin-14 OS=Homo sapiens GN=MYH14	Q7Z406,Q7Z406-6	CP13_3_HomoSapiens_9606_20130509.fasta	228 667,3	100,0 %	42	42	132	0,512%	24,5%	MVSAVLQFGNIALKR	R	E	99,7 %	3,05	0	0	3	0	2	1 646,9411	2 489,00		77 195,5	376	390	Empty	true	Q7Z406-2,G8JLL9,F2Z2U8
Intestine	UGT1A	15957	Ingel15957_GuillemetteC_no1_MGFPeaklist (F052936)	Isoform 6 of Myosin-14 OS=Homo sapiens GN=MYH14	Q7Z406,Q7Z406-6	CP13_3_HomoSapiens_9606_20130509.fasta	228 667,3	100,0 %	42	42	132	0,512%	24,5%	NMDPLNDNVAALLHQSTDR	K	L	99,7 %	6,89	0	0	3	0	2	2 124,0140	2 456,00		98 576,2	622	640	Empty	true	Q7Z406-2,G8JLL9,F2Z2U8
Intestine	UGT1A	15957	Ingel15957_GuillemetteC_no1_MGFPeaklist (F052936)	Isoform 6 of Myosin-14 OS=Homo sapiens GN=MYH14	Q7Z406,Q7Z406-6	CP13_3_HomoSapiens_9606_20130509.fasta	228 667,3	100,0 %	42	42	132	0,512%	24,5%	NTDQATMPDNTAAQK	R	L	99,7 %	2,02	0	2	0	0	2	1 605,7175	1 474,00		7 396,07	393	407	Empty	true	Q7Z406-2,G8JLL9,F2Z2U8
Intestine	UGT1A	15957	Ingel15957_GuillemetteC_no1_MGFPeaklist (F052936)	Isoform 6 of Myosin-14 OS=Homo sapiens GN=MYH14	Q7Z406,Q7Z406-6	CP13_3_HomoSapiens_9606_20130509.fasta	228 667,3	100,0 %	42	42	132	0,512%	24,5%	QLEEAEEEASR	R	A	99,7 %	2,07	0	2	0	0	2	1 290,5808	1 527,50		7 187,23	1910	1920	Empty	true	Q7Z406-2,G8JLL9,F2Z2U8
Intestine	UGT1A	15957	Ingel15957_GuillemetteC_no1_MGFPeaklist (F052936)	Isoform 6 of Myosin-14 OS=Homo sapiens GN=MYH14	Q7Z406,Q7Z406-6	CP13_3_HomoSapiens_9606_20130509.fasta	228 667,3	100,0 %	42	42	132	0,512%	24,5%	QLLQANPILEAFGNAK	R	T	99,7 %	7,68	0	11	0	0	2	1 726,9488	2 659,00		170824	245	260	Empty	true	Q7Z406-2,G8JLL9,F2Z2U8,P35579-2,P35579
Intestine	UGT1A	15957	Ingel15957_GuillemetteC_no1_MGFPeaklist (F052936)	Isoform 6 of Myosin-14 OS=Homo sapiens GN=MYH14	Q7Z406,Q7Z406-6	CP13_3_HomoSapiens_9606_20130509.fasta	228 667,3	100,0 %	42	42	132	0,512%	24,5%	QLPIYTEAIVEMYR	K	G	99,7 %	3,29	0	3	0	0	2	1 725,8881	2 583,00		18 065,9	150	163	Empty	true	Q7Z406-2,G8JLL9,F2Z2U8
Intestine	UGT1A	15957	Ingel15957_GuillemetteC_no1_MGFPeaklist (F052936)	Isoform 6 of Myosin-14 OS=Homo sapiens GN=MYH14	Q7Z406,Q7Z406-6	CP13_3_HomoSapiens_9606_20130509.fasta	228 667,3	100,0 %	42	42	132	0,512%	24,5%	VLGFSHEEIISMLR	R	M	99,7 %	4,74	0	0	3	0	2	1 630,8622	2 522,00		70 294,7	362	375	Empty	true	Q7Z406-2,G8JLL9,F2Z2U8
Intestine	UGT1A	15957	Ingel15957_GuillemetteC_no1_MGFPeaklist (F052936)	Isoform 6 of Myosin-14 OS=Homo sapiens GN=MYH14	Q7Z406,Q7Z406-6	CP13_3_HomoSapiens_9606_20130509.fasta	228 667,3	100,0 %	42	42	132	0,512%	24,5%	VTDIIVSFQAAAR	K	G	99,7 %	4,07	0	1	0	0	2	1 390,7689	2 390,00		21 211,4	811	823	Empty	true	Q7Z406-2,G8JLL9,F2Z2U8
Intestine	UGT1A	15957	Ingel15957_GuillemetteC_no1_MGFPeaklist (F052936)	Peroxiredoxin-2 OS=Homo sapiens GN=PRDX2 PE=1 SV=5	P32119	CP13_3_HomoSapiens_9606_20130509.fasta	21 892,4	100,0 %	5	5	32	0,124%	24,2%	EGGLGPLNIPLLADVTR	K	R	99,7 %	5,11	0	6	0	0	2	1 734,9752	2 889,50		159244	93	109	Empty	true
Intestine	UGT1A	15957	Ingel15957_GuillemetteC_no1_MGFPeaklist (F052936)	Peroxiredoxin-2 OS=Homo sapiens GN=PRDX2 PE=1 SV=5	P32119	CP13_3_HomoSapiens_9606_20130509.fasta	21 892,4	100,0 %	5	5	32	0,124%	24,2%	IGKPAPDFK	R	A	99,7 %	1,85	0	4	0	0	2	972,5515	1 632,50		21 136,0	8	16	Empty	true
Intestine	UGT1A	15957	Ingel15957_GuillemetteC_no1_MGFPeaklist (F052936)	Peroxiredoxin-2 OS=Homo sapiens GN=PRDX2 PE=1 SV=5	P32119	CP13_3_HomoSapiens_9606_20130509.fasta	21 892,4	100,0 %	5	5	32	0,124%	24,2%	KEGGLGPLNIPLLADVTR	R	R	99,7 %	8,35	0	0	15	0	2	1 863,0702	2 769,00		432994	92	109	Empty	true
Intestine	UGT1A	15957	Ingel15957_GuillemetteC_no1_MGFPeaklist (F052936)	Peroxiredoxin-2 OS=Homo sapiens GN=PRDX2 PE=1 SV=5	P32119	CP13_3_HomoSapiens_9606_20130509.fasta	21 892,4	100,0 %	5	5	32	0,124%	24,2%	KEGGLGPLNIPLLADVTRR	R	L	99,7 %	4,55	0	0	0	2	2	2 019,1713	2 623,00		9 181,01	92	110	Empty	true
Intestine	UGT1A	15957	Ingel15957_GuillemetteC_no1_MGFPeaklist (F052936)	Peroxiredoxin-2 OS=Homo sapiens GN=PRDX2 PE=1 SV=5	P32119	CP13_3_HomoSapiens_9606_20130509.fasta	21 892,4	100,0 %	5	5	32	0,124%	24,2%	LSEDYGVLK	R	T	99,7 %	2,52	0	5	0	0	2	1 023,5358	1 878,00		149978	111	119	Empty	true
Intestine	UGT1A	15957	Ingel15957_GuillemetteC_no1_MGFPeaklist (F052936)	Peroxiredoxin-2 OS=Homo sapiens GN=PRDX2 PE=1 SV=5	P32119	CP13_3_HomoSapiens_9606_20130509.fasta	21 892,4	100,0 %	5	5	32	0,124%	24,2%	QITVNDLPVGR	R	S	99,7 %	3,96	0	14	0	0	2	1 211,6744	2 024,00		1133390	140	150	Empty	false	Q06830
Intestine	UGT1A	15957	Ingel15957_GuillemetteC_no1_MGFPeaklist (F052936)	60S ribosomal protein L6 OS=Homo sapiens GN=RPL6 PE=1 SV=3	F8W181,Q02878	CP13_3_HomoSapiens_9606_20130509.fasta	32 729,3	100,0 %	10	12	43	0,167%	35,8%	AIPQLQGYLR	K	S	99,7 %	1,80	0	1	0	0	2	1 158,6631	2 235,00		38 504,3	263	272	Empty	true
Intestine	UGT1A	15957	Ingel15957_GuillemetteC_no1_MGFPeaklist (F052936)	60S ribosomal protein L6 OS=Homo sapiens GN=RPL6 PE=1 SV=3	F8W181,Q02878	CP13_3_HomoSapiens_9606_20130509.fasta	32 729,3	100,0 %	10	12	43	0,167%	35,8%	ASITPGTILIILTGR	R	H	99,7 %	4,74	0	5	0	0	2	1 525,9315	2 947,00		169008	142	156	Empty	true	F8VZ45,F8VR69
Intestine	UGT1A	15957	Ingel15957_GuillemetteC_no1_MGFPeaklist (F052936)	60S ribosomal protein L6 OS=Homo sapiens GN=RPL6 PE=1 SV=3	F8W181,Q02878	CP13_3_HomoSapiens_9606_20130509.fasta	32 729,3	100,0 %	10	12	43	0,167%	35,8%	AVDSQILPK	K	I	99,7 %	0,796	0	4	0	0	2	970,5569	1 822,50		133237	252	260	Empty	true
Intestine	UGT1A	15957	Ingel15957_GuillemetteC_no1_MGFPeaklist (F052936)	60S ribosomal protein L6 OS=Homo sapiens GN=RPL6 PE=1 SV=3	F8W181,Q02878	CP13_3_HomoSapiens_9606_20130509.fasta	32 729,3	100,0 %	10	12	43	0,167%	35,8%	FVIATSTK	K	I	99,7 %	1,40	0	1	0	0	2	866,4982	1 774,00		16 117,5	193	200	Empty	true
Intestine	UGT1A	15957	Ingel15957_GuillemetteC_no1_MGFPeaklist (F052936)	60S ribosomal protein L6 OS=Homo sapiens GN=RPL6 PE=1 SV=3	F8W181,Q02878	CP13_3_HomoSapiens_9606_20130509.fasta	32 729,3	100,0 %	10	12	43	0,167%	35,8%	HLTDAYFK	K	K	99,7 %	1,60	0	3	0	0	2	994,4993	1 813,00		88 241,5	211	218	Empty	true
Intestine	UGT1A	15957	Ingel15957_GuillemetteC_no1_MGFPeaklist (F052936)	60S ribosomal protein L6 OS=Homo sapiens GN=RPL6 PE=1 SV=3	F8W181,Q02878	CP13_3_HomoSapiens_9606_20130509.fasta	32 729,3	100,0 %	10	12	43	0,167%	35,8%	QLASGLLLVTGPLVLNR	K	V	99,7 %	3,08	0	3	10	0	2	1 764,0744	2 787,00		205566	167	183	Empty	true
Intestine	UGT1A	15957	Ingel15957_GuillemetteC_no1_MGFPeaklist (F052936)	60S ribosomal protein L6 OS=Homo sapiens GN=RPL6 PE=1 SV=3	F8W181,Q02878	CP13_3_HomoSapiens_9606_20130509.fasta	32 729,3	100,0 %	10	12	43	0,167%	35,8%	SVFALTNGIYPHK	R	L	99,7 %	2,48	0	0	2	0	2	1 446,7740	2 263,50		77 081,0	273	285	Empty	true
Intestine	UGT1A	15957	Ingel15957_GuillemetteC_no1_MGFPeaklist (F052936)	60S ribosomal protein L6 OS=Homo sapiens GN=RPL6 PE=1 SV=3	F8W181,Q02878	CP13_3_HomoSapiens_9606_20130509.fasta	32 729,3	100,0 %	10	12	43	0,167%	35,8%	VLATVTKPVGGDK	K	N	99,7 %	4,03	0	0	5	0	2	1 284,7524	1 646,00		107774	88	100	Empty	true	F8VZ45
Intestine	UGT1A	15957	Ingel15957_GuillemetteC_no1_MGFPeaklist (F052936)	60S ribosomal protein L6 OS=Homo sapiens GN=RPL6 PE=1 SV=3	F8W181,Q02878	CP13_3_HomoSapiens_9606_20130509.fasta	32 729,3	100,0 %	10	12	43	0,167%	35,8%	YYPTEDVPR	R	K	99,7 %	1,02	0	5	0	0	2	1 139,5368	1 725,00		118436	115	123	Empty	true	F8VZ45,F8VR69
Intestine	UGT1A	15957	Ingel15957_GuillemetteC_no1_MGFPeaklist (F052936)	60S ribosomal protein L6 OS=Homo sapiens GN=RPL6 PE=1 SV=3	F8W181,Q02878	CP13_3_HomoSapiens_9606_20130509.fasta	32 729,3	100,0 %	10	12	43	0,167%	35,8%	YYPTEDVPRK	R	L	99,7 %	1,06	0	0	4	0	2	1 267,6318	1 634,00		70 269,5	115	124	Empty	true	F8VZ45,F8VR69
Intestine	UGT1A	15957	Ingel15957_GuillemetteC_no1_MGFPeaklist (F052936)	60S ribosomal protein L6 OS=Homo sapiens GN=RPL6 PE=1 SV=3	F8W181,Q02878	CP13_3_HomoSapiens_9606_20130509.fasta	32 729,3	100,0 %	10	12	43	0,167%	35,8%	AIPQLQGYLR	K	S	99,7 %	1,80	0	1	0	0	2	1 158,6631	2 235,00		38 504,3	263	272	Empty	true
Intestine	UGT1A	15957	Ingel15957_GuillemetteC_no1_MGFPeaklist (F052936)	60S ribosomal protein L6 OS=Homo sapiens GN=RPL6 PE=1 SV=3	F8W181,Q02878	CP13_3_HomoSapiens_9606_20130509.fasta	32 729,3	100,0 %	10	12	43	0,167%	35,8%	ASITPGTILIILTGR	R	H	99,7 %	4,74	0	5	0	0	2	1 525,9315	2 947,00		169008	142	156	Empty	true	F8VZ45,F8VR69
Intestine	UGT1A	15957	Ingel15957_GuillemetteC_no1_MGFPeaklist (F052936)	60S ribosomal protein L6 OS=Homo sapiens GN=RPL6 PE=1 SV=3	F8W181,Q02878	CP13_3_HomoSapiens_9606_20130509.fasta	32 729,3	100,0 %	10	12	43	0,167%	35,8%	AVDSQILPK	K	I	99,7 %	0,796	0	4	0	0	2	970,5569	1 822,50		133237	252	260	Empty	true
Intestine	UGT1A	15957	Ingel15957_GuillemetteC_no1_MGFPeaklist (F052936)	60S ribosomal protein L6 OS=Homo sapiens GN=RPL6 PE=1 SV=3	F8W181,Q02878	CP13_3_HomoSapiens_9606_20130509.fasta	32 729,3	100,0 %	10	12	43	0,167%	35,8%	FVIATSTK	K	I	99,7 %	1,40	0	1	0	0	2	866,4982	1 774,00		16 117,5	193	200	Empty	true
Intestine	UGT1A	15957	Ingel15957_GuillemetteC_no1_MGFPeaklist (F052936)	60S ribosomal protein L6 OS=Homo sapiens GN=RPL6 PE=1 SV=3	F8W181,Q02878	CP13_3_HomoSapiens_9606_20130509.fasta	32 729,3	100,0 %	10	12	43	0,167%	35,8%	HLTDAYFK	K	K	99,7 %	1,60	0	3	0	0	2	994,4993	1 813,00		88 241,5	211	218	Empty	true
Intestine	UGT1A	15957	Ingel15957_GuillemetteC_no1_MGFPeaklist (F052936)	60S ribosomal protein L6 OS=Homo sapiens GN=RPL6 PE=1 SV=3	F8W181,Q02878	CP13_3_HomoSapiens_9606_20130509.fasta	32 729,3	100,0 %	10	12	43	0,167%	35,8%	QLASGLLLVTGPLVLNR	K	V	99,7 %	3,08	0	3	10	0	2	1 764,0744	2 787,00		205566	167	183	Empty	true
Intestine	UGT1A	15957	Ingel15957_GuillemetteC_no1_MGFPeaklist (F052936)	60S ribosomal protein L6 OS=Homo sapiens GN=RPL6 PE=1 SV=3	F8W181,Q02878	CP13_3_HomoSapiens_9606_20130509.fasta	32 729,3	100,0 %	10	12	43	0,167%	35,8%	SVFALTNGIYPHK	R	L	99,7 %	2,48	0	0	2	0	2	1 446,7740	2 263,50		77 081,0	273	285	Empty	true
Intestine	UGT1A	15957	Ingel15957_GuillemetteC_no1_MGFPeaklist (F052936)	60S ribosomal protein L6 OS=Homo sapiens GN=RPL6 PE=1 SV=3	F8W181,Q02878	CP13_3_HomoSapiens_9606_20130509.fasta	32 729,3	100,0 %	10	12	43	0,167%	35,8%	VLATVTKPVGGDK	K	N	99,7 %	4,03	0	0	5	0	2	1 284,7524	1 646,00		107774	88	100	Empty	true	F8VZ45
Intestine	UGT1A	15957	Ingel15957_GuillemetteC_no1_MGFPeaklist (F052936)	60S ribosomal protein L6 OS=Homo sapiens GN=RPL6 PE=1 SV=3	F8W181,Q02878	CP13_3_HomoSapiens_9606_20130509.fasta	32 729,3	100,0 %	10	12	43	0,167%	35,8%	YYPTEDVPR	R	K	99,7 %	1,02	0	5	0	0	2	1 139,5368	1 725,00		118436	115	123	Empty	true	F8VZ45,F8VR69
Intestine	UGT1A	15957	Ingel15957_GuillemetteC_no1_MGFPeaklist (F052936)	60S ribosomal protein L6 OS=Homo sapiens GN=RPL6 PE=1 SV=3	F8W181,Q02878	CP13_3_HomoSapiens_9606_20130509.fasta	32 729,3	100,0 %	10	12	43	0,167%	35,8%	YYPTEDVPRK	R	L	99,7 %	1,06	0	0	4	0	2	1 267,6318	1 634,00		70 269,5	115	124	Empty	true	F8VZ45,F8VR69
Intestine	UGT1A	15957	Ingel15957_GuillemetteC_no1_MGFPeaklist (F052936)	60S ribosomal protein L3 OS=Homo sapiens GN=RPL3 PE=1 SV=2	P39023	CP13_3_HomoSapiens_9606_20130509.fasta	46 109,5	100,0 %	5	5	17	0,0660%	16,6%	EVVEAVTIVETPPMVVVGIVGYVETPR	K	G	99,7 %	4,21	0	0	4	0	2	2 882,5585	2 954,00		48 196,0	71	97	Empty	true
Intestine	UGT1A	15957	Ingel15957_GuillemetteC_no1_MGFPeaklist (F052936)	60S ribosomal protein L3 OS=Homo sapiens GN=RPL3 PE=1 SV=2	P39023	CP13_3_HomoSapiens_9606_20130509.fasta	46 109,5	100,0 %	5	5	17	0,0660%	16,6%	HGSLGFLPR	R	K	99,7 %	2,30	0	4	0	0	2	983,5422	1 972,00		32 718,2	11	19	Empty	true
Intestine	UGT1A	15957	Ingel15957_GuillemetteC_no1_MGFPeaklist (F052936)	60S ribosomal protein L3 OS=Homo sapiens GN=RPL3 PE=1 SV=2	P39023	CP13_3_HomoSapiens_9606_20130509.fasta	46 109,5	100,0 %	5	5	17	0,0660%	16,6%	IGQGYLIK	K	D	99,7 %	1,70	0	3	0	0	2	891,5300	1 895,00		145866	287	294	Empty	true
Intestine	UGT1A	15957	Ingel15957_GuillemetteC_no1_MGFPeaklist (F052936)	60S ribosomal protein L3 OS=Homo sapiens GN=RPL3 PE=1 SV=2	P39023	CP13_3_HomoSapiens_9606_20130509.fasta	46 109,5	100,0 %	5	5	17	0,0660%	16,6%	NNASTDYDLSDK	K	S	99,7 %	3,96	0	5	0	0	2	1 342,5758	1 616,00		27 215,3	301	312	Empty	true
Intestine	UGT1A	15957	Ingel15957_GuillemetteC_no1_MGFPeaklist (F052936)	60S ribosomal protein L3 OS=Homo sapiens GN=RPL3 PE=1 SV=2	P39023	CP13_3_HomoSapiens_9606_20130509.fasta	46 109,5	100,0 %	5	5	17	0,0660%	16,6%	SINPLGGFVHY	K	G	99,7 %	2,41	0	1	0	0	1	1 203,6157	2 449,00		62 951,6	313	323	Empty	true
Intestine	UGT1A	15957	Ingel15957_GuillemetteC_no1_MGFPeaklist (F052936)	60S ribosomal protein L14 OS=Homo sapiens GN=RPL14 PE=1 SV=4	E7EPB3,P50914	CP13_3_HomoSapiens_9606_20130509.fasta	23 432,3	100,0 %	2	2	16	0,0621%	11,2%	LVAIVDVIDQNR	K	A	99,7 %	4,74	0	13	0	0	2	1 354,7690	2 407,00		467488	24	35	Empty	true
Intestine	UGT1A	15957	Ingel15957_GuillemetteC_no1_MGFPeaklist (F052936)	60S ribosomal protein L14 OS=Homo sapiens GN=RPL14 PE=1 SV=4	E7EPB3,P50914	CP13_3_HomoSapiens_9606_20130509.fasta	23 432,3	100,0 %	2	2	16	0,0621%	11,2%	VAYVSFGPHAGK	R	L	99,7 %	1,72	0	0	3	0	2	1 232,6422	1 878,00		73 025,0	12	23	Empty	true
Intestine	UGT1A	15957	Ingel15957_GuillemetteC_no1_MGFPeaklist (F052936)	60S ribosomal protein L14 OS=Homo sapiens GN=RPL14 PE=1 SV=4	E7EPB3,P50914	CP13_3_HomoSapiens_9606_20130509.fasta	23 432,3	100,0 %	2	2	16	0,0621%	11,2%	LVAIVDVIDQNR	K	A	99,7 %	4,74	0	13	0	0	2	1 354,7690	2 407,00		467488	24	35	Empty	true
Intestine	UGT1A	15957	Ingel15957_GuillemetteC_no1_MGFPeaklist (F052936)	60S ribosomal protein L14 OS=Homo sapiens GN=RPL14 PE=1 SV=4	E7EPB3,P50914	CP13_3_HomoSapiens_9606_20130509.fasta	23 432,3	100,0 %	2	2	16	0,0621%	11,2%	VAYVSFGPHAGK	R	L	99,7 %	1,72	0	0	3	0	2	1 232,6422	1 878,00		73 025,0	12	23	Empty	true
Intestine	UGT1A	15957	Ingel15957_GuillemetteC_no1_MGFPeaklist (F052936)	40S ribosomal protein S15a OS=Homo sapiens GN=RPS15A PE=1 SV=2	I3L3P7,P62244	CP13_3_HomoSapiens_9606_20130509.fasta	14 840,0	100,0 %	3	3	12	0,0466%	18,5%	FLTVMMK	R	H	98,8 %	0,509	0	2	0	0	2	869,4624	2 179,00		16 650,4	37	43	Empty	true
Intestine	UGT1A	15957	Ingel15957_GuillemetteC_no1_MGFPeaklist (F052936)	40S ribosomal protein S15a OS=Homo sapiens GN=RPS15A PE=1 SV=2	I3L3P7,P62244	CP13_3_HomoSapiens_9606_20130509.fasta	14 840,0	100,0 %	3	3	12	0,0466%	18,5%	IVVNLTGR	K	L	99,7 %	0,658	0	4	0	0	2	871,5360	1 909,50		113793	61	68	Empty	true
Intestine	UGT1A	15957	Ingel15957_GuillemetteC_no1_MGFPeaklist (F052936)	40S ribosomal protein S15a OS=Homo sapiens GN=RPS15A PE=1 SV=2	I3L3P7,P62244	CP13_3_HomoSapiens_9606_20130509.fasta	14 840,0	100,0 %	3	3	12	0,0466%	18,5%	MNVLADALK	R	S	99,7 %	1,82	0	6	0	0	2	974,5340	2 218,50		104796	4	12	Empty	true
Intestine	UGT1A	15957	Ingel15957_GuillemetteC_no1_MGFPeaklist (F052936)	40S ribosomal protein S15a OS=Homo sapiens GN=RPS15A PE=1 SV=2	I3L3P7,P62244	CP13_3_HomoSapiens_9606_20130509.fasta	14 840,0	100,0 %	3	3	12	0,0466%	18,5%	FLTVMMK	R	H	98,8 %	0,509	0	2	0	0	2	869,4624	2 179,00		16 650,4	37	43	Empty	true
Intestine	UGT1A	15957	Ingel15957_GuillemetteC_no1_MGFPeaklist (F052936)	40S ribosomal protein S15a OS=Homo sapiens GN=RPS15A PE=1 SV=2	I3L3P7,P62244	CP13_3_HomoSapiens_9606_20130509.fasta	14 840,0	100,0 %	3	3	12	0,0466%	18,5%	IVVNLTGR	K	L	99,7 %	0,658	0	4	0	0	2	871,5360	1 909,50		113793	61	68	Empty	true
Intestine	UGT1A	15957	Ingel15957_GuillemetteC_no1_MGFPeaklist (F052936)	40S ribosomal protein S15a OS=Homo sapiens GN=RPS15A PE=1 SV=2	I3L3P7,P62244	CP13_3_HomoSapiens_9606_20130509.fasta	14 840,0	100,0 %	3	3	12	0,0466%	18,5%	MNVLADALK	R	S	99,7 %	1,82	0	6	0	0	2	974,5340	2 218,50		104796	4	12	Empty	true
Intestine	UGT1A	15957	Ingel15957_GuillemetteC_no1_MGFPeaklist (F052936)	Elongation factor 1-alpha 1 OS=Homo sapiens GN=EEF1A1 PE=1 SV=1	P68104,Q5VTE0	CP13_3_HomoSapiens_9606_20130509.fasta	50 185,4	100,0 %	8	9	23	0,0893%	18,2%	APVNVTTEVK	F	S	99,7 %	5,10	0	3	0	0	1	1 057,5888	1 705,00		41 957,1	281	290	Empty	true
Intestine	UGT1A	15957	Ingel15957_GuillemetteC_no1_MGFPeaklist (F052936)	Elongation factor 1-alpha 1 OS=Homo sapiens GN=EEF1A1 PE=1 SV=1	P68104,Q5VTE0	CP13_3_HomoSapiens_9606_20130509.fasta	50 185,4	100,0 %	8	9	23	0,0893%	18,2%	EHALLAYTLGVK	R	Q	99,7 %	4,22	0	1	3	0	2	1 314,7417	2 249,00		93 190,1	135	146	Empty	true
Intestine	UGT1A	15957	Ingel15957_GuillemetteC_no1_MGFPeaklist (F052936)	Elongation factor 1-alpha 1 OS=Homo sapiens GN=EEF1A1 PE=1 SV=1	P68104,Q5VTE0	CP13_3_HomoSapiens_9606_20130509.fasta	50 185,4	100,0 %	8	9	23	0,0893%	18,2%	IGGIGTVPVGR	K	V	99,7 %	3,96	0	5	0	0	2	1 025,6104	1 892,00		285714	256	266	Empty	true
Intestine	UGT1A	15957	Ingel15957_GuillemetteC_no1_MGFPeaklist (F052936)	Elongation factor 1-alpha 1 OS=Homo sapiens GN=EEF1A1 PE=1 SV=1	P68104,Q5VTE0	CP13_3_HomoSapiens_9606_20130509.fasta	50 185,4	100,0 %	8	9	23	0,0893%	18,2%	LPLQDVYK	R	I	99,7 %	1,46	0	2	0	0	2	975,5511	1 945,00		56 668,9	248	255	Empty	true
Intestine	UGT1A	15957	Ingel15957_GuillemetteC_no1_MGFPeaklist (F052936)	Elongation factor 1-alpha 1 OS=Homo sapiens GN=EEF1A1 PE=1 SV=1	P68104,Q5VTE0	CP13_3_HomoSapiens_9606_20130509.fasta	50 185,4	100,0 %	8	9	23	0,0893%	18,2%	QLIVGVNK	K	M	99,7 %	0,699	0	2	0	0	2	870,5408	1 810,50		45 542,2	147	154	Empty	true
Intestine	UGT1A	15957	Ingel15957_GuillemetteC_no1_MGFPeaklist (F052936)	Elongation factor 1-alpha 1 OS=Homo sapiens GN=EEF1A1 PE=1 SV=1	P68104,Q5VTE0	CP13_3_HomoSapiens_9606_20130509.fasta	50 185,4	100,0 %	8	9	23	0,0893%	18,2%	QTVAVGVIK	R	A	99,7 %	0,000	0	4	0	0	2	914,5670	1 823,50		120049	431	439	Empty	true
Intestine	UGT1A	15957	Ingel15957_GuillemetteC_no1_MGFPeaklist (F052936)	Elongation factor 1-alpha 1 OS=Homo sapiens GN=EEF1A1 PE=1 SV=1	P68104,Q5VTE0	CP13_3_HomoSapiens_9606_20130509.fasta	50 185,4	100,0 %	8	9	23	0,0893%	18,2%	VETGVLKPGMVVTFAPVNVTTEVK	R	S	99,7 %	1,40	0	0	1	0	2	2 515,3842	2 500,00		16 808,7	267	290	Empty	true
Intestine	UGT1A	15957	Ingel15957_GuillemetteC_no1_MGFPeaklist (F052936)	Elongation factor 1-alpha 1 OS=Homo sapiens GN=EEF1A1 PE=1 SV=1	P68104,Q5VTE0	CP13_3_HomoSapiens_9606_20130509.fasta	50 185,4	100,0 %	8	9	23	0,0893%	18,2%	YYVTIIDAPGHR	K	D	99,7 %	2,15	0	0	2	0	2	1 404,7271	2 037,00		45 389,9	85	96	Empty	true
Intestine	UGT1A	15957	Ingel15957_GuillemetteC_no1_MGFPeaklist (F052936)	Elongation factor 1-alpha 1 OS=Homo sapiens GN=EEF1A1 PE=1 SV=1	P68104,Q5VTE0	CP13_3_HomoSapiens_9606_20130509.fasta	50 185,4	100,0 %	8	9	23	0,0893%	18,2%	APVNVTTEVK	F	S	99,7 %	5,10	0	3	0	0	1	1 057,5888	1 705,00		41 957,1	281	290	Empty	true
Intestine	UGT1A	15957	Ingel15957_GuillemetteC_no1_MGFPeaklist (F052936)	Elongation factor 1-alpha 1 OS=Homo sapiens GN=EEF1A1 PE=1 SV=1	P68104,Q5VTE0	CP13_3_HomoSapiens_9606_20130509.fasta	50 185,4	100,0 %	8	9	23	0,0893%	18,2%	EHALLAYTLGVK	R	Q	99,7 %	4,22	0	1	3	0	2	1 314,7417	2 249,00		93 190,1	135	146	Empty	true
Intestine	UGT1A	15957	Ingel15957_GuillemetteC_no1_MGFPeaklist (F052936)	Elongation factor 1-alpha 1 OS=Homo sapiens GN=EEF1A1 PE=1 SV=1	P68104,Q5VTE0	CP13_3_HomoSapiens_9606_20130509.fasta	50 185,4	100,0 %	8	9	23	0,0893%	18,2%	IGGIGTVPVGR	K	V	99,7 %	3,96	0	5	0	0	2	1 025,6104	1 892,00		285714	256	266	Empty	true
Intestine	UGT1A	15957	Ingel15957_GuillemetteC_no1_MGFPeaklist (F052936)	Elongation factor 1-alpha 1 OS=Homo sapiens GN=EEF1A1 PE=1 SV=1	P68104,Q5VTE0	CP13_3_HomoSapiens_9606_20130509.fasta	50 185,4	100,0 %	8	9	23	0,0893%	18,2%	LPLQDVYK	R	I	99,7 %	1,46	0	2	0	0	2	975,5511	1 945,00		56 668,9	248	255	Empty	true
Intestine	UGT1A	15957	Ingel15957_GuillemetteC_no1_MGFPeaklist (F052936)	Elongation factor 1-alpha 1 OS=Homo sapiens GN=EEF1A1 PE=1 SV=1	P68104,Q5VTE0	CP13_3_HomoSapiens_9606_20130509.fasta	50 185,4	100,0 %	8	9	23	0,0893%	18,2%	QLIVGVNK	K	M	99,7 %	0,699	0	2	0	0	2	870,5408	1 810,50		45 542,2	147	154	Empty	true
Intestine	UGT1A	15957	Ingel15957_GuillemetteC_no1_MGFPeaklist (F052936)	Elongation factor 1-alpha 1 OS=Homo sapiens GN=EEF1A1 PE=1 SV=1	P68104,Q5VTE0	CP13_3_HomoSapiens_9606_20130509.fasta	50 185,4	100,0 %	8	9	23	0,0893%	18,2%	QTVAVGVIK	R	A	99,7 %	0,000	0	4	0	0	2	914,5670	1 823,50		120049	431	439	Empty	true
Intestine	UGT1A	15957	Ingel15957_GuillemetteC_no1_MGFPeaklist (F052936)	Elongation factor 1-alpha 1 OS=Homo sapiens GN=EEF1A1 PE=1 SV=1	P68104,Q5VTE0	CP13_3_HomoSapiens_9606_20130509.fasta	50 185,4	100,0 %	8	9	23	0,0893%	18,2%	VETGVLKPGMVVTFAPVNVTTEVK	R	S	99,7 %	1,40	0	0	1	0	2	2 515,3842	2 500,00		16 808,7	267	290	Empty	true
Intestine	UGT1A	15957	Ingel15957_GuillemetteC_no1_MGFPeaklist (F052936)	Elongation factor 1-alpha 1 OS=Homo sapiens GN=EEF1A1 PE=1 SV=1	P68104,Q5VTE0	CP13_3_HomoSapiens_9606_20130509.fasta	50 185,4	100,0 %	8	9	23	0,0893%	18,2%	YYVTIIDAPGHR	K	D	99,7 %	2,15	0	0	2	0	2	1 404,7271	2 037,00		45 389,9	85	96	Empty	true
Intestine	UGT1A	15957	Ingel15957_GuillemetteC_no1_MGFPeaklist (F052936)	UDP-glucuronosyltransferase 1-6 OS=Homo sapiens GN=UGT1A6 PE=1 SV=2	P19224	CP13_3_HomoSapiens_9606_20130509.fasta	60 752,0	100,0 %	8	10	38	0,148%	30,6%	AMAIADALGK	K	I	99,7 %	5,40	0	50	0	2	2	976,5134	2 004,00		10710400	318	327	Empty	false	Q7Z6H8,P22309,P35503,P35504,P22310,A6NJC3,Q9HAW9,Q9HAW8
Intestine	UGT1A	15957	Ingel15957_GuillemetteC_no1_MGFPeaklist (F052936)	UDP-glucuronosyltransferase 1-6 OS=Homo sapiens GN=UGT1A6 PE=1 SV=2	P19224	CP13_3_HomoSapiens_9606_20130509.fasta	60 752,0	100,0 %	8	10	38	0,148%	30,6%	AMAIADALGKIPQTVLWR	K	Y	99,7 %	1,17	0	0	9	0	2	1 954,0945	2 755,00		202261	318	335	Empty	false	Q7Z6H8,P22309,P35503,P35504,P22310,A6NJC3,Q9HAW9,Q9HAW8
Intestine	UGT1A	15957	Ingel15957_GuillemetteC_no1_MGFPeaklist (F052936)	UDP-glucuronosyltransferase 1-6 OS=Homo sapiens GN=UGT1A6 PE=1 SV=2	P19224	CP13_3_HomoSapiens_9606_20130509.fasta	60 752,0	100,0 %	8	10	38	0,148%	30,6%	DIVEVLSDR	K	G	99,7 %	1,55	0	5	0	0	2	1 045,5525	2 166,00		154768	44	52	Empty	true
Intestine	UGT1A	15957	Ingel15957_GuillemetteC_no1_MGFPeaklist (F052936)	UDP-glucuronosyltransferase 1-6 OS=Homo sapiens GN=UGT1A6 PE=1 SV=2	P19224	CP13_3_HomoSapiens_9606_20130509.fasta	60 752,0	100,0 %	8	10	38	0,148%	30,6%	DIVEVLSDRGHEIVVVVPEVNLLLK	K	E	99,7 %	2,04	0	0	0	1	2	2 784,5872	2 837,00		11 853,4	44	68	Empty	true
Intestine	UGT1A	15957	Ingel15957_GuillemetteC_no1_MGFPeaklist (F052936)	UDP-glucuronosyltransferase 1-6 OS=Homo sapiens GN=UGT1A6 PE=1 SV=2	P19224	CP13_3_HomoSapiens_9606_20130509.fasta	60 752,0	100,0 %	8	10	38	0,148%	30,6%	DLAVFWVEFVMR	L	H	99,7 %	4,00	0	1	0	0	1	1 511,7715	2 976,00		41 926,3	455	466	Empty	false	P22309,P35503,P35504,P22310,Q9HAW9,Q9HAW8
Intestine	UGT1A	15957	Ingel15957_GuillemetteC_no1_MGFPeaklist (F052936)	UDP-glucuronosyltransferase 1-6 OS=Homo sapiens GN=UGT1A6 PE=1 SV=2	P19224	CP13_3_HomoSapiens_9606_20130509.fasta	60 752,0	100,0 %	8	10	38	0,148%	30,6%	DRPVEPLDLAVFW	K	V	99,7 %	3,66	0	2	0	0	1	1 556,8109	2 918,50		31 320,7	448	460	Empty	false	P22309,P35503,P35504,P22310,Q9HAW9,Q9HAW8
Intestine	UGT1A	15957	Ingel15957_GuillemetteC_no1_MGFPeaklist (F052936)	UDP-glucuronosyltransferase 1-6 OS=Homo sapiens GN=UGT1A6 PE=1 SV=2	P19224	CP13_3_HomoSapiens_9606_20130509.fasta	60 752,0	100,0 %	8	10	38	0,148%	30,6%	DRPVEPLDLAVFWVEFVMR	K	H	99,7 %	0,000	0	11	50	6	2	2 318,2003	3 231,00		2780660	448	466	Empty	false	P22309,P35503,P35504,P22310,Q9HAW9,Q9HAW8
Intestine	UGT1A	15957	Ingel15957_GuillemetteC_no1_MGFPeaklist (F052936)	UDP-glucuronosyltransferase 1-6 OS=Homo sapiens GN=UGT1A6 PE=1 SV=2	P19224	CP13_3_HomoSapiens_9606_20130509.fasta	60 752,0	100,0 %	8	10	38	0,148%	30,6%	DVDIITLYQK	R	V	99,7 %	2,09	0	4	0	0	2	1 207,6571	2 262,50		218869	240	249	Empty	true
Intestine	UGT1A	15957	Ingel15957_GuillemetteC_no1_MGFPeaklist (F052936)	UDP-glucuronosyltransferase 1-6 OS=Homo sapiens GN=UGT1A6 PE=1 SV=2	P19224	CP13_3_HomoSapiens_9606_20130509.fasta	60 752,0	100,0 %	8	10	38	0,148%	30,6%	EDLENALK	S	A	98,2 %	1,64	0	9	0	0	1	931,4732	1 869,00		638014	420	427	Empty	false	Q7Z6H8,P22309,P35503,P35504,P22310,A6NJC3,Q9HAW9,Q9HAW8
Intestine	UGT1A	15957	Ingel15957_GuillemetteC_no1_MGFPeaklist (F052936)	UDP-glucuronosyltransferase 1-6 OS=Homo sapiens GN=UGT1A6 PE=1 SV=2	P19224	CP13_3_HomoSapiens_9606_20130509.fasta	60 752,0	100,0 %	8	10	38	0,148%	30,6%	EMTSEDLENALK	L	A	99,7 %	3,68	0	9	0	0	1	1 379,6360	2 119,00		1667470	416	427	Empty	false	Q7Z6H8,P22309,P35503,P35504,P22310,A6NJC3,Q9HAW9,Q9HAW8
Intestine	UGT1A	15957	Ingel15957_GuillemetteC_no1_MGFPeaklist (F052936)	UDP-glucuronosyltransferase 1-6 OS=Homo sapiens GN=UGT1A6 PE=1 SV=2	P19224	CP13_3_HomoSapiens_9606_20130509.fasta	60 752,0	100,0 %	8	10	38	0,148%	30,6%	FSDHMTFSQR	K	V	99,7 %	1,24	0	0	6	0	2	1 255,5524	1 707,00		101967	199	208	Empty	true
Intestine	UGT1A	15957	Ingel15957_GuillemetteC_no1_MGFPeaklist (F052936)	UDP-glucuronosyltransferase 1-6 OS=Homo sapiens GN=UGT1A6 PE=1 SV=2	P19224	CP13_3_HomoSapiens_9606_20130509.fasta	60 752,0	100,0 %	8	10	38	0,148%	30,6%	FWVEFVMR	V	H	98,2 %	4,85	0	5	0	0	1	1 113,5549	2 589,00		36 332,8	459	466	Empty	false	P22309,P35503,P35504,P22310,Q9HAW9,Q9HAW8
Intestine	UGT1A	15957	Ingel15957_GuillemetteC_no1_MGFPeaklist (F052936)	UDP-glucuronosyltransferase 1-6 OS=Homo sapiens GN=UGT1A6 PE=1 SV=2	P19224	CP13_3_HomoSapiens_9606_20130509.fasta	60 752,0	100,0 %	8	10	38	0,148%	30,6%	GAGVTLNVLEMTS	K	E	97,8 %	0,824	0	1	0	0	1	1 291,6563	2 463,00		113488	407	419	Empty	false	Q7Z6H8,P22309,P35503,P35504,P22310,A6NJC3,Q9HAW9,Q9HAW8
Intestine	UGT1A	15957	Ingel15957_GuillemetteC_no1_MGFPeaklist (F052936)	UDP-glucuronosyltransferase 1-6 OS=Homo sapiens GN=UGT1A6 PE=1 SV=2	P19224	CP13_3_HomoSapiens_9606_20130509.fasta	60 752,0	100,0 %	8	10	38	0,148%	30,6%	GAGVTLNVLEMTSE	K	D	99,7 %	4,14	0	3	0	0	1	1 420,6989	2 473,00		321035	407	420	Empty	false	Q7Z6H8,P22309,P35503,P35504,P22310,A6NJC3,Q9HAW9,Q9HAW8
Intestine	UGT1A	15957	Ingel15957_GuillemetteC_no1_MGFPeaklist (F052936)	UDP-glucuronosyltransferase 1-6 OS=Homo sapiens GN=UGT1A6 PE=1 SV=2	P19224	CP13_3_HomoSapiens_9606_20130509.fasta	60 752,0	100,0 %	8	10	38	0,148%	30,6%	GAGVTLNVLEMTSEDLENALK	K	A	99,7 %	5,18	0	6	14	0	2	2 204,1117	2 929,50		7400560	407	427	Empty	false	Q7Z6H8,P22309,P35503,P35504,P22310,A6NJC3,Q9HAW9,Q9HAW8
Intestine	UGT1A	15957	Ingel15957_GuillemetteC_no1_MGFPeaklist (F052936)	UDP-glucuronosyltransferase 1-6 OS=Homo sapiens GN=UGT1A6 PE=1 SV=2	P19224	CP13_3_HomoSapiens_9606_20130509.fasta	60 752,0	100,0 %	8	10	38	0,148%	30,6%	GHEIVVVVPEVNLLLK	R	E	99,7 %	3,14	0	1	8	0	2	1 758,0525	2 665,00		185606	53	68	Empty	true
Intestine	UGT1A	15957	Ingel15957_GuillemetteC_no1_MGFPeaklist (F052936)	UDP-glucuronosyltransferase 1-6 OS=Homo sapiens GN=UGT1A6 PE=1 SV=2	P19224	CP13_3_HomoSapiens_9606_20130509.fasta	60 752,0	100,0 %	8	10	38	0,148%	30,6%	IPQTVLWR	K	Y	99,7 %	0,886	0	49	0	0	2	1 012,5939	2 230,00		16071100	328	335	Empty	false	Q7Z6H8,P22309,P35503,P35504,P22310,A6NJC3,Q9HAW9,Q9HAW8
Intestine	UGT1A	15957	Ingel15957_GuillemetteC_no1_MGFPeaklist (F052936)	UDP-glucuronosyltransferase 1-6 OS=Homo sapiens GN=UGT1A6 PE=1 SV=2	P19224	CP13_3_HomoSapiens_9606_20130509.fasta	60 752,0	100,0 %	8	10	38	0,148%	30,6%	LPQNDLLGHPMTR	W	A	99,7 %	5,72	0	0	6	0	1	1 491,7739	1 949,50		869640	354	366	Empty	false	Q7Z6H8,P22309,P35503,P35504,P22310,A6NJC3,Q9HAW9,Q9HAW8
Intestine	UGT1A	15957	Ingel15957_GuillemetteC_no1_MGFPeaklist (F052936)	UDP-glucuronosyltransferase 1-6 OS=Homo sapiens GN=UGT1A6 PE=1 SV=2	P19224	CP13_3_HomoSapiens_9606_20130509.fasta	60 752,0	100,0 %	8	10	38	0,148%	30,6%	MTSEDLENALK	E	A	99,7 %	1,80	0	1	0	0	1	1 250,5934	2 065,00		52 432,7	417	427	Empty	false	Q7Z6H8,P22309,P35503,P35504,P22310,A6NJC3,Q9HAW9,Q9HAW8
Intestine	UGT1A	15957	Ingel15957_GuillemetteC_no1_MGFPeaklist (F052936)	UDP-glucuronosyltransferase 1-6 OS=Homo sapiens GN=UGT1A6 PE=1 SV=2	P19224	CP13_3_HomoSapiens_9606_20130509.fasta	60 752,0	100,0 %	8	10	38	0,148%	30,6%	RPVEPLDLAVFWVEFVMR	D	H	99,7 %	3,96	0	0	1	0	1	2 203,1733	3 243,00		47 870,6	449	466	Empty	false	P22309,P35503,P35504,P22310,Q9HAW9,Q9HAW8
Intestine	UGT1A	15957	Ingel15957_GuillemetteC_no1_MGFPeaklist (F052936)	UDP-glucuronosyltransferase 1-6 OS=Homo sapiens GN=UGT1A6 PE=1 SV=2	P19224	CP13_3_HomoSapiens_9606_20130509.fasta	60 752,0	100,0 %	8	10	38	0,148%	30,6%	SFLTAPQTEYR	R	N	99,7 %	5,28	0	5	0	0	2	1 312,6532	1 972,00		124709	103	113	Empty	true
Intestine	UGT1A	15957	Ingel15957_GuillemetteC_no1_MGFPeaklist (F052936)	UDP-glucuronosyltransferase 1-6 OS=Homo sapiens GN=UGT1A6 PE=1 SV=2	P19224	CP13_3_HomoSapiens_9606_20130509.fasta	60 752,0	100,0 %	8	10	38	0,148%	30,6%	SLGSMVSEIPEK	F	K	99,7 %	2,92	0	3	0	0	1	1 276,6454	2 111,00		67 157,9	305	316	Empty	false	Q7Z6H8,P22309,P35503,P35504,P22310,A6NJC3,Q9HAW9,Q9HAW8
Intestine	UGT1A	15957	Ingel15957_GuillemetteC_no1_MGFPeaklist (F052936)	UDP-glucuronosyltransferase 1-6 OS=Homo sapiens GN=UGT1A6 PE=1 SV=2	P19224	CP13_3_HomoSapiens_9606_20130509.fasta	60 752,0	100,0 %	8	10	38	0,148%	30,6%	SLGSMVSEIPEKK	F	A	99,7 %	2,36	0	0	2	0	1	1 404,7404	1 965,50		60 412,0	305	317	Empty	false	Q7Z6H8,P22309,P35503,P35504,P22310,A6NJC3,Q9HAW9,Q9HAW8
Intestine	UGT1A	15957	Ingel15957_GuillemetteC_no1_MGFPeaklist (F052936)	UDP-glucuronosyltransferase 1-6 OS=Homo sapiens GN=UGT1A6 PE=1 SV=2	P19224	CP13_3_HomoSapiens_9606_20130509.fasta	60 752,0	100,0 %	8	10	38	0,148%	30,6%	SPDPVSYIPR	R	C	99,7 %	4,00	0	6	0	0	2	1 130,5841	2 029,00		334273	185	194	Empty	true
Intestine	UGT1A	15957	Ingel15957_GuillemetteC_no1_MGFPeaklist (F052936)	UDP-glucuronosyltransferase 1-6 OS=Homo sapiens GN=UGT1A6 PE=1 SV=2	P19224	CP13_3_HomoSapiens_9606_20130509.fasta	60 752,0	100,0 %	8	10	38	0,148%	30,6%	VFWVEFVMR	A	H	99,7 %	4,92	0	4	0	0	1	1 212,6233	2 803,00		93 428,4	458	466	Empty	false	P22309,P35503,P35504,P22310,Q9HAW9,Q9HAW8
Intestine	UGT1A	15957	Ingel15957_GuillemetteC_no1_MGFPeaklist (F052936)	UDP-glucuronosyltransferase 1-6 OS=Homo sapiens GN=UGT1A6 PE=1 SV=2	P19224	CP13_3_HomoSapiens_9606_20130509.fasta	60 752,0	100,0 %	8	10	38	0,148%	30,6%	VLEMTSEDLENALK	N	A	99,7 %	6,49	0	1	0	0	1	1 591,7885	2 353,00		12 607,9	414	427	Empty	false	Q7Z6H8,P22309,P35503,P35504,P22310,A6NJC3,Q9HAW9,Q9HAW8
Intestine	UGT1A	15957	Ingel15957_GuillemetteC_no1_MGFPeaklist (F052936)	UDP-glucuronosyltransferase 1-6 OS=Homo sapiens GN=UGT1A6 PE=1 SV=2	P19224	CP13_3_HomoSapiens_9606_20130509.fasta	60 752,0	100,0 %	8	10	38	0,148%	30,6%	WLPQNDLLGHPMTR	K	A	99,7 %	7,12	0	0	18	0	2	1 677,8532	2 172,50		13594000	353	366	Empty	false	Q7Z6H8,P22309,P35503,P35504,P22310,A6NJC3,Q9HAW9,Q9HAW8
Intestine	UGT1A	15957	Ingel15957_GuillemetteC_no1_MGFPeaklist (F052936)	UDP-glucuronosyltransferase 1-6 OS=Homo sapiens GN=UGT1A6 PE=1 SV=2	P19224	CP13_3_HomoSapiens_9606_20130509.fasta	60 752,0	100,0 %	8	10	38	0,148%	30,6%	YQSFGNNHFAER	R	S	99,7 %	3,62	0	0	2	0	2	1 469,6555	1 714,50		131070	91	102	Empty	true
Intestine	UGT1A	15957	Ingel15957_GuillemetteC_no1_MGFPeaklist (F052936)	60S ribosomal protein L35a OS=Homo sapiens GN=RPL35A PE=1 SV=2	C9K025,F8WB72,F8WBS5,P18077	CP13_3_HomoSapiens_9606_20130509.fasta	12 538,1	100,0 %	2	2	2	0,00776%	9,09%	DETEFYLGK	R	R	99,7 %	1,77	0	1	0	0	2	1 101,5100	1 959,00		6 624,26	37	45	Empty	true
Intestine	UGT1A	15957	Ingel15957_GuillemetteC_no1_MGFPeaklist (F052936)	60S ribosomal protein L35a OS=Homo sapiens GN=RPL35A PE=1 SV=2	C9K025,F8WB72,F8WBS5,P18077	CP13_3_HomoSapiens_9606_20130509.fasta	12 538,1	100,0 %	2	2	2	0,00776%	9,09%	DETEFYLGKR	R	C	99,7 %	0,886	0	0	1	0	2	1 257,6111	1 893,00		19 141,5	37	46	Empty	true
Intestine	UGT1A	15957	Ingel15957_GuillemetteC_no1_MGFPeaklist (F052936)	60S ribosomal protein L18 OS=Homo sapiens GN=RPL18 PE=1 SV=2	J3QQ67	CP13_3_HomoSapiens_9606_20130509.fasta	21 840,2	100,0 %	5	6	23	0,0893%	20,0%	DQLALDSPK	F	G	99,7 %	1,15	0	3	0	0	1	986,5155	1 720,00		74 060,1	126	134	Empty	true	H0YHA7,G3V203,F8VWC5,Q07020
Intestine	UGT1A	15957	Ingel15957_GuillemetteC_no1_MGFPeaklist (F052936)	60S ribosomal protein L18 OS=Homo sapiens GN=RPL18 PE=1 SV=2	J3QQ67	CP13_3_HomoSapiens_9606_20130509.fasta	21 840,2	100,0 %	5	6	23	0,0893%	20,0%	ILTFDQLALDSPK	K	G	99,7 %	4,15	0	7	0	0	2	1 460,7998	2 472,00		196594	122	134	Empty	true	H0YHA7,G3V203,F8VWC5,Q07020
Intestine	UGT1A	15957	Ingel15957_GuillemetteC_no1_MGFPeaklist (F052936)	60S ribosomal protein L18 OS=Homo sapiens GN=RPL18 PE=1 SV=2	J3QQ67	CP13_3_HomoSapiens_9606_20130509.fasta	21 840,2	100,0 %	5	6	23	0,0893%	20,0%	TAVVVGTITDDVR	K	V	99,7 %	6,60	0	9	0	0	2	1 345,7323	2 045,00		423971	81	93	Empty	true	H0YHA7,F8VYV2,G3V203,F8VWC5,Q07020
Intestine	UGT1A	15957	Ingel15957_GuillemetteC_no1_MGFPeaklist (F052936)	60S ribosomal protein L18 OS=Homo sapiens GN=RPL18 PE=1 SV=2	J3QQ67	CP13_3_HomoSapiens_9606_20130509.fasta	21 840,2	100,0 %	5	6	23	0,0893%	20,0%	TNSTFNQVVLK	R	R	99,7 %	3,46	0	3	0	0	2	1 250,6739	1 943,00		100958	41	51	Empty	true	H0YHA7,F8VYV2,G3V203,F8VWC5,Q07020
Intestine	UGT1A	15957	Ingel15957_GuillemetteC_no1_MGFPeaklist (F052936)	60S ribosomal protein L18 OS=Homo sapiens GN=RPL18 PE=1 SV=2	J3QQ67	CP13_3_HomoSapiens_9606_20130509.fasta	21 840,2	100,0 %	5	6	23	0,0893%	20,0%	TNSTFNQVVLKR	R	L	99,7 %	1,92	0	0	1	0	2	1 408,7431	1 872,00		35 753,3	41	52	Empty	true	H0YHA7,F8VYV2,G3V203,F8VWC5,Q07020
Intestine	UGT1A	15957	Ingel15957_GuillemetteC_no1_MGFPeaklist (F052936)	40S ribosomal protein S16 OS=Homo sapiens GN=RPS16 PE=1 SV=2	M0R210,P62249	CP13_3_HomoSapiens_9606_20130509.fasta	16 445,9	100,0 %	3	3	11	0,0427%	19,9%	GPLQSVQVFGR	K	K	99,7 %	5,15	0	3	0	0	2	1 187,6532	2 192,00		40 143,4	5	15	Empty	true	Q6IPX4,M0R3H0
Intestine	UGT1A	15957	Ingel15957_GuillemetteC_no1_MGFPeaklist (F052936)	40S ribosomal protein S16 OS=Homo sapiens GN=RPS16 PE=1 SV=2	M0R210,P62249	CP13_3_HomoSapiens_9606_20130509.fasta	16 445,9	100,0 %	3	3	11	0,0427%	19,9%	LLEPVLLLGK	K	E	99,7 %	3,03	0	7	0	0	2	1 094,7186	2 561,00		53 262,5	51	60	Empty	true	Q6IPX4,M0R3H0,M0R1M5,M0QX76
Intestine	UGT1A	15957	Ingel15957_GuillemetteC_no1_MGFPeaklist (F052936)	40S ribosomal protein S16 OS=Homo sapiens GN=RPS16 PE=1 SV=2	M0R210,P62249	CP13_3_HomoSapiens_9606_20130509.fasta	16 445,9	100,0 %	3	3	11	0,0427%	19,9%	TLLVADPR	R	R	98,2 %	0,000	0	1	0	0	2	884,5201	1 865,00		41 125,7	118	125	Empty	true
Intestine	UGT1A	15957	Ingel15957_GuillemetteC_no1_MGFPeaklist (F052936)	40S ribosomal protein S16 OS=Homo sapiens GN=RPS16 PE=1 SV=2	M0R210,P62249	CP13_3_HomoSapiens_9606_20130509.fasta	16 445,9	100,0 %	3	3	11	0,0427%	19,9%	GPLQSVQVFGR	K	K	99,7 %	5,15	0	3	0	0	2	1 187,6532	2 192,00		40 143,4	5	15	Empty	true	Q6IPX4,M0R3H0
Intestine	UGT1A	15957	Ingel15957_GuillemetteC_no1_MGFPeaklist (F052936)	40S ribosomal protein S16 OS=Homo sapiens GN=RPS16 PE=1 SV=2	M0R210,P62249	CP13_3_HomoSapiens_9606_20130509.fasta	16 445,9	100,0 %	3	3	11	0,0427%	19,9%	LLEPVLLLGK	K	E	99,7 %	3,03	0	7	0	0	2	1 094,7186	2 561,00		53 262,5	51	60	Empty	true	Q6IPX4,M0R3H0,M0R1M5,M0QX76
Intestine	UGT1A	15957	Ingel15957_GuillemetteC_no1_MGFPeaklist (F052936)	40S ribosomal protein S16 OS=Homo sapiens GN=RPS16 PE=1 SV=2	M0R210,P62249	CP13_3_HomoSapiens_9606_20130509.fasta	16 445,9	100,0 %	3	3	11	0,0427%	19,9%	TLLVADPR	R	R	98,2 %	0,000	0	1	0	0	2	884,5201	1 865,00		41 125,7	118	125	Empty	true
Intestine	UGT1A	15957	Ingel15957_GuillemetteC_no1_MGFPeaklist (F052936)	Serine/threonine-protein kinase tousled-like 2 OS=Homo sapiens GN=TLK2 PE=1 SV=2	J3KRK0,J3QLK5,Q86UE8,Q86UE8-2,Q86UE8-3	CP13_3_HomoSapiens_9606_20130509.fasta	82 350,4	100,0 %	2	2	3	0,0116%	2,59%	LDTEQLAQR	R	G	99,7 %	1,06	0	2	0	0	2	1 073,5587	1 660,50		36 263,3	127	135	Empty	true	J3QS44
Intestine	UGT1A	15957	Ingel15957_GuillemetteC_no1_MGFPeaklist (F052936)	Serine/threonine-protein kinase tousled-like 2 OS=Homo sapiens GN=TLK2 PE=1 SV=2	J3KRK0,J3QLK5,Q86UE8,Q86UE8-2,Q86UE8-3	CP13_3_HomoSapiens_9606_20130509.fasta	82 350,4	100,0 %	2	2	3	0,0116%	2,59%	SIIMQIVNALK	R	Y	99,7 %	2,70	0	1	0	0	2	1 229,7287	2 929,00		9 909,67	515	525	Empty	true
Intestine	UGT1A	15957	Ingel15957_GuillemetteC_no1_MGFPeaklist (F052936)	Serine/threonine-protein kinase tousled-like 2 OS=Homo sapiens GN=TLK2 PE=1 SV=2	J3KRK0,J3QLK5,Q86UE8,Q86UE8-2,Q86UE8-3	CP13_3_HomoSapiens_9606_20130509.fasta	82 350,4	100,0 %	2	2	3	0,0116%	2,59%	LDTEQLAQR	R	G	99,7 %	1,06	0	2	0	0	2	1 073,5587	1 660,50		36 263,3	127	135	Empty	true	J3QS44
Intestine	UGT1A	15957	Ingel15957_GuillemetteC_no1_MGFPeaklist (F052936)	Serine/threonine-protein kinase tousled-like 2 OS=Homo sapiens GN=TLK2 PE=1 SV=2	J3KRK0,J3QLK5,Q86UE8,Q86UE8-2,Q86UE8-3	CP13_3_HomoSapiens_9606_20130509.fasta	82 350,4	100,0 %	2	2	3	0,0116%	2,59%	SIIMQIVNALK	R	Y	99,7 %	2,70	0	1	0	0	2	1 229,7287	2 929,00		9 909,67	515	525	Empty	true
Intestine	UGT1A	15957	Ingel15957_GuillemetteC_no1_MGFPeaklist (F052936)	Serine/threonine-protein kinase tousled-like 2 OS=Homo sapiens GN=TLK2 PE=1 SV=2	J3KRK0,J3QLK5,Q86UE8,Q86UE8-2,Q86UE8-3	CP13_3_HomoSapiens_9606_20130509.fasta	82 350,4	100,0 %	2	2	3	0,0116%	2,59%	LDTEQLAQR	R	G	99,7 %	1,06	0	2	0	0	2	1 073,5587	1 660,50		36 263,3	127	135	Empty	true	J3QS44
Intestine	UGT1A	15957	Ingel15957_GuillemetteC_no1_MGFPeaklist (F052936)	Serine/threonine-protein kinase tousled-like 2 OS=Homo sapiens GN=TLK2 PE=1 SV=2	J3KRK0,J3QLK5,Q86UE8,Q86UE8-2,Q86UE8-3	CP13_3_HomoSapiens_9606_20130509.fasta	82 350,4	100,0 %	2	2	3	0,0116%	2,59%	SIIMQIVNALK	R	Y	99,7 %	2,70	0	1	0	0	2	1 229,7287	2 929,00		9 909,67	515	525	Empty	true
Intestine	UGT1A	15957	Ingel15957_GuillemetteC_no1_MGFPeaklist (F052936)	Serine/threonine-protein kinase tousled-like 2 OS=Homo sapiens GN=TLK2 PE=1 SV=2	J3KRK0,J3QLK5,Q86UE8,Q86UE8-2,Q86UE8-3	CP13_3_HomoSapiens_9606_20130509.fasta	82 350,4	100,0 %	2	2	3	0,0116%	2,59%	LDTEQLAQR	R	G	99,7 %	1,06	0	2	0	0	2	1 073,5587	1 660,50		36 263,3	127	135	Empty	true	J3QS44
Intestine	UGT1A	15957	Ingel15957_GuillemetteC_no1_MGFPeaklist (F052936)	Serine/threonine-protein kinase tousled-like 2 OS=Homo sapiens GN=TLK2 PE=1 SV=2	J3KRK0,J3QLK5,Q86UE8,Q86UE8-2,Q86UE8-3	CP13_3_HomoSapiens_9606_20130509.fasta	82 350,4	100,0 %	2	2	3	0,0116%	2,59%	SIIMQIVNALK	R	Y	99,7 %	2,70	0	1	0	0	2	1 229,7287	2 929,00		9 909,67	515	525	Empty	true
Intestine	UGT1A	15957	Ingel15957_GuillemetteC_no1_MGFPeaklist (F052936)	Serine/threonine-protein kinase tousled-like 2 OS=Homo sapiens GN=TLK2 PE=1 SV=2	J3KRK0,J3QLK5,Q86UE8,Q86UE8-2,Q86UE8-3	CP13_3_HomoSapiens_9606_20130509.fasta	82 350,4	100,0 %	2	2	3	0,0116%	2,59%	LDTEQLAQR	R	G	99,7 %	1,06	0	2	0	0	2	1 073,5587	1 660,50		36 263,3	127	135	Empty	true	J3QS44
Intestine	UGT1A	15957	Ingel15957_GuillemetteC_no1_MGFPeaklist (F052936)	Serine/threonine-protein kinase tousled-like 2 OS=Homo sapiens GN=TLK2 PE=1 SV=2	J3KRK0,J3QLK5,Q86UE8,Q86UE8-2,Q86UE8-3	CP13_3_HomoSapiens_9606_20130509.fasta	82 350,4	100,0 %	2	2	3	0,0116%	2,59%	SIIMQIVNALK	R	Y	99,7 %	2,70	0	1	0	0	2	1 229,7287	2 929,00		9 909,67	515	525	Empty	true
Intestine	UGT1A	15957	Ingel15957_GuillemetteC_no1_MGFPeaklist (F052936)	Heterogeneous nuclear ribonucleoproteins C1/C2 OS=Homo sapiens GN=HNRNPC PE=1 SV=4	B4DY08,G3V2Q1,G3V4C1,G3V4W0,G3V576,P07910,P07910-2	CP13_3_HomoSapiens_9606_20130509.fasta	32 338,0	100,0 %	3	3	10	0,0388%	12,7%	LKGDDLQAIKK	K	E	99,7 %	0,658	0	0	3	0	2	1 228,7263	1 631,00		26 685,8	175	185	Empty	true
Intestine	UGT1A	15957	Ingel15957_GuillemetteC_no1_MGFPeaklist (F052936)	Heterogeneous nuclear ribonucleoproteins C1/C2 OS=Homo sapiens GN=HNRNPC PE=1 SV=4	B4DY08,G3V2Q1,G3V4C1,G3V4W0,G3V576,P07910,P07910-2	CP13_3_HomoSapiens_9606_20130509.fasta	32 338,0	100,0 %	3	3	10	0,0388%	12,7%	MIAGQVLDINLAAEPK	R	V	99,7 %	4,00	0	1	0	0	2	1 682,9148	2 444,00		8 089,85	74	89	Empty	true
Intestine	UGT1A	15957	Ingel15957_GuillemetteC_no1_MGFPeaklist (F052936)	Heterogeneous nuclear ribonucleoproteins C1/C2 OS=Homo sapiens GN=HNRNPC PE=1 SV=4	B4DY08,G3V2Q1,G3V4C1,G3V4W0,G3V576,P07910,P07910-2	CP13_3_HomoSapiens_9606_20130509.fasta	32 338,0	100,0 %	3	3	10	0,0388%	12,7%	VFIGNLNTLVVK	R	K	99,7 %	3,36	0	6	0	0	2	1 316,7937	2 442,50		107805	18	29	Empty	true
Intestine	UGT1A	15957	Ingel15957_GuillemetteC_no1_MGFPeaklist (F052936)	Heterogeneous nuclear ribonucleoproteins C1/C2 OS=Homo sapiens GN=HNRNPC PE=1 SV=4	B4DY08,G3V2Q1,G3V4C1,G3V4W0,G3V576,P07910,P07910-2	CP13_3_HomoSapiens_9606_20130509.fasta	32 338,0	100,0 %	3	3	10	0,0388%	12,7%	LKGDDLQAIKK	K	E	99,7 %	0,658	0	0	3	0	2	1 228,7263	1 631,00		26 685,8	175	185	Empty	true
Intestine	UGT1A	15957	Ingel15957_GuillemetteC_no1_MGFPeaklist (F052936)	Heterogeneous nuclear ribonucleoproteins C1/C2 OS=Homo sapiens GN=HNRNPC PE=1 SV=4	B4DY08,G3V2Q1,G3V4C1,G3V4W0,G3V576,P07910,P07910-2	CP13_3_HomoSapiens_9606_20130509.fasta	32 338,0	100,0 %	3	3	10	0,0388%	12,7%	MIAGQVLDINLAAEPK	R	V	99,7 %	4,00	0	1	0	0	2	1 682,9148	2 444,00		8 089,85	74	89	Empty	true
Intestine	UGT1A	15957	Ingel15957_GuillemetteC_no1_MGFPeaklist (F052936)	Heterogeneous nuclear ribonucleoproteins C1/C2 OS=Homo sapiens GN=HNRNPC PE=1 SV=4	B4DY08,G3V2Q1,G3V4C1,G3V4W0,G3V576,P07910,P07910-2	CP13_3_HomoSapiens_9606_20130509.fasta	32 338,0	100,0 %	3	3	10	0,0388%	12,7%	VFIGNLNTLVVK	R	K	99,7 %	3,36	0	6	0	0	2	1 316,7937	2 442,50		107805	18	29	Empty	true
Intestine	UGT1A	15957	Ingel15957_GuillemetteC_no1_MGFPeaklist (F052936)	Heterogeneous nuclear ribonucleoproteins C1/C2 OS=Homo sapiens GN=HNRNPC PE=1 SV=4	B4DY08,G3V2Q1,G3V4C1,G3V4W0,G3V576,P07910,P07910-2	CP13_3_HomoSapiens_9606_20130509.fasta	32 338,0	100,0 %	3	3	10	0,0388%	12,7%	LKGDDLQAIKK	K	E	99,7 %	0,658	0	0	3	0	2	1 228,7263	1 631,00		26 685,8	175	185	Empty	true
Intestine	UGT1A	15957	Ingel15957_GuillemetteC_no1_MGFPeaklist (F052936)	Heterogeneous nuclear ribonucleoproteins C1/C2 OS=Homo sapiens GN=HNRNPC PE=1 SV=4	B4DY08,G3V2Q1,G3V4C1,G3V4W0,G3V576,P07910,P07910-2	CP13_3_HomoSapiens_9606_20130509.fasta	32 338,0	100,0 %	3	3	10	0,0388%	12,7%	MIAGQVLDINLAAEPK	R	V	99,7 %	4,00	0	1	0	0	2	1 682,9148	2 444,00		8 089,85	74	89	Empty	true
Intestine	UGT1A	15957	Ingel15957_GuillemetteC_no1_MGFPeaklist (F052936)	Heterogeneous nuclear ribonucleoproteins C1/C2 OS=Homo sapiens GN=HNRNPC PE=1 SV=4	B4DY08,G3V2Q1,G3V4C1,G3V4W0,G3V576,P07910,P07910-2	CP13_3_HomoSapiens_9606_20130509.fasta	32 338,0	100,0 %	3	3	10	0,0388%	12,7%	VFIGNLNTLVVK	R	K	99,7 %	3,36	0	6	0	0	2	1 316,7937	2 442,50		107805	18	29	Empty	true
Intestine	UGT1A	15957	Ingel15957_GuillemetteC_no1_MGFPeaklist (F052936)	Heterogeneous nuclear ribonucleoproteins C1/C2 OS=Homo sapiens GN=HNRNPC PE=1 SV=4	B4DY08,G3V2Q1,G3V4C1,G3V4W0,G3V576,P07910,P07910-2	CP13_3_HomoSapiens_9606_20130509.fasta	32 338,0	100,0 %	3	3	10	0,0388%	12,7%	LKGDDLQAIKK	K	E	99,7 %	0,658	0	0	3	0	2	1 228,7263	1 631,00		26 685,8	175	185	Empty	true
Intestine	UGT1A	15957	Ingel15957_GuillemetteC_no1_MGFPeaklist (F052936)	Heterogeneous nuclear ribonucleoproteins C1/C2 OS=Homo sapiens GN=HNRNPC PE=1 SV=4	B4DY08,G3V2Q1,G3V4C1,G3V4W0,G3V576,P07910,P07910-2	CP13_3_HomoSapiens_9606_20130509.fasta	32 338,0	100,0 %	3	3	10	0,0388%	12,7%	MIAGQVLDINLAAEPK	R	V	99,7 %	4,00	0	1	0	0	2	1 682,9148	2 444,00		8 089,85	74	89	Empty	true
Intestine	UGT1A	15957	Ingel15957_GuillemetteC_no1_MGFPeaklist (F052936)	Heterogeneous nuclear ribonucleoproteins C1/C2 OS=Homo sapiens GN=HNRNPC PE=1 SV=4	B4DY08,G3V2Q1,G3V4C1,G3V4W0,G3V576,P07910,P07910-2	CP13_3_HomoSapiens_9606_20130509.fasta	32 338,0	100,0 %	3	3	10	0,0388%	12,7%	VFIGNLNTLVVK	R	K	99,7 %	3,36	0	6	0	0	2	1 316,7937	2 442,50		107805	18	29	Empty	true
Intestine	UGT1A	15957	Ingel15957_GuillemetteC_no1_MGFPeaklist (F052936)	Heterogeneous nuclear ribonucleoproteins C1/C2 OS=Homo sapiens GN=HNRNPC PE=1 SV=4	B4DY08,G3V2Q1,G3V4C1,G3V4W0,G3V576,P07910,P07910-2	CP13_3_HomoSapiens_9606_20130509.fasta	32 338,0	100,0 %	3	3	10	0,0388%	12,7%	LKGDDLQAIKK	K	E	99,7 %	0,658	0	0	3	0	2	1 228,7263	1 631,00		26 685,8	175	185	Empty	true
Intestine	UGT1A	15957	Ingel15957_GuillemetteC_no1_MGFPeaklist (F052936)	Heterogeneous nuclear ribonucleoproteins C1/C2 OS=Homo sapiens GN=HNRNPC PE=1 SV=4	B4DY08,G3V2Q1,G3V4C1,G3V4W0,G3V576,P07910,P07910-2	CP13_3_HomoSapiens_9606_20130509.fasta	32 338,0	100,0 %	3	3	10	0,0388%	12,7%	MIAGQVLDINLAAEPK	R	V	99,7 %	4,00	0	1	0	0	2	1 682,9148	2 444,00		8 089,85	74	89	Empty	true
Intestine	UGT1A	15957	Ingel15957_GuillemetteC_no1_MGFPeaklist (F052936)	Heterogeneous nuclear ribonucleoproteins C1/C2 OS=Homo sapiens GN=HNRNPC PE=1 SV=4	B4DY08,G3V2Q1,G3V4C1,G3V4W0,G3V576,P07910,P07910-2	CP13_3_HomoSapiens_9606_20130509.fasta	32 338,0	100,0 %	3	3	10	0,0388%	12,7%	VFIGNLNTLVVK	R	K	99,7 %	3,36	0	6	0	0	2	1 316,7937	2 442,50		107805	18	29	Empty	true
Intestine	UGT1A	15957	Ingel15957_GuillemetteC_no1_MGFPeaklist (F052936)	Heterogeneous nuclear ribonucleoproteins C1/C2 OS=Homo sapiens GN=HNRNPC PE=1 SV=4	B4DY08,G3V2Q1,G3V4C1,G3V4W0,G3V576,P07910,P07910-2	CP13_3_HomoSapiens_9606_20130509.fasta	32 338,0	100,0 %	3	3	10	0,0388%	12,7%	LKGDDLQAIKK	K	E	99,7 %	0,658	0	0	3	0	2	1 228,7263	1 631,00		26 685,8	175	185	Empty	true
Intestine	UGT1A	15957	Ingel15957_GuillemetteC_no1_MGFPeaklist (F052936)	Heterogeneous nuclear ribonucleoproteins C1/C2 OS=Homo sapiens GN=HNRNPC PE=1 SV=4	B4DY08,G3V2Q1,G3V4C1,G3V4W0,G3V576,P07910,P07910-2	CP13_3_HomoSapiens_9606_20130509.fasta	32 338,0	100,0 %	3	3	10	0,0388%	12,7%	MIAGQVLDINLAAEPK	R	V	99,7 %	4,00	0	1	0	0	2	1 682,9148	2 444,00		8 089,85	74	89	Empty	true
Intestine	UGT1A	15957	Ingel15957_GuillemetteC_no1_MGFPeaklist (F052936)	Heterogeneous nuclear ribonucleoproteins C1/C2 OS=Homo sapiens GN=HNRNPC PE=1 SV=4	B4DY08,G3V2Q1,G3V4C1,G3V4W0,G3V576,P07910,P07910-2	CP13_3_HomoSapiens_9606_20130509.fasta	32 338,0	100,0 %	3	3	10	0,0388%	12,7%	VFIGNLNTLVVK	R	K	99,7 %	3,36	0	6	0	0	2	1 316,7937	2 442,50		107805	18	29	Empty	true
Intestine	UGT1A	15957	Ingel15957_GuillemetteC_no1_MGFPeaklist (F052936)	Heterogeneous nuclear ribonucleoproteins C1/C2 OS=Homo sapiens GN=HNRNPC PE=1 SV=4	B4DY08,G3V2Q1,G3V4C1,G3V4W0,G3V576,P07910,P07910-2	CP13_3_HomoSapiens_9606_20130509.fasta	32 338,0	100,0 %	3	3	10	0,0388%	12,7%	LKGDDLQAIKK	K	E	99,7 %	0,658	0	0	3	0	2	1 228,7263	1 631,00		26 685,8	175	185	Empty	true
Intestine	UGT1A	15957	Ingel15957_GuillemetteC_no1_MGFPeaklist (F052936)	Heterogeneous nuclear ribonucleoproteins C1/C2 OS=Homo sapiens GN=HNRNPC PE=1 SV=4	B4DY08,G3V2Q1,G3V4C1,G3V4W0,G3V576,P07910,P07910-2	CP13_3_HomoSapiens_9606_20130509.fasta	32 338,0	100,0 %	3	3	10	0,0388%	12,7%	MIAGQVLDINLAAEPK	R	V	99,7 %	4,00	0	1	0	0	2	1 682,9148	2 444,00		8 089,85	74	89	Empty	true
Intestine	UGT1A	15957	Ingel15957_GuillemetteC_no1_MGFPeaklist (F052936)	Heterogeneous nuclear ribonucleoproteins C1/C2 OS=Homo sapiens GN=HNRNPC PE=1 SV=4	B4DY08,G3V2Q1,G3V4C1,G3V4W0,G3V576,P07910,P07910-2	CP13_3_HomoSapiens_9606_20130509.fasta	32 338,0	100,0 %	3	3	10	0,0388%	12,7%	VFIGNLNTLVVK	R	K	99,7 %	3,36	0	6	0	0	2	1 316,7937	2 442,50		107805	18	29	Empty	true
Intestine	UGT1A	15957	Ingel15957_GuillemetteC_no1_MGFPeaklist (F052936)	Tubulin alpha-1B chain OS=Homo sapiens GN=TUBA1B PE=1 SV=1	F5H5D3,Q9BQE3	CP13_3_HomoSapiens_9606_20130509.fasta	49 895,5	100,0 %	12	12	63	0,245%	34,7%	AVFVDLEPTVIDEVR	R	T	99,7 %	5,66	0	1	0	0	2	1 701,9059	2 523,00		15 010,2	65	79	Empty	true	F8VVB9,P68363
Intestine	UGT1A	15957	Ingel15957_GuillemetteC_no1_MGFPeaklist (F052936)	Tubulin alpha-1B chain OS=Homo sapiens GN=TUBA1B PE=1 SV=1	F5H5D3,Q9BQE3	CP13_3_HomoSapiens_9606_20130509.fasta	49 895,5	100,0 %	12	12	63	0,245%	34,7%	DVNAAIATIK	K	T	99,7 %	1,55	0	6	0	0	2	1 015,5783	1 918,00		388143	327	336	Empty	true	P68363
Intestine	UGT1A	15957	Ingel15957_GuillemetteC_no1_MGFPeaklist (F052936)	Tubulin alpha-1B chain OS=Homo sapiens GN=TUBA1B PE=1 SV=1	F5H5D3,Q9BQE3	CP13_3_HomoSapiens_9606_20130509.fasta	49 895,5	100,0 %	12	12	63	0,245%	34,7%	EIIDLVLDR	K	I	99,7 %	1,24	0	8	0	0	2	1 085,6203	2 452,50		161523	113	121	Empty	true	F8VVB9,P68363
Intestine	UGT1A	15957	Ingel15957_GuillemetteC_no1_MGFPeaklist (F052936)	Tubulin alpha-1B chain OS=Homo sapiens GN=TUBA1B PE=1 SV=1	F5H5D3,Q9BQE3	CP13_3_HomoSapiens_9606_20130509.fasta	49 895,5	100,0 %	12	12	63	0,245%	34,7%	FDGALNVDLTEFQTNLVPYPR	R	I	99,7 %	3,70	0	0	7	0	2	2 409,2087	2 685,00		140904	244	264	Empty	true	C9J2C0,F8VVB9,P68366,C9JDS9,A8MUB1,P68363,Q9NY65-2,Q9NY65
Intestine	UGT1A	15957	Ingel15957_GuillemetteC_no1_MGFPeaklist (F052936)	Tubulin alpha-1B chain OS=Homo sapiens GN=TUBA1B PE=1 SV=1	F5H5D3,Q9BQE3	CP13_3_HomoSapiens_9606_20130509.fasta	49 895,5	100,0 %	12	12	63	0,245%	34,7%	FDLMYAK	K	R	98,8 %	1,31	0	4	0	0	2	887,4332	2 085,50		42 157,1	395	401	Empty	true	C9J2C0,P68366,A8MUB1,P68363,Q9NY65-2,Q9NY65
Intestine	UGT1A	15957	Ingel15957_GuillemetteC_no1_MGFPeaklist (F052936)	Tubulin alpha-1B chain OS=Homo sapiens GN=TUBA1B PE=1 SV=1	F5H5D3,Q9BQE3	CP13_3_HomoSapiens_9606_20130509.fasta	49 895,5	100,0 %	12	12	63	0,245%	34,7%	IHFPLATYAPVISAEK	R	A	99,7 %	5,54	0	0	7	0	2	1 756,9633	2 472,00		166232	265	280	Empty	true	F8VVB9,P68366,C9JDS9,A8MUB1,P68363
Intestine	UGT1A	15957	Ingel15957_GuillemetteC_no1_MGFPeaklist (F052936)	Tubulin alpha-1B chain OS=Homo sapiens GN=TUBA1B PE=1 SV=1	F5H5D3,Q9BQE3	CP13_3_HomoSapiens_9606_20130509.fasta	49 895,5	100,0 %	12	12	63	0,245%	34,7%	LEPTVIDEVR	D	T	99,7 %	3,00	0	4	0	0	1	1 170,6366	1 985,00		106584	70	79	Empty	true	F8VVB9,P68363
Intestine	UGT1A	15957	Ingel15957_GuillemetteC_no1_MGFPeaklist (F052936)	Tubulin alpha-1B chain OS=Homo sapiens GN=TUBA1B PE=1 SV=1	F5H5D3,Q9BQE3	CP13_3_HomoSapiens_9606_20130509.fasta	49 895,5	100,0 %	12	12	63	0,245%	34,7%	LISQIVSSITASLR	R	F	99,7 %	5,44	0	8	0	0	2	1 487,8792	2 890,50		320091	230	243	Empty	true	Q9H853,C9J2C0,F8VVB9,P68366,C9JDS9,A8MUB1,P68363,Q9NY65-2,Q9NY65
Intestine	UGT1A	15957	Ingel15957_GuillemetteC_no1_MGFPeaklist (F052936)	Tubulin alpha-1B chain OS=Homo sapiens GN=TUBA1B PE=1 SV=1	F5H5D3,Q9BQE3	CP13_3_HomoSapiens_9606_20130509.fasta	49 895,5	100,0 %	12	12	63	0,245%	34,7%	NLDIERPTYTNLNR	R	L	99,7 %	6,27	0	0	3	0	2	1 718,8821	1 932,00		205584	216	229	Empty	true	Q9H853,C9J2C0,F8VVB9,P68366,C9JDS9,A8MUB1,P68363,Q9NY65-2,Q9NY65
Intestine	UGT1A	15957	Ingel15957_GuillemetteC_no1_MGFPeaklist (F052936)	Tubulin alpha-1B chain OS=Homo sapiens GN=TUBA1B PE=1 SV=1	F5H5D3,Q9BQE3	CP13_3_HomoSapiens_9606_20130509.fasta	49 895,5	100,0 %	12	12	63	0,245%	34,7%	QLFHPEQLITGK	R	E	99,7 %	4,27	0	0	3	0	2	1 410,7742	2 218,00		89 161,3	85	96	Empty	true	Q9H853,C9J2C0,F8VVB9,P68366,A8MUB1,P68363,Q9NY65-2,Q9NY65
Intestine	UGT1A	15957	Ingel15957_GuillemetteC_no1_MGFPeaklist (F052936)	Tubulin alpha-1B chain OS=Homo sapiens GN=TUBA1B PE=1 SV=1	F5H5D3,Q9BQE3	CP13_3_HomoSapiens_9606_20130509.fasta	49 895,5	100,0 %	12	12	63	0,245%	34,7%	TIGGGDDSFNTFFSETGAGK	K	H	99,7 %	8,92	0	6	0	0	2	2 007,8933	2 404,00		129031	41	60	Empty	true	F8VVB9,P68363
Intestine	UGT1A	15957	Ingel15957_GuillemetteC_no1_MGFPeaklist (F052936)	Tubulin alpha-1B chain OS=Homo sapiens GN=TUBA1B PE=1 SV=1	F5H5D3,Q9BQE3	CP13_3_HomoSapiens_9606_20130509.fasta	49 895,5	100,0 %	12	12	63	0,245%	34,7%	VGINYQPPTVVPGGDLAK	K	V	99,7 %	3,07	0	6	0	0	2	1 824,9857	2 176,50		209426	353	370	Empty	true	C9J2C0,P68366,A8MUB1,P68363,Q9NY65-2,Q9NY65
Intestine	UGT1A	15957	Ingel15957_GuillemetteC_no1_MGFPeaklist (F052936)	Tubulin alpha-1B chain OS=Homo sapiens GN=TUBA1B PE=1 SV=1	F5H5D3,Q9BQE3	CP13_3_HomoSapiens_9606_20130509.fasta	49 895,5	100,0 %	12	12	63	0,245%	34,7%	AVFVDLEPTVIDEVR	R	T	99,7 %	5,66	0	1	0	0	2	1 701,9059	2 523,00		15 010,2	65	79	Empty	true	F8VVB9,P68363
Intestine	UGT1A	15957	Ingel15957_GuillemetteC_no1_MGFPeaklist (F052936)	Tubulin alpha-1B chain OS=Homo sapiens GN=TUBA1B PE=1 SV=1	F5H5D3,Q9BQE3	CP13_3_HomoSapiens_9606_20130509.fasta	49 895,5	100,0 %	12	12	63	0,245%	34,7%	DVNAAIATIK	K	T	99,7 %	1,55	0	6	0	0	2	1 015,5783	1 918,00		388143	327	336	Empty	true	P68363
Intestine	UGT1A	15957	Ingel15957_GuillemetteC_no1_MGFPeaklist (F052936)	Tubulin alpha-1B chain OS=Homo sapiens GN=TUBA1B PE=1 SV=1	F5H5D3,Q9BQE3	CP13_3_HomoSapiens_9606_20130509.fasta	49 895,5	100,0 %	12	12	63	0,245%	34,7%	EIIDLVLDR	K	I	99,7 %	1,24	0	8	0	0	2	1 085,6203	2 452,50		161523	113	121	Empty	true	F8VVB9,P68363
Intestine	UGT1A	15957	Ingel15957_GuillemetteC_no1_MGFPeaklist (F052936)	Tubulin alpha-1B chain OS=Homo sapiens GN=TUBA1B PE=1 SV=1	F5H5D3,Q9BQE3	CP13_3_HomoSapiens_9606_20130509.fasta	49 895,5	100,0 %	12	12	63	0,245%	34,7%	FDGALNVDLTEFQTNLVPYPR	R	I	99,7 %	3,70	0	0	7	0	2	2 409,2087	2 685,00		140904	244	264	Empty	true	C9J2C0,F8VVB9,P68366,C9JDS9,A8MUB1,P68363,Q9NY65-2,Q9NY65
Intestine	UGT1A	15957	Ingel15957_GuillemetteC_no1_MGFPeaklist (F052936)	Tubulin alpha-1B chain OS=Homo sapiens GN=TUBA1B PE=1 SV=1	F5H5D3,Q9BQE3	CP13_3_HomoSapiens_9606_20130509.fasta	49 895,5	100,0 %	12	12	63	0,245%	34,7%	FDLMYAK	K	R	98,8 %	1,31	0	4	0	0	2	887,4332	2 085,50		42 157,1	395	401	Empty	true	C9J2C0,P68366,A8MUB1,P68363,Q9NY65-2,Q9NY65
Intestine	UGT1A	15957	Ingel15957_GuillemetteC_no1_MGFPeaklist (F052936)	Tubulin alpha-1B chain OS=Homo sapiens GN=TUBA1B PE=1 SV=1	F5H5D3,Q9BQE3	CP13_3_HomoSapiens_9606_20130509.fasta	49 895,5	100,0 %	12	12	63	0,245%	34,7%	IHFPLATYAPVISAEK	R	A	99,7 %	5,54	0	0	7	0	2	1 756,9633	2 472,00		166232	265	280	Empty	true	F8VVB9,P68366,C9JDS9,A8MUB1,P68363
Intestine	UGT1A	15957	Ingel15957_GuillemetteC_no1_MGFPeaklist (F052936)	Tubulin alpha-1B chain OS=Homo sapiens GN=TUBA1B PE=1 SV=1	F5H5D3,Q9BQE3	CP13_3_HomoSapiens_9606_20130509.fasta	49 895,5	100,0 %	12	12	63	0,245%	34,7%	LEPTVIDEVR	D	T	99,7 %	3,00	0	4	0	0	1	1 170,6366	1 985,00		106584	70	79	Empty	true	F8VVB9,P68363
Intestine	UGT1A	15957	Ingel15957_GuillemetteC_no1_MGFPeaklist (F052936)	Tubulin alpha-1B chain OS=Homo sapiens GN=TUBA1B PE=1 SV=1	F5H5D3,Q9BQE3	CP13_3_HomoSapiens_9606_20130509.fasta	49 895,5	100,0 %	12	12	63	0,245%	34,7%	LISQIVSSITASLR	R	F	99,7 %	5,44	0	8	0	0	2	1 487,8792	2 890,50		320091	230	243	Empty	true	Q9H853,C9J2C0,F8VVB9,P68366,C9JDS9,A8MUB1,P68363,Q9NY65-2,Q9NY65
Intestine	UGT1A	15957	Ingel15957_GuillemetteC_no1_MGFPeaklist (F052936)	Tubulin alpha-1B chain OS=Homo sapiens GN=TUBA1B PE=1 SV=1	F5H5D3,Q9BQE3	CP13_3_HomoSapiens_9606_20130509.fasta	49 895,5	100,0 %	12	12	63	0,245%	34,7%	NLDIERPTYTNLNR	R	L	99,7 %	6,27	0	0	3	0	2	1 718,8821	1 932,00		205584	216	229	Empty	true	Q9H853,C9J2C0,F8VVB9,P68366,C9JDS9,A8MUB1,P68363,Q9NY65-2,Q9NY65
Intestine	UGT1A	15957	Ingel15957_GuillemetteC_no1_MGFPeaklist (F052936)	Tubulin alpha-1B chain OS=Homo sapiens GN=TUBA1B PE=1 SV=1	F5H5D3,Q9BQE3	CP13_3_HomoSapiens_9606_20130509.fasta	49 895,5	100,0 %	12	12	63	0,245%	34,7%	QLFHPEQLITGK	R	E	99,7 %	4,27	0	0	3	0	2	1 410,7742	2 218,00		89 161,3	85	96	Empty	true	Q9H853,C9J2C0,F8VVB9,P68366,A8MUB1,P68363,Q9NY65-2,Q9NY65
Intestine	UGT1A	15957	Ingel15957_GuillemetteC_no1_MGFPeaklist (F052936)	Tubulin alpha-1B chain OS=Homo sapiens GN=TUBA1B PE=1 SV=1	F5H5D3,Q9BQE3	CP13_3_HomoSapiens_9606_20130509.fasta	49 895,5	100,0 %	12	12	63	0,245%	34,7%	TIGGGDDSFNTFFSETGAGK	K	H	99,7 %	8,92	0	6	0	0	2	2 007,8933	2 404,00		129031	41	60	Empty	true	F8VVB9,P68363
Intestine	UGT1A	15957	Ingel15957_GuillemetteC_no1_MGFPeaklist (F052936)	Tubulin alpha-1B chain OS=Homo sapiens GN=TUBA1B PE=1 SV=1	F5H5D3,Q9BQE3	CP13_3_HomoSapiens_9606_20130509.fasta	49 895,5	100,0 %	12	12	63	0,245%	34,7%	VGINYQPPTVVPGGDLAK	K	V	99,7 %	3,07	0	6	0	0	2	1 824,9857	2 176,50		209426	353	370	Empty	true	C9J2C0,P68366,A8MUB1,P68363,Q9NY65-2,Q9NY65
Intestine	UGT1A	15957	Ingel15957_GuillemetteC_no1_MGFPeaklist (F052936)	40S ribosomal protein S9 OS=Homo sapiens GN=RPS9 PE=1 SV=3	P46781	CP13_3_HomoSapiens_9606_20130509.fasta	22 592,5	100,0 %	6	6	29	0,113%	25,8%	HIDFSLR	K	S	98,8 %	2,36	0	1	0	0	2	887,4734	1 943,00		42 310,0	156	162	Empty	true
Intestine	UGT1A	15957	Ingel15957_GuillemetteC_no1_MGFPeaklist (F052936)	40S ribosomal protein S9 OS=Homo sapiens GN=RPS9 PE=1 SV=3	P46781	CP13_3_HomoSapiens_9606_20130509.fasta	22 592,5	100,0 %	6	6	29	0,113%	25,8%	IEDFLER	K	R	98,8 %	0,721	0	4	0	0	2	921,4677	2 007,50		72 337,6	102	108	Empty	true
Intestine	UGT1A	15957	Ingel15957_GuillemetteC_no1_MGFPeaklist (F052936)	40S ribosomal protein S9 OS=Homo sapiens GN=RPS9 PE=1 SV=3	P46781	CP13_3_HomoSapiens_9606_20130509.fasta	22 592,5	100,0 %	6	6	29	0,113%	25,8%	LDYILGLK	K	I	99,7 %	1,04	0	3	0	0	2	934,5610	2 306,00		37 952,7	94	101	Empty	true
Intestine	UGT1A	15957	Ingel15957_GuillemetteC_no1_MGFPeaklist (F052936)	40S ribosomal protein S9 OS=Homo sapiens GN=RPS9 PE=1 SV=3	P46781	CP13_3_HomoSapiens_9606_20130509.fasta	22 592,5	100,0 %	6	6	29	0,113%	25,8%	LFEGNALLR	R	R	99,7 %	2,34	0	8	0	0	2	1 032,5837	2 180,50		346965	71	79	Empty	true
Intestine	UGT1A	15957	Ingel15957_GuillemetteC_no1_MGFPeaklist (F052936)	40S ribosomal protein S9 OS=Homo sapiens GN=RPS9 PE=1 SV=3	P46781	CP13_3_HomoSapiens_9606_20130509.fasta	22 592,5	100,0 %	6	6	29	0,113%	25,8%	LIGEYGLR	K	N	99,7 %	0,854	0	4	0	0	2	920,5201	1 936,50		240333	31	38	Empty	true
Intestine	UGT1A	15957	Ingel15957_GuillemetteC_no1_MGFPeaklist (F052936)	40S ribosomal protein S9 OS=Homo sapiens GN=RPS9 PE=1 SV=3	P46781	CP13_3_HomoSapiens_9606_20130509.fasta	22 592,5	100,0 %	6	6	29	0,113%	25,8%	QVVNIPSFIVR	K	L	99,7 %	4,82	0	9	0	0	2	1 271,7470	2 466,00		387639	140	150	Empty	true
Intestine	UGT1A	15957	Ingel15957_GuillemetteC_no1_MGFPeaklist (F052936)	Zymogen granule membrane protein 16 OS=Homo sapiens GN=ZG16 PE=1 SV=1	O60844	CP13_3_HomoSapiens_9606_20130509.fasta	18 177,1	100,0 %	4	4	6	0,0233%	32,3%	AVPLHPNTVLR	N	F	99,7 %	2,64	0	0	1	0	1	1 216,7161	1 872,00		11 042,2	130	140	Empty	true
Intestine	UGT1A	15957	Ingel15957_GuillemetteC_no1_MGFPeaklist (F052936)	Zymogen granule membrane protein 16 OS=Homo sapiens GN=ZG16 PE=1 SV=1	O60844	CP13_3_HomoSapiens_9606_20130509.fasta	18 177,1	100,0 %	4	4	6	0,0233%	32,3%	NGDLEEIFLHPGESVIQVSGK	R	Y	99,7 %	2,72	0	0	1	0	2	2 268,1509	2 531,00		27 078,0	80	100	Empty	true
Intestine	UGT1A	15957	Ingel15957_GuillemetteC_no1_MGFPeaklist (F052936)	Zymogen granule membrane protein 16 OS=Homo sapiens GN=ZG16 PE=1 SV=1	O60844	CP13_3_HomoSapiens_9606_20130509.fasta	18 177,1	100,0 %	4	4	6	0,0233%	32,3%	SGNQLDGPITALR	H	V	99,7 %	1,55	0	2	0	0	1	1 341,7123	2 108,50		44 118,4	41	53	Empty	true
Intestine	UGT1A	15957	Ingel15957_GuillemetteC_no1_MGFPeaklist (F052936)	Zymogen granule membrane protein 16 OS=Homo sapiens GN=ZG16 PE=1 SV=1	O60844	CP13_3_HomoSapiens_9606_20130509.fasta	18 177,1	100,0 %	4	4	6	0,0233%	32,3%	VWSDYVGGR	K	N	99,7 %	0,770	0	2	0	0	2	1 038,5003	1 864,00		66 774,1	71	79	Empty	true
Intestine	UGT1A	15957	Ingel15957_GuillemetteC_no1_MGFPeaklist (F052936)	40S ribosomal protein S3 OS=Homo sapiens GN=RPS3 PE=1 SV=2	E9PPU1,P23396	CP13_3_HomoSapiens_9606_20130509.fasta	26 688,6	100,0 %	4	4	15	0,0582%	17,3%	AELNEFLTR	K	E	97,0 %	0,000	0	1	0	0	2	1 092,5684	2 151,00		65 039,7	19	27	Empty	true
Intestine	UGT1A	15957	Ingel15957_GuillemetteC_no1_MGFPeaklist (F052936)	40S ribosomal protein S3 OS=Homo sapiens GN=RPS3 PE=1 SV=2	E9PPU1,P23396	CP13_3_HomoSapiens_9606_20130509.fasta	26 688,6	100,0 %	4	4	15	0,0582%	17,3%	FGFPEGSVELYAEK	R	V	99,7 %	3,46	0	5	0	0	2	1 572,7581	2 329,00		54 632,7	77	90	Empty	true
Intestine	UGT1A	15957	Ingel15957_GuillemetteC_no1_MGFPeaklist (F052936)	40S ribosomal protein S3 OS=Homo sapiens GN=RPS3 PE=1 SV=2	E9PPU1,P23396	CP13_3_HomoSapiens_9606_20130509.fasta	26 688,6	100,0 %	4	4	15	0,0582%	17,3%	IMLPWDPTGK	K	I	99,7 %	0,886	0	3	0	0	2	1 157,6026	2 458,00		80 867,8	188	197	Empty	true
Intestine	UGT1A	15957	Ingel15957_GuillemetteC_no1_MGFPeaklist (F052936)	40S ribosomal protein S3 OS=Homo sapiens GN=RPS3 PE=1 SV=2	E9PPU1,P23396	CP13_3_HomoSapiens_9606_20130509.fasta	26 688,6	100,0 %	4	4	15	0,0582%	17,3%	TEIIILATR	R	T	99,7 %	3,09	0	6	0	0	2	1 029,6304	2 213,50		161771	46	54	Empty	true
Intestine	UGT1A	15957	Ingel15957_GuillemetteC_no1_MGFPeaklist (F052936)	40S ribosomal protein S3 OS=Homo sapiens GN=RPS3 PE=1 SV=2	E9PPU1,P23396	CP13_3_HomoSapiens_9606_20130509.fasta	26 688,6	100,0 %	4	4	15	0,0582%	17,3%	AELNEFLTR	K	E	97,0 %	0,000	0	1	0	0	2	1 092,5684	2 151,00		65 039,7	19	27	Empty	true
Intestine	UGT1A	15957	Ingel15957_GuillemetteC_no1_MGFPeaklist (F052936)	40S ribosomal protein S3 OS=Homo sapiens GN=RPS3 PE=1 SV=2	E9PPU1,P23396	CP13_3_HomoSapiens_9606_20130509.fasta	26 688,6	100,0 %	4	4	15	0,0582%	17,3%	FGFPEGSVELYAEK	R	V	99,7 %	3,46	0	5	0	0	2	1 572,7581	2 329,00		54 632,7	77	90	Empty	true
Intestine	UGT1A	15957	Ingel15957_GuillemetteC_no1_MGFPeaklist (F052936)	40S ribosomal protein S3 OS=Homo sapiens GN=RPS3 PE=1 SV=2	E9PPU1,P23396	CP13_3_HomoSapiens_9606_20130509.fasta	26 688,6	100,0 %	4	4	15	0,0582%	17,3%	IMLPWDPTGK	K	I	99,7 %	0,886	0	3	0	0	2	1 157,6026	2 458,00		80 867,8	188	197	Empty	true
Intestine	UGT1A	15957	Ingel15957_GuillemetteC_no1_MGFPeaklist (F052936)	40S ribosomal protein S3 OS=Homo sapiens GN=RPS3 PE=1 SV=2	E9PPU1,P23396	CP13_3_HomoSapiens_9606_20130509.fasta	26 688,6	100,0 %	4	4	15	0,0582%	17,3%	TEIIILATR	R	T	99,7 %	3,09	0	6	0	0	2	1 029,6304	2 213,50		161771	46	54	Empty	true
Intestine	UGT1A	15957	Ingel15957_GuillemetteC_no1_MGFPeaklist (F052936)	40S ribosomal protein S2 OS=Homo sapiens GN=RPS2 PE=1 SV=2	P15880	CP13_3_HomoSapiens_9606_20130509.fasta	31 325,2	100,0 %	7	7	43	0,167%	28,3%	AFVAIGDYNGHVGLGVK	K	C	99,7 %	2,92	0	0	1	0	2	1 716,9069	2 256,00		27 138,2	126	142	Empty	true	E9PPT0,E9PMM9
Intestine	UGT1A	15957	Ingel15957_GuillemetteC_no1_MGFPeaklist (F052936)	40S ribosomal protein S2 OS=Homo sapiens GN=RPS2 PE=1 SV=2	P15880	CP13_3_HomoSapiens_9606_20130509.fasta	31 325,2	100,0 %	7	7	43	0,167%	28,3%	ESEIIDFFLGASLK	K	D	99,7 %	1,38	0	1	0	0	2	1 568,8208	2 925,00		6 947,96	90	103	Empty	true	E9PPT0,H3BNG3,E9PMM9,E9PQD7
Intestine	UGT1A	15957	Ingel15957_GuillemetteC_no1_MGFPeaklist (F052936)	40S ribosomal protein S2 OS=Homo sapiens GN=RPS2 PE=1 SV=2	P15880	CP13_3_HomoSapiens_9606_20130509.fasta	31 325,2	100,0 %	7	7	43	0,167%	28,3%	ESEIIDFFLGASLKDEVLK	K	I	99,7 %	6,26	0	0	4	0	2	2 153,1379	2 927,00		153338	90	108	Empty	true	E9PPT0,E9PMM9,E9PQD7
Intestine	UGT1A	15957	Ingel15957_GuillemetteC_no1_MGFPeaklist (F052936)	40S ribosomal protein S2 OS=Homo sapiens GN=RPS2 PE=1 SV=2	P15880	CP13_3_HomoSapiens_9606_20130509.fasta	31 325,2	100,0 %	7	7	43	0,167%	28,3%	GTGIVSAPVPK	R	K	99,7 %	1,000	0	13	0	0	2	1 025,5991	1 782,00		416176	201	211	Empty	true	E9PMM9,E9PQD7
Intestine	UGT1A	15957	Ingel15957_GuillemetteC_no1_MGFPeaklist (F052936)	40S ribosomal protein S2 OS=Homo sapiens GN=RPS2 PE=1 SV=2	P15880	CP13_3_HomoSapiens_9606_20130509.fasta	31 325,2	100,0 %	7	7	43	0,167%	28,3%	SLEEIYLFSLPIK	K	E	99,7 %	6,47	0	11	0	0	2	1 551,8670	2 858,00		273889	77	89	Empty	true	E9PPT0,H3BNG3,E9PMM9,E9PQD7
Intestine	UGT1A	15957	Ingel15957_GuillemetteC_no1_MGFPeaklist (F052936)	40S ribosomal protein S2 OS=Homo sapiens GN=RPS2 PE=1 SV=2	P15880	CP13_3_HomoSapiens_9606_20130509.fasta	31 325,2	100,0 %	7	7	43	0,167%	28,3%	SPYQEFTDHLVK	K	T	99,7 %	3,54	0	0	5	0	2	1 463,7166	2 158,00		221693	264	275	Empty	true	E9PQD7
Intestine	UGT1A	15957	Ingel15957_GuillemetteC_no1_MGFPeaklist (F052936)	40S ribosomal protein S2 OS=Homo sapiens GN=RPS2 PE=1 SV=2	P15880	CP13_3_HomoSapiens_9606_20130509.fasta	31 325,2	100,0 %	7	7	43	0,167%	28,3%	TYSYLTPDLWK	K	E	99,7 %	3,05	0	8	0	0	2	1 386,6941	2 435,50		486670	247	257	Empty	true	E9PQD7
Intestine	UGT1A	15957	Ingel15957_GuillemetteC_no1_MGFPeaklist (F052936)	F-actin-capping protein subunit alpha-2 OS=Homo sapiens GN=CAPZA2 PE=1 SV=3	P47755	CP13_3_HomoSapiens_9606_20130509.fasta	32 949,2	100,0 %	3	3	3	0,0116%	12,6%	EEQLSDEEKVR	L	I	99,3 %	1,28	0	0	1	0	1	1 361,6544	1 539,00		1 586,81	5	15	Empty	true
Intestine	UGT1A	15957	Ingel15957_GuillemetteC_no1_MGFPeaklist (F052936)	F-actin-capping protein subunit alpha-2 OS=Homo sapiens GN=CAPZA2 PE=1 SV=3	P47755	CP13_3_HomoSapiens_9606_20130509.fasta	32 949,2	100,0 %	3	3	3	0,0116%	12,6%	FTITPSTTQVVGILK	K	I	99,1 %	0,000	0	1	0	0	2	1 604,9260	2 455,00		20 726,3	179	193	Empty	true
Intestine	UGT1A	15957	Ingel15957_GuillemetteC_no1_MGFPeaklist (F052936)	F-actin-capping protein subunit alpha-2 OS=Homo sapiens GN=CAPZA2 PE=1 SV=3	P47755	CP13_3_HomoSapiens_9606_20130509.fasta	32 949,2	100,0 %	3	3	3	0,0116%	12,6%	LLLNNDNLLR	R	E	99,7 %	1,38	0	1	0	0	2	1 197,6951	2 273,00		40 078,2	38	47	Empty	true
Intestine	UGT1A	15957	Ingel15957_GuillemetteC_no1_MGFPeaklist (F052936)	UDP-glucuronosyltransferase 1-10 OS=Homo sapiens GN=UGT1A10 PE=2 SV=1	Q9HAW8	CP13_3_HomoSapiens_9606_20130509.fasta	59 810,1	100,0 %	19	28	176	0,683%	39,1%	AMAIADALGK	K	I	99,7 %	5,40	0	50	0	2	2	976,5134	2 004,00		10710400	316	325	Empty	false	Q7Z6H8,P22309,P35503,P35504,P22310,A6NJC3,Q9HAW9,P19224
Intestine	UGT1A	15957	Ingel15957_GuillemetteC_no1_MGFPeaklist (F052936)	UDP-glucuronosyltransferase 1-10 OS=Homo sapiens GN=UGT1A10 PE=2 SV=1	Q9HAW8	CP13_3_HomoSapiens_9606_20130509.fasta	59 810,1	100,0 %	19	28	176	0,683%	39,1%	AMAIADALGKIPQTVLWR	K	Y	99,7 %	1,17	0	0	9	0	2	1 954,0945	2 755,00		202261	316	333	Empty	false	Q7Z6H8,P22309,P35503,P35504,P22310,A6NJC3,Q9HAW9,P19224
Intestine	UGT1A	15957	Ingel15957_GuillemetteC_no1_MGFPeaklist (F052936)	UDP-glucuronosyltransferase 1-10 OS=Homo sapiens GN=UGT1A10 PE=2 SV=1	Q9HAW8	CP13_3_HomoSapiens_9606_20130509.fasta	59 810,1	100,0 %	19	28	176	0,683%	39,1%	DGSHWFTMQSVVEK	M	L	99,7 %	2,10	0	0	1	0	1	1 650,7581	2 256,00		76 338,5	34	47	Empty	true	Q7Z6H8,Q9HAW9
Intestine	UGT1A	15957	Ingel15957_GuillemetteC_no1_MGFPeaklist (F052936)	UDP-glucuronosyltransferase 1-10 OS=Homo sapiens GN=UGT1A10 PE=2 SV=1	Q9HAW8	CP13_3_HomoSapiens_9606_20130509.fasta	59 810,1	100,0 %	19	28	176	0,683%	39,1%	DLAVFWVEFVMR	L	H	99,7 %	4,00	0	1	0	0	1	1 511,7715	2 976,00		41 926,3	453	464	Empty	false	P22309,P35503,P35504,P22310,Q9HAW9,P19224
Intestine	UGT1A	15957	Ingel15957_GuillemetteC_no1_MGFPeaklist (F052936)	UDP-glucuronosyltransferase 1-10 OS=Homo sapiens GN=UGT1A10 PE=2 SV=1	Q9HAW8	CP13_3_HomoSapiens_9606_20130509.fasta	59 810,1	100,0 %	19	28	176	0,683%	39,1%	DLLGFSDAMTFK	N	E	99,7 %	1,000	0	1	0	0	1	1 344,6506	2 560,00		22 504,3	193	204	Empty	true	Q7Z6H8
Intestine	UGT1A	15957	Ingel15957_GuillemetteC_no1_MGFPeaklist (F052936)	UDP-glucuronosyltransferase 1-10 OS=Homo sapiens GN=UGT1A10 PE=2 SV=1	Q9HAW8	CP13_3_HomoSapiens_9606_20130509.fasta	59 810,1	100,0 %	19	28	176	0,683%	39,1%	DLYSHTSIWLLR	Y	T	99,7 %	1,52	0	0	1	0	1	1 503,7955	2 527,00		26 171,9	243	254	Empty	true	Q7Z6H8,Q9HAW9
Intestine	UGT1A	15957	Ingel15957_GuillemetteC_no1_MGFPeaklist (F052936)	UDP-glucuronosyltransferase 1-10 OS=Homo sapiens GN=UGT1A10 PE=2 SV=1	Q9HAW8	CP13_3_HomoSapiens_9606_20130509.fasta	59 810,1	100,0 %	19	28	176	0,683%	39,1%	DQNREFMVFAHAQWK	E	A	99,2 %	1,31	0	0	0	1	1	1 906,9017	2 265,00		70 529,6	85	99	Empty	true	Q7Z6H8
Intestine	UGT1A	15957	Ingel15957_GuillemetteC_no1_MGFPeaklist (F052936)	UDP-glucuronosyltransferase 1-10 OS=Homo sapiens GN=UGT1A10 PE=2 SV=1	Q9HAW8	CP13_3_HomoSapiens_9606_20130509.fasta	59 810,1	100,0 %	19	28	176	0,683%	39,1%	DRPVEPLDLAVFW	K	V	99,7 %	3,66	0	2	0	0	1	1 556,8109	2 918,50		31 320,7	446	458	Empty	false	P22309,P35503,P35504,P22310,Q9HAW9,P19224
Intestine	UGT1A	15957	Ingel15957_GuillemetteC_no1_MGFPeaklist (F052936)	UDP-glucuronosyltransferase 1-10 OS=Homo sapiens GN=UGT1A10 PE=2 SV=1	Q9HAW8	CP13_3_HomoSapiens_9606_20130509.fasta	59 810,1	100,0 %	19	28	176	0,683%	39,1%	DRPVEPLDLAVFWVEFVMR	K	H	99,7 %	0,000	0	11	50	6	2	2 318,2003	3 231,00		2780660	446	464	Empty	false	P22309,P35503,P35504,P22310,Q9HAW9,P19224
Intestine	UGT1A	15957	Ingel15957_GuillemetteC_no1_MGFPeaklist (F052936)	UDP-glucuronosyltransferase 1-10 OS=Homo sapiens GN=UGT1A10 PE=2 SV=1	Q9HAW8	CP13_3_HomoSapiens_9606_20130509.fasta	59 810,1	100,0 %	19	28	176	0,683%	39,1%	EDLENALK	S	A	98,2 %	1,64	0	9	0	0	1	931,4732	1 869,00		638014	418	425	Empty	false	Q7Z6H8,P22309,P35503,P35504,P22310,A6NJC3,Q9HAW9,P19224
Intestine	UGT1A	15957	Ingel15957_GuillemetteC_no1_MGFPeaklist (F052936)	UDP-glucuronosyltransferase 1-10 OS=Homo sapiens GN=UGT1A10 PE=2 SV=1	Q9HAW8	CP13_3_HomoSapiens_9606_20130509.fasta	59 810,1	100,0 %	19	28	176	0,683%	39,1%	EFMVFAHAQWK	R	A	99,7 %	2,77	0	5	38	0	2	1 393,6721	2 374,00		1641430	89	99	Empty	true	Q7Z6H8
Intestine	UGT1A	15957	Ingel15957_GuillemetteC_no1_MGFPeaklist (F052936)	UDP-glucuronosyltransferase 1-10 OS=Homo sapiens GN=UGT1A10 PE=2 SV=1	Q9HAW8	CP13_3_HomoSapiens_9606_20130509.fasta	59 810,1	100,0 %	19	28	176	0,683%	39,1%	EMTSEDLENALK	L	A	99,7 %	3,68	0	9	0	0	1	1 379,6360	2 119,00		1667470	414	425	Empty	false	Q7Z6H8,P22309,P35503,P35504,P22310,A6NJC3,Q9HAW9,P19224
Intestine	UGT1A	15957	Ingel15957_GuillemetteC_no1_MGFPeaklist (F052936)	UDP-glucuronosyltransferase 1-10 OS=Homo sapiens GN=UGT1A10 PE=2 SV=1	Q9HAW8	CP13_3_HomoSapiens_9606_20130509.fasta	59 810,1	100,0 %	19	28	176	0,683%	39,1%	FSLPSVVFTR	Y	G	99,7 %	3,35	0	1	0	0	1	1 152,6411	2 517,00		62 897,3	161	170	Empty	true	Q7Z6H8
Intestine	UGT1A	15957	Ingel15957_GuillemetteC_no1_MGFPeaklist (F052936)	UDP-glucuronosyltransferase 1-10 OS=Homo sapiens GN=UGT1A10 PE=2 SV=1	Q9HAW8	CP13_3_HomoSapiens_9606_20130509.fasta	59 810,1	100,0 %	19	28	176	0,683%	39,1%	FWVEFVMR	V	H	98,2 %	4,85	0	5	0	0	1	1 113,5549	2 589,00		36 332,8	457	464	Empty	false	P22309,P35503,P35504,P22310,Q9HAW9,P19224
Intestine	UGT1A	15957	Ingel15957_GuillemetteC_no1_MGFPeaklist (F052936)	UDP-glucuronosyltransferase 1-10 OS=Homo sapiens GN=UGT1A10 PE=2 SV=1	Q9HAW8	CP13_3_HomoSapiens_9606_20130509.fasta	59 810,1	100,0 %	19	28	176	0,683%	39,1%	GAGVTLNVLEMTS	K	E	97,8 %	0,824	0	1	0	0	1	1 291,6563	2 463,00		113488	405	417	Empty	false	Q7Z6H8,P22309,P35503,P35504,P22310,A6NJC3,Q9HAW9,P19224
Intestine	UGT1A	15957	Ingel15957_GuillemetteC_no1_MGFPeaklist (F052936)	UDP-glucuronosyltransferase 1-10 OS=Homo sapiens GN=UGT1A10 PE=2 SV=1	Q9HAW8	CP13_3_HomoSapiens_9606_20130509.fasta	59 810,1	100,0 %	19	28	176	0,683%	39,1%	GAGVTLNVLEMTSE	K	D	99,7 %	4,14	0	3	0	0	1	1 420,6989	2 473,00		321035	405	418	Empty	false	Q7Z6H8,P22309,P35503,P35504,P22310,A6NJC3,Q9HAW9,P19224
Intestine	UGT1A	15957	Ingel15957_GuillemetteC_no1_MGFPeaklist (F052936)	UDP-glucuronosyltransferase 1-10 OS=Homo sapiens GN=UGT1A10 PE=2 SV=1	Q9HAW8	CP13_3_HomoSapiens_9606_20130509.fasta	59 810,1	100,0 %	19	28	176	0,683%	39,1%	GAGVTLNVLEMTSEDLENALK	K	A	99,7 %	5,18	0	6	14	0	2	2 204,1117	2 929,50		7400560	405	425	Empty	false	Q7Z6H8,P22309,P35503,P35504,P22310,A6NJC3,Q9HAW9,P19224
Intestine	UGT1A	15957	Ingel15957_GuillemetteC_no1_MGFPeaklist (F052936)	UDP-glucuronosyltransferase 1-10 OS=Homo sapiens GN=UGT1A10 PE=2 SV=1	Q9HAW8	CP13_3_HomoSapiens_9606_20130509.fasta	59 810,1	100,0 %	19	28	176	0,683%	39,1%	GHEVVVVMPEVSWQLER	R	S	99,7 %	7,35	0	2	23	0	2	1 994,0164	2 497,00		8136060	52	68	Empty	true	Q7Z6H8
Intestine	UGT1A	15957	Ingel15957_GuillemetteC_no1_MGFPeaklist (F052936)	UDP-glucuronosyltransferase 1-10 OS=Homo sapiens GN=UGT1A10 PE=2 SV=1	Q9HAW8	CP13_3_HomoSapiens_9606_20130509.fasta	59 810,1	100,0 %	19	28	176	0,683%	39,1%	IPQTVLWR	K	Y	99,7 %	0,886	0	49	0	0	2	1 012,5939	2 230,00		16071100	326	333	Empty	false	Q7Z6H8,P22309,P35503,P35504,P22310,A6NJC3,Q9HAW9,P19224
Intestine	UGT1A	15957	Ingel15957_GuillemetteC_no1_MGFPeaklist (F052936)	UDP-glucuronosyltransferase 1-10 OS=Homo sapiens GN=UGT1A10 PE=2 SV=1	Q9HAW8	CP13_3_HomoSapiens_9606_20130509.fasta	59 810,1	100,0 %	19	28	176	0,683%	39,1%	LLGFSDAMTFK	D	E	99,7 %	3,30	0	4	0	0	1	1 229,6236	2 501,50		89 305,5	194	204	Empty	true	Q7Z6H8,Q9HAW9
Intestine	UGT1A	15957	Ingel15957_GuillemetteC_no1_MGFPeaklist (F052936)	UDP-glucuronosyltransferase 1-10 OS=Homo sapiens GN=UGT1A10 PE=2 SV=1	Q9HAW8	CP13_3_HomoSapiens_9606_20130509.fasta	59 810,1	100,0 %	19	28	176	0,683%	39,1%	LLVVPMDGSHWFTMQSVVEK	K	L	99,7 %	2,40	0	0	20	0	2	2 303,1564	2 628,50		4191310	28	47	Empty	true	Q7Z6H8,Q9HAW9
Intestine	UGT1A	15957	Ingel15957_GuillemetteC_no1_MGFPeaklist (F052936)	UDP-glucuronosyltransferase 1-10 OS=Homo sapiens GN=UGT1A10 PE=2 SV=1	Q9HAW8	CP13_3_HomoSapiens_9606_20130509.fasta	59 810,1	100,0 %	19	28	176	0,683%	39,1%	LPQNDLLGHPMTR	W	A	99,7 %	5,72	0	0	6	0	1	1 491,7739	1 949,50		869640	352	364	Empty	false	Q7Z6H8,P22309,P35503,P35504,P22310,A6NJC3,Q9HAW9,P19224
Intestine	UGT1A	15957	Ingel15957_GuillemetteC_no1_MGFPeaklist (F052936)	UDP-glucuronosyltransferase 1-10 OS=Homo sapiens GN=UGT1A10 PE=2 SV=1	Q9HAW8	CP13_3_HomoSapiens_9606_20130509.fasta	59 810,1	100,0 %	19	28	176	0,683%	39,1%	LPSVVFTR	S	G	98,2 %	2,23	0	10	0	0	1	918,5407	2 088,50		1433120	163	170	Empty	true	Q7Z6H8
Intestine	UGT1A	15957	Ingel15957_GuillemetteC_no1_MGFPeaklist (F052936)	UDP-glucuronosyltransferase 1-10 OS=Homo sapiens GN=UGT1A10 PE=2 SV=1	Q9HAW8	CP13_3_HomoSapiens_9606_20130509.fasta	59 810,1	100,0 %	19	28	176	0,683%	39,1%	LYSHTSIWLLR	D	T	99,7 %	1,23	0	0	5	0	1	1 388,7685	2 407,00		82 575,8	244	254	Empty	true	Q7Z6H8,Q9HAW9
Intestine	UGT1A	15957	Ingel15957_GuillemetteC_no1_MGFPeaklist (F052936)	UDP-glucuronosyltransferase 1-10 OS=Homo sapiens GN=UGT1A10 PE=2 SV=1	Q9HAW8	CP13_3_HomoSapiens_9606_20130509.fasta	59 810,1	100,0 %	19	28	176	0,683%	39,1%	MTSEDLENALK	E	A	99,7 %	1,80	0	1	0	0	1	1 250,5934	2 065,00		52 432,7	415	425	Empty	false	Q7Z6H8,P22309,P35503,P35504,P22310,A6NJC3,Q9HAW9,P19224
Intestine	UGT1A	15957	Ingel15957_GuillemetteC_no1_MGFPeaklist (F052936)	UDP-glucuronosyltransferase 1-10 OS=Homo sapiens GN=UGT1A10 PE=2 SV=1	Q9HAW8	CP13_3_HomoSapiens_9606_20130509.fasta	59 810,1	100,0 %	19	28	176	0,683%	39,1%	NALEIASEILQ	R	T	99,7 %	2,85	0	6	0	0	1	1 200,6471	2 621,50		431184	226	236	Empty	true	Q7Z6H8,Q9HAW9
Intestine	UGT1A	15957	Ingel15957_GuillemetteC_no1_MGFPeaklist (F052936)	UDP-glucuronosyltransferase 1-10 OS=Homo sapiens GN=UGT1A10 PE=2 SV=1	Q9HAW8	CP13_3_HomoSapiens_9606_20130509.fasta	59 810,1	100,0 %	19	28	176	0,683%	39,1%	NALEIASEILQTPVTA	R	Y	99,7 %	3,16	0	1	0	0	1	1 669,9008	2 830,00		9 872,43	226	241	Empty	true	Q7Z6H8,Q9HAW9
Intestine	UGT1A	15957	Ingel15957_GuillemetteC_no1_MGFPeaklist (F052936)	UDP-glucuronosyltransferase 1-10 OS=Homo sapiens GN=UGT1A10 PE=2 SV=1	Q9HAW8	CP13_3_HomoSapiens_9606_20130509.fasta	59 810,1	100,0 %	19	28	176	0,683%	39,1%	NALEIASEILQTPVTAYDLYSHTSIWLLR	R	T	99,7 %	9,25	0	0	14	7	2	3 317,7418	3 268,00		130895	226	254	Empty	true	Q7Z6H8,Q9HAW9
Intestine	UGT1A	15957	Ingel15957_GuillemetteC_no1_MGFPeaklist (F052936)	UDP-glucuronosyltransferase 1-10 OS=Homo sapiens GN=UGT1A10 PE=2 SV=1	Q9HAW8	CP13_3_HomoSapiens_9606_20130509.fasta	59 810,1	100,0 %	19	28	176	0,683%	39,1%	RPVEPLDLAVFWVEFVMR	D	H	99,7 %	3,96	0	0	1	0	1	2 203,1733	3 243,00		47 870,6	447	464	Empty	false	P22309,P35503,P35504,P22310,Q9HAW9,P19224
Intestine	UGT1A	15957	Ingel15957_GuillemetteC_no1_MGFPeaklist (F052936)	UDP-glucuronosyltransferase 1-10 OS=Homo sapiens GN=UGT1A10 PE=2 SV=1	Q9HAW8	CP13_3_HomoSapiens_9606_20130509.fasta	59 810,1	100,0 %	19	28	176	0,683%	39,1%	SLGSMVSEIPEK	F	K	99,7 %	2,92	0	3	0	0	1	1 276,6454	2 111,00		67 157,9	303	314	Empty	false	Q7Z6H8,P22309,P35503,P35504,P22310,A6NJC3,Q9HAW9,P19224
Intestine	UGT1A	15957	Ingel15957_GuillemetteC_no1_MGFPeaklist (F052936)	UDP-glucuronosyltransferase 1-10 OS=Homo sapiens GN=UGT1A10 PE=2 SV=1	Q9HAW8	CP13_3_HomoSapiens_9606_20130509.fasta	59 810,1	100,0 %	19	28	176	0,683%	39,1%	SLGSMVSEIPEKK	F	A	99,7 %	2,36	0	0	2	0	1	1 404,7404	1 965,50		60 412,0	303	315	Empty	false	Q7Z6H8,P22309,P35503,P35504,P22310,A6NJC3,Q9HAW9,P19224
Intestine	UGT1A	15957	Ingel15957_GuillemetteC_no1_MGFPeaklist (F052936)	UDP-glucuronosyltransferase 1-10 OS=Homo sapiens GN=UGT1A10 PE=2 SV=1	Q9HAW8	CP13_3_HomoSapiens_9606_20130509.fasta	59 810,1	100,0 %	19	28	176	0,683%	39,1%	SLPSVVFTR	F	G	99,7 %	1,77	0	1	0	0	1	1 005,5727	2 161,00		69 085,6	162	170	Empty	true	Q7Z6H8
Intestine	UGT1A	15957	Ingel15957_GuillemetteC_no1_MGFPeaklist (F052936)	UDP-glucuronosyltransferase 1-10 OS=Homo sapiens GN=UGT1A10 PE=2 SV=1	Q9HAW8	CP13_3_HomoSapiens_9606_20130509.fasta	59 810,1	100,0 %	19	28	176	0,683%	39,1%	TDFVLDYPK	R	P	99,7 %	4,24	0	4	0	0	1	1 097,5515	2 160,00		441159	255	263	Empty	true	Q7Z6H8,Q9HAW9
Intestine	UGT1A	15957	Ingel15957_GuillemetteC_no1_MGFPeaklist (F052936)	UDP-glucuronosyltransferase 1-10 OS=Homo sapiens GN=UGT1A10 PE=2 SV=1	Q9HAW8	CP13_3_HomoSapiens_9606_20130509.fasta	59 810,1	100,0 %	19	28	176	0,683%	39,1%	TYSTSYTLEDQNR	K	E	99,7 %	7,77	0	13	0	0	2	1 577,7078	1 744,00		1750040	76	88	Empty	true	Q7Z6H8
Intestine	UGT1A	15957	Ingel15957_GuillemetteC_no1_MGFPeaklist (F052936)	UDP-glucuronosyltransferase 1-10 OS=Homo sapiens GN=UGT1A10 PE=2 SV=1	Q9HAW8	CP13_3_HomoSapiens_9606_20130509.fasta	59 810,1	100,0 %	19	28	176	0,683%	39,1%	VFWVEFVMR	A	H	99,7 %	4,92	0	4	0	0	1	1 212,6233	2 803,00		93 428,4	456	464	Empty	false	P22309,P35503,P35504,P22310,Q9HAW9,P19224
Intestine	UGT1A	15957	Ingel15957_GuillemetteC_no1_MGFPeaklist (F052936)	UDP-glucuronosyltransferase 1-10 OS=Homo sapiens GN=UGT1A10 PE=2 SV=1	Q9HAW8	CP13_3_HomoSapiens_9606_20130509.fasta	59 810,1	100,0 %	19	28	176	0,683%	39,1%	VLEMTSEDLENALK	N	A	99,7 %	6,49	0	1	0	0	1	1 591,7885	2 353,00		12 607,9	412	425	Empty	false	Q7Z6H8,P22309,P35503,P35504,P22310,A6NJC3,Q9HAW9,P19224
Intestine	UGT1A	15957	Ingel15957_GuillemetteC_no1_MGFPeaklist (F052936)	UDP-glucuronosyltransferase 1-10 OS=Homo sapiens GN=UGT1A10 PE=2 SV=1	Q9HAW8	CP13_3_HomoSapiens_9606_20130509.fasta	59 810,1	100,0 %	19	28	176	0,683%	39,1%	VMPEVSWQLER	V	S	99,7 %	2,57	0	1	0	0	1	1 373,6882	2 259,00		19 534,4	58	68	Empty	true	Q7Z6H8
Intestine	UGT1A	15957	Ingel15957_GuillemetteC_no1_MGFPeaklist (F052936)	UDP-glucuronosyltransferase 1-10 OS=Homo sapiens GN=UGT1A10 PE=2 SV=1	Q9HAW8	CP13_3_HomoSapiens_9606_20130509.fasta	59 810,1	100,0 %	19	28	176	0,683%	39,1%	WLPQNDLLGHPMTR	K	A	99,7 %	7,12	0	0	18	0	2	1 677,8532	2 172,50		13594000	351	364	Empty	false	Q7Z6H8,P22309,P35503,P35504,P22310,A6NJC3,Q9HAW9,P19224
Intestine	UGT1A	15957	Ingel15957_GuillemetteC_no1_MGFPeaklist (F052936)	UDP-glucuronosyltransferase 1-10 OS=Homo sapiens GN=UGT1A10 PE=2 SV=1	Q9HAW8	CP13_3_HomoSapiens_9606_20130509.fasta	59 810,1	100,0 %	19	28	176	0,683%	39,1%	YFSLPSVVFTR	K	G	99,7 %	6,82	0	17	0	0	2	1 315,7044	2 560,00		1724560	160	170	Empty	true	Q7Z6H8
Intestine	UGT1A	15957	Ingel15957_GuillemetteC_no1_MGFPeaklist (F052936)	UDP-glucuronosyltransferase 1-8 OS=Homo sapiens GN=UGT1A8 PE=1 SV=1	Q9HAW9	CP13_3_HomoSapiens_9606_20130509.fasta	59 742,5	100,0 %	2	2	10	0,0388%	32,5%	AMAIADALGK	K	I	99,7 %	5,40	0	50	0	2	2	976,5134	2 004,00		10710400	316	325	Empty	false	Q7Z6H8,P22309,P35503,P35504,P22310,A6NJC3,Q9HAW8,P19224
Intestine	UGT1A	15957	Ingel15957_GuillemetteC_no1_MGFPeaklist (F052936)	UDP-glucuronosyltransferase 1-8 OS=Homo sapiens GN=UGT1A8 PE=1 SV=1	Q9HAW9	CP13_3_HomoSapiens_9606_20130509.fasta	59 742,5	100,0 %	2	2	10	0,0388%	32,5%	AMAIADALGKIPQTVLWR	K	Y	99,7 %	1,17	0	0	9	0	2	1 954,0945	2 755,00		202261	316	333	Empty	false	Q7Z6H8,P22309,P35503,P35504,P22310,A6NJC3,Q9HAW8,P19224
Intestine	UGT1A	15957	Ingel15957_GuillemetteC_no1_MGFPeaklist (F052936)	UDP-glucuronosyltransferase 1-8 OS=Homo sapiens GN=UGT1A8 PE=1 SV=1	Q9HAW9	CP13_3_HomoSapiens_9606_20130509.fasta	59 742,5	100,0 %	2	2	10	0,0388%	32,5%	DGSHWFTMQSVVEK	M	L	99,7 %	2,10	0	0	1	0	1	1 650,7581	2 256,00		76 338,5	34	47	Empty	false	Q7Z6H8,Q9HAW8
Intestine	UGT1A	15957	Ingel15957_GuillemetteC_no1_MGFPeaklist (F052936)	UDP-glucuronosyltransferase 1-8 OS=Homo sapiens GN=UGT1A8 PE=1 SV=1	Q9HAW9	CP13_3_HomoSapiens_9606_20130509.fasta	59 742,5	100,0 %	2	2	10	0,0388%	32,5%	DLAVFWVEFVMR	L	H	99,7 %	4,00	0	1	0	0	1	1 511,7715	2 976,00		41 926,3	453	464	Empty	false	P22309,P35503,P35504,P22310,Q9HAW8,P19224
Intestine	UGT1A	15957	Ingel15957_GuillemetteC_no1_MGFPeaklist (F052936)	UDP-glucuronosyltransferase 1-8 OS=Homo sapiens GN=UGT1A8 PE=1 SV=1	Q9HAW9	CP13_3_HomoSapiens_9606_20130509.fasta	59 742,5	100,0 %	2	2	10	0,0388%	32,5%	DLYSHTSIWLLR	Y	T	99,7 %	1,52	0	0	1	0	1	1 503,7955	2 527,00		26 171,9	243	254	Empty	false	Q7Z6H8,Q9HAW8
Intestine	UGT1A	15957	Ingel15957_GuillemetteC_no1_MGFPeaklist (F052936)	UDP-glucuronosyltransferase 1-8 OS=Homo sapiens GN=UGT1A8 PE=1 SV=1	Q9HAW9	CP13_3_HomoSapiens_9606_20130509.fasta	59 742,5	100,0 %	2	2	10	0,0388%	32,5%	DRPVEPLDLAVFW	K	V	99,7 %	3,66	0	2	0	0	1	1 556,8109	2 918,50		31 320,7	446	458	Empty	false	P22309,P35503,P35504,P22310,Q9HAW8,P19224
Intestine	UGT1A	15957	Ingel15957_GuillemetteC_no1_MGFPeaklist (F052936)	UDP-glucuronosyltransferase 1-8 OS=Homo sapiens GN=UGT1A8 PE=1 SV=1	Q9HAW9	CP13_3_HomoSapiens_9606_20130509.fasta	59 742,5	100,0 %	2	2	10	0,0388%	32,5%	DRPVEPLDLAVFWVEFVMR	K	H	99,7 %	0,000	0	11	50	6	2	2 318,2003	3 231,00		2780660	446	464	Empty	false	P22309,P35503,P35504,P22310,Q9HAW8,P19224
Intestine	UGT1A	15957	Ingel15957_GuillemetteC_no1_MGFPeaklist (F052936)	UDP-glucuronosyltransferase 1-8 OS=Homo sapiens GN=UGT1A8 PE=1 SV=1	Q9HAW9	CP13_3_HomoSapiens_9606_20130509.fasta	59 742,5	100,0 %	2	2	10	0,0388%	32,5%	EDLENALK	S	A	98,2 %	1,64	0	9	0	0	1	931,4732	1 869,00		638014	418	425	Empty	false	Q7Z6H8,P22309,P35503,P35504,P22310,A6NJC3,Q9HAW8,P19224
Intestine	UGT1A	15957	Ingel15957_GuillemetteC_no1_MGFPeaklist (F052936)	UDP-glucuronosyltransferase 1-8 OS=Homo sapiens GN=UGT1A8 PE=1 SV=1	Q9HAW9	CP13_3_HomoSapiens_9606_20130509.fasta	59 742,5	100,0 %	2	2	10	0,0388%	32,5%	EMTSEDLENALK	L	A	99,7 %	3,68	0	9	0	0	1	1 379,6360	2 119,00		1667470	414	425	Empty	false	Q7Z6H8,P22309,P35503,P35504,P22310,A6NJC3,Q9HAW8,P19224
Intestine	UGT1A	15957	Ingel15957_GuillemetteC_no1_MGFPeaklist (F052936)	UDP-glucuronosyltransferase 1-8 OS=Homo sapiens GN=UGT1A8 PE=1 SV=1	Q9HAW9	CP13_3_HomoSapiens_9606_20130509.fasta	59 742,5	100,0 %	2	2	10	0,0388%	32,5%	FWVEFVMR	V	H	98,2 %	4,85	0	5	0	0	1	1 113,5549	2 589,00		36 332,8	457	464	Empty	false	P22309,P35503,P35504,P22310,Q9HAW8,P19224
Intestine	UGT1A	15957	Ingel15957_GuillemetteC_no1_MGFPeaklist (F052936)	UDP-glucuronosyltransferase 1-8 OS=Homo sapiens GN=UGT1A8 PE=1 SV=1	Q9HAW9	CP13_3_HomoSapiens_9606_20130509.fasta	59 742,5	100,0 %	2	2	10	0,0388%	32,5%	GAGVTLNVLEMTS	K	E	97,8 %	0,824	0	1	0	0	1	1 291,6563	2 463,00		113488	405	417	Empty	false	Q7Z6H8,P22309,P35503,P35504,P22310,A6NJC3,Q9HAW8,P19224
Intestine	UGT1A	15957	Ingel15957_GuillemetteC_no1_MGFPeaklist (F052936)	UDP-glucuronosyltransferase 1-8 OS=Homo sapiens GN=UGT1A8 PE=1 SV=1	Q9HAW9	CP13_3_HomoSapiens_9606_20130509.fasta	59 742,5	100,0 %	2	2	10	0,0388%	32,5%	GAGVTLNVLEMTSE	K	D	99,7 %	4,14	0	3	0	0	1	1 420,6989	2 473,00		321035	405	418	Empty	false	Q7Z6H8,P22309,P35503,P35504,P22310,A6NJC3,Q9HAW8,P19224
Intestine	UGT1A	15957	Ingel15957_GuillemetteC_no1_MGFPeaklist (F052936)	UDP-glucuronosyltransferase 1-8 OS=Homo sapiens GN=UGT1A8 PE=1 SV=1	Q9HAW9	CP13_3_HomoSapiens_9606_20130509.fasta	59 742,5	100,0 %	2	2	10	0,0388%	32,5%	GAGVTLNVLEMTSEDLENALK	K	A	99,7 %	5,18	0	6	14	0	2	2 204,1117	2 929,50		7400560	405	425	Empty	false	Q7Z6H8,P22309,P35503,P35504,P22310,A6NJC3,Q9HAW8,P19224
Intestine	UGT1A	15957	Ingel15957_GuillemetteC_no1_MGFPeaklist (F052936)	UDP-glucuronosyltransferase 1-8 OS=Homo sapiens GN=UGT1A8 PE=1 SV=1	Q9HAW9	CP13_3_HomoSapiens_9606_20130509.fasta	59 742,5	100,0 %	2	2	10	0,0388%	32,5%	GHEVVVVMPEVSWQLGK	R	S	99,7 %	7,11	0	0	7	0	2	1 893,9892	2 492,00		312920	52	68	Empty	true
Intestine	UGT1A	15957	Ingel15957_GuillemetteC_no1_MGFPeaklist (F052936)	UDP-glucuronosyltransferase 1-8 OS=Homo sapiens GN=UGT1A8 PE=1 SV=1	Q9HAW9	CP13_3_HomoSapiens_9606_20130509.fasta	59 742,5	100,0 %	2	2	10	0,0388%	32,5%	ILLGFSDAMTFK	R	E	99,7 %	3,06	0	3	0	0	2	1 342,7077	2 541,00		95 643,1	193	204	Empty	true
Intestine	UGT1A	15957	Ingel15957_GuillemetteC_no1_MGFPeaklist (F052936)	UDP-glucuronosyltransferase 1-8 OS=Homo sapiens GN=UGT1A8 PE=1 SV=1	Q9HAW9	CP13_3_HomoSapiens_9606_20130509.fasta	59 742,5	100,0 %	2	2	10	0,0388%	32,5%	IPQTVLWR	K	Y	99,7 %	0,886	0	49	0	0	2	1 012,5939	2 230,00		16071100	326	333	Empty	false	Q7Z6H8,P22309,P35503,P35504,P22310,A6NJC3,Q9HAW8,P19224
Intestine	UGT1A	15957	Ingel15957_GuillemetteC_no1_MGFPeaklist (F052936)	UDP-glucuronosyltransferase 1-8 OS=Homo sapiens GN=UGT1A8 PE=1 SV=1	Q9HAW9	CP13_3_HomoSapiens_9606_20130509.fasta	59 742,5	100,0 %	2	2	10	0,0388%	32,5%	LLGFSDAMTFK	I	E	99,7 %	3,30	0	4	0	0	1	1 229,6236	2 501,50		89 305,5	194	204	Empty	false	Q7Z6H8,Q9HAW8
Intestine	UGT1A	15957	Ingel15957_GuillemetteC_no1_MGFPeaklist (F052936)	UDP-glucuronosyltransferase 1-8 OS=Homo sapiens GN=UGT1A8 PE=1 SV=1	Q9HAW9	CP13_3_HomoSapiens_9606_20130509.fasta	59 742,5	100,0 %	2	2	10	0,0388%	32,5%	LLVVPMDGSHWFTMQSVVEK	K	L	99,7 %	2,40	0	0	20	0	2	2 303,1564	2 628,50		4191310	28	47	Empty	false	Q7Z6H8,Q9HAW8
Intestine	UGT1A	15957	Ingel15957_GuillemetteC_no1_MGFPeaklist (F052936)	UDP-glucuronosyltransferase 1-8 OS=Homo sapiens GN=UGT1A8 PE=1 SV=1	Q9HAW9	CP13_3_HomoSapiens_9606_20130509.fasta	59 742,5	100,0 %	2	2	10	0,0388%	32,5%	LPQNDLLGHPMTR	W	A	99,7 %	5,72	0	0	6	0	1	1 491,7739	1 949,50		869640	352	364	Empty	false	Q7Z6H8,P22309,P35503,P35504,P22310,A6NJC3,Q9HAW8,P19224
Intestine	UGT1A	15957	Ingel15957_GuillemetteC_no1_MGFPeaklist (F052936)	UDP-glucuronosyltransferase 1-8 OS=Homo sapiens GN=UGT1A8 PE=1 SV=1	Q9HAW9	CP13_3_HomoSapiens_9606_20130509.fasta	59 742,5	100,0 %	2	2	10	0,0388%	32,5%	LYSHTSIWLLR	D	T	99,7 %	1,23	0	0	5	0	1	1 388,7685	2 407,00		82 575,8	244	254	Empty	false	Q7Z6H8,Q9HAW8
Intestine	UGT1A	15957	Ingel15957_GuillemetteC_no1_MGFPeaklist (F052936)	UDP-glucuronosyltransferase 1-8 OS=Homo sapiens GN=UGT1A8 PE=1 SV=1	Q9HAW9	CP13_3_HomoSapiens_9606_20130509.fasta	59 742,5	100,0 %	2	2	10	0,0388%	32,5%	MTSEDLENALK	E	A	99,7 %	1,80	0	1	0	0	1	1 250,5934	2 065,00		52 432,7	415	425	Empty	false	Q7Z6H8,P22309,P35503,P35504,P22310,A6NJC3,Q9HAW8,P19224
Intestine	UGT1A	15957	Ingel15957_GuillemetteC_no1_MGFPeaklist (F052936)	UDP-glucuronosyltransferase 1-8 OS=Homo sapiens GN=UGT1A8 PE=1 SV=1	Q9HAW9	CP13_3_HomoSapiens_9606_20130509.fasta	59 742,5	100,0 %	2	2	10	0,0388%	32,5%	NALEIASEILQ	K	T	99,7 %	2,85	0	6	0	0	1	1 200,6471	2 621,50		431184	226	236	Empty	false	Q7Z6H8,Q9HAW8
Intestine	UGT1A	15957	Ingel15957_GuillemetteC_no1_MGFPeaklist (F052936)	UDP-glucuronosyltransferase 1-8 OS=Homo sapiens GN=UGT1A8 PE=1 SV=1	Q9HAW9	CP13_3_HomoSapiens_9606_20130509.fasta	59 742,5	100,0 %	2	2	10	0,0388%	32,5%	NALEIASEILQTPVTA	K	Y	99,7 %	3,16	0	1	0	0	1	1 669,9008	2 830,00		9 872,43	226	241	Empty	false	Q7Z6H8,Q9HAW8
Intestine	UGT1A	15957	Ingel15957_GuillemetteC_no1_MGFPeaklist (F052936)	UDP-glucuronosyltransferase 1-8 OS=Homo sapiens GN=UGT1A8 PE=1 SV=1	Q9HAW9	CP13_3_HomoSapiens_9606_20130509.fasta	59 742,5	100,0 %	2	2	10	0,0388%	32,5%	NALEIASEILQTPVTAYDLYSHTSIWLLR	K	T	99,7 %	9,25	0	0	14	7	2	3 317,7418	3 268,00		130895	226	254	Empty	false	Q7Z6H8,Q9HAW8
Intestine	UGT1A	15957	Ingel15957_GuillemetteC_no1_MGFPeaklist (F052936)	UDP-glucuronosyltransferase 1-8 OS=Homo sapiens GN=UGT1A8 PE=1 SV=1	Q9HAW9	CP13_3_HomoSapiens_9606_20130509.fasta	59 742,5	100,0 %	2	2	10	0,0388%	32,5%	RPVEPLDLAVFWVEFVMR	D	H	99,7 %	3,96	0	0	1	0	1	2 203,1733	3 243,00		47 870,6	447	464	Empty	false	P22309,P35503,P35504,P22310,Q9HAW8,P19224
Intestine	UGT1A	15957	Ingel15957_GuillemetteC_no1_MGFPeaklist (F052936)	UDP-glucuronosyltransferase 1-8 OS=Homo sapiens GN=UGT1A8 PE=1 SV=1	Q9HAW9	CP13_3_HomoSapiens_9606_20130509.fasta	59 742,5	100,0 %	2	2	10	0,0388%	32,5%	SLGSMVSEIPEK	F	K	99,7 %	2,92	0	3	0	0	1	1 276,6454	2 111,00		67 157,9	303	314	Empty	false	Q7Z6H8,P22309,P35503,P35504,P22310,A6NJC3,Q9HAW8,P19224
Intestine	UGT1A	15957	Ingel15957_GuillemetteC_no1_MGFPeaklist (F052936)	UDP-glucuronosyltransferase 1-8 OS=Homo sapiens GN=UGT1A8 PE=1 SV=1	Q9HAW9	CP13_3_HomoSapiens_9606_20130509.fasta	59 742,5	100,0 %	2	2	10	0,0388%	32,5%	SLGSMVSEIPEKK	F	A	99,7 %	2,36	0	0	2	0	1	1 404,7404	1 965,50		60 412,0	303	315	Empty	false	Q7Z6H8,P22309,P35503,P35504,P22310,A6NJC3,Q9HAW8,P19224
Intestine	UGT1A	15957	Ingel15957_GuillemetteC_no1_MGFPeaklist (F052936)	UDP-glucuronosyltransferase 1-8 OS=Homo sapiens GN=UGT1A8 PE=1 SV=1	Q9HAW9	CP13_3_HomoSapiens_9606_20130509.fasta	59 742,5	100,0 %	2	2	10	0,0388%	32,5%	TDFVLDYPK	R	P	99,7 %	4,24	0	4	0	0	1	1 097,5515	2 160,00		441159	255	263	Empty	false	Q7Z6H8,Q9HAW8
Intestine	UGT1A	15957	Ingel15957_GuillemetteC_no1_MGFPeaklist (F052936)	UDP-glucuronosyltransferase 1-8 OS=Homo sapiens GN=UGT1A8 PE=1 SV=1	Q9HAW9	CP13_3_HomoSapiens_9606_20130509.fasta	59 742,5	100,0 %	2	2	10	0,0388%	32,5%	VFWVEFVMR	A	H	99,7 %	4,92	0	4	0	0	1	1 212,6233	2 803,00		93 428,4	456	464	Empty	false	P22309,P35503,P35504,P22310,Q9HAW8,P19224
Intestine	UGT1A	15957	Ingel15957_GuillemetteC_no1_MGFPeaklist (F052936)	UDP-glucuronosyltransferase 1-8 OS=Homo sapiens GN=UGT1A8 PE=1 SV=1	Q9HAW9	CP13_3_HomoSapiens_9606_20130509.fasta	59 742,5	100,0 %	2	2	10	0,0388%	32,5%	VLEMTSEDLENALK	N	A	99,7 %	6,49	0	1	0	0	1	1 591,7885	2 353,00		12 607,9	412	425	Empty	false	Q7Z6H8,P22309,P35503,P35504,P22310,A6NJC3,Q9HAW8,P19224
Intestine	UGT1A	15957	Ingel15957_GuillemetteC_no1_MGFPeaklist (F052936)	UDP-glucuronosyltransferase 1-8 OS=Homo sapiens GN=UGT1A8 PE=1 SV=1	Q9HAW9	CP13_3_HomoSapiens_9606_20130509.fasta	59 742,5	100,0 %	2	2	10	0,0388%	32,5%	WLPQNDLLGHPMTR	K	A	99,7 %	7,12	0	0	18	0	2	1 677,8532	2 172,50		13594000	351	364	Empty	false	Q7Z6H8,P22309,P35503,P35504,P22310,A6NJC3,Q9HAW8,P19224
Intestine	UGT1A	15957	Ingel15957_GuillemetteC_no1_MGFPeaklist (F052936)	Myosin-9 OS=Homo sapiens GN=MYH9 PE=1 SV=4	P35579	CP13_3_HomoSapiens_9606_20130509.fasta	226 537,5	100,0 %	29	33	123	0,478%	20,6%	ALELDSNLYR	K	I	99,7 %	3,40	0	10	0	0	2	1 193,6161	2 094,00		344320	746	755	Empty	true	P35579-2
Intestine	UGT1A	15957	Ingel15957_GuillemetteC_no1_MGFPeaklist (F052936)	Myosin-9 OS=Homo sapiens GN=MYH9 PE=1 SV=4	P35579	CP13_3_HomoSapiens_9606_20130509.fasta	226 537,5	100,0 %	29	33	123	0,478%	20,6%	ALEQQVEEMK	R	T	99,7 %	0,854	0	6	0	0	2	1 204,5879	1 707,50		72 437,7	1529	1538	Empty	true	P35579-2
Intestine	UGT1A	15957	Ingel15957_GuillemetteC_no1_MGFPeaklist (F052936)	Myosin-9 OS=Homo sapiens GN=MYH9 PE=1 SV=4	P35579	CP13_3_HomoSapiens_9606_20130509.fasta	226 537,5	100,0 %	29	33	123	0,478%	20,6%	ASITALEAK	K	I	99,7 %	1,49	0	6	0	0	2	903,5146	1 794,50		74 257,0	1807	1815	Empty	true	P35579-2
Intestine	UGT1A	15957	Ingel15957_GuillemetteC_no1_MGFPeaklist (F052936)	Myosin-9 OS=Homo sapiens GN=MYH9 PE=1 SV=4	P35579	CP13_3_HomoSapiens_9606_20130509.fasta	226 537,5	100,0 %	29	33	123	0,478%	20,6%	ASREEILAQAK	R	E	99,7 %	0,699	0	0	3	0	2	1 215,6692	1 652,00		63 777,8	1659	1669	Empty	true	P35579-2
Intestine	UGT1A	15957	Ingel15957_GuillemetteC_no1_MGFPeaklist (F052936)	Myosin-9 OS=Homo sapiens GN=MYH9 PE=1 SV=4	P35579	CP13_3_HomoSapiens_9606_20130509.fasta	226 537,5	100,0 %	29	33	123	0,478%	20,6%	DELADEIANSSGK	R	G	99,7 %	2,77	0	4	0	0	2	1 348,6228	1 864,50		108150	1704	1716	Empty	true	P35579-2
Intestine	UGT1A	15957	Ingel15957_GuillemetteC_no1_MGFPeaklist (F052936)	Myosin-9 OS=Homo sapiens GN=MYH9 PE=1 SV=4	P35579	CP13_3_HomoSapiens_9606_20130509.fasta	226 537,5	100,0 %	29	33	123	0,478%	20,6%	DLEAHIDSANK	K	N	99,4 %	0,796	0	0	1	0	2	1 212,5856	1 646,00		11 472,3	1621	1631	Empty	true	P35579-2
Intestine	UGT1A	15957	Ingel15957_GuillemetteC_no1_MGFPeaklist (F052936)	Myosin-9 OS=Homo sapiens GN=MYH9 PE=1 SV=4	P35579	CP13_3_HomoSapiens_9606_20130509.fasta	226 537,5	100,0 %	29	33	123	0,478%	20,6%	DLEGLSQR	K	H	96,8 %	0,000	0	2	0	0	2	917,4688	1 702,00		13 531,7	1393	1400	Empty	true
Intestine	UGT1A	15957	Ingel15957_GuillemetteC_no1_MGFPeaklist (F052936)	Myosin-9 OS=Homo sapiens GN=MYH9 PE=1 SV=4	P35579	CP13_3_HomoSapiens_9606_20130509.fasta	226 537,5	100,0 %	29	33	123	0,478%	20,6%	DLGEELEALKTELE	R	D	98,8 %	1,24	0	1	0	0	1	1 588,7955	2 738,00		6 652,70	1136	1149	Empty	true
Intestine	UGT1A	15957	Ingel15957_GuillemetteC_no1_MGFPeaklist (F052936)	Myosin-9 OS=Homo sapiens GN=MYH9 PE=1 SV=4	P35579	CP13_3_HomoSapiens_9606_20130509.fasta	226 537,5	100,0 %	29	33	123	0,478%	20,6%	DLGEELEALKTELEDTLDSTAAQQELR	R	S	99,7 %	4,29	0	0	2	0	2	3 017,4802	2 944,00		17 021,6	1136	1162	Empty	true
Intestine	UGT1A	15957	Ingel15957_GuillemetteC_no1_MGFPeaklist (F052936)	Myosin-9 OS=Homo sapiens GN=MYH9 PE=1 SV=4	P35579	CP13_3_HomoSapiens_9606_20130509.fasta	226 537,5	100,0 %	29	33	123	0,478%	20,6%	DTLDSTAAQQELR	E	S	99,7 %	4,70	0	1	0	0	1	1 447,7025	1 784,00		14 048,8	1150	1162	Empty	true
Intestine	UGT1A	15957	Ingel15957_GuillemetteC_no1_MGFPeaklist (F052936)	Myosin-9 OS=Homo sapiens GN=MYH9 PE=1 SV=4	P35579	CP13_3_HomoSapiens_9606_20130509.fasta	226 537,5	100,0 %	29	33	123	0,478%	20,6%	EMEAELEDERK	R	Q	94,5 %	0,000	0	0	1	0	2	1 378,6156	1 641,00		7 555,73	1593	1603	Empty	true	P35579-2
Intestine	UGT1A	15957	Ingel15957_GuillemetteC_no1_MGFPeaklist (F052936)	Myosin-9 OS=Homo sapiens GN=MYH9 PE=1 SV=4	P35579	CP13_3_HomoSapiens_9606_20130509.fasta	226 537,5	100,0 %	29	33	123	0,478%	20,6%	EQADFAIEALAK	K	A	99,7 %	4,57	0	10	0	0	2	1 305,6686	2 280,50		234541	408	419	Empty	false	Q7Z406-2,G8JLL9,Q7Z406-6,Q7Z406,F2Z2U8,P35579-2
Intestine	UGT1A	15957	Ingel15957_GuillemetteC_no1_MGFPeaklist (F052936)	Myosin-9 OS=Homo sapiens GN=MYH9 PE=1 SV=4	P35579	CP13_3_HomoSapiens_9606_20130509.fasta	226 537,5	100,0 %	29	33	123	0,478%	20,6%	FDQLLAEEK	K	T	99,7 %	0,000	0	1	0	0	2	1 092,5573	1 905,00		19 891,9	1446	1454	Empty	false	Q7Z406-2,G8JLL9,Q7Z406-6,Q7Z406,F2Z2U8,P35579-2
Intestine	UGT1A	15957	Ingel15957_GuillemetteC_no1_MGFPeaklist (F052936)	Myosin-9 OS=Homo sapiens GN=MYH9 PE=1 SV=4	P35579	CP13_3_HomoSapiens_9606_20130509.fasta	226 537,5	100,0 %	29	33	123	0,478%	20,6%	IIGLDQVAGMSETALPGAFK	R	T	99,7 %	3,06	0	0	3	0	2	2 018,0630	2 578,00		32 755,3	618	637	Empty	true	P35579-2
Intestine	UGT1A	15957	Ingel15957_GuillemetteC_no1_MGFPeaklist (F052936)	Myosin-9 OS=Homo sapiens GN=MYH9 PE=1 SV=4	P35579	CP13_3_HomoSapiens_9606_20130509.fasta	226 537,5	100,0 %	29	33	123	0,478%	20,6%	IMGIPEEEQMGLLR	R	V	99,7 %	4,46	0	7	0	0	2	1 615,8185	2 429,00		193335	328	341	Empty	true	P35579-2
Intestine	UGT1A	15957	Ingel15957_GuillemetteC_no1_MGFPeaklist (F052936)	Myosin-9 OS=Homo sapiens GN=MYH9 PE=1 SV=4	P35579	CP13_3_HomoSapiens_9606_20130509.fasta	226 537,5	100,0 %	29	33	123	0,478%	20,6%	INFDVNGYIVGANIETYLLEK	R	S	99,7 %	2,51	0	0	2	0	2	2 385,2338	2 884,00		28 968,1	241	261	Empty	true	P35579-2
Intestine	UGT1A	15957	Ingel15957_GuillemetteC_no1_MGFPeaklist (F052936)	Myosin-9 OS=Homo sapiens GN=MYH9 PE=1 SV=4	P35579	CP13_3_HomoSapiens_9606_20130509.fasta	226 537,5	100,0 %	29	33	123	0,478%	20,6%	KEEELQAALAR	K	V	99,7 %	2,85	0	0	1	0	2	1 258,6639	1 811,00		31 384,6	1081	1091	Empty	false	Q7Z406-2,G8JLL9,Q7Z406-6,Q7Z406,F2Z2U8
Intestine	UGT1A	15957	Ingel15957_GuillemetteC_no1_MGFPeaklist (F052936)	Myosin-9 OS=Homo sapiens GN=MYH9 PE=1 SV=4	P35579	CP13_3_HomoSapiens_9606_20130509.fasta	226 537,5	100,0 %	29	33	123	0,478%	20,6%	KFDQLLAEEK	K	T	99,7 %	2,48	0	4	0	0	2	1 220,6523	1 903,50		117051	1445	1454	Empty	false	Q7Z406-2,G8JLL9,Q7Z406-6,Q7Z406,F2Z2U8,P35579-2
Intestine	UGT1A	15957	Ingel15957_GuillemetteC_no1_MGFPeaklist (F052936)	Myosin-9 OS=Homo sapiens GN=MYH9 PE=1 SV=4	P35579	CP13_3_HomoSapiens_9606_20130509.fasta	226 537,5	100,0 %	29	33	123	0,478%	20,6%	LDPHLVLDQLR	K	C	99,7 %	4,96	0	0	7	0	2	1 318,7480	2 309,00		112735	683	693	Empty	true	P35579-2
Intestine	UGT1A	15957	Ingel15957_GuillemetteC_no1_MGFPeaklist (F052936)	Myosin-9 OS=Homo sapiens GN=MYH9 PE=1 SV=4	P35579	CP13_3_HomoSapiens_9606_20130509.fasta	226 537,5	100,0 %	29	33	123	0,478%	20,6%	LEVNLQAMK	R	A	99,7 %	1,85	0	7	0	0	2	1 045,5711	2 073,00		171468	1558	1566	Empty	true	P35579-2
Intestine	UGT1A	15957	Ingel15957_GuillemetteC_no1_MGFPeaklist (F052936)	Myosin-9 OS=Homo sapiens GN=MYH9 PE=1 SV=4	P35579	CP13_3_HomoSapiens_9606_20130509.fasta	226 537,5	100,0 %	29	33	123	0,478%	20,6%	LQVELDNVTGLLSQSDSK	K	S	99,7 %	5,10	0	2	3	0	2	1 946,0079	2 489,00		99 088,4	1278	1295	Empty	true
Intestine	UGT1A	15957	Ingel15957_GuillemetteC_no1_MGFPeaklist (F052936)	Myosin-9 OS=Homo sapiens GN=MYH9 PE=1 SV=4	P35579	CP13_3_HomoSapiens_9606_20130509.fasta	226 537,5	100,0 %	29	33	123	0,478%	20,6%	LTEMETLQSQLMAEK	R	L	99,7 %	1,72	0	7	0	0	2	1 751,8556	2 337,00		96 789,5	868	882	Empty	true	P35579-2
Intestine	UGT1A	15957	Ingel15957_GuillemetteC_no1_MGFPeaklist (F052936)	Myosin-9 OS=Homo sapiens GN=MYH9 PE=1 SV=4	P35579	CP13_3_HomoSapiens_9606_20130509.fasta	226 537,5	100,0 %	29	33	123	0,478%	20,6%	LVWVPSDK	K	S	99,7 %	0,854	0	1	0	0	2	943,5248	1 975,00		15 113,3	31	38	Empty	true
Intestine	UGT1A	15957	Ingel15957_GuillemetteC_no1_MGFPeaklist (F052936)	Myosin-9 OS=Homo sapiens GN=MYH9 PE=1 SV=4	P35579	CP13_3_HomoSapiens_9606_20130509.fasta	226 537,5	100,0 %	29	33	123	0,478%	20,6%	NFINNPLAQADWAAK	K	K	99,7 %	5,85	0	5	0	0	2	1 672,8442	2 431,00		64 481,7	15	29	Empty	true
Intestine	UGT1A	15957	Ingel15957_GuillemetteC_no1_MGFPeaklist (F052936)	Myosin-9 OS=Homo sapiens GN=MYH9 PE=1 SV=4	P35579	CP13_3_HomoSapiens_9606_20130509.fasta	226 537,5	100,0 %	29	33	123	0,478%	20,6%	NMDPLNDNIATLLHQSSDKFVSELWK	K	D	99,7 %	2,92	0	0	0	2	2	3 015,4883	2 923,50		55 157,0	588	613	Empty	true	P35579-2
Intestine	UGT1A	15957	Ingel15957_GuillemetteC_no1_MGFPeaklist (F052936)	Myosin-9 OS=Homo sapiens GN=MYH9 PE=1 SV=4	P35579	CP13_3_HomoSapiens_9606_20130509.fasta	226 537,5	100,0 %	29	33	123	0,478%	20,6%	QLLQANPILEAFGNAK	R	T	99,7 %	7,68	0	11	0	0	2	1 726,9488	2 659,00		170824	210	225	Empty	false	Q7Z406-2,G8JLL9,Q7Z406-6,Q7Z406,F2Z2U8,P35579-2
Intestine	UGT1A	15957	Ingel15957_GuillemetteC_no1_MGFPeaklist (F052936)	Myosin-9 OS=Homo sapiens GN=MYH9 PE=1 SV=4	P35579	CP13_3_HomoSapiens_9606_20130509.fasta	226 537,5	100,0 %	29	33	123	0,478%	20,6%	SMEAEMIQLQEELAAAER	K	A	99,7 %	5,24	0	0	2	0	2	2 048,9628	2 684,00		8 026,57	1677	1694	Empty	true	P35579-2
Intestine	UGT1A	15957	Ingel15957_GuillemetteC_no1_MGFPeaklist (F052936)	Myosin-9 OS=Homo sapiens GN=MYH9 PE=1 SV=4	P35579	CP13_3_HomoSapiens_9606_20130509.fasta	226 537,5	100,0 %	29	33	123	0,478%	20,6%	TDLLLEPYNK	K	Y	99,7 %	3,33	0	8	0	0	2	1 205,6414	2 148,00		344265	290	299	Empty	true	P35579-2
Intestine	UGT1A	15957	Ingel15957_GuillemetteC_no1_MGFPeaklist (F052936)	Myosin-9 OS=Homo sapiens GN=MYH9 PE=1 SV=4	P35579	CP13_3_HomoSapiens_9606_20130509.fasta	226 537,5	100,0 %	29	33	123	0,478%	20,6%	VIQYLAYVASSHK	K	S	99,7 %	3,34	0	0	5	0	2	1 478,8001	2 169,00		199161	187	199	Empty	true	P35579-2
Intestine	UGT1A	15957	Ingel15957_GuillemetteC_no1_MGFPeaklist (F052936)	Myosin-9 OS=Homo sapiens GN=MYH9 PE=1 SV=4	P35579	CP13_3_HomoSapiens_9606_20130509.fasta	226 537,5	100,0 %	29	33	123	0,478%	20,6%	VISGVLQLGNIVFK	R	K	99,7 %	1,41	0	9	0	0	2	1 486,8993	2 750,00		203694	342	355	Empty	true	P35579-2
Intestine	UGT1A	15957	Ingel15957_GuillemetteC_no1_MGFPeaklist (F052936)	Myosin-9 OS=Homo sapiens GN=MYH9 PE=1 SV=4	P35579	CP13_3_HomoSapiens_9606_20130509.fasta	226 537,5	100,0 %	29	33	123	0,478%	20,6%	VISGVLQLGNIVFKK	R	E	99,4 %	0,000	0	0	1	0	2	1 614,9943	2 539,00		12 551,4	342	356	Empty	true	P35579-2
Intestine	UGT1A	15957	Ingel15957_GuillemetteC_no1_MGFPeaklist (F052936)	Myosin-9 OS=Homo sapiens GN=MYH9 PE=1 SV=4	P35579	CP13_3_HomoSapiens_9606_20130509.fasta	226 537,5	100,0 %	29	33	123	0,478%	20,6%	VSHLLGINVTDFTR	K	G	99,7 %	3,51	0	0	6	0	2	1 571,8541	2 412,00		296857	374	387	Empty	true	P35579-2
Intestine	UGT1A	15957	Ingel15957_GuillemetteC_no1_MGFPeaklist (F052936)	Myosin-9 OS=Homo sapiens GN=MYH9 PE=1 SV=4	P35579	CP13_3_HomoSapiens_9606_20130509.fasta	226 537,5	100,0 %	29	33	123	0,478%	20,6%	VVFQEFR	R	Q	98,8 %	1,24	0	7	0	0	2	924,4937	1 999,00		132082	712	718	Empty	true	P35579-2
Intestine	UGT1A	15957	Ingel15957_GuillemetteC_no1_MGFPeaklist (F052936)	Myosin-9 OS=Homo sapiens GN=MYH9 PE=1 SV=4	P35579	CP13_3_HomoSapiens_9606_20130509.fasta	226 537,5	100,0 %	29	33	123	0,478%	20,6%	YEILTPNSIPK	R	G	99,7 %	1,89	0	2	0	0	2	1 274,6992	2 143,00		60 447,3	721	731	Empty	true	P35579-2
Intestine	UGT1A	15957	Ingel15957_GuillemetteC_no1_MGFPeaklist (F052936)	Peroxiredoxin-1 OS=Homo sapiens GN=PRDX1 PE=1 SV=1	Q06830	CP13_3_HomoSapiens_9606_20130509.fasta	22 110,9	100,0 %	7	8	45	0,175%	31,2%	ADEGISFR	K	G	99,7 %	1,21	0	4	0	0	2	894,4316	1 815,50		141323	121	128	Empty	true
Intestine	UGT1A	15957	Ingel15957_GuillemetteC_no1_MGFPeaklist (F052936)	Peroxiredoxin-1 OS=Homo sapiens GN=PRDX1 PE=1 SV=1	Q06830	CP13_3_HomoSapiens_9606_20130509.fasta	22 110,9	100,0 %	7	8	45	0,175%	31,2%	ATAVMPDGQFK	K	D	99,7 %	1,52	0	9	0	0	2	1 164,5719	1 834,00		276472	17	27	Empty	true
Intestine	UGT1A	15957	Ingel15957_GuillemetteC_no1_MGFPeaklist (F052936)	Peroxiredoxin-1 OS=Homo sapiens GN=PRDX1 PE=1 SV=1	Q06830	CP13_3_HomoSapiens_9606_20130509.fasta	22 110,9	100,0 %	7	8	45	0,175%	31,2%	GLFIIDDK	R	G	99,7 %	0,721	0	3	0	0	2	920,5090	2 279,00		91 727,8	129	136	Empty	true
Intestine	UGT1A	15957	Ingel15957_GuillemetteC_no1_MGFPeaklist (F052936)	Peroxiredoxin-1 OS=Homo sapiens GN=PRDX1 PE=1 SV=1	Q06830	CP13_3_HomoSapiens_9606_20130509.fasta	22 110,9	100,0 %	7	8	45	0,175%	31,2%	GLFIIDDKGILR	R	Q	99,7 %	2,62	0	1	3	0	2	1 359,7998	2 496,50		68 657,0	129	140	Empty	true
Intestine	UGT1A	15957	Ingel15957_GuillemetteC_no1_MGFPeaklist (F052936)	Peroxiredoxin-1 OS=Homo sapiens GN=PRDX1 PE=1 SV=1	Q06830	CP13_3_HomoSapiens_9606_20130509.fasta	22 110,9	100,0 %	7	8	45	0,175%	31,2%	LVQAFQFTDK	R	H	99,7 %	1,06	0	7	0	0	2	1 196,6311	2 146,00		254177	159	168	Empty	true
Intestine	UGT1A	15957	Ingel15957_GuillemetteC_no1_MGFPeaklist (F052936)	Peroxiredoxin-1 OS=Homo sapiens GN=PRDX1 PE=1 SV=1	Q06830	CP13_3_HomoSapiens_9606_20130509.fasta	22 110,9	100,0 %	7	8	45	0,175%	31,2%	QITVNDLPVGR	R	S	99,7 %	3,96	0	14	0	0	2	1 211,6744	2 024,00		1133390	141	151	Empty	true	P32119
Intestine	UGT1A	15957	Ingel15957_GuillemetteC_no1_MGFPeaklist (F052936)	Peroxiredoxin-1 OS=Homo sapiens GN=PRDX1 PE=1 SV=1	Q06830	CP13_3_HomoSapiens_9606_20130509.fasta	22 110,9	100,0 %	7	8	45	0,175%	31,2%	TIAQDYGVLK	R	A	99,7 %	1,20	0	4	0	0	2	1 107,6046	1 933,00		255701	111	120	Empty	true
Intestine	UGT1A	15957	Ingel15957_GuillemetteC_no1_MGFPeaklist (F052936)	Keratin, type I cytoskeletal 9 OS=Homo sapiens GN=KRT9 PE=1 SV=3	P35527	CP13_3_HomoSapiens_9606_20130509.fasta	62 065,9	100,0 %	23	30	159	0,617%	43,8%	ASSLGGGFGGGSR	S	G	99,7 %	3,48	0	2	0	0	1	1 109,5335	1 679,00		22 366,9	83	95	Empty	true
Intestine	UGT1A	15957	Ingel15957_GuillemetteC_no1_MGFPeaklist (F052936)	Keratin, type I cytoskeletal 9 OS=Homo sapiens GN=KRT9 PE=1 SV=3	P35527	CP13_3_HomoSapiens_9606_20130509.fasta	62 065,9	100,0 %	23	30	159	0,617%	43,8%	DIENQYETQITQIEHEVSSSGQEVQSSAK	K	E	99,7 %	7,64	0	0	5	0	2	3 264,5140	2 492,00		313044	340	368	Empty	true
Intestine	UGT1A	15957	Ingel15957_GuillemetteC_no1_MGFPeaklist (F052936)	Keratin, type I cytoskeletal 9 OS=Homo sapiens GN=KRT9 PE=1 SV=3	P35527	CP13_3_HomoSapiens_9606_20130509.fasta	62 065,9	100,0 %	23	30	159	0,617%	43,8%	DMRQEYEQLIAK	N	N	99,1 %	1,17	0	0	1	0	1	1 523,7524	2 192,00		48 415,3	325	336	Empty	true
Intestine	UGT1A	15957	Ingel15957_GuillemetteC_no1_MGFPeaklist (F052936)	Keratin, type I cytoskeletal 9 OS=Homo sapiens GN=KRT9 PE=1 SV=3	P35527	CP13_3_HomoSapiens_9606_20130509.fasta	62 065,9	100,0 %	23	30	159	0,617%	43,8%	EIETYHNLLEGGQEDFESSGAGK	K	I	99,7 %	5,09	0	0	7	0	2	2 510,1320	2 191,00		307619	450	472	Empty	true
Intestine	UGT1A	15957	Ingel15957_GuillemetteC_no1_MGFPeaklist (F052936)	Keratin, type I cytoskeletal 9 OS=Homo sapiens GN=KRT9 PE=1 SV=3	P35527	CP13_3_HomoSapiens_9606_20130509.fasta	62 065,9	100,0 %	23	30	159	0,617%	43,8%	ETLQEELMALK	Y	K	99,7 %	2,25	0	2	0	0	1	1 304,6768	2 476,50		71 366,7	279	289	Empty	true
Intestine	UGT1A	15957	Ingel15957_GuillemetteC_no1_MGFPeaklist (F052936)	Keratin, type I cytoskeletal 9 OS=Homo sapiens GN=KRT9 PE=1 SV=3	P35527	CP13_3_HomoSapiens_9606_20130509.fasta	62 065,9	100,0 %	23	30	159	0,617%	43,8%	FEMEQNLR	K	Q	99,7 %	0,699	0	1	0	0	2	1 082,4936	1 589,00		6 551,30	243	250	Empty	true
Intestine	UGT1A	15957	Ingel15957_GuillemetteC_no1_MGFPeaklist (F052936)	Keratin, type I cytoskeletal 9 OS=Homo sapiens GN=KRT9 PE=1 SV=3	P35527	CP13_3_HomoSapiens_9606_20130509.fasta	62 065,9	100,0 %	23	30	159	0,617%	43,8%	GGGGSFGYSYGGGSGGGFSASSLGGGFGGGSR	R	G	99,7 %	4,17	0	0	2	0	2	2 705,1614	2 248,00		109123	64	95	Empty	true
Intestine	UGT1A	15957	Ingel15957_GuillemetteC_no1_MGFPeaklist (F052936)	Keratin, type I cytoskeletal 9 OS=Homo sapiens GN=KRT9 PE=1 SV=3	P35527	CP13_3_HomoSapiens_9606_20130509.fasta	62 065,9	100,0 %	23	30	159	0,617%	43,8%	GGSGGSHGGGSGFGGESGGSYGGGEEASGSGGGYGGGSGK	R	S	99,7 %	16,7	0	0	4	1	2	3 223,2821	1 620,00		43 064,3	580	619	Empty	true
Intestine	UGT1A	15957	Ingel15957_GuillemetteC_no1_MGFPeaklist (F052936)	Keratin, type I cytoskeletal 9 OS=Homo sapiens GN=KRT9 PE=1 SV=3	P35527	CP13_3_HomoSapiens_9606_20130509.fasta	62 065,9	100,0 %	23	30	159	0,617%	43,8%	HGVQELEIELQSQLSK	R	K	99,7 %	7,55	0	1	8	0	2	1 837,9656	2 407,00		1208930	375	390	Empty	true
Intestine	UGT1A	15957	Ingel15957_GuillemetteC_no1_MGFPeaklist (F052936)	Keratin, type I cytoskeletal 9 OS=Homo sapiens GN=KRT9 PE=1 SV=3	P35527	CP13_3_HomoSapiens_9606_20130509.fasta	62 065,9	100,0 %	23	30	159	0,617%	43,8%	HGVQELEIELQSQLSKK	R	A	99,7 %	7,64	0	0	3	0	2	1 966,0606	2 307,00		41 998,7	375	391	Empty	true
Intestine	UGT1A	15957	Ingel15957_GuillemetteC_no1_MGFPeaklist (F052936)	Keratin, type I cytoskeletal 9 OS=Homo sapiens GN=KRT9 PE=1 SV=3	P35527	CP13_3_HomoSapiens_9606_20130509.fasta	62 065,9	100,0 %	23	30	159	0,617%	43,8%	IKFEMEQNLR	R	Q	99,7 %	1,51	0	0	15	0	2	1 307,6777	1 959,00		296694	241	250	Empty	true
Intestine	UGT1A	15957	Ingel15957_GuillemetteC_no1_MGFPeaklist (F052936)	Keratin, type I cytoskeletal 9 OS=Homo sapiens GN=KRT9 PE=1 SV=3	P35527	CP13_3_HomoSapiens_9606_20130509.fasta	62 065,9	100,0 %	23	30	159	0,617%	43,8%	IQDWYDKK	K	G	99,7 %	1,55	0	1	0	0	2	1 095,5471	1 707,00		10 015,5	185	192	Empty	true
Intestine	UGT1A	15957	Ingel15957_GuillemetteC_no1_MGFPeaklist (F052936)	Keratin, type I cytoskeletal 9 OS=Homo sapiens GN=KRT9 PE=1 SV=3	P35527	CP13_3_HomoSapiens_9606_20130509.fasta	62 065,9	100,0 %	23	30	159	0,617%	43,8%	LEIELQSQLSK	E	K	99,7 %	1,19	0	4	0	0	1	1 287,7156	2 141,50		99 929,5	380	390	Empty	true
Intestine	UGT1A	15957	Ingel15957_GuillemetteC_no1_MGFPeaklist (F052936)	Keratin, type I cytoskeletal 9 OS=Homo sapiens GN=KRT9 PE=1 SV=3	P35527	CP13_3_HomoSapiens_9606_20130509.fasta	62 065,9	100,0 %	23	30	159	0,617%	43,8%	MTLDDFR	R	I	98,8 %	1,12	0	24	0	0	2	913,4086	2 023,50		931078	234	240	Empty	true
Intestine	UGT1A	15957	Ingel15957_GuillemetteC_no1_MGFPeaklist (F052936)	Keratin, type I cytoskeletal 9 OS=Homo sapiens GN=KRT9 PE=1 SV=3	P35527	CP13_3_HomoSapiens_9606_20130509.fasta	62 065,9	100,0 %	23	30	159	0,617%	43,8%	NYSPYYNTIDDLKDQIVDLTVGNNK	K	T	99,7 %	0,921	0	0	9	1	2	2 902,4108	2 834,00		365611	200	224	Empty	true
Intestine	UGT1A	15957	Ingel15957_GuillemetteC_no1_MGFPeaklist (F052936)	Keratin, type I cytoskeletal 9 OS=Homo sapiens GN=KRT9 PE=1 SV=3	P35527	CP13_3_HomoSapiens_9606_20130509.fasta	62 065,9	100,0 %	23	30	159	0,617%	43,8%	QEYEQLIAK	R	N	99,7 %	0,000	0	12	0	0	2	1 121,5838	1 841,50		806808	328	336	Empty	true
Intestine	UGT1A	15957	Ingel15957_GuillemetteC_no1_MGFPeaklist (F052936)	Keratin, type I cytoskeletal 9 OS=Homo sapiens GN=KRT9 PE=1 SV=3	P35527	CP13_3_HomoSapiens_9606_20130509.fasta	62 065,9	100,0 %	23	30	159	0,617%	43,8%	QGVDADINGLR	R	Q	99,7 %	5,37	0	9	0	0	2	1 157,5911	1 863,00		1840730	251	261	Empty	true
Intestine	UGT1A	15957	Ingel15957_GuillemetteC_no1_MGFPeaklist (F052936)	Keratin, type I cytoskeletal 9 OS=Homo sapiens GN=KRT9 PE=1 SV=3	P35527	CP13_3_HomoSapiens_9606_20130509.fasta	62 065,9	100,0 %	23	30	159	0,617%	43,8%	QVLDNLTMEK	R	S	99,7 %	3,21	0	15	0	0	2	1 190,6087	1 861,00		1414330	262	271	Empty	true
Intestine	UGT1A	15957	Ingel15957_GuillemetteC_no1_MGFPeaklist (F052936)	Keratin, type I cytoskeletal 9 OS=Homo sapiens GN=KRT9 PE=1 SV=3	P35527	CP13_3_HomoSapiens_9606_20130509.fasta	62 065,9	100,0 %	23	30	159	0,617%	43,8%	SGDVNVEINVAPGK	N	D	99,7 %	3,33	0	2	0	0	1	1 398,7224	1 898,00		63 539,5	304	317	Empty	true
Intestine	UGT1A	15957	Ingel15957_GuillemetteC_no1_MGFPeaklist (F052936)	Keratin, type I cytoskeletal 9 OS=Homo sapiens GN=KRT9 PE=1 SV=3	P35527	CP13_3_HomoSapiens_9606_20130509.fasta	62 065,9	100,0 %	23	30	159	0,617%	43,8%	TLLDIDNTR	K	M	99,7 %	1,82	0	24	0	0	2	1 060,5635	1 999,50		1915560	225	233	Empty	true
Intestine	UGT1A	15957	Ingel15957_GuillemetteC_no1_MGFPeaklist (F052936)	Keratin, type I cytoskeletal 9 OS=Homo sapiens GN=KRT9 PE=1 SV=3	P35527	CP13_3_HomoSapiens_9606_20130509.fasta	62 065,9	100,0 %	23	30	159	0,617%	43,8%	VQALEEANNDLENK	K	I	99,7 %	5,38	0	4	0	0	2	1 586,7657	1 827,50		87 720,6	171	184	Empty	true
Intestine	UGT1A	15957	Ingel15957_GuillemetteC_no1_MGFPeaklist (F052936)	Keratin, type I cytoskeletal 9 OS=Homo sapiens GN=KRT9 PE=1 SV=3	P35527	CP13_3_HomoSapiens_9606_20130509.fasta	62 065,9	100,0 %	23	30	159	0,617%	43,8%	YETLQEELMALK	Q	K	99,7 %	2,70	0	1	0	0	1	1 467,7401	2 526,00		29 727,9	278	289	Empty	true
Intestine	UGT1A	15957	Ingel15957_GuillemetteC_no1_MGFPeaklist (F052936)	Keratin, type I cytoskeletal 9 OS=Homo sapiens GN=KRT9 PE=1 SV=3	P35527	CP13_3_HomoSapiens_9606_20130509.fasta	62 065,9	100,0 %	23	30	159	0,617%	43,8%	YGGGSGGGFSASSLGGGFGGGSR	S	G	99,7 %	12,0	0	1	0	0	1	1 935,8582	2 090,00		27 691,4	73	95	Empty	true
Intestine	UGT1A	15957	Ingel15957_GuillemetteC_no1_MGFPeaklist (F052936)	60S ribosomal protein L15 OS=Homo sapiens GN=RPL15 PE=1 SV=2	E7EQV9,P61313	CP13_3_HomoSapiens_9606_20130509.fasta	24 146,5	100,0 %	3	4	22	0,0854%	13,7%	FFEVILIDPFHK	K	A	99,7 %	4,44	0	2	11	0	2	1 504,8200	2 845,00		194247	129	140	Empty	true
Intestine	UGT1A	15957	Ingel15957_GuillemetteC_no1_MGFPeaklist (F052936)	60S ribosomal protein L15 OS=Homo sapiens GN=RPL15 PE=1 SV=2	E7EQV9,P61313	CP13_3_HomoSapiens_9606_20130509.fasta	24 146,5	100,0 %	3	4	22	0,0854%	13,7%	SLQSVAEER	R	A	99,7 %	1,22	0	5	0	0	2	1 018,5163	1 653,00		242667	97	105	Empty	true
Intestine	UGT1A	15957	Ingel15957_GuillemetteC_no1_MGFPeaklist (F052936)	60S ribosomal protein L15 OS=Homo sapiens GN=RPL15 PE=1 SV=2	E7EQV9,P61313	CP13_3_HomoSapiens_9606_20130509.fasta	24 146,5	100,0 %	3	4	22	0,0854%	13,7%	YIQELWR	K	K	98,8 %	0,638	0	4	0	0	2	1 007,5309	2 153,00		168351	6	12	Empty	true
Intestine	UGT1A	15957	Ingel15957_GuillemetteC_no1_MGFPeaklist (F052936)	60S ribosomal protein L15 OS=Homo sapiens GN=RPL15 PE=1 SV=2	E7EQV9,P61313	CP13_3_HomoSapiens_9606_20130509.fasta	24 146,5	100,0 %	3	4	22	0,0854%	13,7%	FFEVILIDPFHK	K	A	99,7 %	4,44	0	2	11	0	2	1 504,8200	2 845,00		194247	129	140	Empty	true
Intestine	UGT1A	15957	Ingel15957_GuillemetteC_no1_MGFPeaklist (F052936)	60S ribosomal protein L15 OS=Homo sapiens GN=RPL15 PE=1 SV=2	E7EQV9,P61313	CP13_3_HomoSapiens_9606_20130509.fasta	24 146,5	100,0 %	3	4	22	0,0854%	13,7%	SLQSVAEER	R	A	99,7 %	1,22	0	5	0	0	2	1 018,5163	1 653,00		242667	97	105	Empty	true
Intestine	UGT1A	15957	Ingel15957_GuillemetteC_no1_MGFPeaklist (F052936)	60S ribosomal protein L15 OS=Homo sapiens GN=RPL15 PE=1 SV=2	E7EQV9,P61313	CP13_3_HomoSapiens_9606_20130509.fasta	24 146,5	100,0 %	3	4	22	0,0854%	13,7%	YIQELWR	K	K	98,8 %	0,638	0	4	0	0	2	1 007,5309	2 153,00		168351	6	12	Empty	true
Intestine	UGT1A	15957	Ingel15957_GuillemetteC_no1_MGFPeaklist (F052936)	Ras-related protein Rab-10 OS=Homo sapiens GN=RAB10 PE=1 SV=1	P61026	CP13_3_HomoSapiens_9606_20130509.fasta	22 542,1	100,0 %	3	3	9	0,0349%	16,5%	AFLTLAEDILR	K	K	99,7 %	2,28	0	5	0	0	2	1 261,7152	2 861,00		15 943,4	162	172	Empty	true
Intestine	UGT1A	15957	Ingel15957_GuillemetteC_no1_MGFPeaklist (F052936)	Ras-related protein Rab-10 OS=Homo sapiens GN=RAB10 PE=1 SV=1	P61026	CP13_3_HomoSapiens_9606_20130509.fasta	22 542,1	100,0 %	3	3	9	0,0349%	16,5%	LLLIGDSGVGK	K	T	99,7 %	1,96	0	3	0	0	2	1 071,6411	2 215,00		63 001,8	12	22	Empty	true
Intestine	UGT1A	15957	Ingel15957_GuillemetteC_no1_MGFPeaklist (F052936)	Ras-related protein Rab-10 OS=Homo sapiens GN=RAB10 PE=1 SV=1	P61026	CP13_3_HomoSapiens_9606_20130509.fasta	22 542,1	100,0 %	3	3	9	0,0349%	16,5%	LQIWDTAGQER	K	F	99,5 %	0,000	0	1	0	0	2	1 316,6595	2 041,00		12 029,9	60	70	Empty	true
Intestine	UGT1A	15957	Ingel15957_GuillemetteC_no1_MGFPeaklist (F052936)	UDP-glucuronosyltransferase 2A3 OS=Homo sapiens GN=UGT2A3 PE=2 SV=2	Q6UWM9	CP13_3_HomoSapiens_9606_20130509.fasta	60 255,7	100,0 %	12	13	61	0,237%	23,7%	AEIWLIR	K	T	98,8 %	1,15	0	4	0	0	2	900,5302	2 369,00		61 218,2	251	257	Empty	true
Intestine	UGT1A	15957	Ingel15957_GuillemetteC_no1_MGFPeaklist (F052936)	UDP-glucuronosyltransferase 2A3 OS=Homo sapiens GN=UGT2A3 PE=2 SV=2	Q6UWM9	CP13_3_HomoSapiens_9606_20130509.fasta	60 255,7	100,0 %	12	13	61	0,237%	23,7%	ANIIASALAQIPQK	K	V	99,7 %	8,96	0	4	0	0	2	1 437,8425	2 505,50		209751	319	332	Empty	true
Intestine	UGT1A	15957	Ingel15957_GuillemetteC_no1_MGFPeaklist (F052936)	UDP-glucuronosyltransferase 2A3 OS=Homo sapiens GN=UGT2A3 PE=2 SV=2	Q6UWM9	CP13_3_HomoSapiens_9606_20130509.fasta	60 255,7	100,0 %	12	13	61	0,237%	23,7%	AVFWIEFVMR	R	H	99,7 %	2,82	0	4	0	0	2	1 297,6761	2 935,00		70 067,6	458	467	Empty	true	O75795
Intestine	UGT1A	15957	Ingel15957_GuillemetteC_no1_MGFPeaklist (F052936)	UDP-glucuronosyltransferase 2A3 OS=Homo sapiens GN=UGT2A3 PE=2 SV=2	Q6UWM9	CP13_3_HomoSapiens_9606_20130509.fasta	60 255,7	100,0 %	12	13	61	0,237%	23,7%	FWIEFVMR	V	H	98,2 %	3,51	0	2	0	0	1	1 127,5706	2 739,50		8 068,17	460	467	Empty	true	O75795
Intestine	UGT1A	15957	Ingel15957_GuillemetteC_no1_MGFPeaklist (F052936)	UDP-glucuronosyltransferase 2A3 OS=Homo sapiens GN=UGT2A3 PE=2 SV=2	Q6UWM9	CP13_3_HomoSapiens_9606_20130509.fasta	60 255,7	100,0 %	12	13	61	0,237%	23,7%	GAAVEINFK	K	T	99,7 %	0,745	0	5	0	0	2	948,5149	1 953,00		175801	408	416	Empty	true
Intestine	UGT1A	15957	Ingel15957_GuillemetteC_no1_MGFPeaklist (F052936)	UDP-glucuronosyltransferase 2A3 OS=Homo sapiens GN=UGT2A3 PE=2 SV=2	Q6UWM9	CP13_3_HomoSapiens_9606_20130509.fasta	60 255,7	100,0 %	12	13	61	0,237%	23,7%	GHEVTVLTHSKPSLIDYR	R	K	99,7 %	7,00	0	0	0	1	2	2 052,0874	1 936,00		56 081,8	50	67	Empty	true
Intestine	UGT1A	15957	Ingel15957_GuillemetteC_no1_MGFPeaklist (F052936)	UDP-glucuronosyltransferase 2A3 OS=Homo sapiens GN=UGT2A3 PE=2 SV=2	Q6UWM9	CP13_3_HomoSapiens_9606_20130509.fasta	60 255,7	100,0 %	12	13	61	0,237%	23,7%	ISVGGNMER	R	S	99,7 %	2,02	0	2	0	0	2	962,4724	1 654,00		34 324,2	172	180	Empty	true
Intestine	UGT1A	15957	Ingel15957_GuillemetteC_no1_MGFPeaklist (F052936)	UDP-glucuronosyltransferase 2A3 OS=Homo sapiens GN=UGT2A3 PE=2 SV=2	Q6UWM9	CP13_3_HomoSapiens_9606_20130509.fasta	60 255,7	100,0 %	12	13	61	0,237%	23,7%	LNDFFVEIR	K	G	99,7 %	2,49	0	10	0	0	2	1 152,6048	2 452,50		299840	110	118	Empty	true
Intestine	UGT1A	15957	Ingel15957_GuillemetteC_no1_MGFPeaklist (F052936)	UDP-glucuronosyltransferase 2A3 OS=Homo sapiens GN=UGT2A3 PE=2 SV=2	Q6UWM9	CP13_3_HomoSapiens_9606_20130509.fasta	60 255,7	100,0 %	12	13	61	0,237%	23,7%	TEENEIFVDLALNVLPGLSTWQSVIK	R	L	99,7 %	1,34	0	0	1	0	2	2 915,5403	2 968,00		7 203,38	84	109	Empty	true
Intestine	UGT1A	15957	Ingel15957_GuillemetteC_no1_MGFPeaklist (F052936)	UDP-glucuronosyltransferase 2A3 OS=Homo sapiens GN=UGT2A3 PE=2 SV=2	Q6UWM9	CP13_3_HomoSapiens_9606_20130509.fasta	60 255,7	100,0 %	12	13	61	0,237%	23,7%	TVITDSSYKENAMR	R	L	99,7 %	0,000	0	0	16	0	2	1 630,7742	1 676,50		172310	429	442	Empty	true
Intestine	UGT1A	15957	Ingel15957_GuillemetteC_no1_MGFPeaklist (F052936)	UDP-glucuronosyltransferase 2A3 OS=Homo sapiens GN=UGT2A3 PE=2 SV=2	Q6UWM9	CP13_3_HomoSapiens_9606_20130509.fasta	60 255,7	100,0 %	12	13	61	0,237%	23,7%	VFWIEFVMR	A	H	99,7 %	1,62	0	2	0	0	1	1 226,6390	2 911,00		20 732,4	459	467	Empty	true	O75795
Intestine	UGT1A	15957	Ingel15957_GuillemetteC_no1_MGFPeaklist (F052936)	UDP-glucuronosyltransferase 2A3 OS=Homo sapiens GN=UGT2A3 PE=2 SV=2	Q6UWM9	CP13_3_HomoSapiens_9606_20130509.fasta	60 255,7	100,0 %	12	13	61	0,237%	23,7%	VILEELIVR	K	G	99,7 %	0,721	0	10	0	0	2	1 083,6773	2 480,00		467781	41	49	Empty	true
Intestine	UGT1A	15957	Ingel15957_GuillemetteC_no1_MGFPeaklist (F052936)	60S ribosomal protein L18a OS=Homo sapiens GN=RPL18A PE=1 SV=2	M0R1A7,M0R3D6,Q02543	CP13_3_HomoSapiens_9606_20130509.fasta	20 762,6	100,0 %	2	2	5	0,0194%	9,09%	FWYFVSQLK	R	K	96,1 %	1,96	0	1	0	0	2	1 217,6353	2 536,00		11 725,3	44	52	Empty	true	B4DM74,M0R117
Intestine	UGT1A	15957	Ingel15957_GuillemetteC_no1_MGFPeaklist (F052936)	60S ribosomal protein L18a OS=Homo sapiens GN=RPL18A PE=1 SV=2	M0R1A7,M0R3D6,Q02543	CP13_3_HomoSapiens_9606_20130509.fasta	20 762,6	100,0 %	2	2	5	0,0194%	9,09%	NFGIWLR	K	Y	98,8 %	1,000	0	4	0	0	2	905,4992	2 438,50		69 681,3	77	83	Empty	true	B4DM74,M0R117,M0R0P7
Intestine	UGT1A	15957	Ingel15957_GuillemetteC_no1_MGFPeaklist (F052936)	60S ribosomal protein L18a OS=Homo sapiens GN=RPL18A PE=1 SV=2	M0R1A7,M0R3D6,Q02543	CP13_3_HomoSapiens_9606_20130509.fasta	20 762,6	100,0 %	2	2	5	0,0194%	9,09%	FWYFVSQLK	R	K	96,1 %	1,96	0	1	0	0	2	1 217,6353	2 536,00		11 725,3	44	52	Empty	true	B4DM74,M0R117
Intestine	UGT1A	15957	Ingel15957_GuillemetteC_no1_MGFPeaklist (F052936)	60S ribosomal protein L18a OS=Homo sapiens GN=RPL18A PE=1 SV=2	M0R1A7,M0R3D6,Q02543	CP13_3_HomoSapiens_9606_20130509.fasta	20 762,6	100,0 %	2	2	5	0,0194%	9,09%	NFGIWLR	K	Y	98,8 %	1,000	0	4	0	0	2	905,4992	2 438,50		69 681,3	77	83	Empty	true	B4DM74,M0R117,M0R0P7
Intestine	UGT1A	15957	Ingel15957_GuillemetteC_no1_MGFPeaklist (F052936)	60S ribosomal protein L18a OS=Homo sapiens GN=RPL18A PE=1 SV=2	M0R1A7,M0R3D6,Q02543	CP13_3_HomoSapiens_9606_20130509.fasta	20 762,6	100,0 %	2	2	5	0,0194%	9,09%	FWYFVSQLK	R	K	96,1 %	1,96	0	1	0	0	2	1 217,6353	2 536,00		11 725,3	44	52	Empty	true	B4DM74,M0R117
Intestine	UGT1A	15957	Ingel15957_GuillemetteC_no1_MGFPeaklist (F052936)	60S ribosomal protein L18a OS=Homo sapiens GN=RPL18A PE=1 SV=2	M0R1A7,M0R3D6,Q02543	CP13_3_HomoSapiens_9606_20130509.fasta	20 762,6	100,0 %	2	2	5	0,0194%	9,09%	NFGIWLR	K	Y	98,8 %	1,000	0	4	0	0	2	905,4992	2 438,50		69 681,3	77	83	Empty	true	B4DM74,M0R117,M0R0P7
Intestine	UGT1A	15957	Ingel15957_GuillemetteC_no1_MGFPeaklist (F052936)	40S ribosomal protein S3a OS=Homo sapiens GN=RPS3A PE=1 SV=2	D6RAT0,D6RB09,D6RG13,P61247	CP13_3_HomoSapiens_9606_20130509.fasta	29 945,3	100,0 %	3	3	8	0,0311%	10,6%	LIPDSIGKDIEK	K	A	99,7 %	1,72	0	0	1	0	2	1 327,7471	1 940,00		53 472,0	188	199	Empty	true
Intestine	UGT1A	15957	Ingel15957_GuillemetteC_no1_MGFPeaklist (F052936)	40S ribosomal protein S3a OS=Homo sapiens GN=RPS3A PE=1 SV=2	D6RAT0,D6RB09,D6RG13,P61247	CP13_3_HomoSapiens_9606_20130509.fasta	29 945,3	100,0 %	3	3	8	0,0311%	10,6%	LITEDVQGK	K	N	99,7 %	2,25	0	5	0	0	2	1 002,5468	1 644,00		62 573,4	86	94	Empty	true
Intestine	UGT1A	15957	Ingel15957_GuillemetteC_no1_MGFPeaklist (F052936)	40S ribosomal protein S3a OS=Homo sapiens GN=RPS3A PE=1 SV=2	D6RAT0,D6RB09,D6RG13,P61247	CP13_3_HomoSapiens_9606_20130509.fasta	29 945,3	100,0 %	3	3	8	0,0311%	10,6%	MMEIMTR	K	E	98,8 %	1,00	0	2	0	0	2	911,4148	1 907,50		34 193,1	168	174	Empty	true
Intestine	UGT1A	15957	Ingel15957_GuillemetteC_no1_MGFPeaklist (F052936)	40S ribosomal protein S3a OS=Homo sapiens GN=RPS3A PE=1 SV=2	D6RAT0,D6RB09,D6RG13,P61247	CP13_3_HomoSapiens_9606_20130509.fasta	29 945,3	100,0 %	3	3	8	0,0311%	10,6%	LIPDSIGKDIEK	K	A	99,7 %	1,72	0	0	1	0	2	1 327,7471	1 940,00		53 472,0	188	199	Empty	true
Intestine	UGT1A	15957	Ingel15957_GuillemetteC_no1_MGFPeaklist (F052936)	40S ribosomal protein S3a OS=Homo sapiens GN=RPS3A PE=1 SV=2	D6RAT0,D6RB09,D6RG13,P61247	CP13_3_HomoSapiens_9606_20130509.fasta	29 945,3	100,0 %	3	3	8	0,0311%	10,6%	LITEDVQGK	K	N	99,7 %	2,25	0	5	0	0	2	1 002,5468	1 644,00		62 573,4	86	94	Empty	true
Intestine	UGT1A	15957	Ingel15957_GuillemetteC_no1_MGFPeaklist (F052936)	40S ribosomal protein S3a OS=Homo sapiens GN=RPS3A PE=1 SV=2	D6RAT0,D6RB09,D6RG13,P61247	CP13_3_HomoSapiens_9606_20130509.fasta	29 945,3	100,0 %	3	3	8	0,0311%	10,6%	MMEIMTR	K	E	98,8 %	1,00	0	2	0	0	2	911,4148	1 907,50		34 193,1	168	174	Empty	true
Intestine	UGT1A	15957	Ingel15957_GuillemetteC_no1_MGFPeaklist (F052936)	40S ribosomal protein S3a OS=Homo sapiens GN=RPS3A PE=1 SV=2	D6RAT0,D6RB09,D6RG13,P61247	CP13_3_HomoSapiens_9606_20130509.fasta	29 945,3	100,0 %	3	3	8	0,0311%	10,6%	LIPDSIGKDIEK	K	A	99,7 %	1,72	0	0	1	0	2	1 327,7471	1 940,00		53 472,0	188	199	Empty	true
Intestine	UGT1A	15957	Ingel15957_GuillemetteC_no1_MGFPeaklist (F052936)	40S ribosomal protein S3a OS=Homo sapiens GN=RPS3A PE=1 SV=2	D6RAT0,D6RB09,D6RG13,P61247	CP13_3_HomoSapiens_9606_20130509.fasta	29 945,3	100,0 %	3	3	8	0,0311%	10,6%	LITEDVQGK	K	N	99,7 %	2,25	0	5	0	0	2	1 002,5468	1 644,00		62 573,4	86	94	Empty	true
Intestine	UGT1A	15957	Ingel15957_GuillemetteC_no1_MGFPeaklist (F052936)	40S ribosomal protein S3a OS=Homo sapiens GN=RPS3A PE=1 SV=2	D6RAT0,D6RB09,D6RG13,P61247	CP13_3_HomoSapiens_9606_20130509.fasta	29 945,3	100,0 %	3	3	8	0,0311%	10,6%	MMEIMTR	K	E	98,8 %	1,00	0	2	0	0	2	911,4148	1 907,50		34 193,1	168	174	Empty	true
Intestine	UGT1A	15957	Ingel15957_GuillemetteC_no1_MGFPeaklist (F052936)	40S ribosomal protein S3a OS=Homo sapiens GN=RPS3A PE=1 SV=2	D6RAT0,D6RB09,D6RG13,P61247	CP13_3_HomoSapiens_9606_20130509.fasta	29 945,3	100,0 %	3	3	8	0,0311%	10,6%	LIPDSIGKDIEK	K	A	99,7 %	1,72	0	0	1	0	2	1 327,7471	1 940,00		53 472,0	188	199	Empty	true
Intestine	UGT1A	15957	Ingel15957_GuillemetteC_no1_MGFPeaklist (F052936)	40S ribosomal protein S3a OS=Homo sapiens GN=RPS3A PE=1 SV=2	D6RAT0,D6RB09,D6RG13,P61247	CP13_3_HomoSapiens_9606_20130509.fasta	29 945,3	100,0 %	3	3	8	0,0311%	10,6%	LITEDVQGK	K	N	99,7 %	2,25	0	5	0	0	2	1 002,5468	1 644,00		62 573,4	86	94	Empty	true
Intestine	UGT1A	15957	Ingel15957_GuillemetteC_no1_MGFPeaklist (F052936)	40S ribosomal protein S3a OS=Homo sapiens GN=RPS3A PE=1 SV=2	D6RAT0,D6RB09,D6RG13,P61247	CP13_3_HomoSapiens_9606_20130509.fasta	29 945,3	100,0 %	3	3	8	0,0311%	10,6%	MMEIMTR	K	E	98,8 %	1,00	0	2	0	0	2	911,4148	1 907,50		34 193,1	168	174	Empty	true
Intestine	UGT1A	15957	Ingel15957_GuillemetteC_no1_MGFPeaklist (F052936)	Golgi-specific brefeldin A-resistance guanine nucleotide exchange factor 1 OS=Homo sapiens GN=GBF1 PE=1 SV=2	Q92538	CP13_3_HomoSapiens_9606_20130509.fasta	206 450,6	100,0 %	18	18	60	0,233%	12,3%	EMALEAIVQLWR	K	I	99,7 %	3,54	0	4	0	0	2	1 458,7774	2 938,50		50 945,4	519	530	Empty	true
Intestine	UGT1A	15957	Ingel15957_GuillemetteC_no1_MGFPeaklist (F052936)	Golgi-specific brefeldin A-resistance guanine nucleotide exchange factor 1 OS=Homo sapiens GN=GBF1 PE=1 SV=2	Q92538	CP13_3_HomoSapiens_9606_20130509.fasta	206 450,6	100,0 %	18	18	60	0,233%	12,3%	ENYVWNVLLHR	R	G	99,7 %	3,42	0	0	3	0	2	1 442,7538	2 524,00		46 118,2	896	906	Empty	true
Intestine	UGT1A	15957	Ingel15957_GuillemetteC_no1_MGFPeaklist (F052936)	Golgi-specific brefeldin A-resistance guanine nucleotide exchange factor 1 OS=Homo sapiens GN=GBF1 PE=1 SV=2	Q92538	CP13_3_HomoSapiens_9606_20130509.fasta	206 450,6	100,0 %	18	18	60	0,233%	12,3%	EVLNSITELSEIEPNVFLRPFLEVIR	K	S	99,7 %	2,09	0	0	5	0	2	3 056,6668	2 985,00		52 671,5	48	73	Empty	true
Intestine	UGT1A	15957	Ingel15957_GuillemetteC_no1_MGFPeaklist (F052936)	Golgi-specific brefeldin A-resistance guanine nucleotide exchange factor 1 OS=Homo sapiens GN=GBF1 PE=1 SV=2	Q92538	CP13_3_HomoSapiens_9606_20130509.fasta	206 450,6	100,0 %	18	18	60	0,233%	12,3%	FLQLESLQELMK	K	A	99,7 %	1,37	0	1	0	0	2	1 478,7925	2 702,00		13 366,0	1125	1136	Empty	true
Intestine	UGT1A	15957	Ingel15957_GuillemetteC_no1_MGFPeaklist (F052936)	Golgi-specific brefeldin A-resistance guanine nucleotide exchange factor 1 OS=Homo sapiens GN=GBF1 PE=1 SV=2	Q92538	CP13_3_HomoSapiens_9606_20130509.fasta	206 450,6	100,0 %	18	18	60	0,233%	12,3%	GATPEGIFLR	R	V	99,7 %	0,959	0	6	0	0	2	1 060,5787	2 184,00		168811	907	916	Empty	true
Intestine	UGT1A	15957	Ingel15957_GuillemetteC_no1_MGFPeaklist (F052936)	Golgi-specific brefeldin A-resistance guanine nucleotide exchange factor 1 OS=Homo sapiens GN=GBF1 PE=1 SV=2	Q92538	CP13_3_HomoSapiens_9606_20130509.fasta	206 450,6	100,0 %	18	18	60	0,233%	12,3%	GESTVLSFVSWLTLSGPEQSSVR	R	G	99,7 %	5,68	0	0	1	0	2	2 466,2511	2 942,00		5 942,81	1072	1094	Empty	true
Intestine	UGT1A	15957	Ingel15957_GuillemetteC_no1_MGFPeaklist (F052936)	Golgi-specific brefeldin A-resistance guanine nucleotide exchange factor 1 OS=Homo sapiens GN=GBF1 PE=1 SV=2	Q92538	CP13_3_HomoSapiens_9606_20130509.fasta	206 450,6	100,0 %	18	18	60	0,233%	12,3%	GLLTIPMDNTEVAQWLR	K	E	99,7 %	1,68	0	1	0	0	2	1 957,0214	2 836,00		14 521,0	725	741	Empty	true
Intestine	UGT1A	15957	Ingel15957_GuillemetteC_no1_MGFPeaklist (F052936)	Golgi-specific brefeldin A-resistance guanine nucleotide exchange factor 1 OS=Homo sapiens GN=GBF1 PE=1 SV=2	Q92538	CP13_3_HomoSapiens_9606_20130509.fasta	206 450,6	100,0 %	18	18	60	0,233%	12,3%	KSAEHTLVDMVQLLFTR	R	L	99,7 %	1,04	0	0	3	0	2	1 988,0635	2 960,00		19 412,7	179	195	Empty	true
Intestine	UGT1A	15957	Ingel15957_GuillemetteC_no1_MGFPeaklist (F052936)	Golgi-specific brefeldin A-resistance guanine nucleotide exchange factor 1 OS=Homo sapiens GN=GBF1 PE=1 SV=2	Q92538	CP13_3_HomoSapiens_9606_20130509.fasta	206 450,6	100,0 %	18	18	60	0,233%	12,3%	LLITGTEQFNQKPK	K	K	99,7 %	1,85	0	0	1	0	2	1 616,9009	1 943,00		24 359,0	702	715	Empty	true
Intestine	UGT1A	15957	Ingel15957_GuillemetteC_no1_MGFPeaklist (F052936)	Golgi-specific brefeldin A-resistance guanine nucleotide exchange factor 1 OS=Homo sapiens GN=GBF1 PE=1 SV=2	Q92538	CP13_3_HomoSapiens_9606_20130509.fasta	206 450,6	100,0 %	18	18	60	0,233%	12,3%	LMEIITVENPK	K	M	99,7 %	1,64	0	1	0	0	2	1 286,7026	2 194,00		22 529,4	502	512	Empty	true
Intestine	UGT1A	15957	Ingel15957_GuillemetteC_no1_MGFPeaklist (F052936)	Golgi-specific brefeldin A-resistance guanine nucleotide exchange factor 1 OS=Homo sapiens GN=GBF1 PE=1 SV=2	Q92538	CP13_3_HomoSapiens_9606_20130509.fasta	206 450,6	100,0 %	18	18	60	0,233%	12,3%	LPGEAPVIQR	R	L	99,7 %	2,44	0	9	0	0	2	1 079,6209	1 779,00		375113	791	800	Empty	true
Intestine	UGT1A	15957	Ingel15957_GuillemetteC_no1_MGFPeaklist (F052936)	Golgi-specific brefeldin A-resistance guanine nucleotide exchange factor 1 OS=Homo sapiens GN=GBF1 PE=1 SV=2	Q92538	CP13_3_HomoSapiens_9606_20130509.fasta	206 450,6	100,0 %	18	18	60	0,233%	12,3%	MALEAIVQLWR	E	I	99,7 %	3,46	0	1	0	0	1	1 329,7348	2 873,00		7 053,84	520	530	Empty	true
Intestine	UGT1A	15957	Ingel15957_GuillemetteC_no1_MGFPeaklist (F052936)	Golgi-specific brefeldin A-resistance guanine nucleotide exchange factor 1 OS=Homo sapiens GN=GBF1 PE=1 SV=2	Q92538	CP13_3_HomoSapiens_9606_20130509.fasta	206 450,6	100,0 %	18	18	60	0,233%	12,3%	NIDLLESFVSTFSFQGLR	K	L	99,7 %	3,21	0	0	1	0	2	2 073,0652	2 971,00		15 190,2	760	777	Empty	true
Intestine	UGT1A	15957	Ingel15957_GuillemetteC_no1_MGFPeaklist (F052936)	Golgi-specific brefeldin A-resistance guanine nucleotide exchange factor 1 OS=Homo sapiens GN=GBF1 PE=1 SV=2	Q92538	CP13_3_HomoSapiens_9606_20130509.fasta	206 450,6	100,0 %	18	18	60	0,233%	12,3%	NIMEAMLQLFR	K	A	99,7 %	2,92	0	5	0	0	2	1 365,7018	2 982,00		70 130,1	1029	1039	Empty	true
Intestine	UGT1A	15957	Ingel15957_GuillemetteC_no1_MGFPeaklist (F052936)	Golgi-specific brefeldin A-resistance guanine nucleotide exchange factor 1 OS=Homo sapiens GN=GBF1 PE=1 SV=2	Q92538	CP13_3_HomoSapiens_9606_20130509.fasta	206 450,6	100,0 %	18	18	60	0,233%	12,3%	SAEHTLVDMVQLLFTR	K	L	99,7 %	6,62	0	0	5	0	2	1 859,9685	2 969,00		131833	180	195	Empty	true
Intestine	UGT1A	15957	Ingel15957_GuillemetteC_no1_MGFPeaklist (F052936)	Golgi-specific brefeldin A-resistance guanine nucleotide exchange factor 1 OS=Homo sapiens GN=GBF1 PE=1 SV=2	Q92538	CP13_3_HomoSapiens_9606_20130509.fasta	206 450,6	100,0 %	18	18	60	0,233%	12,3%	SEDTTGPITGLALTSVNK	R	F	99,7 %	8,29	0	4	0	0	2	1 803,9337	2 237,50		148893	74	91	Empty	true
Intestine	UGT1A	15957	Ingel15957_GuillemetteC_no1_MGFPeaklist (F052936)	Golgi-specific brefeldin A-resistance guanine nucleotide exchange factor 1 OS=Homo sapiens GN=GBF1 PE=1 SV=2	Q92538	CP13_3_HomoSapiens_9606_20130509.fasta	206 450,6	100,0 %	18	18	60	0,233%	12,3%	SLEETIIQK	K	A	99,7 %	1,28	0	5	0	0	2	1 060,5886	1 897,00		174248	945	953	Empty	true
Intestine	UGT1A	15957	Ingel15957_GuillemetteC_no1_MGFPeaklist (F052936)	Golgi-specific brefeldin A-resistance guanine nucleotide exchange factor 1 OS=Homo sapiens GN=GBF1 PE=1 SV=2	Q92538	CP13_3_HomoSapiens_9606_20130509.fasta	206 450,6	100,0 %	18	18	60	0,233%	12,3%	VLNSLTQQEK	K	K	99,7 %	4,43	0	4	0	0	2	1 159,6318	1 667,50		47 727,2	596	605	Empty	true
Intestine	UGT1A	15957	Ingel15957_GuillemetteC_no1_MGFPeaklist (F052936)	Coatomer subunit alpha OS=Homo sapiens GN=COPA PE=1 SV=2	P53621,P53621-2	CP13_3_HomoSapiens_9606_20130509.fasta	139 327,4	100,0 %	3	3	6	0,0233%	3,10%	GITGVDLFGTTDAVVK	R	H	99,7 %	1,29	0	1	0	0	2	1 592,8533	2 460,00		16 605,8	183	198	Empty	true
Intestine	UGT1A	15957	Ingel15957_GuillemetteC_no1_MGFPeaklist (F052936)	Coatomer subunit alpha OS=Homo sapiens GN=COPA PE=1 SV=2	P53621,P53621-2	CP13_3_HomoSapiens_9606_20130509.fasta	139 327,4	100,0 %	3	3	6	0,0233%	3,10%	LVGQSIIAYLQK	K	K	99,7 %	4,00	0	2	0	0	2	1 332,7887	2 510,50		24 680,0	629	640	Empty	true
Intestine	UGT1A	15957	Ingel15957_GuillemetteC_no1_MGFPeaklist (F052936)	Coatomer subunit alpha OS=Homo sapiens GN=COPA PE=1 SV=2	P53621,P53621-2	CP13_3_HomoSapiens_9606_20130509.fasta	139 327,4	100,0 %	3	3	6	0,0233%	3,10%	VLTIDPTEFK	R	F	99,7 %	1,92	0	3	0	0	2	1 162,6356	2 230,00		79 691,3	598	607	Empty	true
Intestine	UGT1A	15957	Ingel15957_GuillemetteC_no1_MGFPeaklist (F052936)	Coatomer subunit alpha OS=Homo sapiens GN=COPA PE=1 SV=2	P53621,P53621-2	CP13_3_HomoSapiens_9606_20130509.fasta	139 327,4	100,0 %	3	3	6	0,0233%	3,10%	GITGVDLFGTTDAVVK	R	H	99,7 %	1,29	0	1	0	0	2	1 592,8533	2 460,00		16 605,8	183	198	Empty	true
Intestine	UGT1A	15957	Ingel15957_GuillemetteC_no1_MGFPeaklist (F052936)	Coatomer subunit alpha OS=Homo sapiens GN=COPA PE=1 SV=2	P53621,P53621-2	CP13_3_HomoSapiens_9606_20130509.fasta	139 327,4	100,0 %	3	3	6	0,0233%	3,10%	LVGQSIIAYLQK	K	K	99,7 %	4,00	0	2	0	0	2	1 332,7887	2 510,50		24 680,0	629	640	Empty	true
Intestine	UGT1A	15957	Ingel15957_GuillemetteC_no1_MGFPeaklist (F052936)	Coatomer subunit alpha OS=Homo sapiens GN=COPA PE=1 SV=2	P53621,P53621-2	CP13_3_HomoSapiens_9606_20130509.fasta	139 327,4	100,0 %	3	3	6	0,0233%	3,10%	VLTIDPTEFK	R	F	99,7 %	1,92	0	3	0	0	2	1 162,6356	2 230,00		79 691,3	598	607	Empty	true
Intestine	UGT1A	15957	Ingel15957_GuillemetteC_no1_MGFPeaklist (F052936)	Charged multivesicular body protein 4b OS=Homo sapiens GN=CHMP4B PE=1 SV=1	Q9H444	CP13_3_HomoSapiens_9606_20130509.fasta	24 951,2	100,0 %	2	2	8	0,0311%	11,2%	EALENANTNTEVLK	R	N	99,7 %	2,80	0	1	0	0	2	1 545,7755	1 794,00		13 951,5	94	107	Empty	true
Intestine	UGT1A	15957	Ingel15957_GuillemetteC_no1_MGFPeaklist (F052936)	Charged multivesicular body protein 4b OS=Homo sapiens GN=CHMP4B PE=1 SV=1	Q9H444	CP13_3_HomoSapiens_9606_20130509.fasta	24 951,2	100,0 %	2	2	8	0,0311%	11,2%	GGPTPQEAIQR	K	L	99,7 %	4,32	0	7	0	0	2	1 153,5962	1 612,00		86 879,5	18	28	Empty	true
Intestine	UGT1A	15957	Ingel15957_GuillemetteC_no1_MGFPeaklist (F052936)	60S ribosomal protein L7a OS=Homo sapiens GN=RPL7A PE=1 SV=2	P62424	CP13_3_HomoSapiens_9606_20130509.fasta	29 996,3	100,0 %	6	6	22	0,0854%	23,3%	AGVNTVTTLVENK	R	K	99,7 %	2,52	0	7	0	0	2	1 345,7322	2 000,00		117291	138	150	Empty	true	Q5T8U3
Intestine	UGT1A	15957	Ingel15957_GuillemetteC_no1_MGFPeaklist (F052936)	60S ribosomal protein L7a OS=Homo sapiens GN=RPL7A PE=1 SV=2	P62424	CP13_3_HomoSapiens_9606_20130509.fasta	29 996,3	100,0 %	6	6	22	0,0854%	23,3%	AGVNTVTTLVENKK	R	A	99,7 %	2,15	0	0	2	0	2	1 473,8272	1 917,50		44 879,9	138	151	Empty	true	Q5T8U3
Intestine	UGT1A	15957	Ingel15957_GuillemetteC_no1_MGFPeaklist (F052936)	60S ribosomal protein L7a OS=Homo sapiens GN=RPL7A PE=1 SV=2	P62424	CP13_3_HomoSapiens_9606_20130509.fasta	29 996,3	100,0 %	6	6	22	0,0854%	23,3%	HWGGNVLGPK	R	S	99,7 %	3,35	0	4	0	0	2	1 064,5637	1 817,50		127194	236	245	Empty	true
Intestine	UGT1A	15957	Ingel15957_GuillemetteC_no1_MGFPeaklist (F052936)	60S ribosomal protein L7a OS=Homo sapiens GN=RPL7A PE=1 SV=2	P62424	CP13_3_HomoSapiens_9606_20130509.fasta	29 996,3	100,0 %	6	6	22	0,0854%	23,3%	LKVPPAINQFTQALDR	R	Q	99,7 %	5,07	0	0	4	0	2	1 811,0176	2 510,00		94 936,6	74	89	Empty	true	Q5T8U3
Intestine	UGT1A	15957	Ingel15957_GuillemetteC_no1_MGFPeaklist (F052936)	60S ribosomal protein L7a OS=Homo sapiens GN=RPL7A PE=1 SV=2	P62424	CP13_3_HomoSapiens_9606_20130509.fasta	29 996,3	100,0 %	6	6	22	0,0854%	23,3%	NFGIGQDIQPK	K	R	99,7 %	2,66	0	4	0	0	2	1 216,6323	1 945,00		175122	38	48	Empty	true	Q5T8U3
Intestine	UGT1A	15957	Ingel15957_GuillemetteC_no1_MGFPeaklist (F052936)	60S ribosomal protein L7a OS=Homo sapiens GN=RPL7A PE=1 SV=2	P62424	CP13_3_HomoSapiens_9606_20130509.fasta	29 996,3	100,0 %	6	6	22	0,0854%	23,3%	TNYNDRYDEIR	R	R	99,7 %	2,66	0	0	1	0	2	1 458,6608	1 653,00		17 591,7	224	234	Empty	true
Intestine	UGT1A	15957	Ingel15957_GuillemetteC_no1_MGFPeaklist (F052936)	Nuclease-sensitive element-binding protein 1 OS=Homo sapiens GN=YBX1 PE=1 SV=3	P67809	CP13_3_HomoSapiens_9606_20130509.fasta	35 923,8	100,0 %	2	2	4	0,0155%	8,33%	GAEAANVTGPGGVPVQGSK	K	Y	99,7 %	5,02	0	3	0	0	2	1 695,8662	1 668,00		34 333,9	119	137	Empty	true
Intestine	UGT1A	15957	Ingel15957_GuillemetteC_no1_MGFPeaklist (F052936)	Nuclease-sensitive element-binding protein 1 OS=Homo sapiens GN=YBX1 PE=1 SV=3	P67809	CP13_3_HomoSapiens_9606_20130509.fasta	35 923,8	100,0 %	2	2	4	0,0155%	8,33%	NGYGFINR	R	N	98,2 %	0,959	0	1	0	0	2	941,4476	1 861,00		39 820,5	70	77	Empty	true
Intestine	UGT1A	15957	Ingel15957_GuillemetteC_no1_MGFPeaklist (F052936)	40S ribosomal protein S26 OS=Homo sapiens GN=RPS26 PE=1 SV=3	P62854	CP13_3_HomoSapiens_9606_20130509.fasta	13 015,5	100,0 %	2	2	10	0,0388%	20,9%	DISEASVFDAYVLPK	R	L	99,7 %	2,64	0	3	0	0	2	1 653,8371	2 509,00		109572	52	66	Empty	true
Intestine	UGT1A	15957	Ingel15957_GuillemetteC_no1_MGFPeaklist (F052936)	40S ribosomal protein S26 OS=Homo sapiens GN=RPS26 PE=1 SV=3	P62854	CP13_3_HomoSapiens_9606_20130509.fasta	13 015,5	100,0 %	2	2	10	0,0388%	20,9%	NIVEAAAVR	R	D	99,7 %	0,000	0	7	0	0	2	942,5366	1 740,00		138521	43	51	Empty	true
Intestine	UGT1A	15957	Ingel15957_GuillemetteC_no1_MGFPeaklist (F052936)	Ral GTPase-activating protein subunit alpha-2 OS=Homo sapiens GN=RALGAPA2 PE=1 SV=2	Q2PPJ7	CP13_3_HomoSapiens_9606_20130509.fasta	210 773,5	100,0 %	11	11	29	0,113%	6,30%	AATLPNEYK	K	E	99,7 %	1,12	0	2	0	0	2	1 006,5204	1 649,50		27 430,6	1001	1009	Empty	true
Intestine	UGT1A	15957	Ingel15957_GuillemetteC_no1_MGFPeaklist (F052936)	Ral GTPase-activating protein subunit alpha-2 OS=Homo sapiens GN=RALGAPA2 PE=1 SV=2	Q2PPJ7	CP13_3_HomoSapiens_9606_20130509.fasta	210 773,5	100,0 %	11	11	29	0,113%	6,30%	AATLPNEYKEGK	K	L	99,7 %	0,721	0	0	1	0	2	1 320,6795	1 609,00		4 814,76	1001	1012	Empty	true
Intestine	UGT1A	15957	Ingel15957_GuillemetteC_no1_MGFPeaklist (F052936)	Ral GTPase-activating protein subunit alpha-2 OS=Homo sapiens GN=RALGAPA2 PE=1 SV=2	Q2PPJ7	CP13_3_HomoSapiens_9606_20130509.fasta	210 773,5	100,0 %	11	11	29	0,113%	6,30%	ALYLEAIIQNHR	R	E	99,7 %	2,48	0	0	2	0	2	1 440,7958	2 408,50		36 334,2	1837	1848	Empty	true
Intestine	UGT1A	15957	Ingel15957_GuillemetteC_no1_MGFPeaklist (F052936)	Ral GTPase-activating protein subunit alpha-2 OS=Homo sapiens GN=RALGAPA2 PE=1 SV=2	Q2PPJ7	CP13_3_HomoSapiens_9606_20130509.fasta	210 773,5	100,0 %	11	11	29	0,113%	6,30%	DLFAQSLAGLLFR	K	T	99,7 %	4,57	0	2	0	0	2	1 450,8054	2 952,00		10 559,7	588	600	Empty	true
Intestine	UGT1A	15957	Ingel15957_GuillemetteC_no1_MGFPeaklist (F052936)	Ral GTPase-activating protein subunit alpha-2 OS=Homo sapiens GN=RALGAPA2 PE=1 SV=2	Q2PPJ7	CP13_3_HomoSapiens_9606_20130509.fasta	210 773,5	100,0 %	11	11	29	0,113%	6,30%	FLFTLFR	K	K	98,8 %	1,48	0	3	0	0	2	943,5400	2 760,00		9 888,14	240	246	Empty	true
Intestine	UGT1A	15957	Ingel15957_GuillemetteC_no1_MGFPeaklist (F052936)	Ral GTPase-activating protein subunit alpha-2 OS=Homo sapiens GN=RALGAPA2 PE=1 SV=2	Q2PPJ7	CP13_3_HomoSapiens_9606_20130509.fasta	210 773,5	100,0 %	11	11	29	0,113%	6,30%	IIQTVGGGAVQER	K	A	99,7 %	4,30	0	4	0	0	2	1 327,7330	1 669,00		36 372,3	333	345	Empty	true
Intestine	UGT1A	15957	Ingel15957_GuillemetteC_no1_MGFPeaklist (F052936)	Ral GTPase-activating protein subunit alpha-2 OS=Homo sapiens GN=RALGAPA2 PE=1 SV=2	Q2PPJ7	CP13_3_HomoSapiens_9606_20130509.fasta	210 773,5	100,0 %	11	11	29	0,113%	6,30%	KPEVPFFGPLFDGAIVSGK	K	L	99,7 %	2,07	0	0	4	0	2	2 005,0796	2 863,50		28 890,0	1787	1805	Empty	true
Intestine	UGT1A	15957	Ingel15957_GuillemetteC_no1_MGFPeaklist (F052936)	Ral GTPase-activating protein subunit alpha-2 OS=Homo sapiens GN=RALGAPA2 PE=1 SV=2	Q2PPJ7	CP13_3_HomoSapiens_9606_20130509.fasta	210 773,5	100,0 %	11	11	29	0,113%	6,30%	MFASWLFK	R	A	99,7 %	0,638	0	1	0	0	2	1 029,5226	2 618,00		3 752,03	993	1000	Empty	true
Intestine	UGT1A	15957	Ingel15957_GuillemetteC_no1_MGFPeaklist (F052936)	Ral GTPase-activating protein subunit alpha-2 OS=Homo sapiens GN=RALGAPA2 PE=1 SV=2	Q2PPJ7	CP13_3_HomoSapiens_9606_20130509.fasta	210 773,5	100,0 %	11	11	29	0,113%	6,30%	SLELIPLTAR	R	M	99,7 %	1,09	0	2	0	0	2	1 112,6675	2 388,00		33 775,5	1367	1376	Empty	true
Intestine	UGT1A	15957	Ingel15957_GuillemetteC_no1_MGFPeaklist (F052936)	Ral GTPase-activating protein subunit alpha-2 OS=Homo sapiens GN=RALGAPA2 PE=1 SV=2	Q2PPJ7	CP13_3_HomoSapiens_9606_20130509.fasta	210 773,5	100,0 %	11	11	29	0,113%	6,30%	VLSTDILTAPR	R	S	99,7 %	3,59	0	3	0	0	2	1 185,6839	2 143,00		105139	1088	1098	Empty	true
Intestine	UGT1A	15957	Ingel15957_GuillemetteC_no1_MGFPeaklist (F052936)	Ral GTPase-activating protein subunit alpha-2 OS=Homo sapiens GN=RALGAPA2 PE=1 SV=2	Q2PPJ7	CP13_3_HomoSapiens_9606_20130509.fasta	210 773,5	100,0 %	11	11	29	0,113%	6,30%	VTSQGQPSPVEPR	K	G	99,7 %	1,89	0	5	0	0	2	1 381,7071	1 509,00		16 186,5	1586	1598	Empty	true
Intestine	UGT1A	15957	Ingel15957_GuillemetteC_no1_MGFPeaklist (F052936)	Phosphorylase b kinase regulatory subunit beta OS=Homo sapiens GN=PHKB PE=1 SV=3	Q93100,Q93100-2,Q93100-3,Q93100-4	CP13_3_HomoSapiens_9606_20130509.fasta	123 828,5	100,0 %	3	5	7	0,0272%	3,57%	FNPILDMLAALK	R	K	99,7 %	4,36	0	2	0	0	2	1 345,7550	2 974,50		27 232,7	624	635	Empty	true
Intestine	UGT1A	15957	Ingel15957_GuillemetteC_no1_MGFPeaklist (F052936)	Phosphorylase b kinase regulatory subunit beta OS=Homo sapiens GN=PHKB PE=1 SV=3	Q93100,Q93100-2,Q93100-3,Q93100-4	CP13_3_HomoSapiens_9606_20130509.fasta	123 828,5	100,0 %	3	5	7	0,0272%	3,57%	LLADELISPK	K	D	99,7 %	2,15	0	2	0	0	2	1 098,6407	2 202,00		39 757,0	446	455	Empty	true
Intestine	UGT1A	15957	Ingel15957_GuillemetteC_no1_MGFPeaklist (F052936)	Phosphorylase b kinase regulatory subunit beta OS=Homo sapiens GN=PHKB PE=1 SV=3	Q93100,Q93100-2,Q93100-3,Q93100-4	CP13_3_HomoSapiens_9606_20130509.fasta	123 828,5	100,0 %	3	5	7	0,0272%	3,57%	LQTLISGAVVEQLDFLR	R	I	99,7 %	4,06	0	2	1	0	2	1 902,0697	2 880,00		21 050,8	649	665	Empty	true
Intestine	UGT1A	15957	Ingel15957_GuillemetteC_no1_MGFPeaklist (F052936)	Phosphorylase b kinase regulatory subunit beta OS=Homo sapiens GN=PHKB PE=1 SV=3	Q93100,Q93100-2,Q93100-3,Q93100-4	CP13_3_HomoSapiens_9606_20130509.fasta	123 828,5	100,0 %	3	5	7	0,0272%	3,57%	FNPILDMLAALK	R	K	99,7 %	4,36	0	2	0	0	2	1 345,7550	2 974,50		27 232,7	624	635	Empty	true
Intestine	UGT1A	15957	Ingel15957_GuillemetteC_no1_MGFPeaklist (F052936)	Phosphorylase b kinase regulatory subunit beta OS=Homo sapiens GN=PHKB PE=1 SV=3	Q93100,Q93100-2,Q93100-3,Q93100-4	CP13_3_HomoSapiens_9606_20130509.fasta	123 828,5	100,0 %	3	5	7	0,0272%	3,57%	LLADELISPK	K	D	99,7 %	2,15	0	2	0	0	2	1 098,6407	2 202,00		39 757,0	446	455	Empty	true
Intestine	UGT1A	15957	Ingel15957_GuillemetteC_no1_MGFPeaklist (F052936)	Phosphorylase b kinase regulatory subunit beta OS=Homo sapiens GN=PHKB PE=1 SV=3	Q93100,Q93100-2,Q93100-3,Q93100-4	CP13_3_HomoSapiens_9606_20130509.fasta	123 828,5	100,0 %	3	5	7	0,0272%	3,57%	LQTLISGAVVEQLDFLR	R	I	99,7 %	4,06	0	2	1	0	2	1 902,0697	2 880,00		21 050,8	649	665	Empty	true
Intestine	UGT1A	15957	Ingel15957_GuillemetteC_no1_MGFPeaklist (F052936)	Phosphorylase b kinase regulatory subunit beta OS=Homo sapiens GN=PHKB PE=1 SV=3	Q93100,Q93100-2,Q93100-3,Q93100-4	CP13_3_HomoSapiens_9606_20130509.fasta	123 828,5	100,0 %	3	5	7	0,0272%	3,57%	FNPILDMLAALK	R	K	99,7 %	4,36	0	2	0	0	2	1 345,7550	2 974,50		27 232,7	624	635	Empty	true
Intestine	UGT1A	15957	Ingel15957_GuillemetteC_no1_MGFPeaklist (F052936)	Phosphorylase b kinase regulatory subunit beta OS=Homo sapiens GN=PHKB PE=1 SV=3	Q93100,Q93100-2,Q93100-3,Q93100-4	CP13_3_HomoSapiens_9606_20130509.fasta	123 828,5	100,0 %	3	5	7	0,0272%	3,57%	LLADELISPK	K	D	99,7 %	2,15	0	2	0	0	2	1 098,6407	2 202,00		39 757,0	446	455	Empty	true
Intestine	UGT1A	15957	Ingel15957_GuillemetteC_no1_MGFPeaklist (F052936)	Phosphorylase b kinase regulatory subunit beta OS=Homo sapiens GN=PHKB PE=1 SV=3	Q93100,Q93100-2,Q93100-3,Q93100-4	CP13_3_HomoSapiens_9606_20130509.fasta	123 828,5	100,0 %	3	5	7	0,0272%	3,57%	LQTLISGAVVEQLDFLR	R	I	99,7 %	4,06	0	2	1	0	2	1 902,0697	2 880,00		21 050,8	649	665	Empty	true
Intestine	UGT1A	15957	Ingel15957_GuillemetteC_no1_MGFPeaklist (F052936)	Phosphorylase b kinase regulatory subunit beta OS=Homo sapiens GN=PHKB PE=1 SV=3	Q93100,Q93100-2,Q93100-3,Q93100-4	CP13_3_HomoSapiens_9606_20130509.fasta	123 828,5	100,0 %	3	5	7	0,0272%	3,57%	FNPILDMLAALK	R	K	99,7 %	4,36	0	2	0	0	2	1 345,7550	2 974,50		27 232,7	624	635	Empty	true
Intestine	UGT1A	15957	Ingel15957_GuillemetteC_no1_MGFPeaklist (F052936)	Phosphorylase b kinase regulatory subunit beta OS=Homo sapiens GN=PHKB PE=1 SV=3	Q93100,Q93100-2,Q93100-3,Q93100-4	CP13_3_HomoSapiens_9606_20130509.fasta	123 828,5	100,0 %	3	5	7	0,0272%	3,57%	LLADELISPK	K	D	99,7 %	2,15	0	2	0	0	2	1 098,6407	2 202,00		39 757,0	446	455	Empty	true
Intestine	UGT1A	15957	Ingel15957_GuillemetteC_no1_MGFPeaklist (F052936)	Phosphorylase b kinase regulatory subunit beta OS=Homo sapiens GN=PHKB PE=1 SV=3	Q93100,Q93100-2,Q93100-3,Q93100-4	CP13_3_HomoSapiens_9606_20130509.fasta	123 828,5	100,0 %	3	5	7	0,0272%	3,57%	LQTLISGAVVEQLDFLR	R	I	99,7 %	4,06	0	2	1	0	2	1 902,0697	2 880,00		21 050,8	649	665	Empty	true
Intestine	UGT1A	15957	Ingel15957_GuillemetteC_no1_MGFPeaklist (F052936)	40S ribosomal protein S18 OS=Homo sapiens GN=RPS18 PE=1 SV=3	P62269	CP13_3_HomoSapiens_9606_20130509.fasta	17 719,3	100,0 %	5	5	23	0,0893%	30,9%	IAFAITAIK	K	G	99,7 %	0,824	0	3	0	0	2	947,5925	2 300,00		21 755,7	26	34	Empty	true
Intestine	UGT1A	15957	Ingel15957_GuillemetteC_no1_MGFPeaklist (F052936)	40S ribosomal protein S18 OS=Homo sapiens GN=RPS18 PE=1 SV=3	P62269	CP13_3_HomoSapiens_9606_20130509.fasta	17 719,3	100,0 %	5	5	23	0,0893%	30,9%	IPDWFLNR	K	Q	99,7 %	0,796	0	8	0	0	2	1 060,5575	2 418,50		239050	79	86	Empty	true
Intestine	UGT1A	15957	Ingel15957_GuillemetteC_no1_MGFPeaklist (F052936)	40S ribosomal protein S18 OS=Homo sapiens GN=RPS18 PE=1 SV=3	P62269	CP13_3_HomoSapiens_9606_20130509.fasta	17 719,3	100,0 %	5	5	23	0,0893%	30,9%	VITIMQNPR	R	Q	99,7 %	2,46	0	5	0	0	2	1 071,5980	1 900,00		115564	67	75	Empty	true
Intestine	UGT1A	15957	Ingel15957_GuillemetteC_no1_MGFPeaklist (F052936)	40S ribosomal protein S18 OS=Homo sapiens GN=RPS18 PE=1 SV=3	P62269	CP13_3_HomoSapiens_9606_20130509.fasta	17 719,3	100,0 %	5	5	23	0,0893%	30,9%	VLNTNIDGR	R	R	99,7 %	1,24	0	4	0	0	2	1 001,5375	1 660,50		68 303,8	15	23	Empty	true
Intestine	UGT1A	15957	Ingel15957_GuillemetteC_no1_MGFPeaklist (F052936)	40S ribosomal protein S18 OS=Homo sapiens GN=RPS18 PE=1 SV=3	P62269	CP13_3_HomoSapiens_9606_20130509.fasta	17 719,3	100,0 %	5	5	23	0,0893%	30,9%	YSQVLANGLDNK	K	L	99,7 %	3,17	0	3	0	0	2	1 321,6747	1 853,00		123133	95	106	Empty	true
Intestine	UGT1A	15957	Ingel15957_GuillemetteC_no1_MGFPeaklist (F052936)	60S ribosomal protein L4 OS=Homo sapiens GN=RPL4 PE=1 SV=5	P36578	CP13_3_HomoSapiens_9606_20130509.fasta	47 699,1	100,0 %	5	5	22	0,0854%	13,8%	IEEVPELPLVVEDKVEGYKK	R	T	99,7 %	1,62	0	0	0	1	2	2 313,2591	2 461,00		30 419,2	144	163	Empty	true	H3BM89
Intestine	UGT1A	15957	Ingel15957_GuillemetteC_no1_MGFPeaklist (F052936)	60S ribosomal protein L4 OS=Homo sapiens GN=RPL4 PE=1 SV=5	P36578	CP13_3_HomoSapiens_9606_20130509.fasta	47 699,1	100,0 %	5	5	22	0,0854%	13,8%	KLDELYGTWR	R	K	99,7 %	0,824	0	2	0	0	2	1 280,6635	2 077,50		38 022,8	259	268	Empty	true	H3BM89
Intestine	UGT1A	15957	Ingel15957_GuillemetteC_no1_MGFPeaklist (F052936)	60S ribosomal protein L4 OS=Homo sapiens GN=RPL4 PE=1 SV=5	P36578	CP13_3_HomoSapiens_9606_20130509.fasta	47 699,1	100,0 %	5	5	22	0,0854%	13,8%	MINTDLSR	K	I	99,7 %	2,15	0	6	0	0	2	949,4772	1 706,50		143517	284	291	Empty	true	H3BM89
Intestine	UGT1A	15957	Ingel15957_GuillemetteC_no1_MGFPeaklist (F052936)	60S ribosomal protein L4 OS=Homo sapiens GN=RPL4 PE=1 SV=5	P36578	CP13_3_HomoSapiens_9606_20130509.fasta	47 699,1	100,0 %	5	5	22	0,0854%	13,8%	NIPGITLLNVSK	R	L	99,7 %	3,89	0	11	0	0	2	1 268,7574	2 429,00		362984	223	234	Empty	true	H3BM89
Intestine	UGT1A	15957	Ingel15957_GuillemetteC_no1_MGFPeaklist (F052936)	60S ribosomal protein L4 OS=Homo sapiens GN=RPL4 PE=1 SV=5	P36578	CP13_3_HomoSapiens_9606_20130509.fasta	47 699,1	100,0 %	5	5	22	0,0854%	13,8%	NVTLPAVFK	K	A	99,7 %	2,25	0	2	0	0	2	988,5826	2 282,00		24 690,9	21	29	Empty	true
Intestine	UGT1A	15957	Ingel15957_GuillemetteC_no1_MGFPeaklist (F052936)	60S ribosomal protein L13 OS=Homo sapiens GN=RPL13 PE=1 SV=4	P26373	CP13_3_HomoSapiens_9606_20130509.fasta	24 262,2	100,0 %	6	7	35	0,136%	28,9%	GFSLEELR	R	V	99,7 %	1,48	0	7	0	0	2	950,4942	2 238,00		319658	75	82	Empty	true	J3QSB4
Intestine	UGT1A	15957	Ingel15957_GuillemetteC_no1_MGFPeaklist (F052936)	60S ribosomal protein L13 OS=Homo sapiens GN=RPL13 PE=1 SV=4	P26373	CP13_3_HomoSapiens_9606_20130509.fasta	24 262,2	100,0 %	6	7	35	0,136%	28,9%	LATQLTGPVMPVR	K	N	99,7 %	4,96	0	4	0	0	2	1 382,7826	2 138,00		179338	146	158	Empty	true
Intestine	UGT1A	15957	Ingel15957_GuillemetteC_no1_MGFPeaklist (F052936)	60S ribosomal protein L13 OS=Homo sapiens GN=RPL13 PE=1 SV=4	P26373	CP13_3_HomoSapiens_9606_20130509.fasta	24 262,2	100,0 %	6	7	35	0,136%	28,9%	STESLQANVQR	K	L	99,7 %	2,17	0	7	2	0	2	1 232,6229	1 586,00		372118	106	116	Empty	true	J3QSB4
Intestine	UGT1A	15957	Ingel15957_GuillemetteC_no1_MGFPeaklist (F052936)	60S ribosomal protein L13 OS=Homo sapiens GN=RPL13 PE=1 SV=4	P26373	CP13_3_HomoSapiens_9606_20130509.fasta	24 262,2	100,0 %	6	7	35	0,136%	28,9%	TIGISVDPR	R	R	99,7 %	2,59	0	5	0	0	2	957,5365	1 888,00		367557	93	101	Empty	true	J3QSB4
Intestine	UGT1A	15957	Ingel15957_GuillemetteC_no1_MGFPeaklist (F052936)	60S ribosomal protein L13 OS=Homo sapiens GN=RPL13 PE=1 SV=4	P26373	CP13_3_HomoSapiens_9606_20130509.fasta	24 262,2	100,0 %	6	7	35	0,136%	28,9%	VATWFNQPAR	R	K	99,7 %	2,41	0	4	0	0	2	1 189,6112	2 030,50		110683	22	31	Empty	true	J3QSB4
Intestine	UGT1A	15957	Ingel15957_GuillemetteC_no1_MGFPeaklist (F052936)	60S ribosomal protein L13 OS=Homo sapiens GN=RPL13 PE=1 SV=4	P26373	CP13_3_HomoSapiens_9606_20130509.fasta	24 262,2	100,0 %	6	7	35	0,136%	28,9%	VITEEEKNFK	R	A	99,7 %	0,432	0	0	6	0	2	1 236,6471	1 630,50		53 114,2	168	177	Empty	true
Intestine	UGT1A	15957	Ingel15957_GuillemetteC_no1_MGFPeaklist (F052936)	Histone H2B type 1-M OS=Homo sapiens GN=HIST1H2BM PE=1 SV=3	Q99879	CP13_3_HomoSapiens_9606_20130509.fasta	13 989,7	100,0 %	4	6	31	0,120%	26,2%	AMGIMNSFVNDIFER	K	I	99,7 %	6,77	0	8	0	0	2	1 743,8193	2 882,50		203018	59	73	Empty	true	O60814,Q5QNW6-2,P33778,Q99877,Q93079,Q16778,P23527,Q8N257,Q99880,B4DR52,Q5QNW6,P06899,P58876,P62807,P57053
Intestine	UGT1A	15957	Ingel15957_GuillemetteC_no1_MGFPeaklist (F052936)	Histone H2B type 1-M OS=Homo sapiens GN=HIST1H2BM PE=1 SV=3	Q99879	CP13_3_HomoSapiens_9606_20130509.fasta	13 989,7	100,0 %	4	6	31	0,120%	26,2%	ESYSVYVYK	K	V	99,7 %	0,000	0	3	1	0	2	1 137,5461	1 882,00		369995	36	44	Empty	true	Q99880,O60814,B4DR52,Q5QNW6-2,Q5QNW6,Q99877,Q93079,P58876,P62807,P57053
Intestine	UGT1A	15957	Ingel15957_GuillemetteC_no1_MGFPeaklist (F052936)	Histone H2B type 1-M OS=Homo sapiens GN=HIST1H2BM PE=1 SV=3	Q99879	CP13_3_HomoSapiens_9606_20130509.fasta	13 989,7	100,0 %	4	6	31	0,120%	26,2%	LLLPGELAK	R	H	99,7 %	0,523	0	13	0	0	2	953,6032	2 220,00		1440820	101	109	Empty	true	O60814,Q5QNW6-2,P33778,Q99877,Q93079,Q16778,P23527,Q8N257,Q99880,B4DR52,Q5QNW6,P06899,P58876,P62807,P57053
Intestine	UGT1A	15957	Ingel15957_GuillemetteC_no1_MGFPeaklist (F052936)	Histone H2B type 1-M OS=Homo sapiens GN=HIST1H2BM PE=1 SV=3	Q99879	CP13_3_HomoSapiens_9606_20130509.fasta	13 989,7	100,0 %	4	6	31	0,120%	26,2%	SFVNDIFER	N	I	99,7 %	2,47	0	6	0	0	1	1 126,5527	2 361,00		307138	65	73	Empty	true	O60814,Q5QNW6-2,P33778,Q99877,Q93079,Q16778,P23527,Q8N257,Q99880,B4DR52,Q5QNW6,P06899,P58876,P62807,P57053
Intestine	UGT1A	15957	Ingel15957_GuillemetteC_no1_MGFPeaklist (F052936)	Glutamine--fructose-6-phosphate aminotransferase [isomerizing] 1 OS=Homo sapiens GN=GFPT1 PE=1 SV=3	Q06210,Q06210-2	CP13_3_HomoSapiens_9606_20130509.fasta	76 760,4	100,0 %	7	7	16	0,0621%	12,2%	AVQTLQMELQQIMK	R	G	99,5 %	0,000	0	2	0	0	2	1 660,8763	2 615,50		19 766,1	305	318	Empty	true
Intestine	UGT1A	15957	Ingel15957_GuillemetteC_no1_MGFPeaklist (F052936)	Glutamine--fructose-6-phosphate aminotransferase [isomerizing] 1 OS=Homo sapiens GN=GFPT1 PE=1 SV=3	Q06210,Q06210-2	CP13_3_HomoSapiens_9606_20130509.fasta	76 760,4	100,0 %	7	7	16	0,0621%	12,2%	EILETLIK	R	G	98,2 %	0,000	0	1	0	0	2	958,5821	2 272,00		19 077,8	18	25	Empty	true
Intestine	UGT1A	15957	Ingel15957_GuillemetteC_no1_MGFPeaklist (F052936)	Glutamine--fructose-6-phosphate aminotransferase [isomerizing] 1 OS=Homo sapiens GN=GFPT1 PE=1 SV=3	Q06210,Q06210-2	CP13_3_HomoSapiens_9606_20130509.fasta	76 760,4	100,0 %	7	7	16	0,0621%	12,2%	LMPVIMIIMR	K	D	99,7 %	3,85	0	4	0	0	2	1 216,6980	2 933,50		58 520,7	586	595	Empty	true
Intestine	UGT1A	15957	Ingel15957_GuillemetteC_no1_MGFPeaklist (F052936)	Glutamine--fructose-6-phosphate aminotransferase [isomerizing] 1 OS=Homo sapiens GN=GFPT1 PE=1 SV=3	Q06210,Q06210-2	CP13_3_HomoSapiens_9606_20130509.fasta	76 760,4	100,0 %	7	7	16	0,0621%	12,2%	LSTDHIPILYR	K	T	99,7 %	3,23	0	0	1	0	2	1 327,7370	2 179,00		13 183,5	217	227	Empty	true
Intestine	UGT1A	15957	Ingel15957_GuillemetteC_no1_MGFPeaklist (F052936)	Glutamine--fructose-6-phosphate aminotransferase [isomerizing] 1 OS=Homo sapiens GN=GFPT1 PE=1 SV=3	Q06210,Q06210-2	CP13_3_HomoSapiens_9606_20130509.fasta	76 760,4	100,0 %	7	7	16	0,0621%	12,2%	SVHFPGQAVGTR	K	R	99,7 %	4,32	0	0	3	0	2	1 255,6542	1 779,00		39 442,4	191	202	Empty	true
Intestine	UGT1A	15957	Ingel15957_GuillemetteC_no1_MGFPeaklist (F052936)	Glutamine--fructose-6-phosphate aminotransferase [isomerizing] 1 OS=Homo sapiens GN=GFPT1 PE=1 SV=3	Q06210,Q06210-2	CP13_3_HomoSapiens_9606_20130509.fasta	76 760,4	100,0 %	7	7	16	0,0621%	12,2%	VIQQLEGAFALVFK	R	S	99,7 %	2,64	0	3	0	0	2	1 562,8942	2 906,00		59 424,3	177	190	Empty	true
Intestine	UGT1A	15957	Ingel15957_GuillemetteC_no1_MGFPeaklist (F052936)	Glutamine--fructose-6-phosphate aminotransferase [isomerizing] 1 OS=Homo sapiens GN=GFPT1 PE=1 SV=3	Q06210,Q06210-2	CP13_3_HomoSapiens_9606_20130509.fasta	76 760,4	100,0 %	7	7	16	0,0621%	12,2%	WATHGEPSPVNSHPQR	R	S	99,7 %	5,18	0	0	0	2	2	1 799,8572	1 600,00		18 107,5	96	111	Empty	true
Intestine	UGT1A	15957	Ingel15957_GuillemetteC_no1_MGFPeaklist (F052936)	Glutamine--fructose-6-phosphate aminotransferase [isomerizing] 1 OS=Homo sapiens GN=GFPT1 PE=1 SV=3	Q06210,Q06210-2	CP13_3_HomoSapiens_9606_20130509.fasta	76 760,4	100,0 %	7	7	16	0,0621%	12,2%	AVQTLQMELQQIMK	R	G	99,5 %	0,000	0	2	0	0	2	1 660,8763	2 615,50		19 766,1	305	318	Empty	true
Intestine	UGT1A	15957	Ingel15957_GuillemetteC_no1_MGFPeaklist (F052936)	Glutamine--fructose-6-phosphate aminotransferase [isomerizing] 1 OS=Homo sapiens GN=GFPT1 PE=1 SV=3	Q06210,Q06210-2	CP13_3_HomoSapiens_9606_20130509.fasta	76 760,4	100,0 %	7	7	16	0,0621%	12,2%	EILETLIK	R	G	98,2 %	0,000	0	1	0	0	2	958,5821	2 272,00		19 077,8	18	25	Empty	true
Intestine	UGT1A	15957	Ingel15957_GuillemetteC_no1_MGFPeaklist (F052936)	Glutamine--fructose-6-phosphate aminotransferase [isomerizing] 1 OS=Homo sapiens GN=GFPT1 PE=1 SV=3	Q06210,Q06210-2	CP13_3_HomoSapiens_9606_20130509.fasta	76 760,4	100,0 %	7	7	16	0,0621%	12,2%	LMPVIMIIMR	K	D	99,7 %	3,85	0	4	0	0	2	1 216,6980	2 933,50		58 520,7	586	595	Empty	true
Intestine	UGT1A	15957	Ingel15957_GuillemetteC_no1_MGFPeaklist (F052936)	Glutamine--fructose-6-phosphate aminotransferase [isomerizing] 1 OS=Homo sapiens GN=GFPT1 PE=1 SV=3	Q06210,Q06210-2	CP13_3_HomoSapiens_9606_20130509.fasta	76 760,4	100,0 %	7	7	16	0,0621%	12,2%	LSTDHIPILYR	K	T	99,7 %	3,23	0	0	1	0	2	1 327,7370	2 179,00		13 183,5	217	227	Empty	true
Intestine	UGT1A	15957	Ingel15957_GuillemetteC_no1_MGFPeaklist (F052936)	Glutamine--fructose-6-phosphate aminotransferase [isomerizing] 1 OS=Homo sapiens GN=GFPT1 PE=1 SV=3	Q06210,Q06210-2	CP13_3_HomoSapiens_9606_20130509.fasta	76 760,4	100,0 %	7	7	16	0,0621%	12,2%	SVHFPGQAVGTR	K	R	99,7 %	4,32	0	0	3	0	2	1 255,6542	1 779,00		39 442,4	191	202	Empty	true
Intestine	UGT1A	15957	Ingel15957_GuillemetteC_no1_MGFPeaklist (F052936)	Glutamine--fructose-6-phosphate aminotransferase [isomerizing] 1 OS=Homo sapiens GN=GFPT1 PE=1 SV=3	Q06210,Q06210-2	CP13_3_HomoSapiens_9606_20130509.fasta	76 760,4	100,0 %	7	7	16	0,0621%	12,2%	VIQQLEGAFALVFK	R	S	99,7 %	2,64	0	3	0	0	2	1 562,8942	2 906,00		59 424,3	177	190	Empty	true
Intestine	UGT1A	15957	Ingel15957_GuillemetteC_no1_MGFPeaklist (F052936)	Glutamine--fructose-6-phosphate aminotransferase [isomerizing] 1 OS=Homo sapiens GN=GFPT1 PE=1 SV=3	Q06210,Q06210-2	CP13_3_HomoSapiens_9606_20130509.fasta	76 760,4	100,0 %	7	7	16	0,0621%	12,2%	WATHGEPSPVNSHPQR	R	S	99,7 %	5,18	0	0	0	2	2	1 799,8572	1 600,00		18 107,5	96	111	Empty	true
Intestine	UGT1A	15957	Ingel15957_GuillemetteC_no1_MGFPeaklist (F052936)	60S ribosomal protein L24 OS=Homo sapiens GN=RPL24 PE=1 SV=1	C9JNW5,C9JXB8,P83731	CP13_3_HomoSapiens_9606_20130509.fasta	17 779,5	100,0 %	3	3	11	0,0427%	19,1%	AITGASLADIMAK	R	R	99,7 %	7,48	0	2	0	0	2	1 261,6822	2 288,50		66 065,0	81	93	Empty	true
Intestine	UGT1A	15957	Ingel15957_GuillemetteC_no1_MGFPeaklist (F052936)	60S ribosomal protein L24 OS=Homo sapiens GN=RPL24 PE=1 SV=1	C9JNW5,C9JXB8,P83731	CP13_3_HomoSapiens_9606_20130509.fasta	17 779,5	100,0 %	3	3	11	0,0427%	19,1%	QINWTVLYR	R	R	99,7 %	1,68	0	7	0	0	2	1 192,6473	2 385,00		207252	48	56	Empty	true
Intestine	UGT1A	15957	Ingel15957_GuillemetteC_no1_MGFPeaklist (F052936)	60S ribosomal protein L24 OS=Homo sapiens GN=RPL24 PE=1 SV=1	C9JNW5,C9JXB8,P83731	CP13_3_HomoSapiens_9606_20130509.fasta	17 779,5	100,0 %	3	3	11	0,0427%	19,1%	VFQFLNAK	K	C	98,2 %	0,000	0	2	0	0	2	966,5407	2 238,50		90 944,6	28	35	Empty	true
Intestine	UGT1A	15957	Ingel15957_GuillemetteC_no1_MGFPeaklist (F052936)	60S ribosomal protein L24 OS=Homo sapiens GN=RPL24 PE=1 SV=1	C9JNW5,C9JXB8,P83731	CP13_3_HomoSapiens_9606_20130509.fasta	17 779,5	100,0 %	3	3	11	0,0427%	19,1%	AITGASLADIMAK	R	R	99,7 %	7,48	0	2	0	0	2	1 261,6822	2 288,50		66 065,0	81	93	Empty	true
Intestine	UGT1A	15957	Ingel15957_GuillemetteC_no1_MGFPeaklist (F052936)	60S ribosomal protein L24 OS=Homo sapiens GN=RPL24 PE=1 SV=1	C9JNW5,C9JXB8,P83731	CP13_3_HomoSapiens_9606_20130509.fasta	17 779,5	100,0 %	3	3	11	0,0427%	19,1%	QINWTVLYR	R	R	99,7 %	1,68	0	7	0	0	2	1 192,6473	2 385,00		207252	48	56	Empty	true
Intestine	UGT1A	15957	Ingel15957_GuillemetteC_no1_MGFPeaklist (F052936)	60S ribosomal protein L24 OS=Homo sapiens GN=RPL24 PE=1 SV=1	C9JNW5,C9JXB8,P83731	CP13_3_HomoSapiens_9606_20130509.fasta	17 779,5	100,0 %	3	3	11	0,0427%	19,1%	VFQFLNAK	K	C	98,2 %	0,000	0	2	0	0	2	966,5407	2 238,50		90 944,6	28	35	Empty	true
Intestine	UGT1A	15957	Ingel15957_GuillemetteC_no1_MGFPeaklist (F052936)	60S ribosomal protein L24 OS=Homo sapiens GN=RPL24 PE=1 SV=1	C9JNW5,C9JXB8,P83731	CP13_3_HomoSapiens_9606_20130509.fasta	17 779,5	100,0 %	3	3	11	0,0427%	19,1%	AITGASLADIMAK	R	R	99,7 %	7,48	0	2	0	0	2	1 261,6822	2 288,50		66 065,0	81	93	Empty	true
Intestine	UGT1A	15957	Ingel15957_GuillemetteC_no1_MGFPeaklist (F052936)	60S ribosomal protein L24 OS=Homo sapiens GN=RPL24 PE=1 SV=1	C9JNW5,C9JXB8,P83731	CP13_3_HomoSapiens_9606_20130509.fasta	17 779,5	100,0 %	3	3	11	0,0427%	19,1%	QINWTVLYR	R	R	99,7 %	1,68	0	7	0	0	2	1 192,6473	2 385,00		207252	48	56	Empty	true
Intestine	UGT1A	15957	Ingel15957_GuillemetteC_no1_MGFPeaklist (F052936)	60S ribosomal protein L24 OS=Homo sapiens GN=RPL24 PE=1 SV=1	C9JNW5,C9JXB8,P83731	CP13_3_HomoSapiens_9606_20130509.fasta	17 779,5	100,0 %	3	3	11	0,0427%	19,1%	VFQFLNAK	K	C	98,2 %	0,000	0	2	0	0	2	966,5407	2 238,50		90 944,6	28	35	Empty	true
Intestine	UGT1A	15957	Ingel15957_GuillemetteC_no1_MGFPeaklist (F052936)	40S ribosomal protein S8 OS=Homo sapiens GN=RPS8 PE=1 SV=2	P62241,Q5JR95	CP13_3_HomoSapiens_9606_20130509.fasta	21 880,7	100,0 %	6	7	26	0,101%	33,7%	ELEFYLR	K	K	98,8 %	0,854	0	2	0	0	2	969,5040	2 270,00		45 722,9	174	180	Empty	true
Intestine	UGT1A	15957	Ingel15957_GuillemetteC_no1_MGFPeaklist (F052936)	40S ribosomal protein S8 OS=Homo sapiens GN=RPS8 PE=1 SV=2	P62241,Q5JR95	CP13_3_HomoSapiens_9606_20130509.fasta	21 880,7	100,0 %	6	7	26	0,101%	33,7%	IIDVVYNASNNELVR	R	T	99,7 %	6,70	0	5	2	0	2	1 718,9071	2 207,00		224449	58	72	Empty	true
Intestine	UGT1A	15957	Ingel15957_GuillemetteC_no1_MGFPeaklist (F052936)	40S ribosomal protein S8 OS=Homo sapiens GN=RPS8 PE=1 SV=2	P62241,Q5JR95	CP13_3_HomoSapiens_9606_20130509.fasta	21 880,7	100,0 %	6	7	26	0,101%	33,7%	ISSLLEEQFQQGK	K	L	99,7 %	3,85	0	5	0	0	2	1 506,7800	2 145,00		265667	138	150	Empty	true
Intestine	UGT1A	15957	Ingel15957_GuillemetteC_no1_MGFPeaklist (F052936)	40S ribosomal protein S8 OS=Homo sapiens GN=RPS8 PE=1 SV=2	P62241,Q5JR95	CP13_3_HomoSapiens_9606_20130509.fasta	21 880,7	100,0 %	6	7	26	0,101%	33,7%	LTPEEEEILNK	K	K	99,7 %	2,10	0	5	0	0	2	1 314,6789	1 927,00		197880	109	119	Empty	true
Intestine	UGT1A	15957	Ingel15957_GuillemetteC_no1_MGFPeaklist (F052936)	40S ribosomal protein S8 OS=Homo sapiens GN=RPS8 PE=1 SV=2	P62241,Q5JR95	CP13_3_HomoSapiens_9606_20130509.fasta	21 880,7	100,0 %	6	7	26	0,101%	33,7%	QWYESHYALPLGR	R	K	99,7 %	1,07	0	0	4	0	2	1 619,7965	2 235,50		255392	91	103	Empty	true
Intestine	UGT1A	15957	Ingel15957_GuillemetteC_no1_MGFPeaklist (F052936)	40S ribosomal protein S8 OS=Homo sapiens GN=RPS8 PE=1 SV=2	P62241,Q5JR95	CP13_3_HomoSapiens_9606_20130509.fasta	21 880,7	100,0 %	6	7	26	0,101%	33,7%	YELGRPAANTK	K	I	99,7 %	1,16	0	0	3	0	2	1 219,6430	1 594,00		36 828,0	27	37	Empty	true
Intestine	UGT1A	15957	Ingel15957_GuillemetteC_no1_MGFPeaklist (F052936)	40S ribosomal protein S8 OS=Homo sapiens GN=RPS8 PE=1 SV=2	P62241,Q5JR95	CP13_3_HomoSapiens_9606_20130509.fasta	21 880,7	100,0 %	6	7	26	0,101%	33,7%	ELEFYLR	K	K	98,8 %	0,854	0	2	0	0	2	969,5040	2 270,00		45 722,9	174	180	Empty	true
Intestine	UGT1A	15957	Ingel15957_GuillemetteC_no1_MGFPeaklist (F052936)	40S ribosomal protein S8 OS=Homo sapiens GN=RPS8 PE=1 SV=2	P62241,Q5JR95	CP13_3_HomoSapiens_9606_20130509.fasta	21 880,7	100,0 %	6	7	26	0,101%	33,7%	IIDVVYNASNNELVR	R	T	99,7 %	6,70	0	5	2	0	2	1 718,9071	2 207,00		224449	58	72	Empty	true
Intestine	UGT1A	15957	Ingel15957_GuillemetteC_no1_MGFPeaklist (F052936)	40S ribosomal protein S8 OS=Homo sapiens GN=RPS8 PE=1 SV=2	P62241,Q5JR95	CP13_3_HomoSapiens_9606_20130509.fasta	21 880,7	100,0 %	6	7	26	0,101%	33,7%	ISSLLEEQFQQGK	K	L	99,7 %	3,85	0	5	0	0	2	1 506,7800	2 145,00		265667	138	150	Empty	true
Intestine	UGT1A	15957	Ingel15957_GuillemetteC_no1_MGFPeaklist (F052936)	40S ribosomal protein S8 OS=Homo sapiens GN=RPS8 PE=1 SV=2	P62241,Q5JR95	CP13_3_HomoSapiens_9606_20130509.fasta	21 880,7	100,0 %	6	7	26	0,101%	33,7%	LTPEEEEILNK	K	K	99,7 %	2,10	0	5	0	0	2	1 314,6789	1 927,00		197880	109	119	Empty	true
Intestine	UGT1A	15957	Ingel15957_GuillemetteC_no1_MGFPeaklist (F052936)	40S ribosomal protein S8 OS=Homo sapiens GN=RPS8 PE=1 SV=2	P62241,Q5JR95	CP13_3_HomoSapiens_9606_20130509.fasta	21 880,7	100,0 %	6	7	26	0,101%	33,7%	QWYESHYALPLGR	R	K	99,7 %	1,07	0	0	4	0	2	1 619,7965	2 235,50		255392	91	103	Empty	true
Intestine	UGT1A	15957	Ingel15957_GuillemetteC_no1_MGFPeaklist (F052936)	40S ribosomal protein S8 OS=Homo sapiens GN=RPS8 PE=1 SV=2	P62241,Q5JR95	CP13_3_HomoSapiens_9606_20130509.fasta	21 880,7	100,0 %	6	7	26	0,101%	33,7%	YELGRPAANTK	K	I	99,7 %	1,16	0	0	3	0	2	1 219,6430	1 594,00		36 828,0	27	37	Empty	true
Intestine	UGT1A	15957	Ingel15957_GuillemetteC_no1_MGFPeaklist (F052936)	60S ribosomal protein L11 OS=Homo sapiens GN=RPL11 PE=1 SV=2	P62913,P62913-2	CP13_3_HomoSapiens_9606_20130509.fasta	20 125,1	100,0 %	2	2	11	0,0427%	12,9%	VLEQLTGQTPVFSK	K	A	99,7 %	7,74	0	5	0	0	2	1 546,8477	2 153,00		146434	38	51	Empty	true	Q5VVC8,Q5VVC9
Intestine	UGT1A	15957	Ingel15957_GuillemetteC_no1_MGFPeaklist (F052936)	60S ribosomal protein L11 OS=Homo sapiens GN=RPL11 PE=1 SV=2	P62913,P62913-2	CP13_3_HomoSapiens_9606_20130509.fasta	20 125,1	100,0 %	2	2	11	0,0427%	12,9%	YDGIILPGK	K	-	99,7 %	3,96	0	6	0	0	2	975,5512	2 022,50		132919	169	177	Empty	true
Intestine	UGT1A	15957	Ingel15957_GuillemetteC_no1_MGFPeaklist (F052936)	60S ribosomal protein L11 OS=Homo sapiens GN=RPL11 PE=1 SV=2	P62913,P62913-2	CP13_3_HomoSapiens_9606_20130509.fasta	20 125,1	100,0 %	2	2	11	0,0427%	12,9%	VLEQLTGQTPVFSK	K	A	99,7 %	7,74	0	5	0	0	2	1 546,8477	2 153,00		146434	38	51	Empty	true	Q5VVC8,Q5VVC9
Intestine	UGT1A	15957	Ingel15957_GuillemetteC_no1_MGFPeaklist (F052936)	60S ribosomal protein L11 OS=Homo sapiens GN=RPL11 PE=1 SV=2	P62913,P62913-2	CP13_3_HomoSapiens_9606_20130509.fasta	20 125,1	100,0 %	2	2	11	0,0427%	12,9%	YDGIILPGK	K	-	99,7 %	3,96	0	6	0	0	2	975,5512	2 022,50		132919	169	177	Empty	true
Intestine	UGT1A	15957	Ingel15957_GuillemetteC_no1_MGFPeaklist (F052936)	Capping protein (Actin filament) muscle Z-line, beta, isoform CRA_a OS=Homo sapiens GN=CAPZB PE=2 SV=1	B1AK87	CP13_3_HomoSapiens_9606_20130509.fasta	29 296,1	100,0 %	5	6	16	0,0621%	24,6%	DLDHGFAGVILIK	W	K	99,7 %	4,57	0	0	1	0	1	1 397,7790	2 488,00		11 226,7	111	123	Empty	true
Intestine	UGT1A	15957	Ingel15957_GuillemetteC_no1_MGFPeaklist (F052936)	Capping protein (Actin filament) muscle Z-line, beta, isoform CRA_a OS=Homo sapiens GN=CAPZB PE=2 SV=1	B1AK87	CP13_3_HomoSapiens_9606_20130509.fasta	29 296,1	100,0 %	5	6	16	0,0621%	24,6%	KLEVEANNAFDQYR	R	D	99,7 %	3,60	0	0	1	0	2	1 696,8289	1 937,00		42 934,9	83	96	Empty	true
Intestine	UGT1A	15957	Ingel15957_GuillemetteC_no1_MGFPeaklist (F052936)	Capping protein (Actin filament) muscle Z-line, beta, isoform CRA_a OS=Homo sapiens GN=CAPZB PE=2 SV=1	B1AK87	CP13_3_HomoSapiens_9606_20130509.fasta	29 296,1	100,0 %	5	6	16	0,0621%	24,6%	LTSTVMLWLQTNK	K	S	99,7 %	1,31	0	3	0	0	2	1 534,8299	2 522,00		61 606,4	157	169	Empty	true
Intestine	UGT1A	15957	Ingel15957_GuillemetteC_no1_MGFPeaklist (F052936)	Capping protein (Actin filament) muscle Z-line, beta, isoform CRA_a OS=Homo sapiens GN=CAPZB PE=2 SV=1	B1AK87	CP13_3_HomoSapiens_9606_20130509.fasta	29 296,1	100,0 %	5	6	16	0,0621%	24,6%	SGSGTMNLGGSLTR	K	Q	99,7 %	5,12	0	7	0	0	2	1 337,6479	1 887,00		121614	170	183	Empty	true
Intestine	UGT1A	15957	Ingel15957_GuillemetteC_no1_MGFPeaklist (F052936)	Capping protein (Actin filament) muscle Z-line, beta, isoform CRA_a OS=Homo sapiens GN=CAPZB PE=2 SV=1	B1AK87	CP13_3_HomoSapiens_9606_20130509.fasta	29 296,1	100,0 %	5	6	16	0,0621%	24,6%	STLNEIYFGK	R	T	99,7 %	1,38	0	4	0	0	2	1 171,5994	2 136,00		130271	214	223	Empty	true
Intestine	UGT1A	15957	Ingel15957_GuillemetteC_no1_MGFPeaklist (F052936)	Unconventional myosin-Ic OS=Homo sapiens GN=MYO1C PE=1 SV=4	F5H6E2,O00159,O00159-2,O00159-3	CP13_3_HomoSapiens_9606_20130509.fasta	119 631,6	100,0 %	6	7	11	0,0427%	6,11%	DNYPQSVPR	K	L	99,7 %	0,886	0	3	0	0	2	1 075,5167	1 580,00		21 783,3	867	875	Empty	true
Intestine	UGT1A	15957	Ingel15957_GuillemetteC_no1_MGFPeaklist (F052936)	Unconventional myosin-Ic OS=Homo sapiens GN=MYO1C PE=1 SV=4	F5H6E2,O00159,O00159-2,O00159-3	CP13_3_HomoSapiens_9606_20130509.fasta	119 631,6	100,0 %	6	7	11	0,0427%	6,11%	GAPVGGHILSYLLEK	K	S	99,7 %	1,36	0	0	1	0	2	1 553,8688	2 515,00		10 641,7	191	205	Empty	true
Intestine	UGT1A	15957	Ingel15957_GuillemetteC_no1_MGFPeaklist (F052936)	Unconventional myosin-Ic OS=Homo sapiens GN=MYO1C PE=1 SV=4	F5H6E2,O00159,O00159-2,O00159-3	CP13_3_HomoSapiens_9606_20130509.fasta	119 631,6	100,0 %	6	7	11	0,0427%	6,11%	HLGYKPEEYK	R	M	99,2 %	0,509	0	0	1	0	2	1 263,6369	1 576,00		2 797,86	681	690	Empty	true
Intestine	UGT1A	15957	Ingel15957_GuillemetteC_no1_MGFPeaklist (F052936)	Unconventional myosin-Ic OS=Homo sapiens GN=MYO1C PE=1 SV=4	F5H6E2,O00159,O00159-2,O00159-3	CP13_3_HomoSapiens_9606_20130509.fasta	119 631,6	100,0 %	6	7	11	0,0427%	6,11%	LGTDEISPR	R	V	99,7 %	1,64	0	2	0	0	2	987,5107	1 659,00		21 900,6	882	890	Empty	true
Intestine	UGT1A	15957	Ingel15957_GuillemetteC_no1_MGFPeaklist (F052936)	Unconventional myosin-Ic OS=Homo sapiens GN=MYO1C PE=1 SV=4	F5H6E2,O00159,O00159-2,O00159-3	CP13_3_HomoSapiens_9606_20130509.fasta	119 631,6	100,0 %	6	7	11	0,0427%	6,11%	MSLLQLVEILQSK	K	E	99,7 %	4,77	0	3	0	0	2	1 501,8660	2 948,00		32 483,9	587	599	Empty	true
Intestine	UGT1A	15957	Ingel15957_GuillemetteC_no1_MGFPeaklist (F052936)	Unconventional myosin-Ic OS=Homo sapiens GN=MYO1C PE=1 SV=4	F5H6E2,O00159,O00159-2,O00159-3	CP13_3_HomoSapiens_9606_20130509.fasta	119 631,6	100,0 %	6	7	11	0,0427%	6,11%	YLGLLENLR	K	V	99,7 %	2,01	0	1	0	0	2	1 090,6256	2 483,00		7 725,52	629	637	Empty	true
Intestine	UGT1A	15957	Ingel15957_GuillemetteC_no1_MGFPeaklist (F052936)	Unconventional myosin-Ic OS=Homo sapiens GN=MYO1C PE=1 SV=4	F5H6E2,O00159,O00159-2,O00159-3	CP13_3_HomoSapiens_9606_20130509.fasta	119 631,6	100,0 %	6	7	11	0,0427%	6,11%	DNYPQSVPR	K	L	99,7 %	0,886	0	3	0	0	2	1 075,5167	1 580,00		21 783,3	867	875	Empty	true
Intestine	UGT1A	15957	Ingel15957_GuillemetteC_no1_MGFPeaklist (F052936)	Unconventional myosin-Ic OS=Homo sapiens GN=MYO1C PE=1 SV=4	F5H6E2,O00159,O00159-2,O00159-3	CP13_3_HomoSapiens_9606_20130509.fasta	119 631,6	100,0 %	6	7	11	0,0427%	6,11%	GAPVGGHILSYLLEK	K	S	99,7 %	1,36	0	0	1	0	2	1 553,8688	2 515,00		10 641,7	191	205	Empty	true
Intestine	UGT1A	15957	Ingel15957_GuillemetteC_no1_MGFPeaklist (F052936)	Unconventional myosin-Ic OS=Homo sapiens GN=MYO1C PE=1 SV=4	F5H6E2,O00159,O00159-2,O00159-3	CP13_3_HomoSapiens_9606_20130509.fasta	119 631,6	100,0 %	6	7	11	0,0427%	6,11%	HLGYKPEEYK	R	M	99,2 %	0,509	0	0	1	0	2	1 263,6369	1 576,00		2 797,86	681	690	Empty	true
Intestine	UGT1A	15957	Ingel15957_GuillemetteC_no1_MGFPeaklist (F052936)	Unconventional myosin-Ic OS=Homo sapiens GN=MYO1C PE=1 SV=4	F5H6E2,O00159,O00159-2,O00159-3	CP13_3_HomoSapiens_9606_20130509.fasta	119 631,6	100,0 %	6	7	11	0,0427%	6,11%	LGTDEISPR	R	V	99,7 %	1,64	0	2	0	0	2	987,5107	1 659,00		21 900,6	882	890	Empty	true
Intestine	UGT1A	15957	Ingel15957_GuillemetteC_no1_MGFPeaklist (F052936)	Unconventional myosin-Ic OS=Homo sapiens GN=MYO1C PE=1 SV=4	F5H6E2,O00159,O00159-2,O00159-3	CP13_3_HomoSapiens_9606_20130509.fasta	119 631,6	100,0 %	6	7	11	0,0427%	6,11%	MSLLQLVEILQSK	K	E	99,7 %	4,77	0	3	0	0	2	1 501,8660	2 948,00		32 483,9	587	599	Empty	true
Intestine	UGT1A	15957	Ingel15957_GuillemetteC_no1_MGFPeaklist (F052936)	Unconventional myosin-Ic OS=Homo sapiens GN=MYO1C PE=1 SV=4	F5H6E2,O00159,O00159-2,O00159-3	CP13_3_HomoSapiens_9606_20130509.fasta	119 631,6	100,0 %	6	7	11	0,0427%	6,11%	YLGLLENLR	K	V	99,7 %	2,01	0	1	0	0	2	1 090,6256	2 483,00		7 725,52	629	637	Empty	true
Intestine	UGT1A	15957	Ingel15957_GuillemetteC_no1_MGFPeaklist (F052936)	Unconventional myosin-Ic OS=Homo sapiens GN=MYO1C PE=1 SV=4	F5H6E2,O00159,O00159-2,O00159-3	CP13_3_HomoSapiens_9606_20130509.fasta	119 631,6	100,0 %	6	7	11	0,0427%	6,11%	DNYPQSVPR	K	L	99,7 %	0,886	0	3	0	0	2	1 075,5167	1 580,00		21 783,3	867	875	Empty	true
Intestine	UGT1A	15957	Ingel15957_GuillemetteC_no1_MGFPeaklist (F052936)	Unconventional myosin-Ic OS=Homo sapiens GN=MYO1C PE=1 SV=4	F5H6E2,O00159,O00159-2,O00159-3	CP13_3_HomoSapiens_9606_20130509.fasta	119 631,6	100,0 %	6	7	11	0,0427%	6,11%	GAPVGGHILSYLLEK	K	S	99,7 %	1,36	0	0	1	0	2	1 553,8688	2 515,00		10 641,7	191	205	Empty	true
Intestine	UGT1A	15957	Ingel15957_GuillemetteC_no1_MGFPeaklist (F052936)	Unconventional myosin-Ic OS=Homo sapiens GN=MYO1C PE=1 SV=4	F5H6E2,O00159,O00159-2,O00159-3	CP13_3_HomoSapiens_9606_20130509.fasta	119 631,6	100,0 %	6	7	11	0,0427%	6,11%	HLGYKPEEYK	R	M	99,2 %	0,509	0	0	1	0	2	1 263,6369	1 576,00		2 797,86	681	690	Empty	true
Intestine	UGT1A	15957	Ingel15957_GuillemetteC_no1_MGFPeaklist (F052936)	Unconventional myosin-Ic OS=Homo sapiens GN=MYO1C PE=1 SV=4	F5H6E2,O00159,O00159-2,O00159-3	CP13_3_HomoSapiens_9606_20130509.fasta	119 631,6	100,0 %	6	7	11	0,0427%	6,11%	LGTDEISPR	R	V	99,7 %	1,64	0	2	0	0	2	987,5107	1 659,00		21 900,6	882	890	Empty	true
Intestine	UGT1A	15957	Ingel15957_GuillemetteC_no1_MGFPeaklist (F052936)	Unconventional myosin-Ic OS=Homo sapiens GN=MYO1C PE=1 SV=4	F5H6E2,O00159,O00159-2,O00159-3	CP13_3_HomoSapiens_9606_20130509.fasta	119 631,6	100,0 %	6	7	11	0,0427%	6,11%	MSLLQLVEILQSK	K	E	99,7 %	4,77	0	3	0	0	2	1 501,8660	2 948,00		32 483,9	587	599	Empty	true
Intestine	UGT1A	15957	Ingel15957_GuillemetteC_no1_MGFPeaklist (F052936)	Unconventional myosin-Ic OS=Homo sapiens GN=MYO1C PE=1 SV=4	F5H6E2,O00159,O00159-2,O00159-3	CP13_3_HomoSapiens_9606_20130509.fasta	119 631,6	100,0 %	6	7	11	0,0427%	6,11%	YLGLLENLR	K	V	99,7 %	2,01	0	1	0	0	2	1 090,6256	2 483,00		7 725,52	629	637	Empty	true
Intestine	UGT1A	15957	Ingel15957_GuillemetteC_no1_MGFPeaklist (F052936)	Unconventional myosin-Ic OS=Homo sapiens GN=MYO1C PE=1 SV=4	F5H6E2,O00159,O00159-2,O00159-3	CP13_3_HomoSapiens_9606_20130509.fasta	119 631,6	100,0 %	6	7	11	0,0427%	6,11%	DNYPQSVPR	K	L	99,7 %	0,886	0	3	0	0	2	1 075,5167	1 580,00		21 783,3	867	875	Empty	true
Intestine	UGT1A	15957	Ingel15957_GuillemetteC_no1_MGFPeaklist (F052936)	Unconventional myosin-Ic OS=Homo sapiens GN=MYO1C PE=1 SV=4	F5H6E2,O00159,O00159-2,O00159-3	CP13_3_HomoSapiens_9606_20130509.fasta	119 631,6	100,0 %	6	7	11	0,0427%	6,11%	GAPVGGHILSYLLEK	K	S	99,7 %	1,36	0	0	1	0	2	1 553,8688	2 515,00		10 641,7	191	205	Empty	true
Intestine	UGT1A	15957	Ingel15957_GuillemetteC_no1_MGFPeaklist (F052936)	Unconventional myosin-Ic OS=Homo sapiens GN=MYO1C PE=1 SV=4	F5H6E2,O00159,O00159-2,O00159-3	CP13_3_HomoSapiens_9606_20130509.fasta	119 631,6	100,0 %	6	7	11	0,0427%	6,11%	HLGYKPEEYK	R	M	99,2 %	0,509	0	0	1	0	2	1 263,6369	1 576,00		2 797,86	681	690	Empty	true
Intestine	UGT1A	15957	Ingel15957_GuillemetteC_no1_MGFPeaklist (F052936)	Unconventional myosin-Ic OS=Homo sapiens GN=MYO1C PE=1 SV=4	F5H6E2,O00159,O00159-2,O00159-3	CP13_3_HomoSapiens_9606_20130509.fasta	119 631,6	100,0 %	6	7	11	0,0427%	6,11%	LGTDEISPR	R	V	99,7 %	1,64	0	2	0	0	2	987,5107	1 659,00		21 900,6	882	890	Empty	true
Intestine	UGT1A	15957	Ingel15957_GuillemetteC_no1_MGFPeaklist (F052936)	Unconventional myosin-Ic OS=Homo sapiens GN=MYO1C PE=1 SV=4	F5H6E2,O00159,O00159-2,O00159-3	CP13_3_HomoSapiens_9606_20130509.fasta	119 631,6	100,0 %	6	7	11	0,0427%	6,11%	MSLLQLVEILQSK	K	E	99,7 %	4,77	0	3	0	0	2	1 501,8660	2 948,00		32 483,9	587	599	Empty	true
Intestine	UGT1A	15957	Ingel15957_GuillemetteC_no1_MGFPeaklist (F052936)	Unconventional myosin-Ic OS=Homo sapiens GN=MYO1C PE=1 SV=4	F5H6E2,O00159,O00159-2,O00159-3	CP13_3_HomoSapiens_9606_20130509.fasta	119 631,6	100,0 %	6	7	11	0,0427%	6,11%	YLGLLENLR	K	V	99,7 %	2,01	0	1	0	0	2	1 090,6256	2 483,00		7 725,52	629	637	Empty	true
Intestine	UGT1A	15957	Ingel15957_GuillemetteC_no1_MGFPeaklist (F052936)	60S ribosomal protein L9 OS=Homo sapiens GN=RPL9 PE=1 SV=1	D6RAN4,H0Y9V9,P32969	CP13_3_HomoSapiens_9606_20130509.fasta	21 863,7	100,0 %	2	2	6	0,0233%	21,4%	DELILEGNDIELVSNSAALIQQATTVK	K	N	99,7 %	1,13	0	0	1	0	2	2 884,5153	2 877,00		8 031,55	142	168	Empty	true
Intestine	UGT1A	15957	Ingel15957_GuillemetteC_no1_MGFPeaklist (F052936)	60S ribosomal protein L9 OS=Homo sapiens GN=RPL9 PE=1 SV=1	D6RAN4,H0Y9V9,P32969	CP13_3_HomoSapiens_9606_20130509.fasta	21 863,7	100,0 %	2	2	6	0,0233%	21,4%	DFNHINVELSLLGK	R	K	99,7 %	0,824	0	0	5	0	2	1 598,8538	2 495,00		53 404,2	37	50	Empty	true	E7ESE0
Intestine	UGT1A	15957	Ingel15957_GuillemetteC_no1_MGFPeaklist (F052936)	40S ribosomal protein S15 OS=Homo sapiens GN=RPS15 PE=1 SV=2	K7EJ78	CP13_3_HomoSapiens_9606_20130509.fasta	14 739,5	100,0 %	2	3	3	0,0116%	24,0%	DMIILPEMVGSMVGVYNGK	R	T	99,7 %	3,80	0	1	1	0	2	2 053,0169	2 894,50		43 881,2	82	100	Empty	true	K7ELC2,K7EQJ5,P62841,K7EM56
Intestine	UGT1A	15957	Ingel15957_GuillemetteC_no1_MGFPeaklist (F052936)	40S ribosomal protein S15 OS=Homo sapiens GN=RPS15 PE=1 SV=2	K7EJ78	CP13_3_HomoSapiens_9606_20130509.fasta	14 739,5	100,0 %	2	3	3	0,0116%	24,0%	EAPPMEKPEVVK	K	T	99,7 %	0,678	0	0	1	0	2	1 353,7084	1 664,00		20 485,7	66	77	Empty	true	K7ELC2,K7EQJ5,P62841,K7EM56
Intestine	UGT1A	15957	Ingel15957_GuillemetteC_no1_MGFPeaklist (F052936)	40S ribosomal protein S6 OS=Homo sapiens GN=RPS6 PE=1 SV=1	P62753	CP13_3_HomoSapiens_9606_20130509.fasta	28 681,7	100,0 %	2	2	14	0,0543%	8,03%	DIPGLTDTTVPR	K	R	99,7 %	2,48	0	9	0	0	2	1 284,6797	2 052,00		374556	120	131	Empty	true	A2A3R5
Intestine	UGT1A	15957	Ingel15957_GuillemetteC_no1_MGFPeaklist (F052936)	40S ribosomal protein S6 OS=Homo sapiens GN=RPS6 PE=1 SV=1	P62753	CP13_3_HomoSapiens_9606_20130509.fasta	28 681,7	100,0 %	2	2	14	0,0543%	8,03%	LIEVDDER	K	K	99,7 %	1,07	0	5	0	0	2	988,4947	1 692,00		50 428,7	15	22	Empty	true
Intestine	UGT1A	15957	Ingel15957_GuillemetteC_no1_MGFPeaklist (F052936)	60S ribosomal protein L31 OS=Homo sapiens GN=RPL31 PE=1 SV=1	B7Z4C8,B7Z4E3,C9JU56,H7C2W9,P62899,P62899-2,P62899-3	CP13_3_HomoSapiens_9606_20130509.fasta	13 996,0	100,0 %	2	2	4	0,0155%	18,4%	LYTLVTYVPVTTFK	K	S	99,7 %	5,10	0	2	0	0	2	1 644,9248	2 536,00		41 576,9	102	115	Empty	true
Intestine	UGT1A	15957	Ingel15957_GuillemetteC_no1_MGFPeaklist (F052936)	60S ribosomal protein L31 OS=Homo sapiens GN=RPL31 PE=1 SV=1	B7Z4C8,B7Z4E3,C9JU56,H7C2W9,P62899,P62899-2,P62899-3	CP13_3_HomoSapiens_9606_20130509.fasta	13 996,0	100,0 %	2	2	4	0,0155%	18,4%	SAINEVVTR	R	E	99,7 %	0,000	0	2	0	0	2	988,5421	1 719,00		58 632,0	15	23	Empty	true
Intestine	UGT1A	15957	Ingel15957_GuillemetteC_no1_MGFPeaklist (F052936)	60S ribosomal protein L31 OS=Homo sapiens GN=RPL31 PE=1 SV=1	B7Z4C8,B7Z4E3,C9JU56,H7C2W9,P62899,P62899-2,P62899-3	CP13_3_HomoSapiens_9606_20130509.fasta	13 996,0	100,0 %	2	2	4	0,0155%	18,4%	LYTLVTYVPVTTFK	K	S	99,7 %	5,10	0	2	0	0	2	1 644,9248	2 536,00		41 576,9	102	115	Empty	true
Intestine	UGT1A	15957	Ingel15957_GuillemetteC_no1_MGFPeaklist (F052936)	60S ribosomal protein L31 OS=Homo sapiens GN=RPL31 PE=1 SV=1	B7Z4C8,B7Z4E3,C9JU56,H7C2W9,P62899,P62899-2,P62899-3	CP13_3_HomoSapiens_9606_20130509.fasta	13 996,0	100,0 %	2	2	4	0,0155%	18,4%	SAINEVVTR	R	E	99,7 %	0,000	0	2	0	0	2	988,5421	1 719,00		58 632,0	15	23	Empty	true
Intestine	UGT1A	15957	Ingel15957_GuillemetteC_no1_MGFPeaklist (F052936)	60S ribosomal protein L31 OS=Homo sapiens GN=RPL31 PE=1 SV=1	B7Z4C8,B7Z4E3,C9JU56,H7C2W9,P62899,P62899-2,P62899-3	CP13_3_HomoSapiens_9606_20130509.fasta	13 996,0	100,0 %	2	2	4	0,0155%	18,4%	LYTLVTYVPVTTFK	K	S	99,7 %	5,10	0	2	0	0	2	1 644,9248	2 536,00		41 576,9	102	115	Empty	true
Intestine	UGT1A	15957	Ingel15957_GuillemetteC_no1_MGFPeaklist (F052936)	60S ribosomal protein L31 OS=Homo sapiens GN=RPL31 PE=1 SV=1	B7Z4C8,B7Z4E3,C9JU56,H7C2W9,P62899,P62899-2,P62899-3	CP13_3_HomoSapiens_9606_20130509.fasta	13 996,0	100,0 %	2	2	4	0,0155%	18,4%	SAINEVVTR	R	E	99,7 %	0,000	0	2	0	0	2	988,5421	1 719,00		58 632,0	15	23	Empty	true
Intestine	UGT1A	15957	Ingel15957_GuillemetteC_no1_MGFPeaklist (F052936)	60S ribosomal protein L31 OS=Homo sapiens GN=RPL31 PE=1 SV=1	B7Z4C8,B7Z4E3,C9JU56,H7C2W9,P62899,P62899-2,P62899-3	CP13_3_HomoSapiens_9606_20130509.fasta	13 996,0	100,0 %	2	2	4	0,0155%	18,4%	LYTLVTYVPVTTFK	K	S	99,7 %	5,10	0	2	0	0	2	1 644,9248	2 536,00		41 576,9	102	115	Empty	true
Intestine	UGT1A	15957	Ingel15957_GuillemetteC_no1_MGFPeaklist (F052936)	60S ribosomal protein L31 OS=Homo sapiens GN=RPL31 PE=1 SV=1	B7Z4C8,B7Z4E3,C9JU56,H7C2W9,P62899,P62899-2,P62899-3	CP13_3_HomoSapiens_9606_20130509.fasta	13 996,0	100,0 %	2	2	4	0,0155%	18,4%	SAINEVVTR	R	E	99,7 %	0,000	0	2	0	0	2	988,5421	1 719,00		58 632,0	15	23	Empty	true
Intestine	UGT1A	15957	Ingel15957_GuillemetteC_no1_MGFPeaklist (F052936)	60S ribosomal protein L31 OS=Homo sapiens GN=RPL31 PE=1 SV=1	B7Z4C8,B7Z4E3,C9JU56,H7C2W9,P62899,P62899-2,P62899-3	CP13_3_HomoSapiens_9606_20130509.fasta	13 996,0	100,0 %	2	2	4	0,0155%	18,4%	LYTLVTYVPVTTFK	K	S	99,7 %	5,10	0	2	0	0	2	1 644,9248	2 536,00		41 576,9	102	115	Empty	true
Intestine	UGT1A	15957	Ingel15957_GuillemetteC_no1_MGFPeaklist (F052936)	60S ribosomal protein L31 OS=Homo sapiens GN=RPL31 PE=1 SV=1	B7Z4C8,B7Z4E3,C9JU56,H7C2W9,P62899,P62899-2,P62899-3	CP13_3_HomoSapiens_9606_20130509.fasta	13 996,0	100,0 %	2	2	4	0,0155%	18,4%	SAINEVVTR	R	E	99,7 %	0,000	0	2	0	0	2	988,5421	1 719,00		58 632,0	15	23	Empty	true
Intestine	UGT1A	15957	Ingel15957_GuillemetteC_no1_MGFPeaklist (F052936)	60S ribosomal protein L31 OS=Homo sapiens GN=RPL31 PE=1 SV=1	B7Z4C8,B7Z4E3,C9JU56,H7C2W9,P62899,P62899-2,P62899-3	CP13_3_HomoSapiens_9606_20130509.fasta	13 996,0	100,0 %	2	2	4	0,0155%	18,4%	LYTLVTYVPVTTFK	K	S	99,7 %	5,10	0	2	0	0	2	1 644,9248	2 536,00		41 576,9	102	115	Empty	true
Intestine	UGT1A	15957	Ingel15957_GuillemetteC_no1_MGFPeaklist (F052936)	60S ribosomal protein L31 OS=Homo sapiens GN=RPL31 PE=1 SV=1	B7Z4C8,B7Z4E3,C9JU56,H7C2W9,P62899,P62899-2,P62899-3	CP13_3_HomoSapiens_9606_20130509.fasta	13 996,0	100,0 %	2	2	4	0,0155%	18,4%	SAINEVVTR	R	E	99,7 %	0,000	0	2	0	0	2	988,5421	1 719,00		58 632,0	15	23	Empty	true
Intestine	UGT1A	15957	Ingel15957_GuillemetteC_no1_MGFPeaklist (F052936)	60S ribosomal protein L31 OS=Homo sapiens GN=RPL31 PE=1 SV=1	B7Z4C8,B7Z4E3,C9JU56,H7C2W9,P62899,P62899-2,P62899-3	CP13_3_HomoSapiens_9606_20130509.fasta	13 996,0	100,0 %	2	2	4	0,0155%	18,4%	LYTLVTYVPVTTFK	K	S	99,7 %	5,10	0	2	0	0	2	1 644,9248	2 536,00		41 576,9	102	115	Empty	true
Intestine	UGT1A	15957	Ingel15957_GuillemetteC_no1_MGFPeaklist (F052936)	60S ribosomal protein L31 OS=Homo sapiens GN=RPL31 PE=1 SV=1	B7Z4C8,B7Z4E3,C9JU56,H7C2W9,P62899,P62899-2,P62899-3	CP13_3_HomoSapiens_9606_20130509.fasta	13 996,0	100,0 %	2	2	4	0,0155%	18,4%	SAINEVVTR	R	E	99,7 %	0,000	0	2	0	0	2	988,5421	1 719,00		58 632,0	15	23	Empty	true
Intestine	UGT1A	15957	Ingel15957_GuillemetteC_no1_MGFPeaklist (F052936)	Myosin light polypeptide 6 OS=Homo sapiens GN=MYL6 PE=1 SV=2	B7Z6Z4,F8W1R7,G3V1V0,G8JLA2,J3KND3,P60660,P60660-2	CP13_3_HomoSapiens_9606_20130509.fasta	16 960,8	100,0 %	5	6	22	0,0854%	43,0%	ALGQNPTNAEVLK	R	V	99,7 %	4,68	0	4	0	0	2	1 354,7326	1 808,50		153327	38	50	Empty	true	F8VZV5,F8VPF3
Intestine	UGT1A	15957	Ingel15957_GuillemetteC_no1_MGFPeaklist (F052936)	Myosin light polypeptide 6 OS=Homo sapiens GN=MYL6 PE=1 SV=2	B7Z6Z4,F8W1R7,G3V1V0,G8JLA2,J3KND3,P60660,P60660-2	CP13_3_HomoSapiens_9606_20130509.fasta	16 960,8	100,0 %	5	6	22	0,0854%	43,0%	DFTEDQTAEFK	C	E	99,7 %	2,62	0	1	0	0	1	1 330,5799	1 848,00		23 475,7	3	13	Empty	true	G3V1Y7,F8VZV5
Intestine	UGT1A	15957	Ingel15957_GuillemetteC_no1_MGFPeaklist (F052936)	Myosin light polypeptide 6 OS=Homo sapiens GN=MYL6 PE=1 SV=2	B7Z6Z4,F8W1R7,G3V1V0,G8JLA2,J3KND3,P60660,P60660-2	CP13_3_HomoSapiens_9606_20130509.fasta	16 960,8	100,0 %	5	6	22	0,0854%	43,0%	HVLVTLGEK	R	M	99,7 %	1,59	0	5	0	0	2	995,5885	1 824,00		179388	111	119	Empty	true	G3V1Y7,F8VZU9,F8VPF3,F8W180
Intestine	UGT1A	15957	Ingel15957_GuillemetteC_no1_MGFPeaklist (F052936)	Myosin light polypeptide 6 OS=Homo sapiens GN=MYL6 PE=1 SV=2	B7Z6Z4,F8W1R7,G3V1V0,G8JLA2,J3KND3,P60660,P60660-2	CP13_3_HomoSapiens_9606_20130509.fasta	16 960,8	100,0 %	5	6	22	0,0854%	43,0%	VFDKEGNGTVMGAEIR	R	H	99,7 %	5,60	0	0	7	0	2	1 722,8481	1 900,00		290873	95	110	Empty	true	G3V1Y7,F8VZU9,F8VZV5,F8VPF3,F8W180
Intestine	UGT1A	15957	Ingel15957_GuillemetteC_no1_MGFPeaklist (F052936)	Myosin light polypeptide 6 OS=Homo sapiens GN=MYL6 PE=1 SV=2	B7Z6Z4,F8W1R7,G3V1V0,G8JLA2,J3KND3,P60660,P60660-2	CP13_3_HomoSapiens_9606_20130509.fasta	16 960,8	100,0 %	5	6	22	0,0854%	43,0%	VLDFEHFLPMLQTVAK	K	N	99,7 %	1,80	0	0	5	0	2	1 888,0039	2 904,00		465403	64	79	Empty	true	G3V1Y7,F8VZU9,F8VZV5,F8VPF3,F8W180
Intestine	UGT1A	15957	Ingel15957_GuillemetteC_no1_MGFPeaklist (F052936)	Myosin light polypeptide 6 OS=Homo sapiens GN=MYL6 PE=1 SV=2	B7Z6Z4,F8W1R7,G3V1V0,G8JLA2,J3KND3,P60660,P60660-2	CP13_3_HomoSapiens_9606_20130509.fasta	16 960,8	100,0 %	5	6	22	0,0854%	43,0%	ALGQNPTNAEVLK	R	V	99,7 %	4,68	0	4	0	0	2	1 354,7326	1 808,50		153327	38	50	Empty	true	F8VZV5,F8VPF3
Intestine	UGT1A	15957	Ingel15957_GuillemetteC_no1_MGFPeaklist (F052936)	Myosin light polypeptide 6 OS=Homo sapiens GN=MYL6 PE=1 SV=2	B7Z6Z4,F8W1R7,G3V1V0,G8JLA2,J3KND3,P60660,P60660-2	CP13_3_HomoSapiens_9606_20130509.fasta	16 960,8	100,0 %	5	6	22	0,0854%	43,0%	DFTEDQTAEFK	C	E	99,7 %	2,62	0	1	0	0	1	1 330,5799	1 848,00		23 475,7	3	13	Empty	true	G3V1Y7,F8VZV5
Intestine	UGT1A	15957	Ingel15957_GuillemetteC_no1_MGFPeaklist (F052936)	Myosin light polypeptide 6 OS=Homo sapiens GN=MYL6 PE=1 SV=2	B7Z6Z4,F8W1R7,G3V1V0,G8JLA2,J3KND3,P60660,P60660-2	CP13_3_HomoSapiens_9606_20130509.fasta	16 960,8	100,0 %	5	6	22	0,0854%	43,0%	HVLVTLGEK	R	M	99,7 %	1,59	0	5	0	0	2	995,5885	1 824,00		179388	111	119	Empty	true	G3V1Y7,F8VZU9,F8VPF3,F8W180
Intestine	UGT1A	15957	Ingel15957_GuillemetteC_no1_MGFPeaklist (F052936)	Myosin light polypeptide 6 OS=Homo sapiens GN=MYL6 PE=1 SV=2	B7Z6Z4,F8W1R7,G3V1V0,G8JLA2,J3KND3,P60660,P60660-2	CP13_3_HomoSapiens_9606_20130509.fasta	16 960,8	100,0 %	5	6	22	0,0854%	43,0%	VFDKEGNGTVMGAEIR	R	H	99,7 %	5,60	0	0	7	0	2	1 722,8481	1 900,00		290873	95	110	Empty	true	G3V1Y7,F8VZU9,F8VZV5,F8VPF3,F8W180
Intestine	UGT1A	15957	Ingel15957_GuillemetteC_no1_MGFPeaklist (F052936)	Myosin light polypeptide 6 OS=Homo sapiens GN=MYL6 PE=1 SV=2	B7Z6Z4,F8W1R7,G3V1V0,G8JLA2,J3KND3,P60660,P60660-2	CP13_3_HomoSapiens_9606_20130509.fasta	16 960,8	100,0 %	5	6	22	0,0854%	43,0%	VLDFEHFLPMLQTVAK	K	N	99,7 %	1,80	0	0	5	0	2	1 888,0039	2 904,00		465403	64	79	Empty	true	G3V1Y7,F8VZU9,F8VZV5,F8VPF3,F8W180
Intestine	UGT1A	15957	Ingel15957_GuillemetteC_no1_MGFPeaklist (F052936)	Myosin light polypeptide 6 OS=Homo sapiens GN=MYL6 PE=1 SV=2	B7Z6Z4,F8W1R7,G3V1V0,G8JLA2,J3KND3,P60660,P60660-2	CP13_3_HomoSapiens_9606_20130509.fasta	16 960,8	100,0 %	5	6	22	0,0854%	43,0%	ALGQNPTNAEVLK	R	V	99,7 %	4,68	0	4	0	0	2	1 354,7326	1 808,50		153327	38	50	Empty	true	F8VZV5,F8VPF3
Intestine	UGT1A	15957	Ingel15957_GuillemetteC_no1_MGFPeaklist (F052936)	Myosin light polypeptide 6 OS=Homo sapiens GN=MYL6 PE=1 SV=2	B7Z6Z4,F8W1R7,G3V1V0,G8JLA2,J3KND3,P60660,P60660-2	CP13_3_HomoSapiens_9606_20130509.fasta	16 960,8	100,0 %	5	6	22	0,0854%	43,0%	DFTEDQTAEFK	C	E	99,7 %	2,62	0	1	0	0	1	1 330,5799	1 848,00		23 475,7	3	13	Empty	true	G3V1Y7,F8VZV5
Intestine	UGT1A	15957	Ingel15957_GuillemetteC_no1_MGFPeaklist (F052936)	Myosin light polypeptide 6 OS=Homo sapiens GN=MYL6 PE=1 SV=2	B7Z6Z4,F8W1R7,G3V1V0,G8JLA2,J3KND3,P60660,P60660-2	CP13_3_HomoSapiens_9606_20130509.fasta	16 960,8	100,0 %	5	6	22	0,0854%	43,0%	HVLVTLGEK	R	M	99,7 %	1,59	0	5	0	0	2	995,5885	1 824,00		179388	111	119	Empty	true	G3V1Y7,F8VZU9,F8VPF3,F8W180
Intestine	UGT1A	15957	Ingel15957_GuillemetteC_no1_MGFPeaklist (F052936)	Myosin light polypeptide 6 OS=Homo sapiens GN=MYL6 PE=1 SV=2	B7Z6Z4,F8W1R7,G3V1V0,G8JLA2,J3KND3,P60660,P60660-2	CP13_3_HomoSapiens_9606_20130509.fasta	16 960,8	100,0 %	5	6	22	0,0854%	43,0%	VFDKEGNGTVMGAEIR	R	H	99,7 %	5,60	0	0	7	0	2	1 722,8481	1 900,00		290873	95	110	Empty	true	G3V1Y7,F8VZU9,F8VZV5,F8VPF3,F8W180
Intestine	UGT1A	15957	Ingel15957_GuillemetteC_no1_MGFPeaklist (F052936)	Myosin light polypeptide 6 OS=Homo sapiens GN=MYL6 PE=1 SV=2	B7Z6Z4,F8W1R7,G3V1V0,G8JLA2,J3KND3,P60660,P60660-2	CP13_3_HomoSapiens_9606_20130509.fasta	16 960,8	100,0 %	5	6	22	0,0854%	43,0%	VLDFEHFLPMLQTVAK	K	N	99,7 %	1,80	0	0	5	0	2	1 888,0039	2 904,00		465403	64	79	Empty	true	G3V1Y7,F8VZU9,F8VZV5,F8VPF3,F8W180
Intestine	UGT1A	15957	Ingel15957_GuillemetteC_no1_MGFPeaklist (F052936)	Myosin light polypeptide 6 OS=Homo sapiens GN=MYL6 PE=1 SV=2	B7Z6Z4,F8W1R7,G3V1V0,G8JLA2,J3KND3,P60660,P60660-2	CP13_3_HomoSapiens_9606_20130509.fasta	16 960,8	100,0 %	5	6	22	0,0854%	43,0%	ALGQNPTNAEVLK	R	V	99,7 %	4,68	0	4	0	0	2	1 354,7326	1 808,50		153327	38	50	Empty	true	F8VZV5,F8VPF3
Intestine	UGT1A	15957	Ingel15957_GuillemetteC_no1_MGFPeaklist (F052936)	Myosin light polypeptide 6 OS=Homo sapiens GN=MYL6 PE=1 SV=2	B7Z6Z4,F8W1R7,G3V1V0,G8JLA2,J3KND3,P60660,P60660-2	CP13_3_HomoSapiens_9606_20130509.fasta	16 960,8	100,0 %	5	6	22	0,0854%	43,0%	DFTEDQTAEFK	C	E	99,7 %	2,62	0	1	0	0	1	1 330,5799	1 848,00		23 475,7	3	13	Empty	true	G3V1Y7,F8VZV5
Intestine	UGT1A	15957	Ingel15957_GuillemetteC_no1_MGFPeaklist (F052936)	Myosin light polypeptide 6 OS=Homo sapiens GN=MYL6 PE=1 SV=2	B7Z6Z4,F8W1R7,G3V1V0,G8JLA2,J3KND3,P60660,P60660-2	CP13_3_HomoSapiens_9606_20130509.fasta	16 960,8	100,0 %	5	6	22	0,0854%	43,0%	HVLVTLGEK	R	M	99,7 %	1,59	0	5	0	0	2	995,5885	1 824,00		179388	111	119	Empty	true	G3V1Y7,F8VZU9,F8VPF3,F8W180
Intestine	UGT1A	15957	Ingel15957_GuillemetteC_no1_MGFPeaklist (F052936)	Myosin light polypeptide 6 OS=Homo sapiens GN=MYL6 PE=1 SV=2	B7Z6Z4,F8W1R7,G3V1V0,G8JLA2,J3KND3,P60660,P60660-2	CP13_3_HomoSapiens_9606_20130509.fasta	16 960,8	100,0 %	5	6	22	0,0854%	43,0%	VFDKEGNGTVMGAEIR	R	H	99,7 %	5,60	0	0	7	0	2	1 722,8481	1 900,00		290873	95	110	Empty	true	G3V1Y7,F8VZU9,F8VZV5,F8VPF3,F8W180
Intestine	UGT1A	15957	Ingel15957_GuillemetteC_no1_MGFPeaklist (F052936)	Myosin light polypeptide 6 OS=Homo sapiens GN=MYL6 PE=1 SV=2	B7Z6Z4,F8W1R7,G3V1V0,G8JLA2,J3KND3,P60660,P60660-2	CP13_3_HomoSapiens_9606_20130509.fasta	16 960,8	100,0 %	5	6	22	0,0854%	43,0%	VLDFEHFLPMLQTVAK	K	N	99,7 %	1,80	0	0	5	0	2	1 888,0039	2 904,00		465403	64	79	Empty	true	G3V1Y7,F8VZU9,F8VZV5,F8VPF3,F8W180
Intestine	UGT1A	15957	Ingel15957_GuillemetteC_no1_MGFPeaklist (F052936)	Myosin light polypeptide 6 OS=Homo sapiens GN=MYL6 PE=1 SV=2	B7Z6Z4,F8W1R7,G3V1V0,G8JLA2,J3KND3,P60660,P60660-2	CP13_3_HomoSapiens_9606_20130509.fasta	16 960,8	100,0 %	5	6	22	0,0854%	43,0%	ALGQNPTNAEVLK	R	V	99,7 %	4,68	0	4	0	0	2	1 354,7326	1 808,50		153327	38	50	Empty	true	F8VZV5,F8VPF3
Intestine	UGT1A	15957	Ingel15957_GuillemetteC_no1_MGFPeaklist (F052936)	Myosin light polypeptide 6 OS=Homo sapiens GN=MYL6 PE=1 SV=2	B7Z6Z4,F8W1R7,G3V1V0,G8JLA2,J3KND3,P60660,P60660-2	CP13_3_HomoSapiens_9606_20130509.fasta	16 960,8	100,0 %	5	6	22	0,0854%	43,0%	DFTEDQTAEFK	C	E	99,7 %	2,62	0	1	0	0	1	1 330,5799	1 848,00		23 475,7	3	13	Empty	true	G3V1Y7,F8VZV5
Intestine	UGT1A	15957	Ingel15957_GuillemetteC_no1_MGFPeaklist (F052936)	Myosin light polypeptide 6 OS=Homo sapiens GN=MYL6 PE=1 SV=2	B7Z6Z4,F8W1R7,G3V1V0,G8JLA2,J3KND3,P60660,P60660-2	CP13_3_HomoSapiens_9606_20130509.fasta	16 960,8	100,0 %	5	6	22	0,0854%	43,0%	HVLVTLGEK	R	M	99,7 %	1,59	0	5	0	0	2	995,5885	1 824,00		179388	111	119	Empty	true	G3V1Y7,F8VZU9,F8VPF3,F8W180
Intestine	UGT1A	15957	Ingel15957_GuillemetteC_no1_MGFPeaklist (F052936)	Myosin light polypeptide 6 OS=Homo sapiens GN=MYL6 PE=1 SV=2	B7Z6Z4,F8W1R7,G3V1V0,G8JLA2,J3KND3,P60660,P60660-2	CP13_3_HomoSapiens_9606_20130509.fasta	16 960,8	100,0 %	5	6	22	0,0854%	43,0%	VFDKEGNGTVMGAEIR	R	H	99,7 %	5,60	0	0	7	0	2	1 722,8481	1 900,00		290873	95	110	Empty	true	G3V1Y7,F8VZU9,F8VZV5,F8VPF3,F8W180
Intestine	UGT1A	15957	Ingel15957_GuillemetteC_no1_MGFPeaklist (F052936)	Myosin light polypeptide 6 OS=Homo sapiens GN=MYL6 PE=1 SV=2	B7Z6Z4,F8W1R7,G3V1V0,G8JLA2,J3KND3,P60660,P60660-2	CP13_3_HomoSapiens_9606_20130509.fasta	16 960,8	100,0 %	5	6	22	0,0854%	43,0%	VLDFEHFLPMLQTVAK	K	N	99,7 %	1,80	0	0	5	0	2	1 888,0039	2 904,00		465403	64	79	Empty	true	G3V1Y7,F8VZU9,F8VZV5,F8VPF3,F8W180
Intestine	UGT1A	15957	Ingel15957_GuillemetteC_no1_MGFPeaklist (F052936)	Myosin light polypeptide 6 OS=Homo sapiens GN=MYL6 PE=1 SV=2	B7Z6Z4,F8W1R7,G3V1V0,G8JLA2,J3KND3,P60660,P60660-2	CP13_3_HomoSapiens_9606_20130509.fasta	16 960,8	100,0 %	5	6	22	0,0854%	43,0%	ALGQNPTNAEVLK	R	V	99,7 %	4,68	0	4	0	0	2	1 354,7326	1 808,50		153327	38	50	Empty	true	F8VZV5,F8VPF3
Intestine	UGT1A	15957	Ingel15957_GuillemetteC_no1_MGFPeaklist (F052936)	Myosin light polypeptide 6 OS=Homo sapiens GN=MYL6 PE=1 SV=2	B7Z6Z4,F8W1R7,G3V1V0,G8JLA2,J3KND3,P60660,P60660-2	CP13_3_HomoSapiens_9606_20130509.fasta	16 960,8	100,0 %	5	6	22	0,0854%	43,0%	DFTEDQTAEFK	C	E	99,7 %	2,62	0	1	0	0	1	1 330,5799	1 848,00		23 475,7	3	13	Empty	true	G3V1Y7,F8VZV5
Intestine	UGT1A	15957	Ingel15957_GuillemetteC_no1_MGFPeaklist (F052936)	Myosin light polypeptide 6 OS=Homo sapiens GN=MYL6 PE=1 SV=2	B7Z6Z4,F8W1R7,G3V1V0,G8JLA2,J3KND3,P60660,P60660-2	CP13_3_HomoSapiens_9606_20130509.fasta	16 960,8	100,0 %	5	6	22	0,0854%	43,0%	HVLVTLGEK	R	M	99,7 %	1,59	0	5	0	0	2	995,5885	1 824,00		179388	111	119	Empty	true	G3V1Y7,F8VZU9,F8VPF3,F8W180
Intestine	UGT1A	15957	Ingel15957_GuillemetteC_no1_MGFPeaklist (F052936)	Myosin light polypeptide 6 OS=Homo sapiens GN=MYL6 PE=1 SV=2	B7Z6Z4,F8W1R7,G3V1V0,G8JLA2,J3KND3,P60660,P60660-2	CP13_3_HomoSapiens_9606_20130509.fasta	16 960,8	100,0 %	5	6	22	0,0854%	43,0%	VFDKEGNGTVMGAEIR	R	H	99,7 %	5,60	0	0	7	0	2	1 722,8481	1 900,00		290873	95	110	Empty	true	G3V1Y7,F8VZU9,F8VZV5,F8VPF3,F8W180
Intestine	UGT1A	15957	Ingel15957_GuillemetteC_no1_MGFPeaklist (F052936)	Myosin light polypeptide 6 OS=Homo sapiens GN=MYL6 PE=1 SV=2	B7Z6Z4,F8W1R7,G3V1V0,G8JLA2,J3KND3,P60660,P60660-2	CP13_3_HomoSapiens_9606_20130509.fasta	16 960,8	100,0 %	5	6	22	0,0854%	43,0%	VLDFEHFLPMLQTVAK	K	N	99,7 %	1,80	0	0	5	0	2	1 888,0039	2 904,00		465403	64	79	Empty	true	G3V1Y7,F8VZU9,F8VZV5,F8VPF3,F8W180
Intestine	UGT1A	15957	Ingel15957_GuillemetteC_no1_MGFPeaklist (F052936)	Myosin light polypeptide 6 OS=Homo sapiens GN=MYL6 PE=1 SV=2	B7Z6Z4,F8W1R7,G3V1V0,G8JLA2,J3KND3,P60660,P60660-2	CP13_3_HomoSapiens_9606_20130509.fasta	16 960,8	100,0 %	5	6	22	0,0854%	43,0%	ALGQNPTNAEVLK	R	V	99,7 %	4,68	0	4	0	0	2	1 354,7326	1 808,50		153327	38	50	Empty	true	F8VZV5,F8VPF3
Intestine	UGT1A	15957	Ingel15957_GuillemetteC_no1_MGFPeaklist (F052936)	Myosin light polypeptide 6 OS=Homo sapiens GN=MYL6 PE=1 SV=2	B7Z6Z4,F8W1R7,G3V1V0,G8JLA2,J3KND3,P60660,P60660-2	CP13_3_HomoSapiens_9606_20130509.fasta	16 960,8	100,0 %	5	6	22	0,0854%	43,0%	DFTEDQTAEFK	C	E	99,7 %	2,62	0	1	0	0	1	1 330,5799	1 848,00		23 475,7	3	13	Empty	true	G3V1Y7,F8VZV5
Intestine	UGT1A	15957	Ingel15957_GuillemetteC_no1_MGFPeaklist (F052936)	Myosin light polypeptide 6 OS=Homo sapiens GN=MYL6 PE=1 SV=2	B7Z6Z4,F8W1R7,G3V1V0,G8JLA2,J3KND3,P60660,P60660-2	CP13_3_HomoSapiens_9606_20130509.fasta	16 960,8	100,0 %	5	6	22	0,0854%	43,0%	HVLVTLGEK	R	M	99,7 %	1,59	0	5	0	0	2	995,5885	1 824,00		179388	111	119	Empty	true	G3V1Y7,F8VZU9,F8VPF3,F8W180
Intestine	UGT1A	15957	Ingel15957_GuillemetteC_no1_MGFPeaklist (F052936)	Myosin light polypeptide 6 OS=Homo sapiens GN=MYL6 PE=1 SV=2	B7Z6Z4,F8W1R7,G3V1V0,G8JLA2,J3KND3,P60660,P60660-2	CP13_3_HomoSapiens_9606_20130509.fasta	16 960,8	100,0 %	5	6	22	0,0854%	43,0%	VFDKEGNGTVMGAEIR	R	H	99,7 %	5,60	0	0	7	0	2	1 722,8481	1 900,00		290873	95	110	Empty	true	G3V1Y7,F8VZU9,F8VZV5,F8VPF3,F8W180
Intestine	UGT1A	15957	Ingel15957_GuillemetteC_no1_MGFPeaklist (F052936)	Myosin light polypeptide 6 OS=Homo sapiens GN=MYL6 PE=1 SV=2	B7Z6Z4,F8W1R7,G3V1V0,G8JLA2,J3KND3,P60660,P60660-2	CP13_3_HomoSapiens_9606_20130509.fasta	16 960,8	100,0 %	5	6	22	0,0854%	43,0%	VLDFEHFLPMLQTVAK	K	N	99,7 %	1,80	0	0	5	0	2	1 888,0039	2 904,00		465403	64	79	Empty	true	G3V1Y7,F8VZU9,F8VZV5,F8VPF3,F8W180
Intestine	UGT1A	15957	Ingel15957_GuillemetteC_no1_MGFPeaklist (F052936)	Activator of 90 kDa heat shock protein ATPase homolog 1 OS=Homo sapiens GN=AHSA1 PE=1 SV=1	G3V438,O95433	CP13_3_HomoSapiens_9606_20130509.fasta	38 274,4	100,0 %	2	2	4	0,0155%	9,17%	GIPAPEEER	R	T	99,7 %	2,51	0	3	0	0	2	997,4950	1 610,00		11 819,3	306	314	Empty	true
Intestine	UGT1A	15957	Ingel15957_GuillemetteC_no1_MGFPeaklist (F052936)	Activator of 90 kDa heat shock protein ATPase homolog 1 OS=Homo sapiens GN=AHSA1 PE=1 SV=1	G3V438,O95433	CP13_3_HomoSapiens_9606_20130509.fasta	38 274,4	100,0 %	2	2	4	0,0155%	9,17%	VFTTQELVQAFTHAPATLEADR	R	G	98,2 %	1,31	0	0	1	0	2	2 445,2410	2 842,00		5 582,85	225	246	Empty	true
Intestine	UGT1A	15957	Ingel15957_GuillemetteC_no1_MGFPeaklist (F052936)	Activator of 90 kDa heat shock protein ATPase homolog 1 OS=Homo sapiens GN=AHSA1 PE=1 SV=1	G3V438,O95433	CP13_3_HomoSapiens_9606_20130509.fasta	38 274,4	100,0 %	2	2	4	0,0155%	9,17%	GIPAPEEER	R	T	99,7 %	2,51	0	3	0	0	2	997,4950	1 610,00		11 819,3	306	314	Empty	true
Intestine	UGT1A	15957	Ingel15957_GuillemetteC_no1_MGFPeaklist (F052936)	Activator of 90 kDa heat shock protein ATPase homolog 1 OS=Homo sapiens GN=AHSA1 PE=1 SV=1	G3V438,O95433	CP13_3_HomoSapiens_9606_20130509.fasta	38 274,4	100,0 %	2	2	4	0,0155%	9,17%	VFTTQELVQAFTHAPATLEADR	R	G	98,2 %	1,31	0	0	1	0	2	2 445,2410	2 842,00		5 582,85	225	246	Empty	true
Intestine	UGT1A	15957	Ingel15957_GuillemetteC_no1_MGFPeaklist (F052936)	Protein THEM6 OS=Homo sapiens GN=THEM6 PE=1 SV=2	Q8WUY1	CP13_3_HomoSapiens_9606_20130509.fasta	23 865,6	100,0 %	3	3	6	0,0233%	24,0%	LLEPFEVR	R	T	99,7 %	1,34	0	2	0	0	2	1 002,5619	2 258,50		66 287,5	113	120	Empty	true
Intestine	UGT1A	15957	Ingel15957_GuillemetteC_no1_MGFPeaklist (F052936)	Protein THEM6 OS=Homo sapiens GN=THEM6 PE=1 SV=2	Q8WUY1	CP13_3_HomoSapiens_9606_20130509.fasta	23 865,6	100,0 %	3	3	6	0,0233%	24,0%	RVEPPELPADLQHWISYNEASSQLLR	R	M	99,7 %	4,04	0	0	0	2	2	3 048,5539	2 676,50		32 612,3	171	196	Empty	true
Intestine	UGT1A	15957	Ingel15957_GuillemetteC_no1_MGFPeaklist (F052936)	Protein THEM6 OS=Homo sapiens GN=THEM6 PE=1 SV=2	Q8WUY1	CP13_3_HomoSapiens_9606_20130509.fasta	23 865,6	100,0 %	3	3	6	0,0233%	24,0%	VLPSDLDLLLHMNNAR	R	Y	99,7 %	3,96	0	0	2	0	2	1 820,9689	2 536,00		54 048,0	54	69	Empty	true
Intestine	UGT1A	15957	Ingel15957_GuillemetteC_no1_MGFPeaklist (F052936)	E3 ubiquitin-protein ligase TRIM21 OS=Homo sapiens GN=TRIM21 PE=1 SV=1	F5H012,P19474	CP13_3_HomoSapiens_9606_20130509.fasta	54 169,5	100,0 %	6	6	17	0,0660%	10,9%	HYWEVDVTGK	K	E	99,7 %	3,85	0	3	0	0	2	1 233,5899	1 927,00		77 231,8	342	351	Empty	true	P19474-2
Intestine	UGT1A	15957	Ingel15957_GuillemetteC_no1_MGFPeaklist (F052936)	E3 ubiquitin-protein ligase TRIM21 OS=Homo sapiens GN=TRIM21 PE=1 SV=1	F5H012,P19474	CP13_3_HomoSapiens_9606_20130509.fasta	54 169,5	100,0 %	6	6	17	0,0660%	10,9%	LGDTQQSIPGN	R	E	99,4 %	0,854	0	1	0	0	1	1 129,5486	1 598,00		5 858,11	311	321	Empty	true	P19474-2
Intestine	UGT1A	15957	Ingel15957_GuillemetteC_no1_MGFPeaklist (F052936)	E3 ubiquitin-protein ligase TRIM21 OS=Homo sapiens GN=TRIM21 PE=1 SV=1	F5H012,P19474	CP13_3_HomoSapiens_9606_20130509.fasta	54 169,5	100,0 %	6	6	17	0,0660%	10,9%	LGDTQQSIPGNEER	R	F	99,7 %	3,49	0	6	0	0	2	1 543,7349	1 617,50		34 517,3	311	324	Empty	true	P19474-2
Intestine	UGT1A	15957	Ingel15957_GuillemetteC_no1_MGFPeaklist (F052936)	E3 ubiquitin-protein ligase TRIM21 OS=Homo sapiens GN=TRIM21 PE=1 SV=1	F5H012,P19474	CP13_3_HomoSapiens_9606_20130509.fasta	54 169,5	100,0 %	6	6	17	0,0660%	10,9%	LQVALGELR	K	R	99,7 %	0,796	0	4	0	0	2	998,5994	2 166,50		119566	139	147	Empty	true	P19474-2
Intestine	UGT1A	15957	Ingel15957_GuillemetteC_no1_MGFPeaklist (F052936)	E3 ubiquitin-protein ligase TRIM21 OS=Homo sapiens GN=TRIM21 PE=1 SV=1	F5H012,P19474	CP13_3_HomoSapiens_9606_20130509.fasta	54 169,5	100,0 %	6	6	17	0,0660%	10,9%	NFLVEEEQR	K	Q	99,7 %	1,14	0	1	0	0	2	1 163,5691	1 900,00		31 967,6	187	195	Empty	true
Intestine	UGT1A	15957	Ingel15957_GuillemetteC_no1_MGFPeaklist (F052936)	E3 ubiquitin-protein ligase TRIM21 OS=Homo sapiens GN=TRIM21 PE=1 SV=1	F5H012,P19474	CP13_3_HomoSapiens_9606_20130509.fasta	54 169,5	100,0 %	6	6	17	0,0660%	10,9%	QLANMVNNLK	R	E	99,7 %	2,22	0	2	0	0	2	1 144,6143	1 952,50		27 194,5	68	77	Empty	true	P19474-2
Intestine	UGT1A	15957	Ingel15957_GuillemetteC_no1_MGFPeaklist (F052936)	E3 ubiquitin-protein ligase TRIM21 OS=Homo sapiens GN=TRIM21 PE=1 SV=1	F5H012,P19474	CP13_3_HomoSapiens_9606_20130509.fasta	54 169,5	100,0 %	6	6	17	0,0660%	10,9%	HYWEVDVTGK	K	E	99,7 %	3,85	0	3	0	0	2	1 233,5899	1 927,00		77 231,8	342	351	Empty	true	P19474-2
Intestine	UGT1A	15957	Ingel15957_GuillemetteC_no1_MGFPeaklist (F052936)	E3 ubiquitin-protein ligase TRIM21 OS=Homo sapiens GN=TRIM21 PE=1 SV=1	F5H012,P19474	CP13_3_HomoSapiens_9606_20130509.fasta	54 169,5	100,0 %	6	6	17	0,0660%	10,9%	LGDTQQSIPGN	R	E	99,4 %	0,854	0	1	0	0	1	1 129,5486	1 598,00		5 858,11	311	321	Empty	true	P19474-2
Intestine	UGT1A	15957	Ingel15957_GuillemetteC_no1_MGFPeaklist (F052936)	E3 ubiquitin-protein ligase TRIM21 OS=Homo sapiens GN=TRIM21 PE=1 SV=1	F5H012,P19474	CP13_3_HomoSapiens_9606_20130509.fasta	54 169,5	100,0 %	6	6	17	0,0660%	10,9%	LGDTQQSIPGNEER	R	F	99,7 %	3,49	0	6	0	0	2	1 543,7349	1 617,50		34 517,3	311	324	Empty	true	P19474-2
Intestine	UGT1A	15957	Ingel15957_GuillemetteC_no1_MGFPeaklist (F052936)	E3 ubiquitin-protein ligase TRIM21 OS=Homo sapiens GN=TRIM21 PE=1 SV=1	F5H012,P19474	CP13_3_HomoSapiens_9606_20130509.fasta	54 169,5	100,0 %	6	6	17	0,0660%	10,9%	LQVALGELR	K	R	99,7 %	0,796	0	4	0	0	2	998,5994	2 166,50		119566	139	147	Empty	true	P19474-2
Intestine	UGT1A	15957	Ingel15957_GuillemetteC_no1_MGFPeaklist (F052936)	E3 ubiquitin-protein ligase TRIM21 OS=Homo sapiens GN=TRIM21 PE=1 SV=1	F5H012,P19474	CP13_3_HomoSapiens_9606_20130509.fasta	54 169,5	100,0 %	6	6	17	0,0660%	10,9%	NFLVEEEQR	K	Q	99,7 %	1,14	0	1	0	0	2	1 163,5691	1 900,00		31 967,6	187	195	Empty	true
Intestine	UGT1A	15957	Ingel15957_GuillemetteC_no1_MGFPeaklist (F052936)	E3 ubiquitin-protein ligase TRIM21 OS=Homo sapiens GN=TRIM21 PE=1 SV=1	F5H012,P19474	CP13_3_HomoSapiens_9606_20130509.fasta	54 169,5	100,0 %	6	6	17	0,0660%	10,9%	QLANMVNNLK	R	E	99,7 %	2,22	0	2	0	0	2	1 144,6143	1 952,50		27 194,5	68	77	Empty	true	P19474-2
Intestine	UGT1A	15957	Ingel15957_GuillemetteC_no1_MGFPeaklist (F052936)	Isoform 2 of Phosphoenolpyruvate carboxykinase [GTP], mitochondrial OS=Homo sapiens GN=PCK2	Q16822-2	CP13_3_HomoSapiens_9606_20130509.fasta	47 564,1	100,0 %	2	2	5	0,0194%	8,16%	DEGWLAEHMLILGITSPAGK	R	K	99,7 %	2,40	0	0	4	0	2	2 138,0954	2 790,50		23 838,9	275	294	Empty	true
Intestine	UGT1A	15957	Ingel15957_GuillemetteC_no1_MGFPeaklist (F052936)	Isoform 2 of Phosphoenolpyruvate carboxykinase [GTP], mitochondrial OS=Homo sapiens GN=PCK2	Q16822-2	CP13_3_HomoSapiens_9606_20130509.fasta	47 564,1	100,0 %	2	2	5	0,0194%	8,16%	LGTPVLQALGDGDFVK	R	C	99,7 %	2,57	0	1	0	0	2	1 629,8850	2 519,00		18 977,9	194	209	Empty	true
Intestine	UGT1A	15957	Ingel15957_GuillemetteC_no1_MGFPeaklist (F052936)	Phosphorylase b kinase regulatory subunit alpha, liver isoform OS=Homo sapiens GN=PHKA2 PE=1 SV=1	P46019	CP13_3_HomoSapiens_9606_20130509.fasta	138 411,0	100,0 %	3	3	3	0,0116%	3,00%	EALEGILIR	R	G	99,7 %	1,72	0	1	0	0	2	1 013,5991	2 276,00		17 121,2	353	361	Empty	true
Intestine	UGT1A	15957	Ingel15957_GuillemetteC_no1_MGFPeaklist (F052936)	Phosphorylase b kinase regulatory subunit alpha, liver isoform OS=Homo sapiens GN=PHKA2 PE=1 SV=1	P46019	CP13_3_HomoSapiens_9606_20130509.fasta	138 411,0	100,0 %	3	3	3	0,0116%	3,00%	GLEVPFVPMTLPTK	K	V	99,7 %	0,699	0	1	0	0	2	1 528,8446	2 600,00		5 532,06	708	721	Empty	true
Intestine	UGT1A	15957	Ingel15957_GuillemetteC_no1_MGFPeaklist (F052936)	Phosphorylase b kinase regulatory subunit alpha, liver isoform OS=Homo sapiens GN=PHKA2 PE=1 SV=1	P46019	CP13_3_HomoSapiens_9606_20130509.fasta	138 411,0	100,0 %	3	3	3	0,0116%	3,00%	IGLIIQVMATELAR	R	S	99,7 %	0,658	0	1	0	0	2	1 527,8929	2 938,00		6 121,76	917	930	Empty	true
Intestine	UGT1A	15957	Ingel15957_GuillemetteC_no1_MGFPeaklist (F052936)	60S ribosomal protein L17 OS=Homo sapiens GN=RPL17 PE=1 SV=3	J3KRX5,J3QL51,J3QQT2,P18621	CP13_3_HomoSapiens_9606_20130509.fasta	21 397,4	100,0 %	4	4	17	0,0660%	26,1%	EQIVPKPEEEVAQK	K	K	99,7 %	2,77	0	0	2	0	2	1 623,8590	1 713,50		71 683,0	154	167	Empty	true
Intestine	UGT1A	15957	Ingel15957_GuillemetteC_no1_MGFPeaklist (F052936)	60S ribosomal protein L17 OS=Homo sapiens GN=RPL17 PE=1 SV=3	J3KRX5,J3QL51,J3QQT2,P18621	CP13_3_HomoSapiens_9606_20130509.fasta	21 397,4	100,0 %	4	4	17	0,0660%	26,1%	GLDVDSLVIEHIQVNK	K	A	99,7 %	2,52	0	0	7	0	2	1 778,9649	2 441,00		373084	106	121	Empty	true	J3QS96
Intestine	UGT1A	15957	Ingel15957_GuillemetteC_no1_MGFPeaklist (F052936)	60S ribosomal protein L17 OS=Homo sapiens GN=RPL17 PE=1 SV=3	J3KRX5,J3QL51,J3QQT2,P18621	CP13_3_HomoSapiens_9606_20130509.fasta	21 397,4	100,0 %	4	4	17	0,0660%	26,1%	QWGWTQGR	K	W	99,7 %	0,959	0	1	0	0	2	1 018,4854	1 935,00		43 791,5	75	82	Empty	true	J3QS96,J3KRB3
Intestine	UGT1A	15957	Ingel15957_GuillemetteC_no1_MGFPeaklist (F052936)	60S ribosomal protein L17 OS=Homo sapiens GN=RPL17 PE=1 SV=3	J3KRX5,J3QL51,J3QQT2,P18621	CP13_3_HomoSapiens_9606_20130509.fasta	21 397,4	100,0 %	4	4	17	0,0660%	26,1%	YSLDPENPTK	R	S	99,7 %	4,96	0	7	0	0	2	1 163,5580	1 801,00		262623	4	13	Empty	true	J3QS96,J3KRB3
Intestine	UGT1A	15957	Ingel15957_GuillemetteC_no1_MGFPeaklist (F052936)	60S ribosomal protein L17 OS=Homo sapiens GN=RPL17 PE=1 SV=3	J3KRX5,J3QL51,J3QQT2,P18621	CP13_3_HomoSapiens_9606_20130509.fasta	21 397,4	100,0 %	4	4	17	0,0660%	26,1%	EQIVPKPEEEVAQK	K	K	99,7 %	2,77	0	0	2	0	2	1 623,8590	1 713,50		71 683,0	154	167	Empty	true
Intestine	UGT1A	15957	Ingel15957_GuillemetteC_no1_MGFPeaklist (F052936)	60S ribosomal protein L17 OS=Homo sapiens GN=RPL17 PE=1 SV=3	J3KRX5,J3QL51,J3QQT2,P18621	CP13_3_HomoSapiens_9606_20130509.fasta	21 397,4	100,0 %	4	4	17	0,0660%	26,1%	GLDVDSLVIEHIQVNK	K	A	99,7 %	2,52	0	0	7	0	2	1 778,9649	2 441,00		373084	106	121	Empty	true	J3QS96
Intestine	UGT1A	15957	Ingel15957_GuillemetteC_no1_MGFPeaklist (F052936)	60S ribosomal protein L17 OS=Homo sapiens GN=RPL17 PE=1 SV=3	J3KRX5,J3QL51,J3QQT2,P18621	CP13_3_HomoSapiens_9606_20130509.fasta	21 397,4	100,0 %	4	4	17	0,0660%	26,1%	QWGWTQGR	K	W	99,7 %	0,959	0	1	0	0	2	1 018,4854	1 935,00		43 791,5	75	82	Empty	true	J3QS96,J3KRB3
Intestine	UGT1A	15957	Ingel15957_GuillemetteC_no1_MGFPeaklist (F052936)	60S ribosomal protein L17 OS=Homo sapiens GN=RPL17 PE=1 SV=3	J3KRX5,J3QL51,J3QQT2,P18621	CP13_3_HomoSapiens_9606_20130509.fasta	21 397,4	100,0 %	4	4	17	0,0660%	26,1%	YSLDPENPTK	R	S	99,7 %	4,96	0	7	0	0	2	1 163,5580	1 801,00		262623	4	13	Empty	true	J3QS96,J3KRB3
Intestine	UGT1A	15957	Ingel15957_GuillemetteC_no1_MGFPeaklist (F052936)	60S ribosomal protein L17 OS=Homo sapiens GN=RPL17 PE=1 SV=3	J3KRX5,J3QL51,J3QQT2,P18621	CP13_3_HomoSapiens_9606_20130509.fasta	21 397,4	100,0 %	4	4	17	0,0660%	26,1%	EQIVPKPEEEVAQK	K	K	99,7 %	2,77	0	0	2	0	2	1 623,8590	1 713,50		71 683,0	154	167	Empty	true
Intestine	UGT1A	15957	Ingel15957_GuillemetteC_no1_MGFPeaklist (F052936)	60S ribosomal protein L17 OS=Homo sapiens GN=RPL17 PE=1 SV=3	J3KRX5,J3QL51,J3QQT2,P18621	CP13_3_HomoSapiens_9606_20130509.fasta	21 397,4	100,0 %	4	4	17	0,0660%	26,1%	GLDVDSLVIEHIQVNK	K	A	99,7 %	2,52	0	0	7	0	2	1 778,9649	2 441,00		373084	106	121	Empty	true	J3QS96
Intestine	UGT1A	15957	Ingel15957_GuillemetteC_no1_MGFPeaklist (F052936)	60S ribosomal protein L17 OS=Homo sapiens GN=RPL17 PE=1 SV=3	J3KRX5,J3QL51,J3QQT2,P18621	CP13_3_HomoSapiens_9606_20130509.fasta	21 397,4	100,0 %	4	4	17	0,0660%	26,1%	QWGWTQGR	K	W	99,7 %	0,959	0	1	0	0	2	1 018,4854	1 935,00		43 791,5	75	82	Empty	true	J3QS96,J3KRB3
Intestine	UGT1A	15957	Ingel15957_GuillemetteC_no1_MGFPeaklist (F052936)	60S ribosomal protein L17 OS=Homo sapiens GN=RPL17 PE=1 SV=3	J3KRX5,J3QL51,J3QQT2,P18621	CP13_3_HomoSapiens_9606_20130509.fasta	21 397,4	100,0 %	4	4	17	0,0660%	26,1%	YSLDPENPTK	R	S	99,7 %	4,96	0	7	0	0	2	1 163,5580	1 801,00		262623	4	13	Empty	true	J3QS96,J3KRB3
Intestine	UGT1A	15957	Ingel15957_GuillemetteC_no1_MGFPeaklist (F052936)	60S ribosomal protein L17 OS=Homo sapiens GN=RPL17 PE=1 SV=3	J3KRX5,J3QL51,J3QQT2,P18621	CP13_3_HomoSapiens_9606_20130509.fasta	21 397,4	100,0 %	4	4	17	0,0660%	26,1%	EQIVPKPEEEVAQK	K	K	99,7 %	2,77	0	0	2	0	2	1 623,8590	1 713,50		71 683,0	154	167	Empty	true
Intestine	UGT1A	15957	Ingel15957_GuillemetteC_no1_MGFPeaklist (F052936)	60S ribosomal protein L17 OS=Homo sapiens GN=RPL17 PE=1 SV=3	J3KRX5,J3QL51,J3QQT2,P18621	CP13_3_HomoSapiens_9606_20130509.fasta	21 397,4	100,0 %	4	4	17	0,0660%	26,1%	GLDVDSLVIEHIQVNK	K	A	99,7 %	2,52	0	0	7	0	2	1 778,9649	2 441,00		373084	106	121	Empty	true	J3QS96
Intestine	UGT1A	15957	Ingel15957_GuillemetteC_no1_MGFPeaklist (F052936)	60S ribosomal protein L17 OS=Homo sapiens GN=RPL17 PE=1 SV=3	J3KRX5,J3QL51,J3QQT2,P18621	CP13_3_HomoSapiens_9606_20130509.fasta	21 397,4	100,0 %	4	4	17	0,0660%	26,1%	QWGWTQGR	K	W	99,7 %	0,959	0	1	0	0	2	1 018,4854	1 935,00		43 791,5	75	82	Empty	true	J3QS96,J3KRB3
Intestine	UGT1A	15957	Ingel15957_GuillemetteC_no1_MGFPeaklist (F052936)	60S ribosomal protein L17 OS=Homo sapiens GN=RPL17 PE=1 SV=3	J3KRX5,J3QL51,J3QQT2,P18621	CP13_3_HomoSapiens_9606_20130509.fasta	21 397,4	100,0 %	4	4	17	0,0660%	26,1%	YSLDPENPTK	R	S	99,7 %	4,96	0	7	0	0	2	1 163,5580	1 801,00		262623	4	13	Empty	true	J3QS96,J3KRB3
Intestine	UGT1A	15957	Ingel15957_GuillemetteC_no1_MGFPeaklist (F052936)	UDP-glucuronosyltransferase 2B17 OS=Homo sapiens GN=UGT2B17 PE=2 SV=1	O75795	CP13_3_HomoSapiens_9606_20130509.fasta	61 097,9	100,0 %	3	3	7	0,0272%	6,98%	AVFWIEFVMR	R	H	99,7 %	2,82	0	4	0	0	2	1 297,6761	2 935,00		70 067,6	461	470	Empty	false	Q6UWM9
Intestine	UGT1A	15957	Ingel15957_GuillemetteC_no1_MGFPeaklist (F052936)	UDP-glucuronosyltransferase 2B17 OS=Homo sapiens GN=UGT2B17 PE=2 SV=1	O75795	CP13_3_HomoSapiens_9606_20130509.fasta	61 097,9	100,0 %	3	3	7	0,0272%	6,98%	FSVGYTVEK	R	N	99,7 %	1,42	0	1	0	0	2	1 029,5251	1 885,00		24 876,5	175	183	Empty	true
Intestine	UGT1A	15957	Ingel15957_GuillemetteC_no1_MGFPeaklist (F052936)	UDP-glucuronosyltransferase 2B17 OS=Homo sapiens GN=UGT2B17 PE=2 SV=1	O75795	CP13_3_HomoSapiens_9606_20130509.fasta	61 097,9	100,0 %	3	3	7	0,0272%	6,98%	FWIEFVMR	V	H	98,2 %	3,51	0	2	0	0	1	1 127,5706	2 739,50		8 068,17	463	470	Empty	false	Q6UWM9
Intestine	UGT1A	15957	Ingel15957_GuillemetteC_no1_MGFPeaklist (F052936)	UDP-glucuronosyltransferase 2B17 OS=Homo sapiens GN=UGT2B17 PE=2 SV=1	O75795	CP13_3_HomoSapiens_9606_20130509.fasta	61 097,9	100,0 %	3	3	7	0,0272%	6,98%	NDLEDFFMK	K	M	99,7 %	1,74	0	1	0	0	2	1 158,5137	2 490,00		6 533,75	84	92	Empty	true
Intestine	UGT1A	15957	Ingel15957_GuillemetteC_no1_MGFPeaklist (F052936)	UDP-glucuronosyltransferase 2B17 OS=Homo sapiens GN=UGT2B17 PE=2 SV=1	O75795	CP13_3_HomoSapiens_9606_20130509.fasta	61 097,9	100,0 %	3	3	7	0,0272%	6,98%	TILEELVQR	K	G	99,7 %	1,48	0	5	0	0	2	1 100,6311	2 358,00		52 477,2	41	49	Empty	true
Intestine	UGT1A	15957	Ingel15957_GuillemetteC_no1_MGFPeaklist (F052936)	UDP-glucuronosyltransferase 2B17 OS=Homo sapiens GN=UGT2B17 PE=2 SV=1	O75795	CP13_3_HomoSapiens_9606_20130509.fasta	61 097,9	100,0 %	3	3	7	0,0272%	6,98%	VFWIEFVMR	A	H	99,7 %	1,62	0	2	0	0	1	1 226,6390	2 911,00		20 732,4	462	470	Empty	false	Q6UWM9
Intestine	UGT1A	15957	Ingel15957_GuillemetteC_no1_MGFPeaklist (F052936)	Calmodulin OS=Homo sapiens GN=CALM1 PE=1 SV=2	E7ETZ0,P62158	CP13_3_HomoSapiens_9606_20130509.fasta	16 838,0	100,0 %	3	3	9	0,0349%	30,9%	ADQLTEEQIAEFK	M	E	99,7 %	2,96	0	2	0	0	1	1 563,7539	2 241,00		82 304,1	2	14	Empty	true
Intestine	UGT1A	15957	Ingel15957_GuillemetteC_no1_MGFPeaklist (F052936)	Calmodulin OS=Homo sapiens GN=CALM1 PE=1 SV=2	E7ETZ0,P62158	CP13_3_HomoSapiens_9606_20130509.fasta	16 838,0	100,0 %	3	3	9	0,0349%	30,9%	EAFSLFDKDGDGTITTK	K	E	99,7 %	4,62	0	0	4	0	2	1 844,8916	2 239,00		157515	15	31	Empty	true	H0Y7A7,E7EMB3
Intestine	UGT1A	15957	Ingel15957_GuillemetteC_no1_MGFPeaklist (F052936)	Calmodulin OS=Homo sapiens GN=CALM1 PE=1 SV=2	E7ETZ0,P62158	CP13_3_HomoSapiens_9606_20130509.fasta	16 838,0	100,0 %	3	3	9	0,0349%	30,9%	VFDKDGNGYISAAELR	R	H	99,7 %	3,07	0	0	3	0	2	1 754,8709	2 024,00		201882	92	107	Empty	true	Q96HY3,H0Y7A7,G3V361,E7EMB3
Intestine	UGT1A	15957	Ingel15957_GuillemetteC_no1_MGFPeaklist (F052936)	Calmodulin OS=Homo sapiens GN=CALM1 PE=1 SV=2	E7ETZ0,P62158	CP13_3_HomoSapiens_9606_20130509.fasta	16 838,0	100,0 %	3	3	9	0,0349%	30,9%	ADQLTEEQIAEFK	M	E	99,7 %	2,96	0	2	0	0	1	1 563,7539	2 241,00		82 304,1	2	14	Empty	true
Intestine	UGT1A	15957	Ingel15957_GuillemetteC_no1_MGFPeaklist (F052936)	Calmodulin OS=Homo sapiens GN=CALM1 PE=1 SV=2	E7ETZ0,P62158	CP13_3_HomoSapiens_9606_20130509.fasta	16 838,0	100,0 %	3	3	9	0,0349%	30,9%	EAFSLFDKDGDGTITTK	K	E	99,7 %	4,62	0	0	4	0	2	1 844,8916	2 239,00		157515	15	31	Empty	true	H0Y7A7,E7EMB3
Intestine	UGT1A	15957	Ingel15957_GuillemetteC_no1_MGFPeaklist (F052936)	Calmodulin OS=Homo sapiens GN=CALM1 PE=1 SV=2	E7ETZ0,P62158	CP13_3_HomoSapiens_9606_20130509.fasta	16 838,0	100,0 %	3	3	9	0,0349%	30,9%	VFDKDGNGYISAAELR	R	H	99,7 %	3,07	0	0	3	0	2	1 754,8709	2 024,00		201882	92	107	Empty	true	Q96HY3,H0Y7A7,G3V361,E7EMB3
Intestine	UGT1A	15957	Ingel15957_GuillemetteC_no1_MGFPeaklist (F052936)	60S ribosomal protein L9 OS=Homo sapiens GN=RPL9 PE=1 SV=1	D6RAN4,H0Y9V9,P32969	CP13_3_HomoSapiens_9606_20130509.fasta	21 863,7	100,0 %	2	2	6	0,0233%	21,4%	DELILEGNDIELVSNSAALIQQATTVK	K	N	99,7 %	1,13	0	0	1	0	2	2 884,5153	2 877,00		8 031,55	142	168	Empty	true
Intestine	UGT1A	15957	Ingel15957_GuillemetteC_no1_MGFPeaklist (F052936)	60S ribosomal protein L9 OS=Homo sapiens GN=RPL9 PE=1 SV=1	D6RAN4,H0Y9V9,P32969	CP13_3_HomoSapiens_9606_20130509.fasta	21 863,7	100,0 %	2	2	6	0,0233%	21,4%	DFNHINVELSLLGK	R	K	99,7 %	0,824	0	0	5	0	2	1 598,8538	2 495,00		53 404,2	37	50	Empty	true	E7ESE0
Intestine	UGT1A	15957	Ingel15957_GuillemetteC_no1_MGFPeaklist (F052936)	Heterogeneous nuclear ribonucleoprotein M OS=Homo sapiens GN=HNRNPM PE=1 SV=3	P52272,P52272-2	CP13_3_HomoSapiens_9606_20130509.fasta	73 622,5	100,0 %	2	2	2	0,00776%	3,29%	FESPEVAER	K	A	99,7 %	0,921	0	1	0	0	2	1 063,5054	1 669,00		9 901,52	660	668	Empty	true
Intestine	UGT1A	15957	Ingel15957_GuillemetteC_no1_MGFPeaklist (F052936)	Heterogeneous nuclear ribonucleoprotein M OS=Homo sapiens GN=HNRNPM PE=1 SV=3	P52272,P52272-2	CP13_3_HomoSapiens_9606_20130509.fasta	73 622,5	100,0 %	2	2	2	0,00776%	3,29%	QGGGGGGGSVPGIER	K	M	99,7 %	4,06	0	1	0	0	2	1 284,6294	1 640,00		6 150,89	350	364	Empty	true	M0R019,M0R2T0
Intestine	UGT1A	15957	Ingel15957_GuillemetteC_no1_MGFPeaklist (F052936)	Heterogeneous nuclear ribonucleoprotein M OS=Homo sapiens GN=HNRNPM PE=1 SV=3	P52272,P52272-2	CP13_3_HomoSapiens_9606_20130509.fasta	73 622,5	100,0 %	2	2	2	0,00776%	3,29%	FESPEVAER	K	A	99,7 %	0,921	0	1	0	0	2	1 063,5054	1 669,00		9 901,52	660	668	Empty	true
Intestine	UGT1A	15957	Ingel15957_GuillemetteC_no1_MGFPeaklist (F052936)	Heterogeneous nuclear ribonucleoprotein M OS=Homo sapiens GN=HNRNPM PE=1 SV=3	P52272,P52272-2	CP13_3_HomoSapiens_9606_20130509.fasta	73 622,5	100,0 %	2	2	2	0,00776%	3,29%	QGGGGGGGSVPGIER	K	M	99,7 %	4,06	0	1	0	0	2	1 284,6294	1 640,00		6 150,89	350	364	Empty	true	M0R019,M0R2T0
Intestine	UGT1A	15957	Ingel15957_GuillemetteC_no1_MGFPeaklist (F052936)	ADP-ribosylation factor 4 OS=Homo sapiens GN=ARF4 PE=1 SV=3	C9JPM4,P18085	CP13_3_HomoSapiens_9606_20130509.fasta	20 511,6	100,0 %	2	2	7	0,0272%	11,7%	DAVLLLFANK	R	Q	99,7 %	0,745	0	1	0	0	2	1 103,6460	2 536,00		8 760,93	118	127	Empty	true
Intestine	UGT1A	15957	Ingel15957_GuillemetteC_no1_MGFPeaklist (F052936)	ADP-ribosylation factor 4 OS=Homo sapiens GN=ARF4 PE=1 SV=3	C9JPM4,P18085	CP13_3_HomoSapiens_9606_20130509.fasta	20 511,6	100,0 %	2	2	7	0,0272%	11,7%	ILMVGLDAAGK	R	T	99,7 %	1,40	0	6	0	0	2	1 087,6182	2 192,00		264262	20	30	Empty	true
Intestine	UGT1A	15957	Ingel15957_GuillemetteC_no1_MGFPeaklist (F052936)	ADP-ribosylation factor 4 OS=Homo sapiens GN=ARF4 PE=1 SV=3	C9JPM4,P18085	CP13_3_HomoSapiens_9606_20130509.fasta	20 511,6	100,0 %	2	2	7	0,0272%	11,7%	DAVLLLFANK	R	Q	99,7 %	0,745	0	1	0	0	2	1 103,6460	2 536,00		8 760,93	118	127	Empty	true
Intestine	UGT1A	15957	Ingel15957_GuillemetteC_no1_MGFPeaklist (F052936)	ADP-ribosylation factor 4 OS=Homo sapiens GN=ARF4 PE=1 SV=3	C9JPM4,P18085	CP13_3_HomoSapiens_9606_20130509.fasta	20 511,6	100,0 %	2	2	7	0,0272%	11,7%	ILMVGLDAAGK	R	T	99,7 %	1,40	0	6	0	0	2	1 087,6182	2 192,00		264262	20	30	Empty	true
Intestine	UGT1A	15957	Ingel15957_GuillemetteC_no1_MGFPeaklist (F052936)	60S ribosomal protein L35a OS=Homo sapiens GN=RPL35A PE=1 SV=2	C9K025,F8WB72,F8WBS5,P18077	CP13_3_HomoSapiens_9606_20130509.fasta	12 538,1	100,0 %	2	2	2	0,00776%	9,09%	DETEFYLGK	R	R	99,7 %	1,77	0	1	0	0	2	1 101,5100	1 959,00		6 624,26	37	45	Empty	true
Intestine	UGT1A	15957	Ingel15957_GuillemetteC_no1_MGFPeaklist (F052936)	60S ribosomal protein L35a OS=Homo sapiens GN=RPL35A PE=1 SV=2	C9K025,F8WB72,F8WBS5,P18077	CP13_3_HomoSapiens_9606_20130509.fasta	12 538,1	100,0 %	2	2	2	0,00776%	9,09%	DETEFYLGKR	R	C	99,7 %	0,886	0	0	1	0	2	1 257,6111	1 893,00		19 141,5	37	46	Empty	true
Intestine	UGT1A	15957	Ingel15957_GuillemetteC_no1_MGFPeaklist (F052936)	60S ribosomal protein L35a OS=Homo sapiens GN=RPL35A PE=1 SV=2	C9K025,F8WB72,F8WBS5,P18077	CP13_3_HomoSapiens_9606_20130509.fasta	12 538,1	100,0 %	2	2	2	0,00776%	9,09%	DETEFYLGK	R	R	99,7 %	1,77	0	1	0	0	2	1 101,5100	1 959,00		6 624,26	37	45	Empty	true
Intestine	UGT1A	15957	Ingel15957_GuillemetteC_no1_MGFPeaklist (F052936)	60S ribosomal protein L35a OS=Homo sapiens GN=RPL35A PE=1 SV=2	C9K025,F8WB72,F8WBS5,P18077	CP13_3_HomoSapiens_9606_20130509.fasta	12 538,1	100,0 %	2	2	2	0,00776%	9,09%	DETEFYLGKR	R	C	99,7 %	0,886	0	0	1	0	2	1 257,6111	1 893,00		19 141,5	37	46	Empty	true
Intestine	UGT1A	15957	Ingel15957_GuillemetteC_no1_MGFPeaklist (F052936)	60S ribosomal protein L35a OS=Homo sapiens GN=RPL35A PE=1 SV=2	C9K025,F8WB72,F8WBS5,P18077	CP13_3_HomoSapiens_9606_20130509.fasta	12 538,1	100,0 %	2	2	2	0,00776%	9,09%	DETEFYLGK	R	R	99,7 %	1,77	0	1	0	0	2	1 101,5100	1 959,00		6 624,26	37	45	Empty	true
Intestine	UGT1A	15957	Ingel15957_GuillemetteC_no1_MGFPeaklist (F052936)	60S ribosomal protein L35a OS=Homo sapiens GN=RPL35A PE=1 SV=2	C9K025,F8WB72,F8WBS5,P18077	CP13_3_HomoSapiens_9606_20130509.fasta	12 538,1	100,0 %	2	2	2	0,00776%	9,09%	DETEFYLGKR	R	C	99,7 %	0,886	0	0	1	0	2	1 257,6111	1 893,00		19 141,5	37	46	Empty	true
Intestine	UGT1A	15957	Ingel15957_GuillemetteC_no1_MGFPeaklist (F052936)	Acyl-coenzyme A thioesterase 8 OS=Homo sapiens GN=ACOT8 PE=1 SV=1	E9PJN0,H7C5A7,O14734	CP13_3_HomoSapiens_9606_20130509.fasta	35 913,4	100,0 %	3	3	12	0,0466%	15,0%	IAAQEVPIEIKPVNPSPLSQLQR	R	M	99,7 %	2,33	0	0	5	0	2	2 527,4245	2 380,00		190428	178	200	Empty	true	E9PRD4
Intestine	UGT1A	15957	Ingel15957_GuillemetteC_no1_MGFPeaklist (F052936)	Acyl-coenzyme A thioesterase 8 OS=Homo sapiens GN=ACOT8 PE=1 SV=1	E9PJN0,H7C5A7,O14734	CP13_3_HomoSapiens_9606_20130509.fasta	35 913,4	100,0 %	3	3	12	0,0466%	15,0%	LFGGQIVGQALVAAAK	R	S	99,7 %	2,24	0	2	0	0	2	1 542,9004	2 517,50		77 525,7	54	69	Empty	true
Intestine	UGT1A	15957	Ingel15957_GuillemetteC_no1_MGFPeaklist (F052936)	Acyl-coenzyme A thioesterase 8 OS=Homo sapiens GN=ACOT8 PE=1 SV=1	E9PJN0,H7C5A7,O14734	CP13_3_HomoSapiens_9606_20130509.fasta	35 913,4	100,0 %	3	3	12	0,0466%	15,0%	LPVLYQVER	K	T	99,7 %	2,52	0	5	0	0	2	1 116,6412	2 139,00		200602	92	100	Empty	true
Intestine	UGT1A	15957	Ingel15957_GuillemetteC_no1_MGFPeaklist (F052936)	Acyl-coenzyme A thioesterase 8 OS=Homo sapiens GN=ACOT8 PE=1 SV=1	E9PJN0,H7C5A7,O14734	CP13_3_HomoSapiens_9606_20130509.fasta	35 913,4	100,0 %	3	3	12	0,0466%	15,0%	IAAQEVPIEIKPVNPSPLSQLQR	R	M	99,7 %	2,33	0	0	5	0	2	2 527,4245	2 380,00		190428	178	200	Empty	true	E9PRD4
Intestine	UGT1A	15957	Ingel15957_GuillemetteC_no1_MGFPeaklist (F052936)	Acyl-coenzyme A thioesterase 8 OS=Homo sapiens GN=ACOT8 PE=1 SV=1	E9PJN0,H7C5A7,O14734	CP13_3_HomoSapiens_9606_20130509.fasta	35 913,4	100,0 %	3	3	12	0,0466%	15,0%	LFGGQIVGQALVAAAK	R	S	99,7 %	2,24	0	2	0	0	2	1 542,9004	2 517,50		77 525,7	54	69	Empty	true
Intestine	UGT1A	15957	Ingel15957_GuillemetteC_no1_MGFPeaklist (F052936)	Acyl-coenzyme A thioesterase 8 OS=Homo sapiens GN=ACOT8 PE=1 SV=1	E9PJN0,H7C5A7,O14734	CP13_3_HomoSapiens_9606_20130509.fasta	35 913,4	100,0 %	3	3	12	0,0466%	15,0%	LPVLYQVER	K	T	99,7 %	2,52	0	5	0	0	2	1 116,6412	2 139,00		200602	92	100	Empty	true
Intestine	UGT1A	15957	Ingel15957_GuillemetteC_no1_MGFPeaklist (F052936)	Acyl-coenzyme A thioesterase 8 OS=Homo sapiens GN=ACOT8 PE=1 SV=1	E9PJN0,H7C5A7,O14734	CP13_3_HomoSapiens_9606_20130509.fasta	35 913,4	100,0 %	3	3	12	0,0466%	15,0%	IAAQEVPIEIKPVNPSPLSQLQR	R	M	99,7 %	2,33	0	0	5	0	2	2 527,4245	2 380,00		190428	178	200	Empty	true	E9PRD4
Intestine	UGT1A	15957	Ingel15957_GuillemetteC_no1_MGFPeaklist (F052936)	Acyl-coenzyme A thioesterase 8 OS=Homo sapiens GN=ACOT8 PE=1 SV=1	E9PJN0,H7C5A7,O14734	CP13_3_HomoSapiens_9606_20130509.fasta	35 913,4	100,0 %	3	3	12	0,0466%	15,0%	LFGGQIVGQALVAAAK	R	S	99,7 %	2,24	0	2	0	0	2	1 542,9004	2 517,50		77 525,7	54	69	Empty	true
Intestine	UGT1A	15957	Ingel15957_GuillemetteC_no1_MGFPeaklist (F052936)	Acyl-coenzyme A thioesterase 8 OS=Homo sapiens GN=ACOT8 PE=1 SV=1	E9PJN0,H7C5A7,O14734	CP13_3_HomoSapiens_9606_20130509.fasta	35 913,4	100,0 %	3	3	12	0,0466%	15,0%	LPVLYQVER	K	T	99,7 %	2,52	0	5	0	0	2	1 116,6412	2 139,00		200602	92	100	Empty	true
Intestine	UGT1A	15957	Ingel15957_GuillemetteC_no1_MGFPeaklist (F052936)	CD2-associated protein OS=Homo sapiens GN=CD2AP PE=1 SV=1	Q9Y5K6	CP13_3_HomoSapiens_9606_20130509.fasta	71 454,0	100,0 %	2	2	8	0,0311%	3,60%	ANTTAFLTPLEIK	K	A	99,7 %	2,14	0	4	0	0	2	1 418,7891	2 476,50		95 154,7	558	570	Empty	true
Intestine	UGT1A	15957	Ingel15957_GuillemetteC_no1_MGFPeaklist (F052936)	CD2-associated protein OS=Homo sapiens GN=CD2AP PE=1 SV=1	Q9Y5K6	CP13_3_HomoSapiens_9606_20130509.fasta	71 454,0	100,0 %	2	2	8	0,0311%	3,60%	SVDFDSLTVR	K	T	99,7 %	3,35	0	4	0	0	2	1 138,5739	2 146,00		129634	458	467	Empty	true
Intestine	UGT1A	15957	Ingel15957_GuillemetteC_no1_MGFPeaklist (F052936)	Clathrin interactor 1 OS=Homo sapiens GN=CLINT1 PE=1 SV=1	Q14677,Q14677-2,Q14677-3	CP13_3_HomoSapiens_9606_20130509.fasta	70 295,8	100,0 %	4	4	12	0,0466%	7,68%	GEFKDEEETVTTK	K	H	99,7 %	3,36	0	0	1	0	2	1 512,7066	1 634,00		8 756,27	248	260	Empty	true
Intestine	UGT1A	15957	Ingel15957_GuillemetteC_no1_MGFPeaklist (F052936)	Clathrin interactor 1 OS=Homo sapiens GN=CLINT1 PE=1 SV=1	Q14677,Q14677-2,Q14677-3	CP13_3_HomoSapiens_9606_20130509.fasta	70 295,8	100,0 %	4	4	12	0,0466%	7,68%	HIHITQATETTTTR	K	H	99,7 %	4,82	0	0	5	0	2	1 609,8294	1 569,00		34 569,5	261	274	Empty	true
Intestine	UGT1A	15957	Ingel15957_GuillemetteC_no1_MGFPeaklist (F052936)	Clathrin interactor 1 OS=Homo sapiens GN=CLINT1 PE=1 SV=1	Q14677,Q14677-2,Q14677-3	CP13_3_HomoSapiens_9606_20130509.fasta	70 295,8	100,0 %	4	4	12	0,0466%	7,68%	IGSTIDDTISK	K	F	99,7 %	3,89	0	3	0	0	2	1 149,6000	1 726,00		25 351,3	208	218	Empty	true
Intestine	UGT1A	15957	Ingel15957_GuillemetteC_no1_MGFPeaklist (F052936)	Clathrin interactor 1 OS=Homo sapiens GN=CLINT1 PE=1 SV=1	Q14677,Q14677-2,Q14677-3	CP13_3_HomoSapiens_9606_20130509.fasta	70 295,8	100,0 %	4	4	12	0,0466%	7,68%	SLLLLAYLIR	K	N	99,7 %	2,00	0	3	0	0	2	1 174,7559	2 957,00		20 959,1	82	91	Empty	true
Intestine	UGT1A	15957	Ingel15957_GuillemetteC_no1_MGFPeaklist (F052936)	Clathrin interactor 1 OS=Homo sapiens GN=CLINT1 PE=1 SV=1	Q14677,Q14677-2,Q14677-3	CP13_3_HomoSapiens_9606_20130509.fasta	70 295,8	100,0 %	4	4	12	0,0466%	7,68%	GEFKDEEETVTTK	K	H	99,7 %	3,36	0	0	1	0	2	1 512,7066	1 634,00		8 756,27	248	260	Empty	true
Intestine	UGT1A	15957	Ingel15957_GuillemetteC_no1_MGFPeaklist (F052936)	Clathrin interactor 1 OS=Homo sapiens GN=CLINT1 PE=1 SV=1	Q14677,Q14677-2,Q14677-3	CP13_3_HomoSapiens_9606_20130509.fasta	70 295,8	100,0 %	4	4	12	0,0466%	7,68%	HIHITQATETTTTR	K	H	99,7 %	4,82	0	0	5	0	2	1 609,8294	1 569,00		34 569,5	261	274	Empty	true
Intestine	UGT1A	15957	Ingel15957_GuillemetteC_no1_MGFPeaklist (F052936)	Clathrin interactor 1 OS=Homo sapiens GN=CLINT1 PE=1 SV=1	Q14677,Q14677-2,Q14677-3	CP13_3_HomoSapiens_9606_20130509.fasta	70 295,8	100,0 %	4	4	12	0,0466%	7,68%	IGSTIDDTISK	K	F	99,7 %	3,89	0	3	0	0	2	1 149,6000	1 726,00		25 351,3	208	218	Empty	true
Intestine	UGT1A	15957	Ingel15957_GuillemetteC_no1_MGFPeaklist (F052936)	Clathrin interactor 1 OS=Homo sapiens GN=CLINT1 PE=1 SV=1	Q14677,Q14677-2,Q14677-3	CP13_3_HomoSapiens_9606_20130509.fasta	70 295,8	100,0 %	4	4	12	0,0466%	7,68%	SLLLLAYLIR	K	N	99,7 %	2,00	0	3	0	0	2	1 174,7559	2 957,00		20 959,1	82	91	Empty	true
Intestine	UGT1A	15957	Ingel15957_GuillemetteC_no1_MGFPeaklist (F052936)	Clathrin interactor 1 OS=Homo sapiens GN=CLINT1 PE=1 SV=1	Q14677,Q14677-2,Q14677-3	CP13_3_HomoSapiens_9606_20130509.fasta	70 295,8	100,0 %	4	4	12	0,0466%	7,68%	GEFKDEEETVTTK	K	H	99,7 %	3,36	0	0	1	0	2	1 512,7066	1 634,00		8 756,27	248	260	Empty	true
Intestine	UGT1A	15957	Ingel15957_GuillemetteC_no1_MGFPeaklist (F052936)	Clathrin interactor 1 OS=Homo sapiens GN=CLINT1 PE=1 SV=1	Q14677,Q14677-2,Q14677-3	CP13_3_HomoSapiens_9606_20130509.fasta	70 295,8	100,0 %	4	4	12	0,0466%	7,68%	HIHITQATETTTTR	K	H	99,7 %	4,82	0	0	5	0	2	1 609,8294	1 569,00		34 569,5	261	274	Empty	true
Intestine	UGT1A	15957	Ingel15957_GuillemetteC_no1_MGFPeaklist (F052936)	Clathrin interactor 1 OS=Homo sapiens GN=CLINT1 PE=1 SV=1	Q14677,Q14677-2,Q14677-3	CP13_3_HomoSapiens_9606_20130509.fasta	70 295,8	100,0 %	4	4	12	0,0466%	7,68%	IGSTIDDTISK	K	F	99,7 %	3,89	0	3	0	0	2	1 149,6000	1 726,00		25 351,3	208	218	Empty	true
Intestine	UGT1A	15957	Ingel15957_GuillemetteC_no1_MGFPeaklist (F052936)	Clathrin interactor 1 OS=Homo sapiens GN=CLINT1 PE=1 SV=1	Q14677,Q14677-2,Q14677-3	CP13_3_HomoSapiens_9606_20130509.fasta	70 295,8	100,0 %	4	4	12	0,0466%	7,68%	SLLLLAYLIR	K	N	99,7 %	2,00	0	3	0	0	2	1 174,7559	2 957,00		20 959,1	82	91	Empty	true
Intestine	UGT1A	15957	Ingel15957_GuillemetteC_no1_MGFPeaklist (F052936)	Intelectin-1 OS=Homo sapiens GN=ITLN1 PE=1 SV=1	Q8WWA0	CP13_3_HomoSapiens_9606_20130509.fasta	34 961,8	100,0 %	4	4	11	0,0427%	16,6%	EFTAGFVQFR	R	V	99,7 %	2,29	0	3	0	0	2	1 201,6000	2 303,00		34 790,9	230	239	Empty	true
Intestine	UGT1A	15957	Ingel15957_GuillemetteC_no1_MGFPeaklist (F052936)	Intelectin-1 OS=Homo sapiens GN=ITLN1 PE=1 SV=1	Q8WWA0	CP13_3_HomoSapiens_9606_20130509.fasta	34 961,8	100,0 %	4	4	11	0,0427%	16,6%	EITEAAVLLFYR	R	-	99,7 %	3,12	0	6	0	0	2	1 424,7784	2 613,50		73 163,8	302	313	Empty	true
Intestine	UGT1A	15957	Ingel15957_GuillemetteC_no1_MGFPeaklist (F052936)	Intelectin-1 OS=Homo sapiens GN=ITLN1 PE=1 SV=1	Q8WWA0	CP13_3_HomoSapiens_9606_20130509.fasta	34 961,8	100,0 %	4	4	11	0,0427%	16,6%	TASYYSPYGQR	K	E	99,7 %	3,10	0	1	0	0	2	1 292,5905	1 674,00		8 871,02	219	229	Empty	true
Intestine	UGT1A	15957	Ingel15957_GuillemetteC_no1_MGFPeaklist (F052936)	Intelectin-1 OS=Homo sapiens GN=ITLN1 PE=1 SV=1	Q8WWA0	CP13_3_HomoSapiens_9606_20130509.fasta	34 961,8	100,0 %	4	4	11	0,0427%	16,6%	TDTGFLQTLGHNLFGIYQK	R	Y	99,7 %	1,30	0	0	1	0	2	2 153,1029	2 885,00		12 534,5	171	189	Empty	true
Intestine	UGT1A	15957	Ingel15957_GuillemetteC_no1_MGFPeaklist (F052936)	Elongation factor Tu, mitochondrial OS=Homo sapiens GN=TUFM PE=1 SV=2	P49411	CP13_3_HomoSapiens_9606_20130509.fasta	49 542,4	100,0 %	2	2	3	0,0116%	7,30%	DLEKPFLLPVEAVYSVPGR	R	G	99,7 %	1,48	0	0	1	0	2	2 129,1643	2 646,00		6 967,86	253	271	Empty	true
Intestine	UGT1A	15957	Ingel15957_GuillemetteC_no1_MGFPeaklist (F052936)	Elongation factor Tu, mitochondrial OS=Homo sapiens GN=TUFM PE=1 SV=2	P49411	CP13_3_HomoSapiens_9606_20130509.fasta	49 542,4	100,0 %	2	2	3	0,0116%	7,30%	LLDAVDTYIPVPAR	K	D	99,7 %	4,92	0	2	0	0	2	1 542,8528	2 375,00		22 995,5	239	252	Empty	true
Intestine	UGT1A	15957	Ingel15957_GuillemetteC_no1_MGFPeaklist (F052936)	Myosin regulatory light chain 12B OS=Homo sapiens GN=MYL12B PE=1 SV=2	J3QRS3,O14950,P19105	CP13_3_HomoSapiens_9606_20130509.fasta	19 795,3	100,0 %	3	3	12	0,0466%	18,0%	EAFNMIDQNR	K	D	99,7 %	1,47	0	1	0	0	2	1 237,5630	1 912,00		26 344,1	35	44	Empty	true
Intestine	UGT1A	15957	Ingel15957_GuillemetteC_no1_MGFPeaklist (F052936)	Myosin regulatory light chain 12B OS=Homo sapiens GN=MYL12B PE=1 SV=2	J3QRS3,O14950,P19105	CP13_3_HomoSapiens_9606_20130509.fasta	19 795,3	100,0 %	3	3	12	0,0466%	18,0%	GNFNYIEFTR	K	I	99,7 %	2,51	0	6	0	0	2	1 260,6007	2 220,50		160762	151	160	Empty	true
Intestine	UGT1A	15957	Ingel15957_GuillemetteC_no1_MGFPeaklist (F052936)	Myosin regulatory light chain 12B OS=Homo sapiens GN=MYL12B PE=1 SV=2	J3QRS3,O14950,P19105	CP13_3_HomoSapiens_9606_20130509.fasta	19 795,3	100,0 %	3	3	12	0,0466%	18,0%	LNGTDPEDVIR	K	N	99,7 %	3,41	0	5	0	0	2	1 228,6170	1 866,00		234969	93	103	Empty	true
Intestine	UGT1A	15957	Ingel15957_GuillemetteC_no1_MGFPeaklist (F052936)	Myosin regulatory light chain 12B OS=Homo sapiens GN=MYL12B PE=1 SV=2	J3QRS3,O14950,P19105	CP13_3_HomoSapiens_9606_20130509.fasta	19 795,3	100,0 %	3	3	12	0,0466%	18,0%	EAFNMIDQNR	K	D	99,7 %	1,47	0	1	0	0	2	1 237,5630	1 912,00		26 344,1	35	44	Empty	true
Intestine	UGT1A	15957	Ingel15957_GuillemetteC_no1_MGFPeaklist (F052936)	Myosin regulatory light chain 12B OS=Homo sapiens GN=MYL12B PE=1 SV=2	J3QRS3,O14950,P19105	CP13_3_HomoSapiens_9606_20130509.fasta	19 795,3	100,0 %	3	3	12	0,0466%	18,0%	GNFNYIEFTR	K	I	99,7 %	2,51	0	6	0	0	2	1 260,6007	2 220,50		160762	151	160	Empty	true
Intestine	UGT1A	15957	Ingel15957_GuillemetteC_no1_MGFPeaklist (F052936)	Myosin regulatory light chain 12B OS=Homo sapiens GN=MYL12B PE=1 SV=2	J3QRS3,O14950,P19105	CP13_3_HomoSapiens_9606_20130509.fasta	19 795,3	100,0 %	3	3	12	0,0466%	18,0%	LNGTDPEDVIR	K	N	99,7 %	3,41	0	5	0	0	2	1 228,6170	1 866,00		234969	93	103	Empty	true
Intestine	UGT1A	15957	Ingel15957_GuillemetteC_no1_MGFPeaklist (F052936)	Myosin regulatory light chain 12B OS=Homo sapiens GN=MYL12B PE=1 SV=2	J3QRS3,O14950,P19105	CP13_3_HomoSapiens_9606_20130509.fasta	19 795,3	100,0 %	3	3	12	0,0466%	18,0%	EAFNMIDQNR	K	D	99,7 %	1,47	0	1	0	0	2	1 237,5630	1 912,00		26 344,1	35	44	Empty	true
Intestine	UGT1A	15957	Ingel15957_GuillemetteC_no1_MGFPeaklist (F052936)	Myosin regulatory light chain 12B OS=Homo sapiens GN=MYL12B PE=1 SV=2	J3QRS3,O14950,P19105	CP13_3_HomoSapiens_9606_20130509.fasta	19 795,3	100,0 %	3	3	12	0,0466%	18,0%	GNFNYIEFTR	K	I	99,7 %	2,51	0	6	0	0	2	1 260,6007	2 220,50		160762	151	160	Empty	true
Intestine	UGT1A	15957	Ingel15957_GuillemetteC_no1_MGFPeaklist (F052936)	Myosin regulatory light chain 12B OS=Homo sapiens GN=MYL12B PE=1 SV=2	J3QRS3,O14950,P19105	CP13_3_HomoSapiens_9606_20130509.fasta	19 795,3	100,0 %	3	3	12	0,0466%	18,0%	LNGTDPEDVIR	K	N	99,7 %	3,41	0	5	0	0	2	1 228,6170	1 866,00		234969	93	103	Empty	true
Intestine	UGT1A	15957	Ingel15957_GuillemetteC_no1_MGFPeaklist (F052936)	ATP synthase subunit alpha, mitochondrial OS=Homo sapiens GN=ATP5A1 PE=1 SV=1	K7EK63,K7ENP3,P25705,P25705-2	CP13_3_HomoSapiens_9606_20130509.fasta	54 495,1	100,0 %	2	2	4	0,0155%	6,15%	EVAAFAQFGSDLDAATQQLLSR	R	G	99,7 %	2,66	0	0	1	0	2	2 338,1675	2 918,00		19 677,6	392	413	Empty	true
Intestine	UGT1A	15957	Ingel15957_GuillemetteC_no1_MGFPeaklist (F052936)	ATP synthase subunit alpha, mitochondrial OS=Homo sapiens GN=ATP5A1 PE=1 SV=1	K7EK63,K7ENP3,P25705,P25705-2	CP13_3_HomoSapiens_9606_20130509.fasta	54 495,1	100,0 %	2	2	4	0,0155%	6,15%	TSIAIDTIINQK	K	R	99,7 %	2,19	0	3	0	0	2	1 316,7422	2 232,00		62 896,8	169	180	Empty	true	K7EK77,K7ENJ4
Intestine	UGT1A	15957	Ingel15957_GuillemetteC_no1_MGFPeaklist (F052936)	ATP synthase subunit alpha, mitochondrial OS=Homo sapiens GN=ATP5A1 PE=1 SV=1	K7EK63,K7ENP3,P25705,P25705-2	CP13_3_HomoSapiens_9606_20130509.fasta	54 495,1	100,0 %	2	2	4	0,0155%	6,15%	EVAAFAQFGSDLDAATQQLLSR	R	G	99,7 %	2,66	0	0	1	0	2	2 338,1675	2 918,00		19 677,6	392	413	Empty	true
Intestine	UGT1A	15957	Ingel15957_GuillemetteC_no1_MGFPeaklist (F052936)	ATP synthase subunit alpha, mitochondrial OS=Homo sapiens GN=ATP5A1 PE=1 SV=1	K7EK63,K7ENP3,P25705,P25705-2	CP13_3_HomoSapiens_9606_20130509.fasta	54 495,1	100,0 %	2	2	4	0,0155%	6,15%	TSIAIDTIINQK	K	R	99,7 %	2,19	0	3	0	0	2	1 316,7422	2 232,00		62 896,8	169	180	Empty	true	K7EK77,K7ENJ4
Intestine	UGT1A	15957	Ingel15957_GuillemetteC_no1_MGFPeaklist (F052936)	ATP synthase subunit alpha, mitochondrial OS=Homo sapiens GN=ATP5A1 PE=1 SV=1	K7EK63,K7ENP3,P25705,P25705-2	CP13_3_HomoSapiens_9606_20130509.fasta	54 495,1	100,0 %	2	2	4	0,0155%	6,15%	EVAAFAQFGSDLDAATQQLLSR	R	G	99,7 %	2,66	0	0	1	0	2	2 338,1675	2 918,00		19 677,6	392	413	Empty	true
Intestine	UGT1A	15957	Ingel15957_GuillemetteC_no1_MGFPeaklist (F052936)	ATP synthase subunit alpha, mitochondrial OS=Homo sapiens GN=ATP5A1 PE=1 SV=1	K7EK63,K7ENP3,P25705,P25705-2	CP13_3_HomoSapiens_9606_20130509.fasta	54 495,1	100,0 %	2	2	4	0,0155%	6,15%	TSIAIDTIINQK	K	R	99,7 %	2,19	0	3	0	0	2	1 316,7422	2 232,00		62 896,8	169	180	Empty	true	K7EK77,K7ENJ4
Intestine	UGT1A	15957	Ingel15957_GuillemetteC_no1_MGFPeaklist (F052936)	ATP synthase subunit alpha, mitochondrial OS=Homo sapiens GN=ATP5A1 PE=1 SV=1	K7EK63,K7ENP3,P25705,P25705-2	CP13_3_HomoSapiens_9606_20130509.fasta	54 495,1	100,0 %	2	2	4	0,0155%	6,15%	EVAAFAQFGSDLDAATQQLLSR	R	G	99,7 %	2,66	0	0	1	0	2	2 338,1675	2 918,00		19 677,6	392	413	Empty	true
Intestine	UGT1A	15957	Ingel15957_GuillemetteC_no1_MGFPeaklist (F052936)	ATP synthase subunit alpha, mitochondrial OS=Homo sapiens GN=ATP5A1 PE=1 SV=1	K7EK63,K7ENP3,P25705,P25705-2	CP13_3_HomoSapiens_9606_20130509.fasta	54 495,1	100,0 %	2	2	4	0,0155%	6,15%	TSIAIDTIINQK	K	R	99,7 %	2,19	0	3	0	0	2	1 316,7422	2 232,00		62 896,8	169	180	Empty	true	K7EK77,K7ENJ4
Intestine	UGT1A	15957	Ingel15957_GuillemetteC_no1_MGFPeaklist (F052936)	Carnitine O-palmitoyltransferase 1, liver isoform OS=Homo sapiens GN=CPT1A PE=1 SV=2	P50416,P50416-2	CP13_3_HomoSapiens_9606_20130509.fasta	86 241,3	100,0 %	2	2	5	0,0194%	4,01%	ILDNTSEPQPGEAR	R	L	99,7 %	3,26	0	4	0	0	2	1 526,7447	1 626,50		49 168,1	366	379	Empty	true
Intestine	UGT1A	15957	Ingel15957_GuillemetteC_no1_MGFPeaklist (F052936)	Carnitine O-palmitoyltransferase 1, liver isoform OS=Homo sapiens GN=CPT1A PE=1 SV=2	P50416,P50416-2	CP13_3_HomoSapiens_9606_20130509.fasta	86 241,3	100,0 %	2	2	5	0,0194%	4,01%	TSPDAFVQLALQLAHYK	R	D	99,7 %	1,82	0	0	1	0	2	1 902,0121	2 911,00		11 629,4	564	580	Empty	true
Intestine	UGT1A	15957	Ingel15957_GuillemetteC_no1_MGFPeaklist (F052936)	Carnitine O-palmitoyltransferase 1, liver isoform OS=Homo sapiens GN=CPT1A PE=1 SV=2	P50416,P50416-2	CP13_3_HomoSapiens_9606_20130509.fasta	86 241,3	100,0 %	2	2	5	0,0194%	4,01%	ILDNTSEPQPGEAR	R	L	99,7 %	3,26	0	4	0	0	2	1 526,7447	1 626,50		49 168,1	366	379	Empty	true
Intestine	UGT1A	15957	Ingel15957_GuillemetteC_no1_MGFPeaklist (F052936)	Carnitine O-palmitoyltransferase 1, liver isoform OS=Homo sapiens GN=CPT1A PE=1 SV=2	P50416,P50416-2	CP13_3_HomoSapiens_9606_20130509.fasta	86 241,3	100,0 %	2	2	5	0,0194%	4,01%	TSPDAFVQLALQLAHYK	R	D	99,7 %	1,82	0	0	1	0	2	1 902,0121	2 911,00		11 629,4	564	580	Empty	true
Intestine	UGT1A	15957	Ingel15957_GuillemetteC_no1_MGFPeaklist (F052936)	Claudin-3 OS=Homo sapiens GN=CLDN3 PE=1 SV=1	O15551	CP13_3_HomoSapiens_9606_20130509.fasta	23 318,7	100,0 %	2	2	6	0,0233%	6,82%	STGPGASLGTGYDR	R	K	99,7 %	6,30	0	2	0	0	2	1 338,6286	1 669,50		19 543,4	203	216	Empty	true
Intestine	UGT1A	15957	Ingel15957_GuillemetteC_no1_MGFPeaklist (F052936)	Claudin-3 OS=Homo sapiens GN=CLDN3 PE=1 SV=1	O15551	CP13_3_HomoSapiens_9606_20130509.fasta	23 318,7	100,0 %	2	2	6	0,0233%	6,82%	STGPGASLGTGYDRK	R	D	99,7 %	3,70	0	0	4	0	2	1 466,7236	1 632,50		39 751,8	203	217	Empty	true
Intestine	UGT1A	15957	Ingel15957_GuillemetteC_no1_MGFPeaklist (F052936)	Ig kappa chain C region OS=Homo sapiens GN=IGKC PE=1 SV=1	P01834	CP13_3_HomoSapiens_9606_20130509.fasta	11 608,6	100,0 %	3	3	9	0,0349%	49,1%	DSTYSLSSTLTLSK	K	A	99,7 %	3,05	0	1	0	0	2	1 502,7585	2 180,00		23 113,5	62	75	Empty	true
Intestine	UGT1A	15957	Ingel15957_GuillemetteC_no1_MGFPeaklist (F052936)	Ig kappa chain C region OS=Homo sapiens GN=IGKC PE=1 SV=1	P01834	CP13_3_HomoSapiens_9606_20130509.fasta	11 608,6	100,0 %	3	3	9	0,0349%	49,1%	TVAAPSVFIFPPSDEQLK	-	S	99,7 %	3,26	0	2	0	0	2	1 946,0271	2 519,50		44 788,2	1	18	Empty	true
Intestine	UGT1A	15957	Ingel15957_GuillemetteC_no1_MGFPeaklist (F052936)	Ig kappa chain C region OS=Homo sapiens GN=IGKC PE=1 SV=1	P01834	CP13_3_HomoSapiens_9606_20130509.fasta	11 608,6	100,0 %	3	3	9	0,0349%	49,1%	VDNALQSGNSQESVTEQDSK	K	D	99,7 %	5,64	0	0	6	0	2	2 135,9688	1 598,00		81 523,8	42	61	Empty	true
Intestine	UGT1A	15957	Ingel15957_GuillemetteC_no1_MGFPeaklist (F052936)	60S ribosomal protein L9 OS=Homo sapiens GN=RPL9 PE=1 SV=1	D6RAN4,H0Y9V9,P32969	CP13_3_HomoSapiens_9606_20130509.fasta	21 863,7	100,0 %	2	2	6	0,0233%	21,4%	DELILEGNDIELVSNSAALIQQATTVK	K	N	99,7 %	1,13	0	0	1	0	2	2 884,5153	2 877,00		8 031,55	142	168	Empty	true
Intestine	UGT1A	15957	Ingel15957_GuillemetteC_no1_MGFPeaklist (F052936)	60S ribosomal protein L9 OS=Homo sapiens GN=RPL9 PE=1 SV=1	D6RAN4,H0Y9V9,P32969	CP13_3_HomoSapiens_9606_20130509.fasta	21 863,7	100,0 %	2	2	6	0,0233%	21,4%	DFNHINVELSLLGK	R	K	99,7 %	0,824	0	0	5	0	2	1 598,8538	2 495,00		53 404,2	37	50	Empty	true	E7ESE0
Intestine	UGT1A	15957	Ingel15957_GuillemetteC_no1_MGFPeaklist (F052936)	UDP-glucuronosyltransferase 1-1 OS=Homo sapiens GN=UGT1A1 PE=1 SV=1	P22309	CP13_3_HomoSapiens_9606_20130509.fasta	59 592,1	100,0 %	40	58	417	1,62%	39,8%	AMAIADALGK	K	I	99,7 %	5,40	0	50	0	2	2	976,5134	2 004,00		10710400	319	328	Empty	true	Q7Z6H8,P35503,P35504,P22310,A6NJC3,Q9HAW9,Q9HAW8,P19224
Intestine	UGT1A	15957	Ingel15957_GuillemetteC_no1_MGFPeaklist (F052936)	UDP-glucuronosyltransferase 1-1 OS=Homo sapiens GN=UGT1A1 PE=1 SV=1	P22309	CP13_3_HomoSapiens_9606_20130509.fasta	59 592,1	100,0 %	40	58	417	1,62%	39,8%	AMAIADALGKIPQTVLWR	K	Y	99,7 %	1,17	0	0	9	0	2	1 954,0945	2 755,00		202261	319	336	Empty	true	Q7Z6H8,P35503,P35504,P22310,A6NJC3,Q9HAW9,Q9HAW8,P19224
Intestine	UGT1A	15957	Ingel15957_GuillemetteC_no1_MGFPeaklist (F052936)	UDP-glucuronosyltransferase 1-1 OS=Homo sapiens GN=UGT1A1 PE=1 SV=1	P22309	CP13_3_HomoSapiens_9606_20130509.fasta	59 592,1	100,0 %	40	58	417	1,62%	39,8%	APDASLYIR	L	D	99,7 %	2,92	0	7	0	0	1	1 005,5364	1 903,00		226149	61	69	Empty	true	A6NJC3
Intestine	UGT1A	15957	Ingel15957_GuillemetteC_no1_MGFPeaklist (F052936)	UDP-glucuronosyltransferase 1-1 OS=Homo sapiens GN=UGT1A1 PE=1 SV=1	P22309	CP13_3_HomoSapiens_9606_20130509.fasta	59 592,1	100,0 %	40	58	417	1,62%	39,8%	DGAFYTLK	R	T	99,7 %	1,25	0	27	0	0	2	914,4619	1 978,00		2804690	70	77	Empty	true	A6NJC3
Intestine	UGT1A	15957	Ingel15957_GuillemetteC_no1_MGFPeaklist (F052936)	UDP-glucuronosyltransferase 1-1 OS=Homo sapiens GN=UGT1A1 PE=1 SV=1	P22309	CP13_3_HomoSapiens_9606_20130509.fasta	59 592,1	100,0 %	40	58	417	1,62%	39,8%	DLAVFWVEFVMR	L	H	99,7 %	4,00	0	1	0	0	1	1 511,7715	2 976,00		41 926,3	456	467	Empty	true	P35503,P35504,P22310,Q9HAW9,Q9HAW8,P19224
Intestine	UGT1A	15957	Ingel15957_GuillemetteC_no1_MGFPeaklist (F052936)	UDP-glucuronosyltransferase 1-1 OS=Homo sapiens GN=UGT1A1 PE=1 SV=1	P22309	CP13_3_HomoSapiens_9606_20130509.fasta	59 592,1	100,0 %	40	58	417	1,62%	39,8%	DLLSSASVWLFR	Q	S	99,7 %	3,74	0	1	0	0	1	1 393,7474	2 937,00		8 757,88	246	257	Empty	true	A6NJC3
Intestine	UGT1A	15957	Ingel15957_GuillemetteC_no1_MGFPeaklist (F052936)	UDP-glucuronosyltransferase 1-1 OS=Homo sapiens GN=UGT1A1 PE=1 SV=1	P22309	CP13_3_HomoSapiens_9606_20130509.fasta	59 592,1	100,0 %	40	58	417	1,62%	39,8%	DRPVEPLDLAVFW	K	V	99,7 %	3,66	0	2	0	0	1	1 556,8109	2 918,50		31 320,7	449	461	Empty	true	P35503,P35504,P22310,Q9HAW9,Q9HAW8,P19224
Intestine	UGT1A	15957	Ingel15957_GuillemetteC_no1_MGFPeaklist (F052936)	UDP-glucuronosyltransferase 1-1 OS=Homo sapiens GN=UGT1A1 PE=1 SV=1	P22309	CP13_3_HomoSapiens_9606_20130509.fasta	59 592,1	100,0 %	40	58	417	1,62%	39,8%	DRPVEPLDLAVFWVEFVMR	K	H	99,7 %	0,000	0	11	50	6	2	2 318,2003	3 231,00		2780660	449	467	Empty	true	P35503,P35504,P22310,Q9HAW9,Q9HAW8,P19224
Intestine	UGT1A	15957	Ingel15957_GuillemetteC_no1_MGFPeaklist (F052936)	UDP-glucuronosyltransferase 1-1 OS=Homo sapiens GN=UGT1A1 PE=1 SV=1	P22309	CP13_3_HomoSapiens_9606_20130509.fasta	59 592,1	100,0 %	40	58	417	1,62%	39,8%	DVVYSPYATLASEFLQR	C	E	99,7 %	5,52	0	0	2	0	1	1 958,9858	2 779,50		45 934,1	224	240	Empty	true	A6NJC3
Intestine	UGT1A	15957	Ingel15957_GuillemetteC_no1_MGFPeaklist (F052936)	UDP-glucuronosyltransferase 1-1 OS=Homo sapiens GN=UGT1A1 PE=1 SV=1	P22309	CP13_3_HomoSapiens_9606_20130509.fasta	59 592,1	100,0 %	40	58	417	1,62%	39,8%	EDLENALK	S	A	98,2 %	1,64	0	9	0	0	1	931,4732	1 869,00		638014	421	428	Empty	true	Q7Z6H8,P35503,P35504,P22310,A6NJC3,Q9HAW9,Q9HAW8,P19224
Intestine	UGT1A	15957	Ingel15957_GuillemetteC_no1_MGFPeaklist (F052936)	UDP-glucuronosyltransferase 1-1 OS=Homo sapiens GN=UGT1A1 PE=1 SV=1	P22309	CP13_3_HomoSapiens_9606_20130509.fasta	59 592,1	100,0 %	40	58	417	1,62%	39,8%	EDVKESFVSLGHNVFENDSFLQR	R	V	99,7 %	5,33	0	0	0	5	2	2 696,2951	2 510,00		2068840	86	108	Empty	true	A6NJC3
Intestine	UGT1A	15957	Ingel15957_GuillemetteC_no1_MGFPeaklist (F052936)	UDP-glucuronosyltransferase 1-1 OS=Homo sapiens GN=UGT1A1 PE=1 SV=1	P22309	CP13_3_HomoSapiens_9606_20130509.fasta	59 592,1	100,0 %	40	58	417	1,62%	39,8%	EMTSEDLENALK	L	A	99,7 %	3,68	0	9	0	0	1	1 379,6360	2 119,00		1667470	417	428	Empty	true	Q7Z6H8,P35503,P35504,P22310,A6NJC3,Q9HAW9,Q9HAW8,P19224
Intestine	UGT1A	15957	Ingel15957_GuillemetteC_no1_MGFPeaklist (F052936)	UDP-glucuronosyltransferase 1-1 OS=Homo sapiens GN=UGT1A1 PE=1 SV=1	P22309	CP13_3_HomoSapiens_9606_20130509.fasta	59 592,1	100,0 %	40	58	417	1,62%	39,8%	ESFVSLGHNVFENDSFLQR	K	V	99,7 %	7,11	0	3	8	0	2	2 225,0621	2 512,00		2976420	90	108	Empty	true	A6NJC3
Intestine	UGT1A	15957	Ingel15957_GuillemetteC_no1_MGFPeaklist (F052936)	UDP-glucuronosyltransferase 1-1 OS=Homo sapiens GN=UGT1A1 PE=1 SV=1	P22309	CP13_3_HomoSapiens_9606_20130509.fasta	59 592,1	100,0 %	40	58	417	1,62%	39,8%	EVTVQDLLSSASVWLFR	R	S	99,7 %	9,92	0	1	8	0	2	1 950,0331	2 981,00		1199570	241	257	Empty	true	A6NJC3
Intestine	UGT1A	15957	Ingel15957_GuillemetteC_no1_MGFPeaklist (F052936)	UDP-glucuronosyltransferase 1-1 OS=Homo sapiens GN=UGT1A1 PE=1 SV=1	P22309	CP13_3_HomoSapiens_9606_20130509.fasta	59 592,1	100,0 %	40	58	417	1,62%	39,8%	FWVEFVMR	V	H	98,2 %	4,85	0	5	0	0	1	1 113,5549	2 589,00		36 332,8	460	467	Empty	true	P35503,P35504,P22310,Q9HAW9,Q9HAW8,P19224
Intestine	UGT1A	15957	Ingel15957_GuillemetteC_no1_MGFPeaklist (F052936)	UDP-glucuronosyltransferase 1-1 OS=Homo sapiens GN=UGT1A1 PE=1 SV=1	P22309	CP13_3_HomoSapiens_9606_20130509.fasta	59 592,1	100,0 %	40	58	417	1,62%	39,8%	GAGVTLNVLEMTS	K	E	97,8 %	0,824	0	1	0	0	1	1 291,6563	2 463,00		113488	408	420	Empty	true	Q7Z6H8,P35503,P35504,P22310,A6NJC3,Q9HAW9,Q9HAW8,P19224
Intestine	UGT1A	15957	Ingel15957_GuillemetteC_no1_MGFPeaklist (F052936)	UDP-glucuronosyltransferase 1-1 OS=Homo sapiens GN=UGT1A1 PE=1 SV=1	P22309	CP13_3_HomoSapiens_9606_20130509.fasta	59 592,1	100,0 %	40	58	417	1,62%	39,8%	GAGVTLNVLEMTSE	K	D	99,7 %	4,14	0	3	0	0	1	1 420,6989	2 473,00		321035	408	421	Empty	true	Q7Z6H8,P35503,P35504,P22310,A6NJC3,Q9HAW9,Q9HAW8,P19224
Intestine	UGT1A	15957	Ingel15957_GuillemetteC_no1_MGFPeaklist (F052936)	UDP-glucuronosyltransferase 1-1 OS=Homo sapiens GN=UGT1A1 PE=1 SV=1	P22309	CP13_3_HomoSapiens_9606_20130509.fasta	59 592,1	100,0 %	40	58	417	1,62%	39,8%	GAGVTLNVLEMTSEDLENALK	K	A	99,7 %	5,18	0	6	14	0	2	2 204,1117	2 929,50		7400560	408	428	Empty	true	Q7Z6H8,P35503,P35504,P22310,A6NJC3,Q9HAW9,Q9HAW8,P19224
Intestine	UGT1A	15957	Ingel15957_GuillemetteC_no1_MGFPeaklist (F052936)	UDP-glucuronosyltransferase 1-1 OS=Homo sapiens GN=UGT1A1 PE=1 SV=1	P22309	CP13_3_HomoSapiens_9606_20130509.fasta	59 592,1	100,0 %	40	58	417	1,62%	39,8%	GHEIVVLAPDASLYIR	R	D	99,7 %	7,82	0	0	23	5	2	1 752,9644	2 433,50		10832300	54	69	Empty	true	A6NJC3
Intestine	UGT1A	15957	Ingel15957_GuillemetteC_no1_MGFPeaklist (F052936)	UDP-glucuronosyltransferase 1-1 OS=Homo sapiens GN=UGT1A1 PE=1 SV=1	P22309	CP13_3_HomoSapiens_9606_20130509.fasta	59 592,1	100,0 %	40	58	417	1,62%	39,8%	ILLIPVDGSHWLSMLGAIQQLQQR	K	G	99,7 %	7,49	0	0	28	1	2	2 716,4971	2 950,00		2327410	30	53	Empty	true	A6NJC3
Intestine	UGT1A	15957	Ingel15957_GuillemetteC_no1_MGFPeaklist (F052936)	UDP-glucuronosyltransferase 1-1 OS=Homo sapiens GN=UGT1A1 PE=1 SV=1	P22309	CP13_3_HomoSapiens_9606_20130509.fasta	59 592,1	100,0 %	40	58	417	1,62%	39,8%	IPQTVLWR	K	Y	99,7 %	0,886	0	49	0	0	2	1 012,5939	2 230,00		16071100	329	336	Empty	true	Q7Z6H8,P35503,P35504,P22310,A6NJC3,Q9HAW9,Q9HAW8,P19224
Intestine	UGT1A	15957	Ingel15957_GuillemetteC_no1_MGFPeaklist (F052936)	UDP-glucuronosyltransferase 1-1 OS=Homo sapiens GN=UGT1A1 PE=1 SV=1	P22309	CP13_3_HomoSapiens_9606_20130509.fasta	59 592,1	100,0 %	40	58	417	1,62%	39,8%	IPVDGSHWLSMLGAIQQLQQR	L	G	99,7 %	8,23	0	0	1	0	1	2 377,2448	2 820,00		624951	33	53	Empty	true	A6NJC3
Intestine	UGT1A	15957	Ingel15957_GuillemetteC_no1_MGFPeaklist (F052936)	UDP-glucuronosyltransferase 1-1 OS=Homo sapiens GN=UGT1A1 PE=1 SV=1	P22309	CP13_3_HomoSapiens_9606_20130509.fasta	59 592,1	100,0 %	40	58	417	1,62%	39,8%	LGAIQQLQQR	M	G	99,7 %	2,57	0	7	0	0	1	1 154,6642	1 840,00		197026	44	53	Empty	true	A6NJC3
Intestine	UGT1A	15957	Ingel15957_GuillemetteC_no1_MGFPeaklist (F052936)	UDP-glucuronosyltransferase 1-1 OS=Homo sapiens GN=UGT1A1 PE=1 SV=1	P22309	CP13_3_HomoSapiens_9606_20130509.fasta	59 592,1	100,0 %	40	58	417	1,62%	39,8%	LGHNVFENDSFLQR	S	V	99,7 %	2,36	0	0	1	0	1	1 675,8187	2 210,00		35 407,2	95	108	Empty	true	A6NJC3
Intestine	UGT1A	15957	Ingel15957_GuillemetteC_no1_MGFPeaklist (F052936)	UDP-glucuronosyltransferase 1-1 OS=Homo sapiens GN=UGT1A1 PE=1 SV=1	P22309	CP13_3_HomoSapiens_9606_20130509.fasta	59 592,1	100,0 %	40	58	417	1,62%	39,8%	LLSSASVWLFR	D	S	99,7 %	3,02	0	2	0	0	1	1 278,7204	2 579,50		114508	247	257	Empty	true	A6NJC3
Intestine	UGT1A	15957	Ingel15957_GuillemetteC_no1_MGFPeaklist (F052936)	UDP-glucuronosyltransferase 1-1 OS=Homo sapiens GN=UGT1A1 PE=1 SV=1	P22309	CP13_3_HomoSapiens_9606_20130509.fasta	59 592,1	100,0 %	40	58	417	1,62%	39,8%	LPQNDLLGHPMTR	W	A	99,7 %	5,72	0	0	6	0	1	1 491,7739	1 949,50		869640	355	367	Empty	true	Q7Z6H8,P35503,P35504,P22310,A6NJC3,Q9HAW9,Q9HAW8,P19224
Intestine	UGT1A	15957	Ingel15957_GuillemetteC_no1_MGFPeaklist (F052936)	UDP-glucuronosyltransferase 1-1 OS=Homo sapiens GN=UGT1A1 PE=1 SV=1	P22309	CP13_3_HomoSapiens_9606_20130509.fasta	59 592,1	100,0 %	40	58	417	1,62%	39,8%	MTSEDLENALK	E	A	99,7 %	1,80	0	1	0	0	1	1 250,5934	2 065,00		52 432,7	418	428	Empty	true	Q7Z6H8,P35503,P35504,P22310,A6NJC3,Q9HAW9,Q9HAW8,P19224
Intestine	UGT1A	15957	Ingel15957_GuillemetteC_no1_MGFPeaklist (F052936)	UDP-glucuronosyltransferase 1-1 OS=Homo sapiens GN=UGT1A1 PE=1 SV=1	P22309	CP13_3_HomoSapiens_9606_20130509.fasta	59 592,1	100,0 %	40	58	417	1,62%	39,8%	PLSSHSDHMTFLQR	R	V	99,7 %	3,21	0	0	0	2	1	1 655,7959	1 893,00		106093	196	209	Empty	true	A6NJC3
Intestine	UGT1A	15957	Ingel15957_GuillemetteC_no1_MGFPeaklist (F052936)	UDP-glucuronosyltransferase 1-1 OS=Homo sapiens GN=UGT1A1 PE=1 SV=1	P22309	CP13_3_HomoSapiens_9606_20130509.fasta	59 592,1	100,0 %	40	58	417	1,62%	39,8%	QDLLSSASVWLFR	V	S	99,7 %	3,38	0	3	0	0	1	1 521,8060	2 875,00		27 153,4	245	257	Empty	true	A6NJC3
Intestine	UGT1A	15957	Ingel15957_GuillemetteC_no1_MGFPeaklist (F052936)	UDP-glucuronosyltransferase 1-1 OS=Homo sapiens GN=UGT1A1 PE=1 SV=1	P22309	CP13_3_HomoSapiens_9606_20130509.fasta	59 592,1	100,0 %	40	58	417	1,62%	39,8%	RPVEPLDLAVFWVEFVMR	D	H	99,7 %	3,96	0	0	1	0	1	2 203,1733	3 243,00		47 870,6	450	467	Empty	true	P35503,P35504,P22310,Q9HAW9,Q9HAW8,P19224
Intestine	UGT1A	15957	Ingel15957_GuillemetteC_no1_MGFPeaklist (F052936)	UDP-glucuronosyltransferase 1-1 OS=Homo sapiens GN=UGT1A1 PE=1 SV=1	P22309	CP13_3_HomoSapiens_9606_20130509.fasta	59 592,1	100,0 %	40	58	417	1,62%	39,8%	SLGSMVSEIPEK	F	K	99,7 %	2,92	0	3	0	0	1	1 276,6454	2 111,00		67 157,9	306	317	Empty	true	Q7Z6H8,P35503,P35504,P22310,A6NJC3,Q9HAW9,Q9HAW8,P19224
Intestine	UGT1A	15957	Ingel15957_GuillemetteC_no1_MGFPeaklist (F052936)	UDP-glucuronosyltransferase 1-1 OS=Homo sapiens GN=UGT1A1 PE=1 SV=1	P22309	CP13_3_HomoSapiens_9606_20130509.fasta	59 592,1	100,0 %	40	58	417	1,62%	39,8%	SLGSMVSEIPEKK	F	A	99,7 %	2,36	0	0	2	0	1	1 404,7404	1 965,50		60 412,0	306	318	Empty	true	Q7Z6H8,P35503,P35504,P22310,A6NJC3,Q9HAW9,Q9HAW8,P19224
Intestine	UGT1A	15957	Ingel15957_GuillemetteC_no1_MGFPeaklist (F052936)	UDP-glucuronosyltransferase 1-1 OS=Homo sapiens GN=UGT1A1 PE=1 SV=1	P22309	CP13_3_HomoSapiens_9606_20130509.fasta	59 592,1	100,0 %	40	58	417	1,62%	39,8%	SSASVWLFR	L	S	99,7 %	2,96	0	2	0	0	1	1 052,5522	2 403,50		43 698,1	249	257	Empty	true	A6NJC3
Intestine	UGT1A	15957	Ingel15957_GuillemetteC_no1_MGFPeaklist (F052936)	UDP-glucuronosyltransferase 1-1 OS=Homo sapiens GN=UGT1A1 PE=1 SV=1	P22309	CP13_3_HomoSapiens_9606_20130509.fasta	59 592,1	100,0 %	40	58	417	1,62%	39,8%	TYPVPFQR	K	E	99,7 %	1,28	0	14	0	0	2	1 007,5309	1 940,00		5140530	78	85	Empty	true	A6NJC3
Intestine	UGT1A	15957	Ingel15957_GuillemetteC_no1_MGFPeaklist (F052936)	UDP-glucuronosyltransferase 1-1 OS=Homo sapiens GN=UGT1A1 PE=1 SV=1	P22309	CP13_3_HomoSapiens_9606_20130509.fasta	59 592,1	100,0 %	40	58	417	1,62%	39,8%	VDGSHWLSMLGAIQQLQQR	P	G	99,7 %	8,92	0	0	1	0	1	2 167,1079	2 695,00		7 992,54	35	53	Empty	true	A6NJC3
Intestine	UGT1A	15957	Ingel15957_GuillemetteC_no1_MGFPeaklist (F052936)	UDP-glucuronosyltransferase 1-1 OS=Homo sapiens GN=UGT1A1 PE=1 SV=1	P22309	CP13_3_HomoSapiens_9606_20130509.fasta	59 592,1	100,0 %	40	58	417	1,62%	39,8%	VFWVEFVMR	A	H	99,7 %	4,92	0	4	0	0	1	1 212,6233	2 803,00		93 428,4	459	467	Empty	true	P35503,P35504,P22310,Q9HAW9,Q9HAW8,P19224
Intestine	UGT1A	15957	Ingel15957_GuillemetteC_no1_MGFPeaklist (F052936)	UDP-glucuronosyltransferase 1-1 OS=Homo sapiens GN=UGT1A1 PE=1 SV=1	P22309	CP13_3_HomoSapiens_9606_20130509.fasta	59 592,1	100,0 %	40	58	417	1,62%	39,8%	VLEMTSEDLENALK	N	A	99,7 %	6,49	0	1	0	0	1	1 591,7885	2 353,00		12 607,9	415	428	Empty	true	Q7Z6H8,P35503,P35504,P22310,A6NJC3,Q9HAW9,Q9HAW8,P19224
Intestine	UGT1A	15957	Ingel15957_GuillemetteC_no1_MGFPeaklist (F052936)	UDP-glucuronosyltransferase 1-1 OS=Homo sapiens GN=UGT1A1 PE=1 SV=1	P22309	CP13_3_HomoSapiens_9606_20130509.fasta	59 592,1	100,0 %	40	58	417	1,62%	39,8%	VQDLLSSASVWLFR	T	S	99,7 %	4,92	0	1	0	0	1	1 620,8744	2 912,00		21 618,9	244	257	Empty	true	A6NJC3
Intestine	UGT1A	15957	Ingel15957_GuillemetteC_no1_MGFPeaklist (F052936)	UDP-glucuronosyltransferase 1-1 OS=Homo sapiens GN=UGT1A1 PE=1 SV=1	P22309	CP13_3_HomoSapiens_9606_20130509.fasta	59 592,1	100,0 %	40	58	417	1,62%	39,8%	WLPQNDLLGHPMTR	K	A	99,7 %	7,12	0	0	18	0	2	1 677,8532	2 172,50		13594000	354	367	Empty	true	Q7Z6H8,P35503,P35504,P22310,A6NJC3,Q9HAW9,Q9HAW8,P19224
Intestine	UGT1A	15957	Ingel15957_GuillemetteC_no1_MGFPeaklist (F052936)	UDP-glucuronosyltransferase 1-1 OS=Homo sapiens GN=UGT1A1 PE=1 SV=1	P22309	CP13_3_HomoSapiens_9606_20130509.fasta	59 592,1	100,0 %	40	58	417	1,62%	39,8%	WLSMLGAIQQLQQR	H	G	99,7 %	2,47	0	1	0	0	1	1 653,8896	2 516,00		30 493,5	40	53	Empty	true	A6NJC3
Intestine	UGT1A	15957	Ingel15957_GuillemetteC_no1_MGFPeaklist (F052936)	UDP-glucuronosyltransferase 1-3 OS=Homo sapiens GN=UGT1A3 PE=1 SV=1	P35503	CP13_3_HomoSapiens_9606_20130509.fasta	60 339,1	100,0 %	6	6	17	0,0660%	27,0%	AMAIADALGK	K	I	99,7 %	5,40	0	50	0	2	2	976,5134	2 004,00		10710400	320	329	Empty	false	Q7Z6H8,P22309,P35504,P22310,A6NJC3,Q9HAW9,Q9HAW8,P19224
Intestine	UGT1A	15957	Ingel15957_GuillemetteC_no1_MGFPeaklist (F052936)	UDP-glucuronosyltransferase 1-3 OS=Homo sapiens GN=UGT1A3 PE=1 SV=1	P35503	CP13_3_HomoSapiens_9606_20130509.fasta	60 339,1	100,0 %	6	6	17	0,0660%	27,0%	AMAIADALGKIPQTVLWR	K	Y	99,7 %	1,17	0	0	9	0	2	1 954,0945	2 755,00		202261	320	337	Empty	false	Q7Z6H8,P22309,P35504,P22310,A6NJC3,Q9HAW9,Q9HAW8,P19224
Intestine	UGT1A	15957	Ingel15957_GuillemetteC_no1_MGFPeaklist (F052936)	UDP-glucuronosyltransferase 1-3 OS=Homo sapiens GN=UGT1A3 PE=1 SV=1	P35503	CP13_3_HomoSapiens_9606_20130509.fasta	60 339,1	100,0 %	6	6	17	0,0660%	27,0%	DLAVFWVEFVMR	L	H	99,7 %	4,00	0	1	0	0	1	1 511,7715	2 976,00		41 926,3	457	468	Empty	false	P22309,P35504,P22310,Q9HAW9,Q9HAW8,P19224
Intestine	UGT1A	15957	Ingel15957_GuillemetteC_no1_MGFPeaklist (F052936)	UDP-glucuronosyltransferase 1-3 OS=Homo sapiens GN=UGT1A3 PE=1 SV=1	P35503	CP13_3_HomoSapiens_9606_20130509.fasta	60 339,1	100,0 %	6	6	17	0,0660%	27,0%	DRPVEPLDLAVFW	K	V	99,7 %	3,66	0	2	0	0	1	1 556,8109	2 918,50		31 320,7	450	462	Empty	false	P22309,P35504,P22310,Q9HAW9,Q9HAW8,P19224
Intestine	UGT1A	15957	Ingel15957_GuillemetteC_no1_MGFPeaklist (F052936)	UDP-glucuronosyltransferase 1-3 OS=Homo sapiens GN=UGT1A3 PE=1 SV=1	P35503	CP13_3_HomoSapiens_9606_20130509.fasta	60 339,1	100,0 %	6	6	17	0,0660%	27,0%	DRPVEPLDLAVFWVEFVMR	K	H	99,7 %	0,000	0	11	50	6	2	2 318,2003	3 231,00		2780660	450	468	Empty	false	P22309,P35504,P22310,Q9HAW9,Q9HAW8,P19224
Intestine	UGT1A	15957	Ingel15957_GuillemetteC_no1_MGFPeaklist (F052936)	UDP-glucuronosyltransferase 1-3 OS=Homo sapiens GN=UGT1A3 PE=1 SV=1	P35503	CP13_3_HomoSapiens_9606_20130509.fasta	60 339,1	100,0 %	6	6	17	0,0660%	27,0%	EDLENALK	S	A	98,2 %	1,64	0	9	0	0	1	931,4732	1 869,00		638014	422	429	Empty	false	Q7Z6H8,P22309,P35504,P22310,A6NJC3,Q9HAW9,Q9HAW8,P19224
Intestine	UGT1A	15957	Ingel15957_GuillemetteC_no1_MGFPeaklist (F052936)	UDP-glucuronosyltransferase 1-3 OS=Homo sapiens GN=UGT1A3 PE=1 SV=1	P35503	CP13_3_HomoSapiens_9606_20130509.fasta	60 339,1	100,0 %	6	6	17	0,0660%	27,0%	EMTSEDLENALK	L	A	99,7 %	3,68	0	9	0	0	1	1 379,6360	2 119,00		1667470	418	429	Empty	false	Q7Z6H8,P22309,P35504,P22310,A6NJC3,Q9HAW9,Q9HAW8,P19224
Intestine	UGT1A	15957	Ingel15957_GuillemetteC_no1_MGFPeaklist (F052936)	UDP-glucuronosyltransferase 1-3 OS=Homo sapiens GN=UGT1A3 PE=1 SV=1	P35503	CP13_3_HomoSapiens_9606_20130509.fasta	60 339,1	100,0 %	6	6	17	0,0660%	27,0%	EVSVVDILSHASVWLFR	R	G	99,7 %	5,18	0	0	6	0	2	1 957,0541	2 993,50		143698	242	258	Empty	true
Intestine	UGT1A	15957	Ingel15957_GuillemetteC_no1_MGFPeaklist (F052936)	UDP-glucuronosyltransferase 1-3 OS=Homo sapiens GN=UGT1A3 PE=1 SV=1	P35503	CP13_3_HomoSapiens_9606_20130509.fasta	60 339,1	100,0 %	6	6	17	0,0660%	27,0%	FWVEFVMR	V	H	98,2 %	4,85	0	5	0	0	1	1 113,5549	2 589,00		36 332,8	461	468	Empty	false	P22309,P35504,P22310,Q9HAW9,Q9HAW8,P19224
Intestine	UGT1A	15957	Ingel15957_GuillemetteC_no1_MGFPeaklist (F052936)	UDP-glucuronosyltransferase 1-3 OS=Homo sapiens GN=UGT1A3 PE=1 SV=1	P35503	CP13_3_HomoSapiens_9606_20130509.fasta	60 339,1	100,0 %	6	6	17	0,0660%	27,0%	GAGVTLNVLEMTS	K	E	97,8 %	0,824	0	1	0	0	1	1 291,6563	2 463,00		113488	409	421	Empty	false	Q7Z6H8,P22309,P35504,P22310,A6NJC3,Q9HAW9,Q9HAW8,P19224
Intestine	UGT1A	15957	Ingel15957_GuillemetteC_no1_MGFPeaklist (F052936)	UDP-glucuronosyltransferase 1-3 OS=Homo sapiens GN=UGT1A3 PE=1 SV=1	P35503	CP13_3_HomoSapiens_9606_20130509.fasta	60 339,1	100,0 %	6	6	17	0,0660%	27,0%	GAGVTLNVLEMTSE	K	D	99,7 %	4,14	0	3	0	0	1	1 420,6989	2 473,00		321035	409	422	Empty	false	Q7Z6H8,P22309,P35504,P22310,A6NJC3,Q9HAW9,Q9HAW8,P19224
Intestine	UGT1A	15957	Ingel15957_GuillemetteC_no1_MGFPeaklist (F052936)	UDP-glucuronosyltransferase 1-3 OS=Homo sapiens GN=UGT1A3 PE=1 SV=1	P35503	CP13_3_HomoSapiens_9606_20130509.fasta	60 339,1	100,0 %	6	6	17	0,0660%	27,0%	GAGVTLNVLEMTSEDLENALK	K	A	99,7 %	5,18	0	6	14	0	2	2 204,1117	2 929,50		7400560	409	429	Empty	false	Q7Z6H8,P22309,P35504,P22310,A6NJC3,Q9HAW9,Q9HAW8,P19224
Intestine	UGT1A	15957	Ingel15957_GuillemetteC_no1_MGFPeaklist (F052936)	UDP-glucuronosyltransferase 1-3 OS=Homo sapiens GN=UGT1A3 PE=1 SV=1	P35503	CP13_3_HomoSapiens_9606_20130509.fasta	60 339,1	100,0 %	6	6	17	0,0660%	27,0%	GHQAVVLTPEVNMHIK	R	E	99,7 %	1,000	0	0	0	1	2	1 772,9477	2 077,00		13 712,5	55	70	Empty	true	P22310
Intestine	UGT1A	15957	Ingel15957_GuillemetteC_no1_MGFPeaklist (F052936)	UDP-glucuronosyltransferase 1-3 OS=Homo sapiens GN=UGT1A3 PE=1 SV=1	P35503	CP13_3_HomoSapiens_9606_20130509.fasta	60 339,1	100,0 %	6	6	17	0,0660%	27,0%	ILSHASVWLFR	D	G	99,2 %	1,02	0	1	0	0	1	1 328,7473	2 579,00		21 571,2	248	258	Empty	true
Intestine	UGT1A	15957	Ingel15957_GuillemetteC_no1_MGFPeaklist (F052936)	UDP-glucuronosyltransferase 1-3 OS=Homo sapiens GN=UGT1A3 PE=1 SV=1	P35503	CP13_3_HomoSapiens_9606_20130509.fasta	60 339,1	100,0 %	6	6	17	0,0660%	27,0%	IPQTVLWR	K	Y	99,7 %	0,886	0	49	0	0	2	1 012,5939	2 230,00		16071100	330	337	Empty	false	Q7Z6H8,P22309,P35504,P22310,A6NJC3,Q9HAW9,Q9HAW8,P19224
Intestine	UGT1A	15957	Ingel15957_GuillemetteC_no1_MGFPeaklist (F052936)	UDP-glucuronosyltransferase 1-3 OS=Homo sapiens GN=UGT1A3 PE=1 SV=1	P35503	CP13_3_HomoSapiens_9606_20130509.fasta	60 339,1	100,0 %	6	6	17	0,0660%	27,0%	IPTVFFLR	S	N	98,2 %	1,28	0	1	0	0	1	992,5928	2 541,00		21 561,6	167	174	Empty	true
Intestine	UGT1A	15957	Ingel15957_GuillemetteC_no1_MGFPeaklist (F052936)	UDP-glucuronosyltransferase 1-3 OS=Homo sapiens GN=UGT1A3 PE=1 SV=1	P35503	CP13_3_HomoSapiens_9606_20130509.fasta	60 339,1	100,0 %	6	6	17	0,0660%	27,0%	LPQNDLLGHPMTR	W	A	99,7 %	5,72	0	0	6	0	1	1 491,7739	1 949,50		869640	356	368	Empty	false	Q7Z6H8,P22309,P35504,P22310,A6NJC3,Q9HAW9,Q9HAW8,P19224
Intestine	UGT1A	15957	Ingel15957_GuillemetteC_no1_MGFPeaklist (F052936)	UDP-glucuronosyltransferase 1-3 OS=Homo sapiens GN=UGT1A3 PE=1 SV=1	P35503	CP13_3_HomoSapiens_9606_20130509.fasta	60 339,1	100,0 %	6	6	17	0,0660%	27,0%	MTSEDLENALK	E	A	99,7 %	1,80	0	1	0	0	1	1 250,5934	2 065,00		52 432,7	419	429	Empty	false	Q7Z6H8,P22309,P35504,P22310,A6NJC3,Q9HAW9,Q9HAW8,P19224
Intestine	UGT1A	15957	Ingel15957_GuillemetteC_no1_MGFPeaklist (F052936)	UDP-glucuronosyltransferase 1-3 OS=Homo sapiens GN=UGT1A3 PE=1 SV=1	P35503	CP13_3_HomoSapiens_9606_20130509.fasta	60 339,1	100,0 %	6	6	17	0,0660%	27,0%	RPVEPLDLAVFWVEFVMR	D	H	99,7 %	3,96	0	0	1	0	1	2 203,1733	3 243,00		47 870,6	451	468	Empty	false	P22309,P35504,P22310,Q9HAW9,Q9HAW8,P19224
Intestine	UGT1A	15957	Ingel15957_GuillemetteC_no1_MGFPeaklist (F052936)	UDP-glucuronosyltransferase 1-3 OS=Homo sapiens GN=UGT1A3 PE=1 SV=1	P35503	CP13_3_HomoSapiens_9606_20130509.fasta	60 339,1	100,0 %	6	6	17	0,0660%	27,0%	SLGSMVSEIPEK	F	K	99,7 %	2,92	0	3	0	0	1	1 276,6454	2 111,00		67 157,9	307	318	Empty	false	Q7Z6H8,P22309,P35504,P22310,A6NJC3,Q9HAW9,Q9HAW8,P19224
Intestine	UGT1A	15957	Ingel15957_GuillemetteC_no1_MGFPeaklist (F052936)	UDP-glucuronosyltransferase 1-3 OS=Homo sapiens GN=UGT1A3 PE=1 SV=1	P35503	CP13_3_HomoSapiens_9606_20130509.fasta	60 339,1	100,0 %	6	6	17	0,0660%	27,0%	SLGSMVSEIPEKK	F	A	99,7 %	2,36	0	0	2	0	1	1 404,7404	1 965,50		60 412,0	307	319	Empty	false	Q7Z6H8,P22309,P35504,P22310,A6NJC3,Q9HAW9,Q9HAW8,P19224
Intestine	UGT1A	15957	Ingel15957_GuillemetteC_no1_MGFPeaklist (F052936)	UDP-glucuronosyltransferase 1-3 OS=Homo sapiens GN=UGT1A3 PE=1 SV=1	P35503	CP13_3_HomoSapiens_9606_20130509.fasta	60 339,1	100,0 %	6	6	17	0,0660%	27,0%	VFWVEFVMR	A	H	99,7 %	4,92	0	4	0	0	1	1 212,6233	2 803,00		93 428,4	460	468	Empty	false	P22309,P35504,P22310,Q9HAW9,Q9HAW8,P19224
Intestine	UGT1A	15957	Ingel15957_GuillemetteC_no1_MGFPeaklist (F052936)	UDP-glucuronosyltransferase 1-3 OS=Homo sapiens GN=UGT1A3 PE=1 SV=1	P35503	CP13_3_HomoSapiens_9606_20130509.fasta	60 339,1	100,0 %	6	6	17	0,0660%	27,0%	VLEMTSEDLENALK	N	A	99,7 %	6,49	0	1	0	0	1	1 591,7885	2 353,00		12 607,9	416	429	Empty	false	Q7Z6H8,P22309,P35504,P22310,A6NJC3,Q9HAW9,Q9HAW8,P19224
Intestine	UGT1A	15957	Ingel15957_GuillemetteC_no1_MGFPeaklist (F052936)	UDP-glucuronosyltransferase 1-3 OS=Homo sapiens GN=UGT1A3 PE=1 SV=1	P35503	CP13_3_HomoSapiens_9606_20130509.fasta	60 339,1	100,0 %	6	6	17	0,0660%	27,0%	VLVVPIDGSHWLSMR	K	E	99,7 %	6,80	0	0	4	0	2	1 708,9204	2 525,50		156061	31	45	Empty	true
Intestine	UGT1A	15957	Ingel15957_GuillemetteC_no1_MGFPeaklist (F052936)	UDP-glucuronosyltransferase 1-3 OS=Homo sapiens GN=UGT1A3 PE=1 SV=1	P35503	CP13_3_HomoSapiens_9606_20130509.fasta	60 339,1	100,0 %	6	6	17	0,0660%	27,0%	WLPQNDLLGHPMTR	K	A	99,7 %	7,12	0	0	18	0	2	1 677,8532	2 172,50		13594000	355	368	Empty	false	Q7Z6H8,P22309,P35504,P22310,A6NJC3,Q9HAW9,Q9HAW8,P19224
Intestine	UGT1A	15957	Ingel15957_GuillemetteC_no1_MGFPeaklist (F052936)	UDP-glucuronosyltransferase 1-3 OS=Homo sapiens GN=UGT1A3 PE=1 SV=1	P35503	CP13_3_HomoSapiens_9606_20130509.fasta	60 339,1	100,0 %	6	6	17	0,0660%	27,0%	YLSIPTVFFLR	K	N	99,7 %	2,18	0	4	0	0	2	1 355,7722	2 911,50		50 661,7	164	174	Empty	true
Intestine	UGT1A	15957	Ingel15957_GuillemetteC_no1_MGFPeaklist (F052936)	UDP-glucuronosyltransferase 1-4 OS=Homo sapiens GN=UGT1A4 PE=1 SV=1	P22310	CP13_3_HomoSapiens_9606_20130509.fasta	60 025,8	100,0 %	3	3	13	0,0505%	26,4%	AMAIADALGK	K	I	99,7 %	5,40	0	50	0	2	2	976,5134	2 004,00		10710400	320	329	Empty	false	Q7Z6H8,P22309,P35503,P35504,A6NJC3,Q9HAW9,Q9HAW8,P19224
Intestine	UGT1A	15957	Ingel15957_GuillemetteC_no1_MGFPeaklist (F052936)	UDP-glucuronosyltransferase 1-4 OS=Homo sapiens GN=UGT1A4 PE=1 SV=1	P22310	CP13_3_HomoSapiens_9606_20130509.fasta	60 025,8	100,0 %	3	3	13	0,0505%	26,4%	AMAIADALGKIPQTVLWR	K	Y	99,7 %	1,17	0	0	9	0	2	1 954,0945	2 755,00		202261	320	337	Empty	false	Q7Z6H8,P22309,P35503,P35504,A6NJC3,Q9HAW9,Q9HAW8,P19224
Intestine	UGT1A	15957	Ingel15957_GuillemetteC_no1_MGFPeaklist (F052936)	UDP-glucuronosyltransferase 1-4 OS=Homo sapiens GN=UGT1A4 PE=1 SV=1	P22310	CP13_3_HomoSapiens_9606_20130509.fasta	60 025,8	100,0 %	3	3	13	0,0505%	26,4%	DLAVFWVEFVMR	L	H	99,7 %	4,00	0	1	0	0	1	1 511,7715	2 976,00		41 926,3	457	468	Empty	false	P22309,P35503,P35504,Q9HAW9,Q9HAW8,P19224
Intestine	UGT1A	15957	Ingel15957_GuillemetteC_no1_MGFPeaklist (F052936)	UDP-glucuronosyltransferase 1-4 OS=Homo sapiens GN=UGT1A4 PE=1 SV=1	P22310	CP13_3_HomoSapiens_9606_20130509.fasta	60 025,8	100,0 %	3	3	13	0,0505%	26,4%	DRPVEPLDLAVFW	K	V	99,7 %	3,66	0	2	0	0	1	1 556,8109	2 918,50		31 320,7	450	462	Empty	false	P22309,P35503,P35504,Q9HAW9,Q9HAW8,P19224
Intestine	UGT1A	15957	Ingel15957_GuillemetteC_no1_MGFPeaklist (F052936)	UDP-glucuronosyltransferase 1-4 OS=Homo sapiens GN=UGT1A4 PE=1 SV=1	P22310	CP13_3_HomoSapiens_9606_20130509.fasta	60 025,8	100,0 %	3	3	13	0,0505%	26,4%	DRPVEPLDLAVFWVEFVMR	K	H	99,7 %	0,000	0	11	50	6	2	2 318,2003	3 231,00		2780660	450	468	Empty	false	P22309,P35503,P35504,Q9HAW9,Q9HAW8,P19224
Intestine	UGT1A	15957	Ingel15957_GuillemetteC_no1_MGFPeaklist (F052936)	UDP-glucuronosyltransferase 1-4 OS=Homo sapiens GN=UGT1A4 PE=1 SV=1	P22310	CP13_3_HomoSapiens_9606_20130509.fasta	60 025,8	100,0 %	3	3	13	0,0505%	26,4%	EDLENALK	S	A	98,2 %	1,64	0	9	0	0	1	931,4732	1 869,00		638014	422	429	Empty	false	Q7Z6H8,P22309,P35503,P35504,A6NJC3,Q9HAW9,Q9HAW8,P19224
Intestine	UGT1A	15957	Ingel15957_GuillemetteC_no1_MGFPeaklist (F052936)	UDP-glucuronosyltransferase 1-4 OS=Homo sapiens GN=UGT1A4 PE=1 SV=1	P22310	CP13_3_HomoSapiens_9606_20130509.fasta	60 025,8	100,0 %	3	3	13	0,0505%	26,4%	EMTSEDLENALK	L	A	99,7 %	3,68	0	9	0	0	1	1 379,6360	2 119,00		1667470	418	429	Empty	false	Q7Z6H8,P22309,P35503,P35504,A6NJC3,Q9HAW9,Q9HAW8,P19224
Intestine	UGT1A	15957	Ingel15957_GuillemetteC_no1_MGFPeaklist (F052936)	UDP-glucuronosyltransferase 1-4 OS=Homo sapiens GN=UGT1A4 PE=1 SV=1	P22310	CP13_3_HomoSapiens_9606_20130509.fasta	60 025,8	100,0 %	3	3	13	0,0505%	26,4%	FWVEFVMR	V	H	98,2 %	4,85	0	5	0	0	1	1 113,5549	2 589,00		36 332,8	461	468	Empty	false	P22309,P35503,P35504,Q9HAW9,Q9HAW8,P19224
Intestine	UGT1A	15957	Ingel15957_GuillemetteC_no1_MGFPeaklist (F052936)	UDP-glucuronosyltransferase 1-4 OS=Homo sapiens GN=UGT1A4 PE=1 SV=1	P22310	CP13_3_HomoSapiens_9606_20130509.fasta	60 025,8	100,0 %	3	3	13	0,0505%	26,4%	GAGVTLNVLEMTS	K	E	97,8 %	0,824	0	1	0	0	1	1 291,6563	2 463,00		113488	409	421	Empty	false	Q7Z6H8,P22309,P35503,P35504,A6NJC3,Q9HAW9,Q9HAW8,P19224
Intestine	UGT1A	15957	Ingel15957_GuillemetteC_no1_MGFPeaklist (F052936)	UDP-glucuronosyltransferase 1-4 OS=Homo sapiens GN=UGT1A4 PE=1 SV=1	P22310	CP13_3_HomoSapiens_9606_20130509.fasta	60 025,8	100,0 %	3	3	13	0,0505%	26,4%	GAGVTLNVLEMTSE	K	D	99,7 %	4,14	0	3	0	0	1	1 420,6989	2 473,00		321035	409	422	Empty	false	Q7Z6H8,P22309,P35503,P35504,A6NJC3,Q9HAW9,Q9HAW8,P19224
Intestine	UGT1A	15957	Ingel15957_GuillemetteC_no1_MGFPeaklist (F052936)	UDP-glucuronosyltransferase 1-4 OS=Homo sapiens GN=UGT1A4 PE=1 SV=1	P22310	CP13_3_HomoSapiens_9606_20130509.fasta	60 025,8	100,0 %	3	3	13	0,0505%	26,4%	GAGVTLNVLEMTSEDLENALK	K	A	99,7 %	5,18	0	6	14	0	2	2 204,1117	2 929,50		7400560	409	429	Empty	false	Q7Z6H8,P22309,P35503,P35504,A6NJC3,Q9HAW9,Q9HAW8,P19224
Intestine	UGT1A	15957	Ingel15957_GuillemetteC_no1_MGFPeaklist (F052936)	UDP-glucuronosyltransferase 1-4 OS=Homo sapiens GN=UGT1A4 PE=1 SV=1	P22310	CP13_3_HomoSapiens_9606_20130509.fasta	60 025,8	100,0 %	3	3	13	0,0505%	26,4%	GHQAVVLTPEVNMHIK	R	E	99,7 %	1,000	0	0	0	1	2	1 772,9477	2 077,00		13 712,5	55	70	Empty	false	P35503
Intestine	UGT1A	15957	Ingel15957_GuillemetteC_no1_MGFPeaklist (F052936)	UDP-glucuronosyltransferase 1-4 OS=Homo sapiens GN=UGT1A4 PE=1 SV=1	P22310	CP13_3_HomoSapiens_9606_20130509.fasta	60 025,8	100,0 %	3	3	13	0,0505%	26,4%	IPQTVLWR	K	Y	99,7 %	0,886	0	49	0	0	2	1 012,5939	2 230,00		16071100	330	337	Empty	false	Q7Z6H8,P22309,P35503,P35504,A6NJC3,Q9HAW9,Q9HAW8,P19224
Intestine	UGT1A	15957	Ingel15957_GuillemetteC_no1_MGFPeaklist (F052936)	UDP-glucuronosyltransferase 1-4 OS=Homo sapiens GN=UGT1A4 PE=1 SV=1	P22310	CP13_3_HomoSapiens_9606_20130509.fasta	60 025,8	100,0 %	3	3	13	0,0505%	26,4%	LLTTNSDHMTFLQR	K	V	99,7 %	9,57	0	0	5	0	2	1 676,8426	2 136,00		267885	197	210	Empty	true	P35504
Intestine	UGT1A	15957	Ingel15957_GuillemetteC_no1_MGFPeaklist (F052936)	UDP-glucuronosyltransferase 1-4 OS=Homo sapiens GN=UGT1A4 PE=1 SV=1	P22310	CP13_3_HomoSapiens_9606_20130509.fasta	60 025,8	100,0 %	3	3	13	0,0505%	26,4%	LPQNDLLGHPMTR	W	A	99,7 %	5,72	0	0	6	0	1	1 491,7739	1 949,50		869640	356	368	Empty	false	Q7Z6H8,P22309,P35503,P35504,A6NJC3,Q9HAW9,Q9HAW8,P19224
Intestine	UGT1A	15957	Ingel15957_GuillemetteC_no1_MGFPeaklist (F052936)	UDP-glucuronosyltransferase 1-4 OS=Homo sapiens GN=UGT1A4 PE=1 SV=1	P22310	CP13_3_HomoSapiens_9606_20130509.fasta	60 025,8	100,0 %	3	3	13	0,0505%	26,4%	MTSEDLENALK	E	A	99,7 %	1,80	0	1	0	0	1	1 250,5934	2 065,00		52 432,7	419	429	Empty	false	Q7Z6H8,P22309,P35503,P35504,A6NJC3,Q9HAW9,Q9HAW8,P19224
Intestine	UGT1A	15957	Ingel15957_GuillemetteC_no1_MGFPeaklist (F052936)	UDP-glucuronosyltransferase 1-4 OS=Homo sapiens GN=UGT1A4 PE=1 SV=1	P22310	CP13_3_HomoSapiens_9606_20130509.fasta	60 025,8	100,0 %	3	3	13	0,0505%	26,4%	RPVEPLDLAVFWVEFVMR	D	H	99,7 %	3,96	0	0	1	0	1	2 203,1733	3 243,00		47 870,6	451	468	Empty	false	P22309,P35503,P35504,Q9HAW9,Q9HAW8,P19224
Intestine	UGT1A	15957	Ingel15957_GuillemetteC_no1_MGFPeaklist (F052936)	UDP-glucuronosyltransferase 1-4 OS=Homo sapiens GN=UGT1A4 PE=1 SV=1	P22310	CP13_3_HomoSapiens_9606_20130509.fasta	60 025,8	100,0 %	3	3	13	0,0505%	26,4%	SLGSMVSEIPEK	F	K	99,7 %	2,92	0	3	0	0	1	1 276,6454	2 111,00		67 157,9	307	318	Empty	false	Q7Z6H8,P22309,P35503,P35504,A6NJC3,Q9HAW9,Q9HAW8,P19224
Intestine	UGT1A	15957	Ingel15957_GuillemetteC_no1_MGFPeaklist (F052936)	UDP-glucuronosyltransferase 1-4 OS=Homo sapiens GN=UGT1A4 PE=1 SV=1	P22310	CP13_3_HomoSapiens_9606_20130509.fasta	60 025,8	100,0 %	3	3	13	0,0505%	26,4%	SLGSMVSEIPEKK	F	A	99,7 %	2,36	0	0	2	0	1	1 404,7404	1 965,50		60 412,0	307	319	Empty	false	Q7Z6H8,P22309,P35503,P35504,A6NJC3,Q9HAW9,Q9HAW8,P19224
Intestine	UGT1A	15957	Ingel15957_GuillemetteC_no1_MGFPeaklist (F052936)	UDP-glucuronosyltransferase 1-4 OS=Homo sapiens GN=UGT1A4 PE=1 SV=1	P22310	CP13_3_HomoSapiens_9606_20130509.fasta	60 025,8	100,0 %	3	3	13	0,0505%	26,4%	VFWVEFVMR	A	H	99,7 %	4,92	0	4	0	0	1	1 212,6233	2 803,00		93 428,4	460	468	Empty	false	P22309,P35503,P35504,Q9HAW9,Q9HAW8,P19224
Intestine	UGT1A	15957	Ingel15957_GuillemetteC_no1_MGFPeaklist (F052936)	UDP-glucuronosyltransferase 1-4 OS=Homo sapiens GN=UGT1A4 PE=1 SV=1	P22310	CP13_3_HomoSapiens_9606_20130509.fasta	60 025,8	100,0 %	3	3	13	0,0505%	26,4%	VLEMTSEDLENALK	N	A	99,7 %	6,49	0	1	0	0	1	1 591,7885	2 353,00		12 607,9	416	429	Empty	false	Q7Z6H8,P22309,P35503,P35504,A6NJC3,Q9HAW9,Q9HAW8,P19224
Intestine	UGT1A	15957	Ingel15957_GuillemetteC_no1_MGFPeaklist (F052936)	UDP-glucuronosyltransferase 1-4 OS=Homo sapiens GN=UGT1A4 PE=1 SV=1	P22310	CP13_3_HomoSapiens_9606_20130509.fasta	60 025,8	100,0 %	3	3	13	0,0505%	26,4%	VLVVPTDGSPWLSMR	K	E	99,7 %	7,35	0	6	0	0	2	1 656,8779	2 518,50		324741	31	45	Empty	true
Intestine	UGT1A	15957	Ingel15957_GuillemetteC_no1_MGFPeaklist (F052936)	UDP-glucuronosyltransferase 1-4 OS=Homo sapiens GN=UGT1A4 PE=1 SV=1	P22310	CP13_3_HomoSapiens_9606_20130509.fasta	60 025,8	100,0 %	3	3	13	0,0505%	26,4%	WLPQNDLLGHPMTR	K	A	99,7 %	7,12	0	0	18	0	2	1 677,8532	2 172,50		13594000	355	368	Empty	false	Q7Z6H8,P22309,P35503,P35504,A6NJC3,Q9HAW9,Q9HAW8,P19224
Intestine	UGT1A	15957	Ingel15957_GuillemetteC_no1_MGFPeaklist (F052936)	UDP-glucuronosyltransferase 1-4 OS=Homo sapiens GN=UGT1A4 PE=1 SV=1	P22310	CP13_3_HomoSapiens_9606_20130509.fasta	60 025,8	100,0 %	3	3	13	0,0505%	26,4%	YLSIPAVFFWR	K	Y	99,7 %	2,24	0	2	0	0	2	1 398,7568	2 935,00		40 460,5	164	174	Empty	true
Intestine	UGT1A	15957	Ingel15957_GuillemetteC_no1_MGFPeaklist (F052936)	UDP-glucuronosyltransferase 1-5 OS=Homo sapiens GN=UGT1A5 PE=2 SV=1	P35504	CP13_3_HomoSapiens_9606_20130509.fasta	60 072,0	100,0 %	2	2	2	0,00776%	23,4%	AMAIADALGK	K	I	99,7 %	5,40	0	50	0	2	2	976,5134	2 004,00		10710400	320	329	Empty	false	Q7Z6H8,P22309,P35503,P22310,A6NJC3,Q9HAW9,Q9HAW8,P19224
Intestine	UGT1A	15957	Ingel15957_GuillemetteC_no1_MGFPeaklist (F052936)	UDP-glucuronosyltransferase 1-5 OS=Homo sapiens GN=UGT1A5 PE=2 SV=1	P35504	CP13_3_HomoSapiens_9606_20130509.fasta	60 072,0	100,0 %	2	2	2	0,00776%	23,4%	AMAIADALGKIPQTVLWR	K	Y	99,7 %	1,17	0	0	9	0	2	1 954,0945	2 755,00		202261	320	337	Empty	false	Q7Z6H8,P22309,P35503,P22310,A6NJC3,Q9HAW9,Q9HAW8,P19224
Intestine	UGT1A	15957	Ingel15957_GuillemetteC_no1_MGFPeaklist (F052936)	UDP-glucuronosyltransferase 1-5 OS=Homo sapiens GN=UGT1A5 PE=2 SV=1	P35504	CP13_3_HomoSapiens_9606_20130509.fasta	60 072,0	100,0 %	2	2	2	0,00776%	23,4%	DLAVFWVEFVMR	L	H	99,7 %	4,00	0	1	0	0	1	1 511,7715	2 976,00		41 926,3	457	468	Empty	false	P22309,P35503,P22310,Q9HAW9,Q9HAW8,P19224
Intestine	UGT1A	15957	Ingel15957_GuillemetteC_no1_MGFPeaklist (F052936)	UDP-glucuronosyltransferase 1-5 OS=Homo sapiens GN=UGT1A5 PE=2 SV=1	P35504	CP13_3_HomoSapiens_9606_20130509.fasta	60 072,0	100,0 %	2	2	2	0,00776%	23,4%	DRPVEPLDLAVFW	K	V	99,7 %	3,66	0	2	0	0	1	1 556,8109	2 918,50		31 320,7	450	462	Empty	false	P22309,P35503,P22310,Q9HAW9,Q9HAW8,P19224
Intestine	UGT1A	15957	Ingel15957_GuillemetteC_no1_MGFPeaklist (F052936)	UDP-glucuronosyltransferase 1-5 OS=Homo sapiens GN=UGT1A5 PE=2 SV=1	P35504	CP13_3_HomoSapiens_9606_20130509.fasta	60 072,0	100,0 %	2	2	2	0,00776%	23,4%	DRPVEPLDLAVFWVEFVMR	K	H	99,7 %	0,000	0	11	50	6	2	2 318,2003	3 231,00		2780660	450	468	Empty	false	P22309,P35503,P22310,Q9HAW9,Q9HAW8,P19224
Intestine	UGT1A	15957	Ingel15957_GuillemetteC_no1_MGFPeaklist (F052936)	UDP-glucuronosyltransferase 1-5 OS=Homo sapiens GN=UGT1A5 PE=2 SV=1	P35504	CP13_3_HomoSapiens_9606_20130509.fasta	60 072,0	100,0 %	2	2	2	0,00776%	23,4%	EDLENALK	S	A	98,2 %	1,64	0	9	0	0	1	931,4732	1 869,00		638014	422	429	Empty	false	Q7Z6H8,P22309,P35503,P22310,A6NJC3,Q9HAW9,Q9HAW8,P19224
Intestine	UGT1A	15957	Ingel15957_GuillemetteC_no1_MGFPeaklist (F052936)	UDP-glucuronosyltransferase 1-5 OS=Homo sapiens GN=UGT1A5 PE=2 SV=1	P35504	CP13_3_HomoSapiens_9606_20130509.fasta	60 072,0	100,0 %	2	2	2	0,00776%	23,4%	EMTSEDLENALK	L	A	99,7 %	3,68	0	9	0	0	1	1 379,6360	2 119,00		1667470	418	429	Empty	false	Q7Z6H8,P22309,P35503,P22310,A6NJC3,Q9HAW9,Q9HAW8,P19224
Intestine	UGT1A	15957	Ingel15957_GuillemetteC_no1_MGFPeaklist (F052936)	UDP-glucuronosyltransferase 1-5 OS=Homo sapiens GN=UGT1A5 PE=2 SV=1	P35504	CP13_3_HomoSapiens_9606_20130509.fasta	60 072,0	100,0 %	2	2	2	0,00776%	23,4%	FWVEFVMR	V	H	98,2 %	4,85	0	5	0	0	1	1 113,5549	2 589,00		36 332,8	461	468	Empty	false	P22309,P35503,P22310,Q9HAW9,Q9HAW8,P19224
Intestine	UGT1A	15957	Ingel15957_GuillemetteC_no1_MGFPeaklist (F052936)	UDP-glucuronosyltransferase 1-5 OS=Homo sapiens GN=UGT1A5 PE=2 SV=1	P35504	CP13_3_HomoSapiens_9606_20130509.fasta	60 072,0	100,0 %	2	2	2	0,00776%	23,4%	GAGVTLNVLEMTS	K	E	97,8 %	0,824	0	1	0	0	1	1 291,6563	2 463,00		113488	409	421	Empty	false	Q7Z6H8,P22309,P35503,P22310,A6NJC3,Q9HAW9,Q9HAW8,P19224
[truncated: 1,678 more rows]

## Sheet: Protein Report_Intestine
Intestine_UGT1A_GuillemetteC
Experiment: Intestine_UGT1A_GuillemetteC
	Peak List Generator: unknown
		Version: unknown
[truncated: 565 more rows]

## Sheet: Spectrum Report_Intestine
Intestine_UGT1AGuillemetteC, Spectrum report created on 11/29/2016
[truncated: 12,380 more rows]
