# Supplementary material for: Endogenous Protein Interactome of Human UDP-Glucuronosyltransferases Exposed by Untargeted Proteomics
Source: Front Pharmacol. 2017 Feb 3;8:23. doi: 10.3389/fphar.2017.00023 (PMC5290407; doi:10.3389/fphar.2017.00023)
Supplement: Supplementary Table S7 — HT-29 proteomics data. [file Table7.XLSX]

## Sheet: Peptide Report_HT29
HT29_UGT1A_GuillemetteC, Peptide report created on 11/29/2016
Experiment: HT29_UGT1A_GuillemetteC
	Peak List Generator: unknown
		Version: unknown
		Charge States Calculated: unknown
		Deisotoped: unknown
		Textual Annotation: unknown
	Database Set: 1 Database
		Database Name: the CP13_3_HomoSapiens_9606_20130509 database
			Version: unknown
			Taxonomy: All Entries
			Number of Proteins: 89704
		Does database contain common contaminants?: unknown
	Search Engine Set: 1 Search Engine
		Search Engine: Mascot
			Version: 2.4.1
			Samples: All Samples
			Fragment Tolerance: 0,100 Da (Monoisotopic)
			Parent Tolerance: 0,100 Da (Monoisotopic)
			Fixed Modifications: +57 on C (Carbamidomethyl) (Ingel16210_GuillemetteC_MR2012-39-1_MGFPeaklist (F052938), Ingel16211_GuillemetteC_MR2012-39-2_MGFPeaklist (F052946))
			Variable Modifications: -18 on n (Glu->pyro-Glu), -17 on n (Gln->pyro-Glu), +1 on NQ (Deamidated), +16 on M (Oxidation)
			Database: the CP13_3_HomoSapiens_9606_20130509 database (unknown version, 89704 entries)
			Digestion Enzyme: Trypsin
			Max Missed Cleavages: 2
			Probability Model: Analysis performed prior to Scaffold 4
	Scaffold: Version: Scaffold_4.6.1
		Modification Metadata Set: 1541 modifications
			Source: C:\Program Files\Scaffold 4\parameters\unimod.xml
			Comment:
		Protein Grouping Strategy: MS-sample specific grouping with binary peptide-protein weights
		Peptide Thresholds: 95,0 % minimum
		Protein Thresholds: 95,0 % minimum and 2 peptides minimum
		Peptide FDR: 0,0 % (Decoy)
		Protein FDR: 0,0 % (Decoy)
		GO Annotation Source(s):
		Alternate ID Source(s):
Experiment name	Biological sample category	Biological sample name	MS/MS sample name	Protein name	Protein accession numbers	Database sources	Protein molecular weight (Da)	Protein identification probability	Exclusive unique peptide count	Exclusive unique spectrum count	Exclusive spectrum count	Percentage of total spectra	Percentage sequence coverage	Peptide sequence	Previous amino acid	Next amino acid	Best Peptide identification probability	Number of identified +1H spectra	Number of identified +2H spectra	Number of identified +3H spectra	Number of identified +4H spectra	Number of enzymatic termini	Calculated +1H Peptide Mass (AMU)	Median Retention Time	Total Precursor Intensity	Total TIC	Peptide start index	Peptide stop index	Star Category	Assigned	Other Proteins
HT29	UGT1A	15997	Ingel15997_GuillemetteC_MR-201233_01_MGFPeaklist (F053021)	GARNL1 protein OS=Homo sapiens GN=GARNL1 PE=2 SV=1	B9EK38,Q6GYQ0,Q6GYQ0-2,Q6GYQ0-5	CP13_3_HomoSapiens_9606_20130509.fasta	234 130,1	100,0 %	2	2	2	0,0113%	1,22%	LLLSILGMNSWDK	R	R	99,2 %	0	1	0	0	2	1 489,8085	2 766,00		1 893,96	1767	1779	Empty	true	Q6GYQ0-6
HT29	UGT1A	15997	Ingel15997_GuillemetteC_MR-201233_01_MGFPeaklist (F053021)	GARNL1 protein OS=Homo sapiens GN=GARNL1 PE=2 SV=1	B9EK38,Q6GYQ0,Q6GYQ0-2,Q6GYQ0-5	CP13_3_HomoSapiens_9606_20130509.fasta	234 130,1	100,0 %	2	2	2	0,0113%	1,22%	TVDIDDAQILPR	K	S	99,7 %	0	1	0	0	2	1 355,7168	2 165,00		4 245,94	754	765	Empty	true
HT29	UGT1A	15997	Ingel15997_GuillemetteC_MR-201233_01_MGFPeaklist (F053021)	GARNL1 protein OS=Homo sapiens GN=GARNL1 PE=2 SV=1	B9EK38,Q6GYQ0,Q6GYQ0-2,Q6GYQ0-5	CP13_3_HomoSapiens_9606_20130509.fasta	234 130,1	100,0 %	2	2	2	0,0113%	1,22%	LLLSILGMNSWDK	R	R	99,2 %	0	1	0	0	2	1 489,8085	2 766,00		1 893,96	1767	1779	Empty	true	Q6GYQ0-6
HT29	UGT1A	15997	Ingel15997_GuillemetteC_MR-201233_01_MGFPeaklist (F053021)	GARNL1 protein OS=Homo sapiens GN=GARNL1 PE=2 SV=1	B9EK38,Q6GYQ0,Q6GYQ0-2,Q6GYQ0-5	CP13_3_HomoSapiens_9606_20130509.fasta	234 130,1	100,0 %	2	2	2	0,0113%	1,22%	TVDIDDAQILPR	K	S	99,7 %	0	1	0	0	2	1 355,7168	2 165,00		4 245,94	754	765	Empty	true
HT29	UGT1A	15997	Ingel15997_GuillemetteC_MR-201233_01_MGFPeaklist (F053021)	GARNL1 protein OS=Homo sapiens GN=GARNL1 PE=2 SV=1	B9EK38,Q6GYQ0,Q6GYQ0-2,Q6GYQ0-5	CP13_3_HomoSapiens_9606_20130509.fasta	234 130,1	100,0 %	2	2	2	0,0113%	1,22%	LLLSILGMNSWDK	R	R	99,2 %	0	1	0	0	2	1 489,8085	2 766,00		1 893,96	1767	1779	Empty	true	Q6GYQ0-6
HT29	UGT1A	15997	Ingel15997_GuillemetteC_MR-201233_01_MGFPeaklist (F053021)	GARNL1 protein OS=Homo sapiens GN=GARNL1 PE=2 SV=1	B9EK38,Q6GYQ0,Q6GYQ0-2,Q6GYQ0-5	CP13_3_HomoSapiens_9606_20130509.fasta	234 130,1	100,0 %	2	2	2	0,0113%	1,22%	TVDIDDAQILPR	K	S	99,7 %	0	1	0	0	2	1 355,7168	2 165,00		4 245,94	754	765	Empty	true
HT29	UGT1A	15997	Ingel15997_GuillemetteC_MR-201233_01_MGFPeaklist (F053021)	GARNL1 protein OS=Homo sapiens GN=GARNL1 PE=2 SV=1	B9EK38,Q6GYQ0,Q6GYQ0-2,Q6GYQ0-5	CP13_3_HomoSapiens_9606_20130509.fasta	234 130,1	100,0 %	2	2	2	0,0113%	1,22%	LLLSILGMNSWDK	R	R	99,2 %	0	1	0	0	2	1 489,8085	2 766,00		1 893,96	1767	1779	Empty	true	Q6GYQ0-6
HT29	UGT1A	15997	Ingel15997_GuillemetteC_MR-201233_01_MGFPeaklist (F053021)	GARNL1 protein OS=Homo sapiens GN=GARNL1 PE=2 SV=1	B9EK38,Q6GYQ0,Q6GYQ0-2,Q6GYQ0-5	CP13_3_HomoSapiens_9606_20130509.fasta	234 130,1	100,0 %	2	2	2	0,0113%	1,22%	TVDIDDAQILPR	K	S	99,7 %	0	1	0	0	2	1 355,7168	2 165,00		4 245,94	754	765	Empty	true
HT29	UGT1A	15997	Ingel15997_GuillemetteC_MR-201233_01_MGFPeaklist (F053021)	Twinkle protein, mitochondrial OS=Homo sapiens GN=PEO1 PE=1 SV=1	Q96RR1	CP13_3_HomoSapiens_9606_20130509.fasta	77 157,1	100,0 %	2	2	2	0,0113%	4,24%	ASQEADNVLILQDR	K	K	99,7 %	0	1	0	0	2	1 571,8025	2 073,00		4 916,17	579	592	Empty	true
HT29	UGT1A	15997	Ingel15997_GuillemetteC_MR-201233_01_MGFPeaklist (F053021)	Twinkle protein, mitochondrial OS=Homo sapiens GN=PEO1 PE=1 SV=1	Q96RR1	CP13_3_HomoSapiens_9606_20130509.fasta	77 157,1	100,0 %	2	2	2	0,0113%	4,24%	SLVFPWFSPGGSGLR	R	G	99,5 %	0	1	0	0	2	1 606,8377	2 755,00		2 957,43	203	217	Empty	true	Q96RR1-3,Q96RR1-2
HT29	UGT1A	15997	Ingel15997_GuillemetteC_MR-201233_01_MGFPeaklist (F053021)	Alpha-enolase OS=Homo sapiens GN=ENO1 PE=1 SV=2	P06733	CP13_3_HomoSapiens_9606_20130509.fasta	47 170,2	100,0 %	8	8	8	0,0454%	33,4%	AAVPSGASTGIYEALELR	R	D	99,7 %	0	1	0	0	2	1 804,9440	2 431,00		4 802,21	33	50	Empty	true
HT29	UGT1A	15997	Ingel15997_GuillemetteC_MR-201233_01_MGFPeaklist (F053021)	Alpha-enolase OS=Homo sapiens GN=ENO1 PE=1 SV=2	P06733	CP13_3_HomoSapiens_9606_20130509.fasta	47 170,2	100,0 %	8	8	8	0,0454%	33,4%	AGYTDKVVIGMDVAASEFFR	K	S	99,7 %	0	0	1	0	2	2 176,0744	2 644,00		2 024,51	234	253	Empty	true
HT29	UGT1A	15997	Ingel15997_GuillemetteC_MR-201233_01_MGFPeaklist (F053021)	Alpha-enolase OS=Homo sapiens GN=ENO1 PE=1 SV=2	P06733	CP13_3_HomoSapiens_9606_20130509.fasta	47 170,2	100,0 %	8	8	8	0,0454%	33,4%	FTASAGIQVVGDDLTVTNPKR	K	I	99,7 %	0	0	1	0	2	2 189,1563	2 256,00		5 311,91	307	327	Empty	true
HT29	UGT1A	15997	Ingel15997_GuillemetteC_MR-201233_01_MGFPeaklist (F053021)	Alpha-enolase OS=Homo sapiens GN=ENO1 PE=1 SV=2	P06733	CP13_3_HomoSapiens_9606_20130509.fasta	47 170,2	100,0 %	8	8	8	0,0454%	33,4%	GNPTVEVDLFTSK	R	G	99,7 %	0	1	0	0	2	1 406,7163	2 248,00		6 944,65	16	28	Empty	true
HT29	UGT1A	15997	Ingel15997_GuillemetteC_MR-201233_01_MGFPeaklist (F053021)	Alpha-enolase OS=Homo sapiens GN=ENO1 PE=1 SV=2	P06733	CP13_3_HomoSapiens_9606_20130509.fasta	47 170,2	100,0 %	8	8	8	0,0454%	33,4%	HIADLAGNSEVILPVPAFNVINGGSHAGNK	R	L	99,7 %	0	0	0	1	2	3 011,5699	2 499,00		13 536,3	133	162	Empty	true
HT29	UGT1A	15997	Ingel15997_GuillemetteC_MR-201233_01_MGFPeaklist (F053021)	Alpha-enolase OS=Homo sapiens GN=ENO1 PE=1 SV=2	P06733	CP13_3_HomoSapiens_9606_20130509.fasta	47 170,2	100,0 %	8	8	8	0,0454%	33,4%	LAMQEFMILPVGAANFR	K	E	99,1 %	0	0	1	0	2	1 907,9871	2 776,00		3 303,29	163	179	Empty	true
HT29	UGT1A	15997	Ingel15997_GuillemetteC_MR-201233_01_MGFPeaklist (F053021)	Alpha-enolase OS=Homo sapiens GN=ENO1 PE=1 SV=2	P06733	CP13_3_HomoSapiens_9606_20130509.fasta	47 170,2	100,0 %	8	8	8	0,0454%	33,4%	LAQANGWGVMVSHR	K	S	99,7 %	0	0	1	0	2	1 525,7692	2 029,00		7 866,61	359	372	Empty	true
HT29	UGT1A	15997	Ingel15997_GuillemetteC_MR-201233_01_MGFPeaklist (F053021)	Alpha-enolase OS=Homo sapiens GN=ENO1 PE=1 SV=2	P06733	CP13_3_HomoSapiens_9606_20130509.fasta	47 170,2	100,0 %	8	8	8	0,0454%	33,4%	YISPDQLADLYK	R	S	99,7 %	0	1	0	0	2	1 425,7262	2 322,00		15 267,9	270	281	Empty	true
HT29	UGT1A	15997	Ingel15997_GuillemetteC_MR-201233_01_MGFPeaklist (F053021)	Periplakin OS=Homo sapiens GN=PPL PE=1 SV=4	O60437	CP13_3_HomoSapiens_9606_20130509.fasta	204 747,2	100,0 %	71	83	135	0,766%	46,0%	AEASAFAESIDVELR	R	Q	99,4 %	0	1	0	0	2	1 607,7911	2 389,00		3 355,71	1366	1380	Empty	true	K7EKI8
HT29	UGT1A	15997	Ingel15997_GuillemetteC_MR-201233_01_MGFPeaklist (F053021)	Periplakin OS=Homo sapiens GN=PPL PE=1 SV=4	O60437	CP13_3_HomoSapiens_9606_20130509.fasta	204 747,2	100,0 %	71	83	135	0,766%	46,0%	AESEVANLRLELVEQER	K	K	99,6 %	0	0	1	0	2	1 985,0298	2 251,00		6 985,14	1184	1200	Empty	true	K7EKI8
HT29	UGT1A	15997	Ingel15997_GuillemetteC_MR-201233_01_MGFPeaklist (F053021)	Periplakin OS=Homo sapiens GN=PPL PE=1 SV=4	O60437	CP13_3_HomoSapiens_9606_20130509.fasta	204 747,2	100,0 %	71	83	135	0,766%	46,0%	AGLIDWNMFVK	R	L	99,7 %	0	1	0	0	2	1 293,6661	2 582,00		7 671,72	1677	1687	Empty	true	K7EKI8
HT29	UGT1A	15997	Ingel15997_GuillemetteC_MR-201233_01_MGFPeaklist (F053021)	Periplakin OS=Homo sapiens GN=PPL PE=1 SV=4	O60437	CP13_3_HomoSapiens_9606_20130509.fasta	204 747,2	100,0 %	71	83	135	0,766%	46,0%	AIGPHLAKDGDKEQNSELR	K	A	99,7 %	0	0	0	1	2	2 078,0628	1 626,50		16 498,2	177	195	Empty	true
HT29	UGT1A	15997	Ingel15997_GuillemetteC_MR-201233_01_MGFPeaklist (F053021)	Periplakin OS=Homo sapiens GN=PPL PE=1 SV=4	O60437	CP13_3_HomoSapiens_9606_20130509.fasta	204 747,2	100,0 %	71	83	135	0,766%	46,0%	ASQEEQIARKEEELSR	R	V	99,7 %	0	0	1	1	2	1 902,9516	1 717,00		54 054,0	1330	1345	Empty	true	K7EKI8
HT29	UGT1A	15997	Ingel15997_GuillemetteC_MR-201233_01_MGFPeaklist (F053021)	Periplakin OS=Homo sapiens GN=PPL PE=1 SV=4	O60437	CP13_3_HomoSapiens_9606_20130509.fasta	204 747,2	100,0 %	71	83	135	0,766%	46,0%	DAATEREVSDLTR	K	Q	99,7 %	0	1	1	0	2	1 462,7133	1 782,00		19 984,0	1123	1135	Empty	true	K7EKI8
HT29	UGT1A	15997	Ingel15997_GuillemetteC_MR-201233_01_MGFPeaklist (F053021)	Periplakin OS=Homo sapiens GN=PPL PE=1 SV=4	O60437	CP13_3_HomoSapiens_9606_20130509.fasta	204 747,2	100,0 %	71	83	135	0,766%	46,0%	DGGQEYVVKEVLR	R	I	99,7 %	0	0	1	0	2	1 491,7803	2 070,00		15 715,3	987	999	Empty	true	K7EKI8
HT29	UGT1A	15997	Ingel15997_GuillemetteC_MR-201233_01_MGFPeaklist (F053021)	Periplakin OS=Homo sapiens GN=PPL PE=1 SV=4	O60437	CP13_3_HomoSapiens_9606_20130509.fasta	204 747,2	100,0 %	71	83	135	0,766%	46,0%	DKDLEIDELQKR	K	L	99,7 %	0	0	1	0	2	1 501,7860	1 825,00		10 468,7	1628	1639	Empty	true	K7EKI8
HT29	UGT1A	15997	Ingel15997_GuillemetteC_MR-201233_01_MGFPeaklist (F053021)	Periplakin OS=Homo sapiens GN=PPL PE=1 SV=4	O60437	CP13_3_HomoSapiens_9606_20130509.fasta	204 747,2	100,0 %	71	83	135	0,766%	46,0%	EAEVLLLQQR	R	V	99,7 %	0	2	0	0	2	1 198,6791	2 112,00		84 814,3	1028	1037	Empty	true	K7EKI8
HT29	UGT1A	15997	Ingel15997_GuillemetteC_MR-201233_01_MGFPeaklist (F053021)	Periplakin OS=Homo sapiens GN=PPL PE=1 SV=4	O60437	CP13_3_HomoSapiens_9606_20130509.fasta	204 747,2	100,0 %	71	83	135	0,766%	46,0%	EIQALKDTKPQVQTK	K	E	99,7 %	0	0	0	2	2	1 726,9701	1 662,50		116286	1275	1289	Empty	true	K7EKI8
HT29	UGT1A	15997	Ingel15997_GuillemetteC_MR-201233_01_MGFPeaklist (F053021)	Periplakin OS=Homo sapiens GN=PPL PE=1 SV=4	O60437	CP13_3_HomoSapiens_9606_20130509.fasta	204 747,2	100,0 %	71	83	135	0,766%	46,0%	EKQEEELSFLQDK	R	L	98,8 %	0	0	1	0	2	1 622,7910	2 081,00		15 135,5	1085	1097	Empty	true	K7EKI8
HT29	UGT1A	15997	Ingel15997_GuillemetteC_MR-201233_01_MGFPeaklist (F053021)	Periplakin OS=Homo sapiens GN=PPL PE=1 SV=4	O60437	CP13_3_HomoSapiens_9606_20130509.fasta	204 747,2	100,0 %	71	83	135	0,766%	46,0%	EKQEEELSFLQDKLK	R	R	99,7 %	0	0	1	0	2	1 863,9701	2 218,00		4 846,49	1085	1099	Empty	true	K7EKI8
HT29	UGT1A	15997	Ingel15997_GuillemetteC_MR-201233_01_MGFPeaklist (F053021)	Periplakin OS=Homo sapiens GN=PPL PE=1 SV=4	O60437	CP13_3_HomoSapiens_9606_20130509.fasta	204 747,2	100,0 %	71	83	135	0,766%	46,0%	EKVVLSESVQVEKGDTEQEIQR	K	L	99,7 %	0	0	0	1	2	2 530,2997	1 882,00		15 011,4	1497	1518	Empty	true	K7EKI8
HT29	UGT1A	15997	Ingel15997_GuillemetteC_MR-201233_01_MGFPeaklist (F053021)	Periplakin OS=Homo sapiens GN=PPL PE=1 SV=4	O60437	CP13_3_HomoSapiens_9606_20130509.fasta	204 747,2	100,0 %	71	83	135	0,766%	46,0%	ELDVEVSR	R	L	99,0 %	0	1	0	0	2	946,4840	1 737,00		12 399,3	1532	1539	Empty	true	K7EKI8
HT29	UGT1A	15997	Ingel15997_GuillemetteC_MR-201233_01_MGFPeaklist (F053021)	Periplakin OS=Homo sapiens GN=PPL PE=1 SV=4	O60437	CP13_3_HomoSapiens_9606_20130509.fasta	204 747,2	100,0 %	71	83	135	0,766%	46,0%	ELDVEVSRLEAR	R	L	99,7 %	0	0	2	0	2	1 415,7489	2 013,50		59 682,7	1532	1543	Empty	true	K7EKI8
HT29	UGT1A	15997	Ingel15997_GuillemetteC_MR-201233_01_MGFPeaklist (F053021)	Periplakin OS=Homo sapiens GN=PPL PE=1 SV=4	O60437	CP13_3_HomoSapiens_9606_20130509.fasta	204 747,2	100,0 %	71	83	135	0,766%	46,0%	EVDPQVNWAALVEEK	K	L	99,7 %	0	2	0	0	2	1 726,8647	2 437,00		19 028,5	131	145	Empty	true	K7EKI8
HT29	UGT1A	15997	Ingel15997_GuillemetteC_MR-201233_01_MGFPeaklist (F053021)	Periplakin OS=Homo sapiens GN=PPL PE=1 SV=4	O60437	CP13_3_HomoSapiens_9606_20130509.fasta	204 747,2	100,0 %	71	83	135	0,766%	46,0%	EVLKVEKDAATER	K	E	99,7 %	0	0	2	0	2	1 487,8065	1 569,50		6 706,98	1116	1128	Empty	true	K7EKI8
HT29	UGT1A	15997	Ingel15997_GuillemetteC_MR-201233_01_MGFPeaklist (F053021)	Periplakin OS=Homo sapiens GN=PPL PE=1 SV=4	O60437	CP13_3_HomoSapiens_9606_20130509.fasta	204 747,2	100,0 %	71	83	135	0,766%	46,0%	EVVQEILQFQEDPQTKEEVASLR	K	A	99,7 %	0	0	2	1	2	2 715,3838	2 439,00		113245	1290	1312	Empty	true	K7EKI8
HT29	UGT1A	15997	Ingel15997_GuillemetteC_MR-201233_01_MGFPeaklist (F053021)	Periplakin OS=Homo sapiens GN=PPL PE=1 SV=4	O60437	CP13_3_HomoSapiens_9606_20130509.fasta	204 747,2	100,0 %	71	83	135	0,766%	46,0%	FTEVYAINR	K	Q	99,7 %	0	3	0	0	2	1 112,5734	1 909,00		103353	846	854	Empty	true	K7EKI8
HT29	UGT1A	15997	Ingel15997_GuillemetteC_MR-201233_01_MGFPeaklist (F053021)	Periplakin OS=Homo sapiens GN=PPL PE=1 SV=4	O60437	CP13_3_HomoSapiens_9606_20130509.fasta	204 747,2	100,0 %	71	83	135	0,766%	46,0%	GHDHVLQFLVSIPSYEPQETDSLSQMETK	R	L	99,7 %	0	0	0	1	2	3 315,5841	2 493,00		22 958,4	738	766	Empty	true	K7EKI8
HT29	UGT1A	15997	Ingel15997_GuillemetteC_MR-201233_01_MGFPeaklist (F053021)	Periplakin OS=Homo sapiens GN=PPL PE=1 SV=4	O60437	CP13_3_HomoSapiens_9606_20130509.fasta	204 747,2	100,0 %	71	83	135	0,766%	46,0%	GYSYTLQK	R	N	99,0 %	0	2	0	0	2	959,4833	1 701,50		26 444,0	420	427	Empty	true	K7EKI8
HT29	UGT1A	15997	Ingel15997_GuillemetteC_MR-201233_01_MGFPeaklist (F053021)	Periplakin OS=Homo sapiens GN=PPL PE=1 SV=4	O60437	CP13_3_HomoSapiens_9606_20130509.fasta	204 747,2	100,0 %	71	83	135	0,766%	46,0%	INKLHSEGDQLLAAEHPGR	R	N	99,7 %	0	0	0	2	2	2 085,0838	1 815,50		73 096,8	270	288	Empty	true	K7EKI8
HT29	UGT1A	15997	Ingel15997_GuillemetteC_MR-201233_01_MGFPeaklist (F053021)	Periplakin OS=Homo sapiens GN=PPL PE=1 SV=4	O60437	CP13_3_HomoSapiens_9606_20130509.fasta	204 747,2	100,0 %	71	83	135	0,766%	46,0%	KFSIEEALQSGR	K	L	99,7 %	0	1	1	0	2	1 364,7169	2 171,50		20 290,4	1718	1729	Empty	true	K7EKI8
HT29	UGT1A	15997	Ingel15997_GuillemetteC_MR-201233_01_MGFPeaklist (F053021)	Periplakin OS=Homo sapiens GN=PPL PE=1 SV=4	O60437	CP13_3_HomoSapiens_9606_20130509.fasta	204 747,2	100,0 %	71	83	135	0,766%	46,0%	KIWALEEENAK	R	V	99,7 %	0	1	0	0	2	1 330,7002	1 943,00		4 337,80	1157	1167	Empty	true	K7EKI8
HT29	UGT1A	15997	Ingel15997_GuillemetteC_MR-201233_01_MGFPeaklist (F053021)	Periplakin OS=Homo sapiens GN=PPL PE=1 SV=4	O60437	CP13_3_HomoSapiens_9606_20130509.fasta	204 747,2	100,0 %	71	83	135	0,766%	46,0%	KVPDPVLEESFQQLQR	K	T	99,7 %	0	0	3	0	2	1 913,0129	2 290,00		133143	940	955	Empty	true	K7EKI8
HT29	UGT1A	15997	Ingel15997_GuillemetteC_MR-201233_01_MGFPeaklist (F053021)	Periplakin OS=Homo sapiens GN=PPL PE=1 SV=4	O60437	CP13_3_HomoSapiens_9606_20130509.fasta	204 747,2	100,0 %	71	83	135	0,766%	46,0%	LAALEQEEAEAR	R	E	99,7 %	0	4	0	0	2	1 329,6645	1 775,50		157565	1427	1438	Empty	true	K7EKI8
HT29	UGT1A	15997	Ingel15997_GuillemetteC_MR-201233_01_MGFPeaklist (F053021)	Periplakin OS=Homo sapiens GN=PPL PE=1 SV=4	O60437	CP13_3_HomoSapiens_9606_20130509.fasta	204 747,2	100,0 %	71	83	135	0,766%	46,0%	LAALEQEEAEAREK	R	V	99,7 %	0	0	1	0	2	1 586,8021	1 766,00		22 372,9	1427	1440	Empty	true	K7EKI8
HT29	UGT1A	15997	Ingel15997_GuillemetteC_MR-201233_01_MGFPeaklist (F053021)	Periplakin OS=Homo sapiens GN=PPL PE=1 SV=4	O60437	CP13_3_HomoSapiens_9606_20130509.fasta	204 747,2	100,0 %	71	83	135	0,766%	46,0%	LELVEQER	R	K	99,0 %	0	1	0	0	2	1 015,5419	1 788,00		5 500,09	1193	1200	Empty	true	K7EKI8
HT29	UGT1A	15997	Ingel15997_GuillemetteC_MR-201233_01_MGFPeaklist (F053021)	Periplakin OS=Homo sapiens GN=PPL PE=1 SV=4	O60437	CP13_3_HomoSapiens_9606_20130509.fasta	204 747,2	100,0 %	71	83	135	0,766%	46,0%	LHSEGDQLLAAEHPGR	K	N	99,7 %	0	0	1	1	2	1 729,8618	1 780,00		22 307,6	273	288	Empty	true	K7EKI8
HT29	UGT1A	15997	Ingel15997_GuillemetteC_MR-201233_01_MGFPeaklist (F053021)	Periplakin OS=Homo sapiens GN=PPL PE=1 SV=4	O60437	CP13_3_HomoSapiens_9606_20130509.fasta	204 747,2	100,0 %	71	83	135	0,766%	46,0%	LQLERQNLQLETR	K	R	99,5 %	0	0	1	0	2	1 641,8921	2 006,00		22 637,5	1568	1580	Empty	true	K7EKI8
HT29	UGT1A	15997	Ingel15997_GuillemetteC_MR-201233_01_MGFPeaklist (F053021)	Periplakin OS=Homo sapiens GN=PPL PE=1 SV=4	O60437	CP13_3_HomoSapiens_9606_20130509.fasta	204 747,2	100,0 %	71	83	135	0,766%	46,0%	LQNDPQLEAEYQQLQEDHQR	K	Q	99,7 %	0	0	1	0	2	2 482,1596	2 038,00		25 598,3	1060	1079	Empty	true	K7EKI8
HT29	UGT1A	15997	Ingel15997_GuillemetteC_MR-201233_01_MGFPeaklist (F053021)	Periplakin OS=Homo sapiens GN=PPL PE=1 SV=4	O60437	CP13_3_HomoSapiens_9606_20130509.fasta	204 747,2	100,0 %	71	83	135	0,766%	46,0%	LQNLEFALNLLR	R	Q	99,7 %	0	3	0	0	2	1 443,8319	2 712,00		31 610,1	857	868	Empty	true	K7EKI8
HT29	UGT1A	15997	Ingel15997_GuillemetteC_MR-201233_01_MGFPeaklist (F053021)	Periplakin OS=Homo sapiens GN=PPL PE=1 SV=4	O60437	CP13_3_HomoSapiens_9606_20130509.fasta	204 747,2	100,0 %	71	83	135	0,766%	46,0%	LQSEINMAATETR	R	D	99,7 %	0	1	0	0	2	1 463,7159	1 843,00		24 698,4	1582	1594	Empty	true	K7EKI8
HT29	UGT1A	15997	Ingel15997_GuillemetteC_MR-201233_01_MGFPeaklist (F053021)	Periplakin OS=Homo sapiens GN=PPL PE=1 SV=4	O60437	CP13_3_HomoSapiens_9606_20130509.fasta	204 747,2	100,0 %	71	83	135	0,766%	46,0%	LSELEFHNSK	R	S	99,7 %	0	2	0	0	2	1 203,6004	1 775,50		18 588,2	1544	1553	Empty	true	K7EKI8
HT29	UGT1A	15997	Ingel15997_GuillemetteC_MR-201233_01_MGFPeaklist (F053021)	Periplakin OS=Homo sapiens GN=PPL PE=1 SV=4	O60437	CP13_3_HomoSapiens_9606_20130509.fasta	204 747,2	100,0 %	71	83	135	0,766%	46,0%	LWSLERELDDLKR	R	L	99,7 %	0	0	0	1	2	1 672,9019	2 435,00		12 272,7	1612	1624	Empty	true	K7EKI8
HT29	UGT1A	15997	Ingel15997_GuillemetteC_MR-201233_01_MGFPeaklist (F053021)	Periplakin OS=Homo sapiens GN=PPL PE=1 SV=4	O60437	CP13_3_HomoSapiens_9606_20130509.fasta	204 747,2	100,0 %	71	83	135	0,766%	46,0%	MQYDWSDRNLDYPSR	R	R	99,7 %	0	0	2	0	2	1 945,8498	2 032,50		64 209,9	237	251	Empty	true	K7EKI8
HT29	UGT1A	15997	Ingel15997_GuillemetteC_MR-201233_01_MGFPeaklist (F053021)	Periplakin OS=Homo sapiens GN=PPL PE=1 SV=4	O60437	CP13_3_HomoSapiens_9606_20130509.fasta	204 747,2	100,0 %	71	83	135	0,766%	46,0%	NITNELLR	K	I	99,0 %	0	3	0	0	2	972,5473	2 057,00		80 304,6	551	558	Empty	true	K7EKI8
HT29	UGT1A	15997	Ingel15997_GuillemetteC_MR-201233_01_MGFPeaklist (F053021)	Periplakin OS=Homo sapiens GN=PPL PE=1 SV=4	O60437	CP13_3_HomoSapiens_9606_20130509.fasta	204 747,2	100,0 %	71	83	135	0,766%	46,0%	NLLDEIASR	K	E	99,7 %	0	1	0	0	2	1 031,5369	2 296,00		20 678,6	772	780	Empty	true	K7EKI8
HT29	UGT1A	15997	Ingel15997_GuillemetteC_MR-201233_01_MGFPeaklist (F053021)	Periplakin OS=Homo sapiens GN=PPL PE=1 SV=4	O60437	CP13_3_HomoSapiens_9606_20130509.fasta	204 747,2	100,0 %	71	83	135	0,766%	46,0%	NLLDEIASREQEVQK	K	I	98,7 %	0	1	0	0	2	1 771,9186	2 342,00		3 501,97	772	786	Empty	true	K7EKI8
HT29	UGT1A	15997	Ingel15997_GuillemetteC_MR-201233_01_MGFPeaklist (F053021)	Periplakin OS=Homo sapiens GN=PPL PE=1 SV=4	O60437	CP13_3_HomoSapiens_9606_20130509.fasta	204 747,2	100,0 %	71	83	135	0,766%	46,0%	NQLLQEELEALQLQLR	K	A	99,7 %	0	0	3	0	2	1 938,0657	2 741,00		10 205,6	964	979	Empty	true	K7EKI8
HT29	UGT1A	15997	Ingel15997_GuillemetteC_MR-201233_01_MGFPeaklist (F053021)	Periplakin OS=Homo sapiens GN=PPL PE=1 SV=4	O60437	CP13_3_HomoSapiens_9606_20130509.fasta	204 747,2	100,0 %	71	83	135	0,766%	46,0%	NRPDSGVEEAWK	R	I	99,7 %	0	0	1	0	2	1 387,6601	1 719,00		65 152,1	883	894	Empty	true	K7EKI8
HT29	UGT1A	15997	Ingel15997_GuillemetteC_MR-201233_01_MGFPeaklist (F053021)	Periplakin OS=Homo sapiens GN=PPL PE=1 SV=4	O60437	CP13_3_HomoSapiens_9606_20130509.fasta	204 747,2	100,0 %	71	83	135	0,766%	46,0%	QLENEVKSTQEEIWTLR	R	N	99,7 %	0	0	2	0	2	2 103,0718	2 340,50		18 347,4	908	924	Empty	true	K7EKI8
HT29	UGT1A	15997	Ingel15997_GuillemetteC_MR-201233_01_MGFPeaklist (F053021)	Periplakin OS=Homo sapiens GN=PPL PE=1 SV=4	O60437	CP13_3_HomoSapiens_9606_20130509.fasta	204 747,2	100,0 %	71	83	135	0,766%	46,0%	QLLAGLDK	R	V	99,0 %	0	2	0	0	2	857,5093	1 973,50		19 422,7	506	513	Empty	true	K7EKI8
HT29	UGT1A	15997	Ingel15997_GuillemetteC_MR-201233_01_MGFPeaklist (F053021)	Periplakin OS=Homo sapiens GN=PPL PE=1 SV=4	O60437	CP13_3_HomoSapiens_9606_20130509.fasta	204 747,2	100,0 %	71	83	135	0,766%	46,0%	QLLAGLDKVASDLDRQEK	R	A	99,7 %	0	0	2	1	2	1 999,0822	2 383,00		49 899,0	506	523	Empty	true	K7EKI8
HT29	UGT1A	15997	Ingel15997_GuillemetteC_MR-201233_01_MGFPeaklist (F053021)	Periplakin OS=Homo sapiens GN=PPL PE=1 SV=4	O60437	CP13_3_HomoSapiens_9606_20130509.fasta	204 747,2	100,0 %	71	83	135	0,766%	46,0%	QLLEGELETLR	R	R	99,7 %	0	2	0	0	2	1 300,7109	2 277,50		47 811,8	1474	1484	Empty	true	K7EKI8
HT29	UGT1A	15997	Ingel15997_GuillemetteC_MR-201233_01_MGFPeaklist (F053021)	Periplakin OS=Homo sapiens GN=PPL PE=1 SV=4	O60437	CP13_3_HomoSapiens_9606_20130509.fasta	204 747,2	100,0 %	71	83	135	0,766%	46,0%	QQHLSSLQDYMQR	R	C	99,7 %	0	3	2	0	2	1 633,7752	1 974,00		133397	209	221	Empty	true	K7EKI8
HT29	UGT1A	15997	Ingel15997_GuillemetteC_MR-201233_01_MGFPeaklist (F053021)	Periplakin OS=Homo sapiens GN=PPL PE=1 SV=4	O60437	CP13_3_HomoSapiens_9606_20130509.fasta	204 747,2	100,0 %	71	83	135	0,766%	46,0%	QQPEVEVTHETLQR	R	N	99,7 %	0	1	3	0	2	1 693,8505	1 746,50		137957	869	882	Empty	true	K7EKI8
HT29	UGT1A	15997	Ingel15997_GuillemetteC_MR-201233_01_MGFPeaklist (F053021)	Periplakin OS=Homo sapiens GN=PPL PE=1 SV=4	O60437	CP13_3_HomoSapiens_9606_20130509.fasta	204 747,2	100,0 %	71	83	135	0,766%	46,0%	QYENFINR	R	N	99,0 %	0	2	0	0	2	1 083,5217	1 815,50		56 098,9	254	261	Empty	true	K7EKI8
HT29	UGT1A	15997	Ingel15997_GuillemetteC_MR-201233_01_MGFPeaklist (F053021)	Periplakin OS=Homo sapiens GN=PPL PE=1 SV=4	O60437	CP13_3_HomoSapiens_9606_20130509.fasta	204 747,2	100,0 %	71	83	135	0,766%	46,0%	RLQSEINMAATETR	R	D	99,7 %	0	1	1	0	2	1 619,8170	1 814,00		26 923,1	1581	1594	Empty	true	K7EKI8
HT29	UGT1A	15997	Ingel15997_GuillemetteC_MR-201233_01_MGFPeaklist (F053021)	Periplakin OS=Homo sapiens GN=PPL PE=1 SV=4	O60437	CP13_3_HomoSapiens_9606_20130509.fasta	204 747,2	100,0 %	71	83	135	0,766%	46,0%	RQLLEGELETLR	R	R	99,7 %	0	0	2	0	2	1 456,8120	2 195,50		35 910,6	1473	1484	Empty	true	K7EKI8
HT29	UGT1A	15997	Ingel15997_GuillemetteC_MR-201233_01_MGFPeaklist (F053021)	Periplakin OS=Homo sapiens GN=PPL PE=1 SV=4	O60437	CP13_3_HomoSapiens_9606_20130509.fasta	204 747,2	100,0 %	71	83	135	0,766%	46,0%	RQLLEGELETLRR	R	K	99,1 %	0	0	1	0	2	1 612,9131	2 100,00		5 701,16	1473	1485	Empty	true	K7EKI8
HT29	UGT1A	15997	Ingel15997_GuillemetteC_MR-201233_01_MGFPeaklist (F053021)	Periplakin OS=Homo sapiens GN=PPL PE=1 SV=4	O60437	CP13_3_HomoSapiens_9606_20130509.fasta	204 747,2	100,0 %	71	83	135	0,766%	46,0%	SIVVIHPDTGRELSPEEAHR	R	A	99,7 %	0	0	0	0	2	2 242,1576	1 901,00		50 228,5	1657	1676	Empty	true	K7EKI8
HT29	UGT1A	15997	Ingel15997_GuillemetteC_MR-201233_01_MGFPeaklist (F053021)	Periplakin OS=Homo sapiens GN=PPL PE=1 SV=4	O60437	CP13_3_HomoSapiens_9606_20130509.fasta	204 747,2	100,0 %	71	83	135	0,766%	46,0%	SLLDLENGR	R	R	99,7 %	0	2	0	0	2	1 016,5372	2 085,50		35 025,9	810	818	Empty	true	K7EKI8
HT29	UGT1A	15997	Ingel15997_GuillemetteC_MR-201233_01_MGFPeaklist (F053021)	Periplakin OS=Homo sapiens GN=PPL PE=1 SV=4	O60437	CP13_3_HomoSapiens_9606_20130509.fasta	204 747,2	100,0 %	71	83	135	0,766%	46,0%	SLLGEVEQNLQAAK	K	Q	99,7 %	0	2	0	0	2	1 499,8065	2 495,50		17 137,4	667	680	Empty	true	K7EKI8
HT29	UGT1A	15997	Ingel15997_GuillemetteC_MR-201233_01_MGFPeaklist (F053021)	Periplakin OS=Homo sapiens GN=PPL PE=1 SV=4	O60437	CP13_3_HomoSapiens_9606_20130509.fasta	204 747,2	100,0 %	71	83	135	0,766%	46,0%	SLQQSWELLATHENHLNQDDTVPESSR	K	V	99,7 %	0	0	0	3	2	3 134,4775	2 317,00		117500	620	646	Empty	true	K7EKI8
HT29	UGT1A	15997	Ingel15997_GuillemetteC_MR-201233_01_MGFPeaklist (F053021)	Periplakin OS=Homo sapiens GN=PPL PE=1 SV=4	O60437	CP13_3_HomoSapiens_9606_20130509.fasta	204 747,2	100,0 %	71	83	135	0,766%	46,0%	STAEGEAFIQALPGSGTTPLLR	R	T	99,7 %	0	0	2	0	2	2 216,1560	2 477,50		44 504,5	566	587	Empty	true	K7EKI8
HT29	UGT1A	15997	Ingel15997_GuillemetteC_MR-201233_01_MGFPeaklist (F053021)	Periplakin OS=Homo sapiens GN=PPL PE=1 SV=4	O60437	CP13_3_HomoSapiens_9606_20130509.fasta	204 747,2	100,0 %	71	83	135	0,766%	46,0%	STQEEIWTLR	K	N	99,7 %	0	2	0	0	2	1 262,6376	2 192,50		52 164,7	915	924	Empty	true	K7EKI8
HT29	UGT1A	15997	Ingel15997_GuillemetteC_MR-201233_01_MGFPeaklist (F053021)	Periplakin OS=Homo sapiens GN=PPL PE=1 SV=4	O60437	CP13_3_HomoSapiens_9606_20130509.fasta	204 747,2	100,0 %	71	83	135	0,766%	46,0%	SYQSELEALR	R	R	99,7 %	0	1	0	0	2	1 195,5953	2 073,00		14 903,9	1211	1220	Empty	true	K7EKI8
HT29	UGT1A	15997	Ingel15997_GuillemetteC_MR-201233_01_MGFPeaklist (F053021)	Periplakin OS=Homo sapiens GN=PPL PE=1 SV=4	O60437	CP13_3_HomoSapiens_9606_20130509.fasta	204 747,2	100,0 %	71	83	135	0,766%	46,0%	SYQSELEALRR	R	R	98,6 %	0	0	2	0	2	1 351,6964	1 978,50		56 355,5	1211	1221	Empty	true	K7EKI8
HT29	UGT1A	15997	Ingel15997_GuillemetteC_MR-201233_01_MGFPeaklist (F053021)	Periplakin OS=Homo sapiens GN=PPL PE=1 SV=4	O60437	CP13_3_HomoSapiens_9606_20130509.fasta	204 747,2	100,0 %	71	83	135	0,766%	46,0%	TDPEMEKELQR	K	L	99,7 %	0	0	1	0	2	1 375,6524	1 661,00		4 769,14	1240	1250	Empty	true	K7EKI8
HT29	UGT1A	15997	Ingel15997_GuillemetteC_MR-201233_01_MGFPeaklist (F053021)	Periplakin OS=Homo sapiens GN=PPL PE=1 SV=4	O60437	CP13_3_HomoSapiens_9606_20130509.fasta	204 747,2	100,0 %	71	83	135	0,766%	46,0%	TLAEEQHKNQLLQEELEALQLQLR	R	A	99,7 %	0	0	0	2	2	2 874,5323	2 499,00		18 084,4	956	979	Empty	true	K7EKI8
HT29	UGT1A	15997	Ingel15997_GuillemetteC_MR-201233_01_MGFPeaklist (F053021)	Periplakin OS=Homo sapiens GN=PPL PE=1 SV=4	O60437	CP13_3_HomoSapiens_9606_20130509.fasta	204 747,2	100,0 %	71	83	135	0,766%	46,0%	VPDPVLEESFQQLQR	K	T	99,7 %	0	1	0	0	2	1 784,9179	2 366,00		4 040,93	941	955	Empty	true	K7EKI8
HT29	UGT1A	15997	Ingel15997_GuillemetteC_MR-201233_01_MGFPeaklist (F053021)	Periplakin OS=Homo sapiens GN=PPL PE=1 SV=4	O60437	CP13_3_HomoSapiens_9606_20130509.fasta	204 747,2	100,0 %	71	83	135	0,766%	46,0%	VVLQQDPQQAR	K	E	99,7 %	0	3	0	0	2	1 281,6911	1 560,00		68 502,6	1447	1457	Empty	true	K7EKI8
HT29	UGT1A	15997	Ingel15997_GuillemetteC_MR-201233_01_MGFPeaklist (F053021)	Periplakin OS=Homo sapiens GN=PPL PE=1 SV=4	O60437	CP13_3_HomoSapiens_9606_20130509.fasta	204 747,2	100,0 %	71	83	135	0,766%	46,0%	VVLSESVQVEKGDTEQEIQR	K	L	99,7 %	0	0	5	0	2	2 273,1621	1 914,00		65 835,6	1499	1518	Empty	true	K7EKI8
HT29	UGT1A	15997	Ingel15997_GuillemetteC_MR-201233_01_MGFPeaklist (F053021)	Periplakin OS=Homo sapiens GN=PPL PE=1 SV=4	O60437	CP13_3_HomoSapiens_9606_20130509.fasta	204 747,2	100,0 %	71	83	135	0,766%	46,0%	VVQQEVVRYEEEPGLR	R	A	99,7 %	0	0	1	0	2	1 930,0029	1 901,00		23 408,0	1350	1365	Empty	true	K7EKI8
HT29	UGT1A	15997	Ingel15997_GuillemetteC_MR-201233_01_MGFPeaklist (F053021)	Periplakin OS=Homo sapiens GN=PPL PE=1 SV=4	O60437	CP13_3_HomoSapiens_9606_20130509.fasta	204 747,2	100,0 %	71	83	135	0,766%	46,0%	VVQQEVVRYEEEPGLRAEASAFAESIDVELR	R	Q	99,7 %	0	0	0	1	2	3 518,7762	2 529,00		6 202,72	1350	1380	Empty	true	K7EKI8
HT29	UGT1A	15997	Ingel15997_GuillemetteC_MR-201233_01_MGFPeaklist (F053021)	Periplakin OS=Homo sapiens GN=PPL PE=1 SV=4	O60437	CP13_3_HomoSapiens_9606_20130509.fasta	204 747,2	100,0 %	71	83	135	0,766%	46,0%	YEVLKTENPGDASDLQGR	R	Q	99,7 %	0	1	2	0	2	1 991,9671	1 818,00		112063	488	505	Empty	true	K7EKI8
HT29	UGT1A	15997	Ingel15997_GuillemetteC_MR-201233_01_MGFPeaklist (F053021)	Periplakin OS=Homo sapiens GN=PPL PE=1 SV=4	O60437	CP13_3_HomoSapiens_9606_20130509.fasta	204 747,2	100,0 %	71	83	135	0,766%	46,0%	YGPDFKDRYQIELLLR	K	E	99,5 %	0	0	0	1	2	2 026,0759	2 437,00		10 075,6	347	362	Empty	true	K7EKI8
HT29	UGT1A	15997	Ingel15997_GuillemetteC_MR-201233_01_MGFPeaklist (F053021)	Periplakin OS=Homo sapiens GN=PPL PE=1 SV=4	O60437	CP13_3_HomoSapiens_9606_20130509.fasta	204 747,2	100,0 %	71	83	135	0,766%	46,0%	YKTDPEMEKELQR	K	L	99,7 %	0	0	3	1	2	1 666,8107	1 693,50		66 544,2	1238	1250	Empty	true	K7EKI8
HT29	UGT1A	15997	Ingel15997_GuillemetteC_MR-201233_01_MGFPeaklist (F053021)	Periplakin OS=Homo sapiens GN=PPL PE=1 SV=4	O60437	CP13_3_HomoSapiens_9606_20130509.fasta	204 747,2	100,0 %	71	83	135	0,766%	46,0%	YMEDYHQFHEDVKDAQELLR	K	K	99,7 %	0	0	0	2	2	2 566,1669	2 280,50		37 178,6	318	337	Empty	true	K7EKI8
HT29	UGT1A	15997	Ingel15997_GuillemetteC_MR-201233_01_MGFPeaklist (F053021)	Periplakin OS=Homo sapiens GN=PPL PE=1 SV=4	O60437	CP13_3_HomoSapiens_9606_20130509.fasta	204 747,2	100,0 %	71	83	135	0,766%	46,0%	YVNKDMSIQELAVLVSGQK	R	-	99,7 %	0	0	1	0	2	2 122,1214	2 491,00		12 036,7	1738	1756	Empty	true	K7EKI8
HT29	UGT1A	15997	Ingel15997_GuillemetteC_MR-201233_01_MGFPeaklist (F053021)	Keratin, type I cytoskeletal 10 OS=Homo sapiens GN=KRT10 PE=1 SV=6	P13645	CP13_3_HomoSapiens_9606_20130509.fasta	58 828,8	100,0 %	13	15	28	0,159%	26,9%	ALEESNYELEGK	R	I	99,7 %	0	2	0	0	2	1 381,6482	1 761,50		36 016,7	166	177	Empty	true
HT29	UGT1A	15997	Ingel15997_GuillemetteC_MR-201233_01_MGFPeaklist (F053021)	Keratin, type I cytoskeletal 10 OS=Homo sapiens GN=KRT10 PE=1 SV=6	P13645	CP13_3_HomoSapiens_9606_20130509.fasta	58 828,8	100,0 %	13	15	28	0,159%	26,9%	DAEAWFNEK	K	S	99,7 %	0	3	0	0	2	1 109,4898	2 036,00		54 369,5	335	343	Empty	true
HT29	UGT1A	15997	Ingel15997_GuillemetteC_MR-201233_01_MGFPeaklist (F053021)	Keratin, type I cytoskeletal 10 OS=Homo sapiens GN=KRT10 PE=1 SV=6	P13645	CP13_3_HomoSapiens_9606_20130509.fasta	58 828,8	100,0 %	13	15	28	0,159%	26,9%	GSLGGGFSSGGFSGGSFSR	K	G	99,7 %	0	2	0	0	2	1 707,7722	2 128,50		47 031,3	41	59	Empty	true
HT29	UGT1A	15997	Ingel15997_GuillemetteC_MR-201233_01_MGFPeaklist (F053021)	Keratin, type I cytoskeletal 10 OS=Homo sapiens GN=KRT10 PE=1 SV=6	P13645	CP13_3_HomoSapiens_9606_20130509.fasta	58 828,8	100,0 %	13	15	28	0,159%	26,9%	IRLENEIQTYR	K	S	99,2 %	0	0	1	0	2	1 434,7700	1 922,00		9 096,26	440	450	Empty	true
HT29	UGT1A	15997	Ingel15997_GuillemetteC_MR-201233_01_MGFPeaklist (F053021)	Keratin, type I cytoskeletal 10 OS=Homo sapiens GN=KRT10 PE=1 SV=6	P13645	CP13_3_HomoSapiens_9606_20130509.fasta	58 828,8	100,0 %	13	15	28	0,159%	26,9%	LASYLDKVR	R	A	99,7 %	0	2	0	0	2	1 064,6099	1 822,00		28 543,8	157	165	Empty	false	P08727,P08779
HT29	UGT1A	15997	Ingel15997_GuillemetteC_MR-201233_01_MGFPeaklist (F053021)	Keratin, type I cytoskeletal 10 OS=Homo sapiens GN=KRT10 PE=1 SV=6	P13645	CP13_3_HomoSapiens_9606_20130509.fasta	58 828,8	100,0 %	13	15	28	0,159%	26,9%	LENEIQTYR	R	S	99,7 %	0	1	0	0	2	1 165,5848	1 702,00		3 379,89	442	450	Empty	true
HT29	UGT1A	15997	Ingel15997_GuillemetteC_MR-201233_01_MGFPeaklist (F053021)	Keratin, type I cytoskeletal 10 OS=Homo sapiens GN=KRT10 PE=1 SV=6	P13645	CP13_3_HomoSapiens_9606_20130509.fasta	58 828,8	100,0 %	13	15	28	0,159%	26,9%	LKYENEVALR	R	Q	99,7 %	0	0	2	0	2	1 234,6790	1 794,50		23 182,4	236	245	Empty	true
HT29	UGT1A	15997	Ingel15997_GuillemetteC_MR-201233_01_MGFPeaklist (F053021)	Keratin, type I cytoskeletal 10 OS=Homo sapiens GN=KRT10 PE=1 SV=6	P13645	CP13_3_HomoSapiens_9606_20130509.fasta	58 828,8	100,0 %	13	15	28	0,159%	26,9%	NVSTGDVNVEMNAAPGVDLTQLLNNMR	R	S	99,7 %	0	0	5	0	2	2 872,3929	2 759,00		50 214,8	296	322	Empty	true
HT29	UGT1A	15997	Ingel15997_GuillemetteC_MR-201233_01_MGFPeaklist (F053021)	Keratin, type I cytoskeletal 10 OS=Homo sapiens GN=KRT10 PE=1 SV=6	P13645	CP13_3_HomoSapiens_9606_20130509.fasta	58 828,8	100,0 %	13	15	28	0,159%	26,9%	QSVEADINGLRR	R	V	99,5 %	0	0	1	0	2	1 357,7183	1 898,00		36 644,9	246	257	Empty	true	P13646-3,P13646,K7ERE3
HT29	UGT1A	15997	Ingel15997_GuillemetteC_MR-201233_01_MGFPeaklist (F053021)	Keratin, type I cytoskeletal 10 OS=Homo sapiens GN=KRT10 PE=1 SV=6	P13645	CP13_3_HomoSapiens_9606_20130509.fasta	58 828,8	100,0 %	13	15	28	0,159%	26,9%	SQYEQLAEQNR	R	K	99,7 %	0	2	0	0	2	1 365,6393	1 603,50		6 273,31	323	333	Empty	true
HT29	UGT1A	15997	Ingel15997_GuillemetteC_MR-201233_01_MGFPeaklist (F053021)	Keratin, type I cytoskeletal 10 OS=Homo sapiens GN=KRT10 PE=1 SV=6	P13645	CP13_3_HomoSapiens_9606_20130509.fasta	58 828,8	100,0 %	13	15	28	0,159%	26,9%	SQYEQLAEQNRK	R	D	99,7 %	0	2	2	0	2	1 493,7343	1 537,00		85 081,3	323	334	Empty	true
HT29	UGT1A	15997	Ingel15997_GuillemetteC_MR-201233_01_MGFPeaklist (F053021)	Keratin, type I cytoskeletal 10 OS=Homo sapiens GN=KRT10 PE=1 SV=6	P13645	CP13_3_HomoSapiens_9606_20130509.fasta	58 828,8	100,0 %	13	15	28	0,159%	26,9%	TIDDLKNQILNLTTDNANILLQIDNAR	K	L	99,7 %	0	0	2	0	2	3 052,6278	2 882,50		22 619,4	202	228	Empty	true
HT29	UGT1A	15997	Ingel15997_GuillemetteC_MR-201233_01_MGFPeaklist (F053021)	Keratin, type I cytoskeletal 10 OS=Homo sapiens GN=KRT10 PE=1 SV=6	P13645	CP13_3_HomoSapiens_9606_20130509.fasta	58 828,8	100,0 %	13	15	28	0,159%	26,9%	VTMQNLNDR	K	L	99,7 %	0	2	0	0	2	1 090,5310	1 639,00		46 956,2	148	156	Empty	true	P08779
HT29	UGT1A	15997	Ingel15997_GuillemetteC_MR-201233_01_MGFPeaklist (F053021)	Keratin, type I cytoskeletal 10 OS=Homo sapiens GN=KRT10 PE=1 SV=6	P13645	CP13_3_HomoSapiens_9606_20130509.fasta	58 828,8	100,0 %	13	15	28	0,159%	26,9%	VTMQNLNDRLASYLDKVR	K	A	99,4 %	0	0	0	1	2	2 136,1231	2 430,00		5 550,87	148	165	Empty	true	P08779
HT29	UGT1A	15997	Ingel15997_GuillemetteC_MR-201233_01_MGFPeaklist (F053021)	Keratin, type I cytoskeletal 18 OS=Homo sapiens GN=KRT18 PE=1 SV=2	P05783	CP13_3_HomoSapiens_9606_20130509.fasta	48 059,0	100,0 %	24	34	75	0,425%	53,0%	AEGQRQAQEYEALLNIK	R	V	99,7 %	0	1	2	0	2	1 961,0088	2 235,00		43 700,1	354	370	Empty	true
HT29	UGT1A	15997	Ingel15997_GuillemetteC_MR-201233_01_MGFPeaklist (F053021)	Keratin, type I cytoskeletal 18 OS=Homo sapiens GN=KRT18 PE=1 SV=2	P05783	CP13_3_HomoSapiens_9606_20130509.fasta	48 059,0	100,0 %	24	34	75	0,425%	53,0%	AQYDELAR	R	K	99,0 %	0	2	0	0	2	965,4687	1 648,00		16 834,0	254	261	Empty	true
HT29	UGT1A	15997	Ingel15997_GuillemetteC_MR-201233_01_MGFPeaklist (F053021)	Keratin, type I cytoskeletal 18 OS=Homo sapiens GN=KRT18 PE=1 SV=2	P05783	CP13_3_HomoSapiens_9606_20130509.fasta	48 059,0	100,0 %	24	34	75	0,425%	53,0%	ASLENSLREVEAR	K	Y	99,7 %	0	0	6	0	2	1 473,7655	2 028,00		747097	318	330	Empty	true
HT29	UGT1A	15997	Ingel15997_GuillemetteC_MR-201233_01_MGFPeaklist (F053021)	Keratin, type I cytoskeletal 18 OS=Homo sapiens GN=KRT18 PE=1 SV=2	P05783	CP13_3_HomoSapiens_9606_20130509.fasta	48 059,0	100,0 %	24	34	75	0,425%	53,0%	GGMGSGGLATGIAGGLAGMGGIQNEKETMQSLNDR	R	L	99,7 %	0	0	3	2	2	3 335,5783	2 391,00		120490	56	90	Empty	true
HT29	UGT1A	15997	Ingel15997_GuillemetteC_MR-201233_01_MGFPeaklist (F053021)	Keratin, type I cytoskeletal 18 OS=Homo sapiens GN=KRT18 PE=1 SV=2	P05783	CP13_3_HomoSapiens_9606_20130509.fasta	48 059,0	100,0 %	24	34	75	0,425%	53,0%	IMADIRAQYDELAR	K	K	99,7 %	0	0	1	0	2	1 664,8426	2 118,00		14 518,5	248	261	Empty	true
HT29	UGT1A	15997	Ingel15997_GuillemetteC_MR-201233_01_MGFPeaklist (F053021)	Keratin, type I cytoskeletal 18 OS=Homo sapiens GN=KRT18 PE=1 SV=2	P05783	CP13_3_HomoSapiens_9606_20130509.fasta	48 059,0	100,0 %	24	34	75	0,425%	53,0%	IVDGKVVSETNDTK	R	V	99,7 %	0	0	4	0	2	1 504,7855	1 538,00		47 996,8	413	426	Empty	true
HT29	UGT1A	15997	Ingel15997_GuillemetteC_MR-201233_01_MGFPeaklist (F053021)	Keratin, type I cytoskeletal 18 OS=Homo sapiens GN=KRT18 PE=1 SV=2	P05783	CP13_3_HomoSapiens_9606_20130509.fasta	48 059,0	100,0 %	24	34	75	0,425%	53,0%	IVLQIDNAR	R	L	99,7 %	0	2	0	0	2	1 041,6052	1 962,50		13 467,2	150	158	Empty	true	P08727
HT29	UGT1A	15997	Ingel15997_GuillemetteC_MR-201233_01_MGFPeaklist (F053021)	Keratin, type I cytoskeletal 18 OS=Homo sapiens GN=KRT18 PE=1 SV=2	P05783	CP13_3_HomoSapiens_9606_20130509.fasta	48 059,0	100,0 %	24	34	75	0,425%	53,0%	LASYLDRVR	R	S	99,7 %	0	1	0	0	2	1 092,6160	1 833,00		15 412,4	91	99	Empty	true
HT29	UGT1A	15997	Ingel15997_GuillemetteC_MR-201233_01_MGFPeaklist (F053021)	Keratin, type I cytoskeletal 18 OS=Homo sapiens GN=KRT18 PE=1 SV=2	P05783	CP13_3_HomoSapiens_9606_20130509.fasta	48 059,0	100,0 %	24	34	75	0,425%	53,0%	LEAEIATYRR	K	L	99,7 %	0	0	5	0	2	1 221,6586	1 730,00		166300	373	382	Empty	true
HT29	UGT1A	15997	Ingel15997_GuillemetteC_MR-201233_01_MGFPeaklist (F053021)	Keratin, type I cytoskeletal 18 OS=Homo sapiens GN=KRT18 PE=1 SV=2	P05783	CP13_3_HomoSapiens_9606_20130509.fasta	48 059,0	100,0 %	24	34	75	0,425%	53,0%	LLEDGEDFNLGDALDSSNSMQTIQK	R	T	99,7 %	0	0	4	0	2	2 740,2622	2 413,50		252572	383	407	Empty	true
HT29	UGT1A	15997	Ingel15997_GuillemetteC_MR-201233_01_MGFPeaklist (F053021)	Keratin, type I cytoskeletal 18 OS=Homo sapiens GN=KRT18 PE=1 SV=2	P05783	CP13_3_HomoSapiens_9606_20130509.fasta	48 059,0	100,0 %	24	34	75	0,425%	53,0%	NLKASLENSLR	R	E	99,7 %	0	1	0	0	2	1 244,6957	1 950,00		11 702,8	315	325	Empty	true
HT29	UGT1A	15997	Ingel15997_GuillemetteC_MR-201233_01_MGFPeaklist (F053021)	Keratin, type I cytoskeletal 18 OS=Homo sapiens GN=KRT18 PE=1 SV=2	P05783	CP13_3_HomoSapiens_9606_20130509.fasta	48 059,0	100,0 %	24	34	75	0,425%	53,0%	NLKASLENSLREVEAR	R	Y	99,7 %	0	0	1	0	2	1 828,9875	2 275,00		104649	315	330	Empty	true
HT29	UGT1A	15997	Ingel15997_GuillemetteC_MR-201233_01_MGFPeaklist (F053021)	Keratin, type I cytoskeletal 18 OS=Homo sapiens GN=KRT18 PE=1 SV=2	P05783	CP13_3_HomoSapiens_9606_20130509.fasta	48 059,0	100,0 %	24	34	75	0,425%	53,0%	QAQEYEALLNIK	R	V	99,7 %	0	5	0	0	2	1 419,7479	2 284,00		361899	359	370	Empty	true
HT29	UGT1A	15997	Ingel15997_GuillemetteC_MR-201233_01_MGFPeaklist (F053021)	Keratin, type I cytoskeletal 18 OS=Homo sapiens GN=KRT18 PE=1 SV=2	P05783	CP13_3_HomoSapiens_9606_20130509.fasta	48 059,0	100,0 %	24	34	75	0,425%	53,0%	RIVDGKVVSETNDTK	R	V	99,7 %	0	0	3	0	2	1 660,8866	1 487,00		10 870,4	412	426	Empty	true
HT29	UGT1A	15997	Ingel15997_GuillemetteC_MR-201233_01_MGFPeaklist (F053021)	Keratin, type I cytoskeletal 18 OS=Homo sapiens GN=KRT18 PE=1 SV=2	P05783	CP13_3_HomoSapiens_9606_20130509.fasta	48 059,0	100,0 %	24	34	75	0,425%	53,0%	RLLEDGEDFNLGDALDSSNSMQTIQK	R	T	99,7 %	0	0	3	1	2	2 896,3633	2 388,50		185415	382	407	Empty	true
HT29	UGT1A	15997	Ingel15997_GuillemetteC_MR-201233_01_MGFPeaklist (F053021)	Keratin, type I cytoskeletal 18 OS=Homo sapiens GN=KRT18 PE=1 SV=2	P05783	CP13_3_HomoSapiens_9606_20130509.fasta	48 059,0	100,0 %	24	34	75	0,425%	53,0%	RTVQSLEIDLDSMR	R	N	99,7 %	0	1	0	0	2	1 662,8481	2 258,00		3 905,28	301	314	Empty	true
HT29	UGT1A	15997	Ingel15997_GuillemetteC_MR-201233_01_MGFPeaklist (F053021)	Keratin, type I cytoskeletal 18 OS=Homo sapiens GN=KRT18 PE=1 SV=2	P05783	CP13_3_HomoSapiens_9606_20130509.fasta	48 059,0	100,0 %	24	34	75	0,425%	53,0%	SLGSVQAPSYGARPVSSAASVYAGAGGSGSR	R	I	99,7 %	0	0	6	1	2	2 854,4077	2 005,00		554066	15	45	Empty	true
HT29	UGT1A	15997	Ingel15997_GuillemetteC_MR-201233_01_MGFPeaklist (F053021)	Keratin, type I cytoskeletal 18 OS=Homo sapiens GN=KRT18 PE=1 SV=2	P05783	CP13_3_HomoSapiens_9606_20130509.fasta	48 059,0	100,0 %	24	34	75	0,425%	53,0%	STFSTNYR	R	S	99,0 %	0	4	0	0	2	975,4529	1 622,00		111513	7	14	Empty	true
HT29	UGT1A	15997	Ingel15997_GuillemetteC_MR-201233_01_MGFPeaklist (F053021)	Keratin, type I cytoskeletal 18 OS=Homo sapiens GN=KRT18 PE=1 SV=2	P05783	CP13_3_HomoSapiens_9606_20130509.fasta	48 059,0	100,0 %	24	34	75	0,425%	53,0%	TVQSLEIDLDSMR	R	N	99,7 %	0	6	0	0	2	1 522,7420	2 359,50		350073	302	314	Empty	true
HT29	UGT1A	15997	Ingel15997_GuillemetteC_MR-201233_01_MGFPeaklist (F053021)	Keratin, type I cytoskeletal 18 OS=Homo sapiens GN=KRT18 PE=1 SV=2	P05783	CP13_3_HomoSapiens_9606_20130509.fasta	48 059,0	100,0 %	24	34	75	0,425%	53,0%	TVQSLEIDLDSMRNLK	R	A	99,6 %	0	0	1	0	2	1 861,9690	2 423,00		4 297,64	302	317	Empty	true
HT29	UGT1A	15997	Ingel15997_GuillemetteC_MR-201233_01_MGFPeaklist (F053021)	Keratin, type I cytoskeletal 18 OS=Homo sapiens GN=KRT18 PE=1 SV=2	P05783	CP13_3_HomoSapiens_9606_20130509.fasta	48 059,0	100,0 %	24	34	75	0,425%	53,0%	VKLEAEIATYR	K	R	99,7 %	0	1	2	0	2	1 292,7209	1 954,00		90 105,1	371	381	Empty	true
HT29	UGT1A	15997	Ingel15997_GuillemetteC_MR-201233_01_MGFPeaklist (F053021)	Keratin, type I cytoskeletal 18 OS=Homo sapiens GN=KRT18 PE=1 SV=2	P05783	CP13_3_HomoSapiens_9606_20130509.fasta	48 059,0	100,0 %	24	34	75	0,425%	53,0%	VKLEAEIATYRR	K	L	99,7 %	0	0	3	0	2	1 448,8220	1 869,00		127248	371	382	Empty	true
HT29	UGT1A	15997	Ingel15997_GuillemetteC_MR-201233_01_MGFPeaklist (F053021)	Keratin, type I cytoskeletal 18 OS=Homo sapiens GN=KRT18 PE=1 SV=2	P05783	CP13_3_HomoSapiens_9606_20130509.fasta	48 059,0	100,0 %	24	34	75	0,425%	53,0%	YALQMEQLNGILLHLESELAQTR	R	A	99,7 %	0	0	2	0	2	2 670,3922	2 912,50		54 718,4	331	353	Empty	true
HT29	UGT1A	15997	Ingel15997_GuillemetteC_MR-201233_01_MGFPeaklist (F053021)	Keratin, type I cytoskeletal 18 OS=Homo sapiens GN=KRT18 PE=1 SV=2	P05783	CP13_3_HomoSapiens_9606_20130509.fasta	48 059,0	100,0 %	24	34	75	0,425%	53,0%	YALQMEQLNGILLHLESELAQTRAEGQR	R	Q	99,7 %	0	0	0	1	2	3 211,6531	2 905,00		26 561,8	331	358	Empty	true
HT29	UGT1A	15997	Ingel15997_GuillemetteC_MR-201233_01_MGFPeaklist (F053021)	Keratin, type I cytoskeletal 19 OS=Homo sapiens GN=KRT19 PE=1 SV=4	P08727	CP13_3_HomoSapiens_9606_20130509.fasta	44 107,1	100,0 %	20	23	47	0,267%	56,5%	AALEDTLAETEAR	K	F	99,7 %	0	3	0	0	2	1 389,6857	1 959,00		102871	318	330	Empty	true
HT29	UGT1A	15997	Ingel15997_GuillemetteC_MR-201233_01_MGFPeaklist (F053021)	Keratin, type I cytoskeletal 19 OS=Homo sapiens GN=KRT19 PE=1 SV=4	P08727	CP13_3_HomoSapiens_9606_20130509.fasta	44 107,1	100,0 %	20	23	47	0,267%	56,5%	ALEAANGELEVK	R	I	99,7 %	0	3	0	0	2	1 243,6529	1 857,00		109087	100	111	Empty	true
HT29	UGT1A	15997	Ingel15997_GuillemetteC_MR-201233_01_MGFPeaklist (F053021)	Keratin, type I cytoskeletal 19 OS=Homo sapiens GN=KRT19 PE=1 SV=4	P08727	CP13_3_HomoSapiens_9606_20130509.fasta	44 107,1	100,0 %	20	23	47	0,267%	56,5%	DAEAWFTSR	K	T	99,7 %	0	4	0	0	2	1 082,4901	2 113,50		146014	266	274	Empty	true
HT29	UGT1A	15997	Ingel15997_GuillemetteC_MR-201233_01_MGFPeaklist (F053021)	Keratin, type I cytoskeletal 19 OS=Homo sapiens GN=KRT19 PE=1 SV=4	P08727	CP13_3_HomoSapiens_9606_20130509.fasta	44 107,1	100,0 %	20	23	47	0,267%	56,5%	EVAGHTEQLQMSR	R	S	99,7 %	0	0	2	0	2	1 485,7115	1 608,50		61 419,1	281	293	Empty	true
HT29	UGT1A	15997	Ingel15997_GuillemetteC_MR-201233_01_MGFPeaklist (F053021)	Keratin, type I cytoskeletal 19 OS=Homo sapiens GN=KRT19 PE=1 SV=4	P08727	CP13_3_HomoSapiens_9606_20130509.fasta	44 107,1	100,0 %	20	23	47	0,267%	56,5%	FGAQLAHIQALISGIEAQLGDVR	R	A	99,7 %	0	0	1	0	2	2 407,3095	2 927,00		24 589,2	331	353	Empty	true
HT29	UGT1A	15997	Ingel15997_GuillemetteC_MR-201233_01_MGFPeaklist (F053021)	Keratin, type I cytoskeletal 19 OS=Homo sapiens GN=KRT19 PE=1 SV=4	P08727	CP13_3_HomoSapiens_9606_20130509.fasta	44 107,1	100,0 %	20	23	47	0,267%	56,5%	FGAQLAHIQALISGIEAQLGDVRADSERQNQEYQR	R	L	99,7 %	0	0	0	0	2	3 911,9750	2 911,00		39 807,0	331	365	Empty	true
HT29	UGT1A	15997	Ingel15997_GuillemetteC_MR-201233_01_MGFPeaklist (F053021)	Keratin, type I cytoskeletal 19 OS=Homo sapiens GN=KRT19 PE=1 SV=4	P08727	CP13_3_HomoSapiens_9606_20130509.fasta	44 107,1	100,0 %	20	23	47	0,267%	56,5%	FGPGVAFR	R	A	99,0 %	0	4	0	0	2	850,4570	2 010,50		195727	25	32	Empty	true
HT29	UGT1A	15997	Ingel15997_GuillemetteC_MR-201233_01_MGFPeaklist (F053021)	Keratin, type I cytoskeletal 19 OS=Homo sapiens GN=KRT19 PE=1 SV=4	P08727	CP13_3_HomoSapiens_9606_20130509.fasta	44 107,1	100,0 %	20	23	47	0,267%	56,5%	FVSSSSSGAYGGGYGGVLTASDGLLAGNEK	R	L	99,7 %	0	0	1	0	2	2 808,3324	2 383,00		33 373,4	52	81	Empty	true
HT29	UGT1A	15997	Ingel15997_GuillemetteC_MR-201233_01_MGFPeaklist (F053021)	Keratin, type I cytoskeletal 19 OS=Homo sapiens GN=KRT19 PE=1 SV=4	P08727	CP13_3_HomoSapiens_9606_20130509.fasta	44 107,1	100,0 %	20	23	47	0,267%	56,5%	IVLQIDNAR	R	L	99,7 %	0	2	0	0	2	1 041,6052	1 962,50		13 467,2	151	159	Empty	false	P05783
HT29	UGT1A	15997	Ingel15997_GuillemetteC_MR-201233_01_MGFPeaklist (F053021)	Keratin, type I cytoskeletal 19 OS=Homo sapiens GN=KRT19 PE=1 SV=4	P08727	CP13_3_HomoSapiens_9606_20130509.fasta	44 107,1	100,0 %	20	23	47	0,267%	56,5%	KDAEAWFTSR	R	T	99,7 %	0	0	1	0	2	1 210,5851	1 975,00		22 103,6	265	274	Empty	true
HT29	UGT1A	15997	Ingel15997_GuillemetteC_MR-201233_01_MGFPeaklist (F053021)	Keratin, type I cytoskeletal 19 OS=Homo sapiens GN=KRT19 PE=1 SV=4	P08727	CP13_3_HomoSapiens_9606_20130509.fasta	44 107,1	100,0 %	20	23	47	0,267%	56,5%	LASYLDKVR	R	A	99,7 %	0	2	0	0	2	1 064,6099	1 822,00		28 543,8	91	99	Empty	true	P13645,P08779
HT29	UGT1A	15997	Ingel15997_GuillemetteC_MR-201233_01_MGFPeaklist (F053021)	Keratin, type I cytoskeletal 19 OS=Homo sapiens GN=KRT19 PE=1 SV=4	P08727	CP13_3_HomoSapiens_9606_20130509.fasta	44 107,1	100,0 %	20	23	47	0,267%	56,5%	LTMQNLNDR	K	L	99,7 %	0	4	0	0	2	1 104,5467	1 762,50		103063	82	90	Empty	true	P13646-3,P13646,K7ERE3
HT29	UGT1A	15997	Ingel15997_GuillemetteC_MR-201233_01_MGFPeaklist (F053021)	Keratin, type I cytoskeletal 19 OS=Homo sapiens GN=KRT19 PE=1 SV=4	P08727	CP13_3_HomoSapiens_9606_20130509.fasta	44 107,1	100,0 %	20	23	47	0,267%	56,5%	LTMQNLNDRLASYLDKVR	K	A	99,6 %	0	0	0	2	2	2 150,1388	2 467,50		45 811,2	82	99	Empty	true
HT29	UGT1A	15997	Ingel15997_GuillemetteC_MR-201233_01_MGFPeaklist (F053021)	Keratin, type I cytoskeletal 19 OS=Homo sapiens GN=KRT19 PE=1 SV=4	P08727	CP13_3_HomoSapiens_9606_20130509.fasta	44 107,1	100,0 %	20	23	47	0,267%	56,5%	QSSATSSFGGLGGGSVR	R	F	99,7 %	0	5	0	0	2	1 537,7242	1 902,00		257516	8	24	Empty	true
HT29	UGT1A	15997	Ingel15997_GuillemetteC_MR-201233_01_MGFPeaklist (F053021)	Keratin, type I cytoskeletal 19 OS=Homo sapiens GN=KRT19 PE=1 SV=4	P08727	CP13_3_HomoSapiens_9606_20130509.fasta	44 107,1	100,0 %	20	23	47	0,267%	56,5%	SLLEGQEDHYNNLSASK	R	V	99,7 %	0	0	2	0	2	1 904,8985	1 849,50		69 828,5	382	398	Empty	true
HT29	UGT1A	15997	Ingel15997_GuillemetteC_MR-201233_01_MGFPeaklist (F053021)	Keratin, type I cytoskeletal 19 OS=Homo sapiens GN=KRT19 PE=1 SV=4	P08727	CP13_3_HomoSapiens_9606_20130509.fasta	44 107,1	100,0 %	20	23	47	0,267%	56,5%	SQYEVMAEQNR	R	K	99,7 %	0	3	0	0	2	1 354,6055	1 655,00		32 090,9	254	264	Empty	true
HT29	UGT1A	15997	Ingel15997_GuillemetteC_MR-201233_01_MGFPeaklist (F053021)	Keratin, type I cytoskeletal 19 OS=Homo sapiens GN=KRT19 PE=1 SV=4	P08727	CP13_3_HomoSapiens_9606_20130509.fasta	44 107,1	100,0 %	20	23	47	0,267%	56,5%	SQYEVMAEQNRK	R	D	99,7 %	0	0	2	0	2	1 482,7005	1 584,50		121215	254	265	Empty	true
HT29	UGT1A	15997	Ingel15997_GuillemetteC_MR-201233_01_MGFPeaklist (F053021)	Keratin, type I cytoskeletal 19 OS=Homo sapiens GN=KRT19 PE=1 SV=4	P08727	CP13_3_HomoSapiens_9606_20130509.fasta	44 107,1	100,0 %	20	23	47	0,267%	56,5%	SQYEVMAEQNRKDAEAWFTSR	R	T	99,7 %	0	0	0	1	2	2 546,1728	2 219,00		12 806,9	254	274	Empty	true
HT29	UGT1A	15997	Ingel15997_GuillemetteC_MR-201233_01_MGFPeaklist (F053021)	Keratin, type I cytoskeletal 19 OS=Homo sapiens GN=KRT19 PE=1 SV=4	P08727	CP13_3_HomoSapiens_9606_20130509.fasta	44 107,1	100,0 %	20	23	47	0,267%	56,5%	SRLEQEIATYR	K	S	99,7 %	0	2	1	0	2	1 365,7121	1 909,00		76 468,6	371	381	Empty	true
HT29	UGT1A	15997	Ingel15997_GuillemetteC_MR-201233_01_MGFPeaklist (F053021)	Keratin, type I cytoskeletal 19 OS=Homo sapiens GN=KRT19 PE=1 SV=4	P08727	CP13_3_HomoSapiens_9606_20130509.fasta	44 107,1	100,0 %	20	23	47	0,267%	56,5%	TEELNREVAGHTEQLQMSR	R	S	99,7 %	0	0	1	1	2	2 228,0725	1 830,50		270822	275	293	Empty	true
HT29	UGT1A	15997	Ingel15997_GuillemetteC_MR-201233_01_MGFPeaklist (F053021)	Keratin, type I cytoskeletal 19 OS=Homo sapiens GN=KRT19 PE=1 SV=4	P08727	CP13_3_HomoSapiens_9606_20130509.fasta	44 107,1	100,0 %	20	23	47	0,267%	56,5%	TLQGLEIELQSQLSMK	R	A	99,7 %	0	0	1	0	2	1 817,9680	2 557,00		13 956,0	302	317	Empty	true	P13646-3,P13646,K7ERE3
HT29	UGT1A	15997	Ingel15997_GuillemetteC_MR-201233_01_MGFPeaklist (F053021)	DNA mismatch repair protein Msh2 OS=Homo sapiens GN=MSH2 PE=1 SV=1	P43246	CP13_3_HomoSapiens_9606_20130509.fasta	104 745,8	100,0 %	3	3	3	0,0170%	3,85%	FFQGMPEKPTTTVR	R	L	99,0 %	0	1	0	0	2	1 639,8151	1 927,00		8 580,51	22	35	Empty	true	E9PHA6
HT29	UGT1A	15997	Ingel15997_GuillemetteC_MR-201233_01_MGFPeaklist (F053021)	DNA mismatch repair protein Msh2 OS=Homo sapiens GN=MSH2 PE=1 SV=1	P43246	CP13_3_HomoSapiens_9606_20130509.fasta	104 745,8	100,0 %	3	3	3	0,0170%	3,85%	MQSTLISAAR	K	D	99,7 %	0	1	0	0	2	1 077,5721	1 811,00		4 131,19	492	501	Empty	true	P43246-2,E9PHA6
HT29	UGT1A	15997	Ingel15997_GuillemetteC_MR-201233_01_MGFPeaklist (F053021)	DNA mismatch repair protein Msh2 OS=Homo sapiens GN=MSH2 PE=1 SV=1	P43246	CP13_3_HomoSapiens_9606_20130509.fasta	104 745,8	100,0 %	3	3	3	0,0170%	3,85%	QVGVGYVDSIQR	R	K	99,7 %	0	1	0	0	2	1 321,6748	1 919,00		3 359,12	160	171	Empty	true	P43246-2,E9PHA6
HT29	UGT1A	15997	Ingel15997_GuillemetteC_MR-201233_01_MGFPeaklist (F053021)	Probable E3 ubiquitin-protein ligase MYCBP2 OS=Homo sapiens GN=MYCBP2 PE=4 SV=1	J3KPZ3,O75592,O75592-2	CP13_3_HomoSapiens_9606_20130509.fasta	509 704,5	100,0 %	4	4	4	0,0227%	1,50%	GQIPQILYYR	R	S	98,5 %	0	1	0	0	2	1 251,6734	2 269,00		5 778,49	1837	1846	Empty	true
HT29	UGT1A	15997	Ingel15997_GuillemetteC_MR-201233_01_MGFPeaklist (F053021)	Probable E3 ubiquitin-protein ligase MYCBP2 OS=Homo sapiens GN=MYCBP2 PE=4 SV=1	J3KPZ3,O75592,O75592-2	CP13_3_HomoSapiens_9606_20130509.fasta	509 704,5	100,0 %	4	4	4	0,0227%	1,50%	IYTAALNDRDQGGGSAGHPASR	R	N	99,6 %	0	0	0	1	2	2 214,0648	1 621,00		7 311,67	42	63	Empty	true
HT29	UGT1A	15997	Ingel15997_GuillemetteC_MR-201233_01_MGFPeaklist (F053021)	Probable E3 ubiquitin-protein ligase MYCBP2 OS=Homo sapiens GN=MYCBP2 PE=4 SV=1	J3KPZ3,O75592,O75592-2	CP13_3_HomoSapiens_9606_20130509.fasta	509 704,5	100,0 %	4	4	4	0,0227%	1,50%	SMPPSLETSPITDTDLAKR	K	T	99,6 %	0	0	1	0	2	2 059,0379	2 140,00		3 916,74	3414	3432	Empty	true
HT29	UGT1A	15997	Ingel15997_GuillemetteC_MR-201233_01_MGFPeaklist (F053021)	Probable E3 ubiquitin-protein ligase MYCBP2 OS=Homo sapiens GN=MYCBP2 PE=4 SV=1	J3KPZ3,O75592,O75592-2	CP13_3_HomoSapiens_9606_20130509.fasta	509 704,5	100,0 %	4	4	4	0,0227%	1,50%	SYSVVASEYDKQHSILPAR	R	V	99,7 %	0	0	0	1	2	2 150,0876	1 993,00		7 045,47	3438	3456	Empty	true
HT29	UGT1A	15997	Ingel15997_GuillemetteC_MR-201233_01_MGFPeaklist (F053021)	Probable E3 ubiquitin-protein ligase MYCBP2 OS=Homo sapiens GN=MYCBP2 PE=4 SV=1	J3KPZ3,O75592,O75592-2	CP13_3_HomoSapiens_9606_20130509.fasta	509 704,5	100,0 %	4	4	4	0,0227%	1,50%	GQIPQILYYR	R	S	98,5 %	0	1	0	0	2	1 251,6734	2 269,00		5 778,49	1837	1846	Empty	true
HT29	UGT1A	15997	Ingel15997_GuillemetteC_MR-201233_01_MGFPeaklist (F053021)	Probable E3 ubiquitin-protein ligase MYCBP2 OS=Homo sapiens GN=MYCBP2 PE=4 SV=1	J3KPZ3,O75592,O75592-2	CP13_3_HomoSapiens_9606_20130509.fasta	509 704,5	100,0 %	4	4	4	0,0227%	1,50%	IYTAALNDRDQGGGSAGHPASR	R	N	99,6 %	0	0	0	1	2	2 214,0648	1 621,00		7 311,67	42	63	Empty	true
HT29	UGT1A	15997	Ingel15997_GuillemetteC_MR-201233_01_MGFPeaklist (F053021)	Probable E3 ubiquitin-protein ligase MYCBP2 OS=Homo sapiens GN=MYCBP2 PE=4 SV=1	J3KPZ3,O75592,O75592-2	CP13_3_HomoSapiens_9606_20130509.fasta	509 704,5	100,0 %	4	4	4	0,0227%	1,50%	SMPPSLETSPITDTDLAKR	K	T	99,6 %	0	0	1	0	2	2 059,0379	2 140,00		3 916,74	3414	3432	Empty	true
HT29	UGT1A	15997	Ingel15997_GuillemetteC_MR-201233_01_MGFPeaklist (F053021)	Probable E3 ubiquitin-protein ligase MYCBP2 OS=Homo sapiens GN=MYCBP2 PE=4 SV=1	J3KPZ3,O75592,O75592-2	CP13_3_HomoSapiens_9606_20130509.fasta	509 704,5	100,0 %	4	4	4	0,0227%	1,50%	SYSVVASEYDKQHSILPAR	R	V	99,7 %	0	0	0	1	2	2 150,0876	1 993,00		7 045,47	3438	3456	Empty	true
HT29	UGT1A	15997	Ingel15997_GuillemetteC_MR-201233_01_MGFPeaklist (F053021)	Probable E3 ubiquitin-protein ligase MYCBP2 OS=Homo sapiens GN=MYCBP2 PE=4 SV=1	J3KPZ3,O75592,O75592-2	CP13_3_HomoSapiens_9606_20130509.fasta	509 704,5	100,0 %	4	4	4	0,0227%	1,50%	GQIPQILYYR	R	S	98,5 %	0	1	0	0	2	1 251,6734	2 269,00		5 778,49	1837	1846	Empty	true
HT29	UGT1A	15997	Ingel15997_GuillemetteC_MR-201233_01_MGFPeaklist (F053021)	Probable E3 ubiquitin-protein ligase MYCBP2 OS=Homo sapiens GN=MYCBP2 PE=4 SV=1	J3KPZ3,O75592,O75592-2	CP13_3_HomoSapiens_9606_20130509.fasta	509 704,5	100,0 %	4	4	4	0,0227%	1,50%	IYTAALNDRDQGGGSAGHPASR	R	N	99,6 %	0	0	0	1	2	2 214,0648	1 621,00		7 311,67	42	63	Empty	true
HT29	UGT1A	15997	Ingel15997_GuillemetteC_MR-201233_01_MGFPeaklist (F053021)	Probable E3 ubiquitin-protein ligase MYCBP2 OS=Homo sapiens GN=MYCBP2 PE=4 SV=1	J3KPZ3,O75592,O75592-2	CP13_3_HomoSapiens_9606_20130509.fasta	509 704,5	100,0 %	4	4	4	0,0227%	1,50%	SMPPSLETSPITDTDLAKR	K	T	99,6 %	0	0	1	0	2	2 059,0379	2 140,00		3 916,74	3414	3432	Empty	true
HT29	UGT1A	15997	Ingel15997_GuillemetteC_MR-201233_01_MGFPeaklist (F053021)	Probable E3 ubiquitin-protein ligase MYCBP2 OS=Homo sapiens GN=MYCBP2 PE=4 SV=1	J3KPZ3,O75592,O75592-2	CP13_3_HomoSapiens_9606_20130509.fasta	509 704,5	100,0 %	4	4	4	0,0227%	1,50%	SYSVVASEYDKQHSILPAR	R	V	99,7 %	0	0	0	1	2	2 150,0876	1 993,00		7 045,47	3438	3456	Empty	true
HT29	UGT1A	15997	Ingel15997_GuillemetteC_MR-201233_01_MGFPeaklist (F053021)	Isoform 2 of Replication factor C subunit 1 OS=Homo sapiens GN=RFC1	P35251-2	CP13_3_HomoSapiens_9606_20130509.fasta	128 189,4	100,0 %	2	2	2	0,0113%	2,27%	GFYSNGAASSVSTK	K	H	99,7 %	0	1	0	0	2	1 375,6487	1 681,00		1 933,43	700	713	Empty	true	P35251
HT29	UGT1A	15997	Ingel15997_GuillemetteC_MR-201233_01_MGFPeaklist (F053021)	Isoform 2 of Replication factor C subunit 1 OS=Homo sapiens GN=RFC1	P35251-2	CP13_3_HomoSapiens_9606_20130509.fasta	128 189,4	100,0 %	2	2	2	0,0113%	2,27%	IIDEDGLLNLIR	K	T	99,7 %	0	1	0	0	2	1 383,7845	2 560,00		2 035,71	469	480	Empty	true	P35251
HT29	UGT1A	15997	Ingel15997_GuillemetteC_MR-201233_01_MGFPeaklist (F053021)	40S ribosomal protein S18 OS=Homo sapiens GN=RPS18 PE=1 SV=3	P62269	CP13_3_HomoSapiens_9606_20130509.fasta	17 719,3	100,0 %	7	7	9	0,0510%	34,9%	AGELTEDEVER	R	V	99,7 %	0	1	0	0	2	1 247,5751	1 630,00		13 703,4	56	66	Empty	true
HT29	UGT1A	15997	Ingel15997_GuillemetteC_MR-201233_01_MGFPeaklist (F053021)	40S ribosomal protein S18 OS=Homo sapiens GN=RPS18 PE=1 SV=3	P62269	CP13_3_HomoSapiens_9606_20130509.fasta	17 719,3	100,0 %	7	7	9	0,0510%	34,9%	IPDWFLNR	K	Q	99,0 %	0	1	0	0	2	1 060,5575	2 412,00		14 588,7	79	86	Empty	true
HT29	UGT1A	15997	Ingel15997_GuillemetteC_MR-201233_01_MGFPeaklist (F053021)	40S ribosomal protein S18 OS=Homo sapiens GN=RPS18 PE=1 SV=3	P62269	CP13_3_HomoSapiens_9606_20130509.fasta	17 719,3	100,0 %	7	7	9	0,0510%	34,9%	QYKIPDWFLNR	R	Q	99,7 %	0	0	1	0	2	1 479,7744	2 445,00		15 102,0	76	86	Empty	true
HT29	UGT1A	15997	Ingel15997_GuillemetteC_MR-201233_01_MGFPeaklist (F053021)	40S ribosomal protein S18 OS=Homo sapiens GN=RPS18 PE=1 SV=3	P62269	CP13_3_HomoSapiens_9606_20130509.fasta	17 719,3	100,0 %	7	7	9	0,0510%	34,9%	RAGELTEDEVER	K	V	99,7 %	0	0	1	0	2	1 403,6762	1 576,00		5 287,95	55	66	Empty	true
HT29	UGT1A	15997	Ingel15997_GuillemetteC_MR-201233_01_MGFPeaklist (F053021)	40S ribosomal protein S18 OS=Homo sapiens GN=RPS18 PE=1 SV=3	P62269	CP13_3_HomoSapiens_9606_20130509.fasta	17 719,3	100,0 %	7	7	9	0,0510%	34,9%	VITIMQNPR	R	Q	99,7 %	0	3	0	0	2	1 071,5980	1 906,00		30 964,6	67	75	Empty	true
HT29	UGT1A	15997	Ingel15997_GuillemetteC_MR-201233_01_MGFPeaklist (F053021)	40S ribosomal protein S18 OS=Homo sapiens GN=RPS18 PE=1 SV=3	P62269	CP13_3_HomoSapiens_9606_20130509.fasta	17 719,3	100,0 %	7	7	9	0,0510%	34,9%	VLNTNIDGR	R	R	99,6 %	0	1	0	0	2	1 001,5375	1 645,00		3 139,77	15	23	Empty	true
HT29	UGT1A	15997	Ingel15997_GuillemetteC_MR-201233_01_MGFPeaklist (F053021)	40S ribosomal protein S18 OS=Homo sapiens GN=RPS18 PE=1 SV=3	P62269	CP13_3_HomoSapiens_9606_20130509.fasta	17 719,3	100,0 %	7	7	9	0,0510%	34,9%	YSQVLANGLDNK	K	L	99,7 %	0	1	0	0	2	1 321,6747	1 848,00		4 579,51	95	106	Empty	true
HT29	UGT1A	15997	Ingel15997_GuillemetteC_MR-201233_01_MGFPeaklist (F053021)	U2 snRNP-associated SURP motif-containing protein OS=Homo sapiens GN=U2SURP PE=1 SV=2	O15042,O15042-2	CP13_3_HomoSapiens_9606_20130509.fasta	118 239,3	100,0 %	4	4	4	0,0227%	5,93%	EINNPMFR	R	F	99,0 %	0	1	0	0	2	1 020,4931	1 945,00		4 511,10	452	459	Empty	true	E7ET15
HT29	UGT1A	15997	Ingel15997_GuillemetteC_MR-201233_01_MGFPeaklist (F053021)	U2 snRNP-associated SURP motif-containing protein OS=Homo sapiens GN=U2SURP PE=1 SV=2	O15042,O15042-2	CP13_3_HomoSapiens_9606_20130509.fasta	118 239,3	100,0 %	4	4	4	0,0227%	5,93%	FLFENQTPAHVYYR	R	W	99,7 %	0	0	1	0	2	1 784,8754	2 222,00		7 585,07	460	473	Empty	true	E7ET15
HT29	UGT1A	15997	Ingel15997_GuillemetteC_MR-201233_01_MGFPeaklist (F053021)	U2 snRNP-associated SURP motif-containing protein OS=Homo sapiens GN=U2SURP PE=1 SV=2	O15042,O15042-2	CP13_3_HomoSapiens_9606_20130509.fasta	118 239,3	100,0 %	4	4	4	0,0227%	5,93%	FQDELESGKRPK	K	K	99,1 %	0	0	1	0	2	1 433,7385	1 556,00		2 029,47	853	864	Empty	true	E7ET15
HT29	UGT1A	15997	Ingel15997_GuillemetteC_MR-201233_01_MGFPeaklist (F053021)	U2 snRNP-associated SURP motif-containing protein OS=Homo sapiens GN=U2SURP PE=1 SV=2	O15042,O15042-2	CP13_3_HomoSapiens_9606_20130509.fasta	118 239,3	100,0 %	4	4	4	0,0227%	5,93%	SSDVHSSGSSDAHMDASGPSDSDMPSR	R	T	99,7 %	0	0	0	1	2	2 706,0639	1 572,00		3 999,70	18	44	Empty	true	H0Y8D9,E7ET15,E7EW00
HT29	UGT1A	15997	Ingel15997_GuillemetteC_MR-201233_01_MGFPeaklist (F053021)	U2 snRNP-associated SURP motif-containing protein OS=Homo sapiens GN=U2SURP PE=1 SV=2	O15042,O15042-2	CP13_3_HomoSapiens_9606_20130509.fasta	118 239,3	100,0 %	4	4	4	0,0227%	5,93%	EINNPMFR	R	F	99,0 %	0	1	0	0	2	1 020,4931	1 945,00		4 511,10	452	459	Empty	true	E7ET15
HT29	UGT1A	15997	Ingel15997_GuillemetteC_MR-201233_01_MGFPeaklist (F053021)	U2 snRNP-associated SURP motif-containing protein OS=Homo sapiens GN=U2SURP PE=1 SV=2	O15042,O15042-2	CP13_3_HomoSapiens_9606_20130509.fasta	118 239,3	100,0 %	4	4	4	0,0227%	5,93%	FLFENQTPAHVYYR	R	W	99,7 %	0	0	1	0	2	1 784,8754	2 222,00		7 585,07	460	473	Empty	true	E7ET15
HT29	UGT1A	15997	Ingel15997_GuillemetteC_MR-201233_01_MGFPeaklist (F053021)	U2 snRNP-associated SURP motif-containing protein OS=Homo sapiens GN=U2SURP PE=1 SV=2	O15042,O15042-2	CP13_3_HomoSapiens_9606_20130509.fasta	118 239,3	100,0 %	4	4	4	0,0227%	5,93%	FQDELESGKRPK	K	K	99,1 %	0	0	1	0	2	1 433,7385	1 556,00		2 029,47	853	864	Empty	true	E7ET15
HT29	UGT1A	15997	Ingel15997_GuillemetteC_MR-201233_01_MGFPeaklist (F053021)	U2 snRNP-associated SURP motif-containing protein OS=Homo sapiens GN=U2SURP PE=1 SV=2	O15042,O15042-2	CP13_3_HomoSapiens_9606_20130509.fasta	118 239,3	100,0 %	4	4	4	0,0227%	5,93%	SSDVHSSGSSDAHMDASGPSDSDMPSR	R	T	99,7 %	0	0	0	1	2	2 706,0639	1 572,00		3 999,70	18	44	Empty	true	H0Y8D9,E7ET15,E7EW00
HT29	UGT1A	15997	Ingel15997_GuillemetteC_MR-201233_01_MGFPeaklist (F053021)	Heterogeneous nuclear ribonucleoprotein U OS=Homo sapiens GN=HNRNPU PE=1 SV=6	Q00839,Q00839-2	CP13_3_HomoSapiens_9606_20130509.fasta	88 980,3	100,0 %	3	3	3	0,0170%	7,88%	LQAALDDEEAGGRPAMEPGNGSLDLGGDSAGR	R	S	99,7 %	0	0	0	1	2	3 126,4398	2 094,00		2 408,79	38	69	Empty	true
HT29	UGT1A	15997	Ingel15997_GuillemetteC_MR-201233_01_MGFPeaklist (F053021)	Heterogeneous nuclear ribonucleoprotein U OS=Homo sapiens GN=HNRNPU PE=1 SV=6	Q00839,Q00839-2	CP13_3_HomoSapiens_9606_20130509.fasta	88 980,3	100,0 %	3	3	3	0,0170%	7,88%	NFILDQTNVSAAAQR	R	R	99,7 %	0	1	0	0	2	1 647,8449	2 099,00		5 445,69	557	571	Empty	true
HT29	UGT1A	15997	Ingel15997_GuillemetteC_MR-201233_01_MGFPeaklist (F053021)	Heterogeneous nuclear ribonucleoprotein U OS=Homo sapiens GN=HNRNPU PE=1 SV=6	Q00839,Q00839-2	CP13_3_HomoSapiens_9606_20130509.fasta	88 980,3	100,0 %	3	3	3	0,0170%	7,88%	SSGPTSLFAVTVAPPGAR	K	Q	99,7 %	0	1	0	0	2	1 714,9123	2 384,00		3 904,24	187	204	Empty	true
HT29	UGT1A	15997	Ingel15997_GuillemetteC_MR-201233_01_MGFPeaklist (F053021)	Heterogeneous nuclear ribonucleoprotein U OS=Homo sapiens GN=HNRNPU PE=1 SV=6	Q00839,Q00839-2	CP13_3_HomoSapiens_9606_20130509.fasta	88 980,3	100,0 %	3	3	3	0,0170%	7,88%	LQAALDDEEAGGRPAMEPGNGSLDLGGDSAGR	R	S	99,7 %	0	0	0	1	2	3 126,4398	2 094,00		2 408,79	38	69	Empty	true
HT29	UGT1A	15997	Ingel15997_GuillemetteC_MR-201233_01_MGFPeaklist (F053021)	Heterogeneous nuclear ribonucleoprotein U OS=Homo sapiens GN=HNRNPU PE=1 SV=6	Q00839,Q00839-2	CP13_3_HomoSapiens_9606_20130509.fasta	88 980,3	100,0 %	3	3	3	0,0170%	7,88%	NFILDQTNVSAAAQR	R	R	99,7 %	0	1	0	0	2	1 647,8449	2 099,00		5 445,69	557	571	Empty	true
HT29	UGT1A	15997	Ingel15997_GuillemetteC_MR-201233_01_MGFPeaklist (F053021)	Heterogeneous nuclear ribonucleoprotein U OS=Homo sapiens GN=HNRNPU PE=1 SV=6	Q00839,Q00839-2	CP13_3_HomoSapiens_9606_20130509.fasta	88 980,3	100,0 %	3	3	3	0,0170%	7,88%	SSGPTSLFAVTVAPPGAR	K	Q	99,7 %	0	1	0	0	2	1 714,9123	2 384,00		3 904,24	187	204	Empty	true
HT29	UGT1A	15997	Ingel15997_GuillemetteC_MR-201233_01_MGFPeaklist (F053021)	Phosphorylase b kinase regulatory subunit alpha, skeletal muscle isoform OS=Homo sapiens GN=PHKA1 PE=2 SV=1	A6NIT2,A6NMN0,P46020,P46020-2,P46020-3	CP13_3_HomoSapiens_9606_20130509.fasta	129 391,6	100,0 %	2	2	2	0,0113%	2,79%	AALEALDELDLFGVK	K	G	97,7 %	0	1	0	0	2	1 603,8580	2 750,00		1 764,84	207	221	Empty	true
HT29	UGT1A	15997	Ingel15997_GuillemetteC_MR-201233_01_MGFPeaklist (F053021)	Phosphorylase b kinase regulatory subunit alpha, skeletal muscle isoform OS=Homo sapiens GN=PHKA1 PE=2 SV=1	A6NIT2,A6NMN0,P46020,P46020-2,P46020-3	CP13_3_HomoSapiens_9606_20130509.fasta	129 391,6	100,0 %	2	2	2	0,0113%	2,79%	LFQASRPSFNLLDSPHPR	K	Q	99,7 %	0	0	0	1	2	2 082,0880	2 264,00		6 919,89	663	680	Empty	true
HT29	UGT1A	15997	Ingel15997_GuillemetteC_MR-201233_01_MGFPeaklist (F053021)	Phosphorylase b kinase regulatory subunit alpha, skeletal muscle isoform OS=Homo sapiens GN=PHKA1 PE=2 SV=1	A6NIT2,A6NMN0,P46020,P46020-2,P46020-3	CP13_3_HomoSapiens_9606_20130509.fasta	129 391,6	100,0 %	2	2	2	0,0113%	2,79%	AALEALDELDLFGVK	K	G	97,7 %	0	1	0	0	2	1 603,8580	2 750,00		1 764,84	207	221	Empty	true
HT29	UGT1A	15997	Ingel15997_GuillemetteC_MR-201233_01_MGFPeaklist (F053021)	Phosphorylase b kinase regulatory subunit alpha, skeletal muscle isoform OS=Homo sapiens GN=PHKA1 PE=2 SV=1	A6NIT2,A6NMN0,P46020,P46020-2,P46020-3	CP13_3_HomoSapiens_9606_20130509.fasta	129 391,6	100,0 %	2	2	2	0,0113%	2,79%	LFQASRPSFNLLDSPHPR	K	Q	99,7 %	0	0	0	1	2	2 082,0880	2 264,00		6 919,89	663	680	Empty	true
HT29	UGT1A	15997	Ingel15997_GuillemetteC_MR-201233_01_MGFPeaklist (F053021)	Phosphorylase b kinase regulatory subunit alpha, skeletal muscle isoform OS=Homo sapiens GN=PHKA1 PE=2 SV=1	A6NIT2,A6NMN0,P46020,P46020-2,P46020-3	CP13_3_HomoSapiens_9606_20130509.fasta	129 391,6	100,0 %	2	2	2	0,0113%	2,79%	AALEALDELDLFGVK	K	G	97,7 %	0	1	0	0	2	1 603,8580	2 750,00		1 764,84	207	221	Empty	true
HT29	UGT1A	15997	Ingel15997_GuillemetteC_MR-201233_01_MGFPeaklist (F053021)	Phosphorylase b kinase regulatory subunit alpha, skeletal muscle isoform OS=Homo sapiens GN=PHKA1 PE=2 SV=1	A6NIT2,A6NMN0,P46020,P46020-2,P46020-3	CP13_3_HomoSapiens_9606_20130509.fasta	129 391,6	100,0 %	2	2	2	0,0113%	2,79%	LFQASRPSFNLLDSPHPR	K	Q	99,7 %	0	0	0	1	2	2 082,0880	2 264,00		6 919,89	663	680	Empty	true
HT29	UGT1A	15997	Ingel15997_GuillemetteC_MR-201233_01_MGFPeaklist (F053021)	Phosphorylase b kinase regulatory subunit alpha, skeletal muscle isoform OS=Homo sapiens GN=PHKA1 PE=2 SV=1	A6NIT2,A6NMN0,P46020,P46020-2,P46020-3	CP13_3_HomoSapiens_9606_20130509.fasta	129 391,6	100,0 %	2	2	2	0,0113%	2,79%	AALEALDELDLFGVK	K	G	97,7 %	0	1	0	0	2	1 603,8580	2 750,00		1 764,84	207	221	Empty	true
HT29	UGT1A	15997	Ingel15997_GuillemetteC_MR-201233_01_MGFPeaklist (F053021)	Phosphorylase b kinase regulatory subunit alpha, skeletal muscle isoform OS=Homo sapiens GN=PHKA1 PE=2 SV=1	A6NIT2,A6NMN0,P46020,P46020-2,P46020-3	CP13_3_HomoSapiens_9606_20130509.fasta	129 391,6	100,0 %	2	2	2	0,0113%	2,79%	LFQASRPSFNLLDSPHPR	K	Q	99,7 %	0	0	0	1	2	2 082,0880	2 264,00		6 919,89	663	680	Empty	true
HT29	UGT1A	15997	Ingel15997_GuillemetteC_MR-201233_01_MGFPeaklist (F053021)	Phosphorylase b kinase regulatory subunit alpha, skeletal muscle isoform OS=Homo sapiens GN=PHKA1 PE=2 SV=1	A6NIT2,A6NMN0,P46020,P46020-2,P46020-3	CP13_3_HomoSapiens_9606_20130509.fasta	129 391,6	100,0 %	2	2	2	0,0113%	2,79%	AALEALDELDLFGVK	K	G	97,7 %	0	1	0	0	2	1 603,8580	2 750,00		1 764,84	207	221	Empty	true
HT29	UGT1A	15997	Ingel15997_GuillemetteC_MR-201233_01_MGFPeaklist (F053021)	Phosphorylase b kinase regulatory subunit alpha, skeletal muscle isoform OS=Homo sapiens GN=PHKA1 PE=2 SV=1	A6NIT2,A6NMN0,P46020,P46020-2,P46020-3	CP13_3_HomoSapiens_9606_20130509.fasta	129 391,6	100,0 %	2	2	2	0,0113%	2,79%	LFQASRPSFNLLDSPHPR	K	Q	99,7 %	0	0	0	1	2	2 082,0880	2 264,00		6 919,89	663	680	Empty	true
HT29	UGT1A	15997	Ingel15997_GuillemetteC_MR-201233_01_MGFPeaklist (F053021)	Phosphorylase b kinase regulatory subunit alpha, liver isoform OS=Homo sapiens GN=PHKA2 PE=1 SV=1	P46019	CP13_3_HomoSapiens_9606_20130509.fasta	138 411,0	100,0 %	8	9	10	0,0567%	11,1%	AALEAIDELDLFGAHGGRK	K	S	99,7 %	0	0	1	0	2	1 983,0297	2 477,00		12 883,4	207	225	Empty	true
HT29	UGT1A	15997	Ingel15997_GuillemetteC_MR-201233_01_MGFPeaklist (F053021)	Phosphorylase b kinase regulatory subunit alpha, liver isoform OS=Homo sapiens GN=PHKA2 PE=1 SV=1	P46019	CP13_3_HomoSapiens_9606_20130509.fasta	138 411,0	100,0 %	8	9	10	0,0567%	11,1%	AYELEQNVVK	K	L	99,5 %	0	1	0	0	2	1 192,6208	1 853,00		6 919,63	74	83	Empty	true
HT29	UGT1A	15997	Ingel15997_GuillemetteC_MR-201233_01_MGFPeaklist (F053021)	Phosphorylase b kinase regulatory subunit alpha, liver isoform OS=Homo sapiens GN=PHKA2 PE=1 SV=1	P46019	CP13_3_HomoSapiens_9606_20130509.fasta	138 411,0	100,0 %	8	9	10	0,0567%	11,1%	GDKTNQGIPELNASSVGMAK	R	A	99,7 %	0	0	1	0	2	2 017,0021	2 024,00		17 054,8	187	206	Empty	true
HT29	UGT1A	15997	Ingel15997_GuillemetteC_MR-201233_01_MGFPeaklist (F053021)	Phosphorylase b kinase regulatory subunit alpha, liver isoform OS=Homo sapiens GN=PHKA2 PE=1 SV=1	P46019	CP13_3_HomoSapiens_9606_20130509.fasta	138 411,0	100,0 %	8	9	10	0,0567%	11,1%	HGVNVQSIADIHPIQVQPGR	K	I	99,7 %	0	0	0	1	2	2 165,1576	2 183,00		11 818,1	458	477	Empty	true
HT29	UGT1A	15997	Ingel15997_GuillemetteC_MR-201233_01_MGFPeaklist (F053021)	Phosphorylase b kinase regulatory subunit alpha, liver isoform OS=Homo sapiens GN=PHKA2 PE=1 SV=1	P46019	CP13_3_HomoSapiens_9606_20130509.fasta	138 411,0	100,0 %	8	9	10	0,0567%	11,1%	NTEDRHVFSAIHSTR	K	D	99,7 %	0	0	0	1	2	1 769,8677	1 661,00		16 547,8	683	697	Empty	true
HT29	UGT1A	15997	Ingel15997_GuillemetteC_MR-201233_01_MGFPeaklist (F053021)	Phosphorylase b kinase regulatory subunit alpha, liver isoform OS=Homo sapiens GN=PHKA2 PE=1 SV=1	P46019	CP13_3_HomoSapiens_9606_20130509.fasta	138 411,0	100,0 %	8	9	10	0,0567%	11,1%	QLTVGLPPEPR	K	E	99,7 %	0	2	0	0	2	1 206,6843	2 032,50		36 971,9	850	860	Empty	true
HT29	UGT1A	15997	Ingel15997_GuillemetteC_MR-201233_01_MGFPeaklist (F053021)	Phosphorylase b kinase regulatory subunit alpha, liver isoform OS=Homo sapiens GN=PHKA2 PE=1 SV=1	P46019	CP13_3_HomoSapiens_9606_20130509.fasta	138 411,0	100,0 %	8	9	10	0,0567%	11,1%	RFSADEQFFSVGQAASSSAHSSK	R	S	95,3 %	0	0	0	1	2	2 431,1271	2 133,00		21 248,3	1013	1035	Empty	true
HT29	UGT1A	15997	Ingel15997_GuillemetteC_MR-201233_01_MGFPeaklist (F053021)	Phosphorylase b kinase regulatory subunit alpha, liver isoform OS=Homo sapiens GN=PHKA2 PE=1 SV=1	P46019	CP13_3_HomoSapiens_9606_20130509.fasta	138 411,0	100,0 %	8	9	10	0,0567%	11,1%	TMLTNDGSDIHSAVLSTIR	R	K	99,7 %	0	1	1	0	2	2 031,0177	2 238,50		24 992,1	569	587	Empty	true
HT29	UGT1A	15997	Ingel15997_GuillemetteC_MR-201233_01_MGFPeaklist (F053021)	DNA-dependent protein kinase catalytic subunit OS=Homo sapiens GN=PRKDC PE=1 SV=3	P78527	CP13_3_HomoSapiens_9606_20130509.fasta	469 095,5	100,0 %	7	7	7	0,0397%	2,37%	GIFTSEIGTK	R	Q	99,7 %	0	1	0	0	2	1 052,5624	2 039,00		3 315,16	2941	2950	Empty	true	E7EUY0,P78527-2
HT29	UGT1A	15997	Ingel15997_GuillemetteC_MR-201233_01_MGFPeaklist (F053021)	DNA-dependent protein kinase catalytic subunit OS=Homo sapiens GN=PRKDC PE=1 SV=3	P78527	CP13_3_HomoSapiens_9606_20130509.fasta	469 095,5	100,0 %	7	7	7	0,0397%	2,37%	ILELSGSSSEDSEKVIAGLYQR	R	A	99,7 %	0	0	1	0	2	2 381,2196	2 350,00		5 636,95	3359	3380	Empty	true	E7EUY0,P78527-2
HT29	UGT1A	15997	Ingel15997_GuillemetteC_MR-201233_01_MGFPeaklist (F053021)	DNA-dependent protein kinase catalytic subunit OS=Homo sapiens GN=PRKDC PE=1 SV=3	P78527	CP13_3_HomoSapiens_9606_20130509.fasta	469 095,5	100,0 %	7	7	7	0,0397%	2,37%	LQETLSAADR	R	C	97,9 %	0	1	0	0	2	1 103,5692	1 631,00		1 738,01	15	24	Empty	true	E7EUY0,P78527-2
HT29	UGT1A	15997	Ingel15997_GuillemetteC_MR-201233_01_MGFPeaklist (F053021)	DNA-dependent protein kinase catalytic subunit OS=Homo sapiens GN=PRKDC PE=1 SV=3	P78527	CP13_3_HomoSapiens_9606_20130509.fasta	469 095,5	100,0 %	7	7	7	0,0397%	2,37%	MDPMNIWDDIITNR	K	C	97,8 %	0	1	0	0	2	1 734,7829	2 837,00		2 245,39	3173	3186	Empty	true	E7EUY0,P78527-2
HT29	UGT1A	15997	Ingel15997_GuillemetteC_MR-201233_01_MGFPeaklist (F053021)	DNA-dependent protein kinase catalytic subunit OS=Homo sapiens GN=PRKDC PE=1 SV=3	P78527	CP13_3_HomoSapiens_9606_20130509.fasta	469 095,5	100,0 %	7	7	7	0,0397%	2,37%	NLSSNEAISLEEIR	K	I	97,2 %	0	1	0	0	2	1 574,8020	2 176,00		4 659,50	839	852	Empty	true	E7EUY0,P78527-2
HT29	UGT1A	15997	Ingel15997_GuillemetteC_MR-201233_01_MGFPeaklist (F053021)	DNA-dependent protein kinase catalytic subunit OS=Homo sapiens GN=PRKDC PE=1 SV=3	P78527	CP13_3_HomoSapiens_9606_20130509.fasta	469 095,5	100,0 %	7	7	7	0,0397%	2,37%	SIGEYDVLR	R	G	97,5 %	0	1	0	0	2	1 051,5419	2 019,00		4 761,02	2932	2940	Empty	true	E7EUY0,P78527-2
HT29	UGT1A	15997	Ingel15997_GuillemetteC_MR-201233_01_MGFPeaklist (F053021)	DNA-dependent protein kinase catalytic subunit OS=Homo sapiens GN=PRKDC PE=1 SV=3	P78527	CP13_3_HomoSapiens_9606_20130509.fasta	469 095,5	100,0 %	7	7	7	0,0397%	2,37%	TSALSDETKNNWEVSALSR	K	A	97,3 %	0	0	1	0	2	2 108,0254	2 101,00		2 575,90	802	820	Empty	true	E7EUY0,P78527-2
HT29	UGT1A	15997	Ingel15997_GuillemetteC_MR-201233_01_MGFPeaklist (F053021)	6-phosphofructokinase type C OS=Homo sapiens GN=PFKP PE=1 SV=2	Q01813	CP13_3_HomoSapiens_9606_20130509.fasta	85 597,4	100,0 %	6	6	7	0,0397%	10,1%	AIGVLTSGGDAQGMNAAVR	K	A	99,7 %	0	1	0	0	2	1 787,9070	2 029,00		4 434,72	26	44	Empty	true	P17858
HT29	UGT1A	15997	Ingel15997_GuillemetteC_MR-201233_01_MGFPeaklist (F053021)	6-phosphofructokinase type C OS=Homo sapiens GN=PFKP PE=1 SV=2	Q01813	CP13_3_HomoSapiens_9606_20130509.fasta	85 597,4	100,0 %	6	6	7	0,0397%	10,1%	AMEWITAK	R	L	99,0 %	0	2	0	0	2	949,4812	2 045,50		7 394,55	693	700	Empty	true
HT29	UGT1A	15997	Ingel15997_GuillemetteC_MR-201233_01_MGFPeaklist (F053021)	6-phosphofructokinase type C OS=Homo sapiens GN=PFKP PE=1 SV=2	Q01813	CP13_3_HomoSapiens_9606_20130509.fasta	85 597,4	100,0 %	6	6	7	0,0397%	10,1%	EIGWTDVGGWTGQGGSILGTKR	K	V	98,8 %	0	0	1	0	2	2 276,1311	2 424,00		7 792,86	460	481	Empty	true
HT29	UGT1A	15997	Ingel15997_GuillemetteC_MR-201233_01_MGFPeaklist (F053021)	6-phosphofructokinase type C OS=Homo sapiens GN=PFKP PE=1 SV=2	Q01813	CP13_3_HomoSapiens_9606_20130509.fasta	85 597,4	100,0 %	6	6	7	0,0397%	10,1%	GQIKEIGWTDVGGWTGQGGSILGTKR	K	V	99,7 %	0	0	0	1	2	2 701,4062	2 395,00		5 030,73	456	481	Empty	true
HT29	UGT1A	15997	Ingel15997_GuillemetteC_MR-201233_01_MGFPeaklist (F053021)	6-phosphofructokinase type C OS=Homo sapiens GN=PFKP PE=1 SV=2	Q01813	CP13_3_HomoSapiens_9606_20130509.fasta	85 597,4	100,0 %	6	6	7	0,0397%	10,1%	SFAGNLNTYKR	R	L	99,3 %	0	0	1	0	2	1 270,6538	1 740,00		6 933,80	386	396	Empty	true
HT29	UGT1A	15997	Ingel15997_GuillemetteC_MR-201233_01_MGFPeaklist (F053021)	6-phosphofructokinase type C OS=Homo sapiens GN=PFKP PE=1 SV=2	Q01813	CP13_3_HomoSapiens_9606_20130509.fasta	85 597,4	100,0 %	6	6	7	0,0397%	10,1%	VLPGKYLEEIATQMR	R	T	99,7 %	0	0	1	0	2	1 747,9413	2 484,00		7 509,56	482	496	Empty	true
HT29	UGT1A	15997	Ingel15997_GuillemetteC_MR-201233_01_MGFPeaklist (F053021)	78 kDa glucose-regulated protein OS=Homo sapiens GN=HSPA5 PE=1 SV=2	P11021	CP13_3_HomoSapiens_9606_20130509.fasta	72 334,7	100,0 %	19	24	33	0,187%	31,2%	AKFEELNMDLFR	R	S	99,7 %	0	1	1	0	2	1 512,7516	2 443,50		18 431,1	325	336	Empty	true
HT29	UGT1A	15997	Ingel15997_GuillemetteC_MR-201233_01_MGFPeaklist (F053021)	78 kDa glucose-regulated protein OS=Homo sapiens GN=HSPA5 PE=1 SV=2	P11021	CP13_3_HomoSapiens_9606_20130509.fasta	72 334,7	100,0 %	19	24	33	0,187%	31,2%	DAGTIAGLNVMR	K	I	99,7 %	0	1	0	0	2	1 217,6308	2 136,00		34 431,0	186	197	Empty	true
HT29	UGT1A	15997	Ingel15997_GuillemetteC_MR-201233_01_MGFPeaklist (F053021)	78 kDa glucose-regulated protein OS=Homo sapiens GN=HSPA5 PE=1 SV=2	P11021	CP13_3_HomoSapiens_9606_20130509.fasta	72 334,7	100,0 %	19	24	33	0,187%	31,2%	EFFNGKEPSR	K	G	99,7 %	0	0	2	0	2	1 210,5851	1 696,50		30 868,1	377	386	Empty	true
HT29	UGT1A	15997	Ingel15997_GuillemetteC_MR-201233_01_MGFPeaklist (F053021)	78 kDa glucose-regulated protein OS=Homo sapiens GN=HSPA5 PE=1 SV=2	P11021	CP13_3_HomoSapiens_9606_20130509.fasta	72 334,7	100,0 %	19	24	33	0,187%	31,2%	IEIESFYEGEDFSETLTR	R	A	99,7 %	0	1	0	0	2	2 164,9922	2 456,00		9 572,42	307	324	Empty	true
HT29	UGT1A	15997	Ingel15997_GuillemetteC_MR-201233_01_MGFPeaklist (F053021)	78 kDa glucose-regulated protein OS=Homo sapiens GN=HSPA5 PE=1 SV=2	P11021	CP13_3_HomoSapiens_9606_20130509.fasta	72 334,7	100,0 %	19	24	33	0,187%	31,2%	IINEPTAAAIAYGLDKR	R	E	99,7 %	0	0	2	0	2	1 815,9965	2 231,50		62 520,1	198	214	Empty	true
HT29	UGT1A	15997	Ingel15997_GuillemetteC_MR-201233_01_MGFPeaklist (F053021)	78 kDa glucose-regulated protein OS=Homo sapiens GN=HSPA5 PE=1 SV=2	P11021	CP13_3_HomoSapiens_9606_20130509.fasta	72 334,7	100,0 %	19	24	33	0,187%	31,2%	ITPSYVAFTPEGER	R	L	99,7 %	0	1	0	2	2	1 566,7799	2 091,00		31 395,1	61	74	Empty	true
HT29	UGT1A	15997	Ingel15997_GuillemetteC_MR-201233_01_MGFPeaklist (F053021)	78 kDa glucose-regulated protein OS=Homo sapiens GN=HSPA5 PE=1 SV=2	P11021	CP13_3_HomoSapiens_9606_20130509.fasta	72 334,7	100,0 %	19	24	33	0,187%	31,2%	ITPSYVAFTPEGERLIGDAAK	R	N	99,7 %	0	0	1	0	2	2 235,1658	2 353,00		16 630,0	61	81	Empty	true
HT29	UGT1A	15997	Ingel15997_GuillemetteC_MR-201233_01_MGFPeaklist (F053021)	78 kDa glucose-regulated protein OS=Homo sapiens GN=HSPA5 PE=1 SV=2	P11021	CP13_3_HomoSapiens_9606_20130509.fasta	72 334,7	100,0 %	19	24	33	0,187%	31,2%	KSDIDEIVLVGGSTR	K	I	99,7 %	0	0	1	0	2	1 588,8543	2 139,00		7 332,90	353	367	Empty	true
HT29	UGT1A	15997	Ingel15997_GuillemetteC_MR-201233_01_MGFPeaklist (F053021)	78 kDa glucose-regulated protein OS=Homo sapiens GN=HSPA5 PE=1 SV=2	P11021	CP13_3_HomoSapiens_9606_20130509.fasta	72 334,7	100,0 %	19	24	33	0,187%	31,2%	KTKPYIQVDIGGGQTK	K	T	95,7 %	0	0	1	0	2	1 732,9596	1 853,00		3 214,61	123	138	Empty	true
HT29	UGT1A	15997	Ingel15997_GuillemetteC_MR-201233_01_MGFPeaklist (F053021)	78 kDa glucose-regulated protein OS=Homo sapiens GN=HSPA5 PE=1 SV=2	P11021	CP13_3_HomoSapiens_9606_20130509.fasta	72 334,7	100,0 %	19	24	33	0,187%	31,2%	MKETAEAYLGKK	K	V	99,7 %	0	0	1	0	2	1 368,7193	1 629,00		3 670,76	153	164	Empty	true
HT29	UGT1A	15997	Ingel15997_GuillemetteC_MR-201233_01_MGFPeaklist (F053021)	78 kDa glucose-regulated protein OS=Homo sapiens GN=HSPA5 PE=1 SV=2	P11021	CP13_3_HomoSapiens_9606_20130509.fasta	72 334,7	100,0 %	19	24	33	0,187%	31,2%	NGRVEIIANDQGNR	K	I	99,7 %	0	0	2	0	2	1 555,7936	1 640,00		31 739,7	47	60	Empty	true
HT29	UGT1A	15997	Ingel15997_GuillemetteC_MR-201233_01_MGFPeaklist (F053021)	78 kDa glucose-regulated protein OS=Homo sapiens GN=HSPA5 PE=1 SV=2	P11021	CP13_3_HomoSapiens_9606_20130509.fasta	72 334,7	100,0 %	19	24	33	0,187%	31,2%	NQLTSNPENTVFDAK	K	R	99,7 %	0	2	0	0	2	1 677,8079	1 982,50		20 605,2	82	96	Empty	true
HT29	UGT1A	15997	Ingel15997_GuillemetteC_MR-201233_01_MGFPeaklist (F053021)	78 kDa glucose-regulated protein OS=Homo sapiens GN=HSPA5 PE=1 SV=2	P11021	CP13_3_HomoSapiens_9606_20130509.fasta	72 334,7	100,0 %	19	24	33	0,187%	31,2%	NQLTSNPENTVFDAKR	K	L	99,7 %	0	0	1	0	2	1 833,9090	1 917,00		35 469,4	82	97	Empty	true
HT29	UGT1A	15997	Ingel15997_GuillemetteC_MR-201233_01_MGFPeaklist (F053021)	78 kDa glucose-regulated protein OS=Homo sapiens GN=HSPA5 PE=1 SV=2	P11021	CP13_3_HomoSapiens_9606_20130509.fasta	72 334,7	100,0 %	19	24	33	0,187%	31,2%	QATKDAGTIAGLNVMR	R	I	99,1 %	0	0	1	0	2	1 645,8692	2 054,00		7 818,58	182	197	Empty	true
HT29	UGT1A	15997	Ingel15997_GuillemetteC_MR-201233_01_MGFPeaklist (F053021)	78 kDa glucose-regulated protein OS=Homo sapiens GN=HSPA5 PE=1 SV=2	P11021	CP13_3_HomoSapiens_9606_20130509.fasta	72 334,7	100,0 %	19	24	33	0,187%	31,2%	TKPYIQVDIGGGQTK	K	T	99,7 %	0	1	1	0	2	1 604,8646	1 947,00		19 603,6	124	138	Empty	true
HT29	UGT1A	15997	Ingel15997_GuillemetteC_MR-201233_01_MGFPeaklist (F053021)	78 kDa glucose-regulated protein OS=Homo sapiens GN=HSPA5 PE=1 SV=2	P11021	CP13_3_HomoSapiens_9606_20130509.fasta	72 334,7	100,0 %	19	24	33	0,187%	31,2%	TWNDPSVQQDIK	R	F	99,7 %	0	3	0	0	2	1 430,6912	1 863,00		55 572,8	102	113	Empty	true
HT29	UGT1A	15997	Ingel15997_GuillemetteC_MR-201233_01_MGFPeaklist (F053021)	78 kDa glucose-regulated protein OS=Homo sapiens GN=HSPA5 PE=1 SV=2	P11021	CP13_3_HomoSapiens_9606_20130509.fasta	72 334,7	100,0 %	19	24	33	0,187%	31,2%	VEIIANDQGNR	R	I	99,7 %	0	3	0	0	2	1 228,6281	1 648,00		14 591,4	50	60	Empty	true	E9PK54,P11142,E9PQK7,P34931,P08107,E9PQQ4,E9PI65,P08107-2,E9PLF4,P11142-2
HT29	UGT1A	15997	Ingel15997_GuillemetteC_MR-201233_01_MGFPeaklist (F053021)	78 kDa glucose-regulated protein OS=Homo sapiens GN=HSPA5 PE=1 SV=2	P11021	CP13_3_HomoSapiens_9606_20130509.fasta	72 334,7	100,0 %	19	24	33	0,187%	31,2%	VLEDSDLKKSDIDEIVLVGGSTR	K	I	99,7 %	0	0	1	1	2	2 488,3145	2 264,00		41 396,4	345	367	Empty	true
HT29	UGT1A	15997	Ingel15997_GuillemetteC_MR-201233_01_MGFPeaklist (F053021)	78 kDa glucose-regulated protein OS=Homo sapiens GN=HSPA5 PE=1 SV=2	P11021	CP13_3_HomoSapiens_9606_20130509.fasta	72 334,7	100,0 %	19	24	33	0,187%	31,2%	VTHAVVTVPAYFNDAQR	K	Q	99,7 %	0	0	2	0	2	1 887,9711	2 142,50		82 703,9	165	181	Empty	true
HT29	UGT1A	15997	Ingel15997_GuillemetteC_MR-201233_01_MGFPeaklist (F053021)	Keratin, type II cytoskeletal 2 epidermal OS=Homo sapiens GN=KRT2 PE=1 SV=2	P35908	CP13_3_HomoSapiens_9606_20130509.fasta	65 433,9	100,0 %	8	8	11	0,0624%	21,1%	AQYEEIAQR	K	S	99,5 %	0	1	0	0	2	1 107,5429	1 575,00		3 189,90	354	362	Empty	true	P04259,P48668,P02538
HT29	UGT1A	15997	Ingel15997_GuillemetteC_MR-201233_01_MGFPeaklist (F053021)	Keratin, type II cytoskeletal 2 epidermal OS=Homo sapiens GN=KRT2 PE=1 SV=2	P35908	CP13_3_HomoSapiens_9606_20130509.fasta	65 433,9	100,0 %	8	8	11	0,0624%	21,1%	FASFIDKVR	K	F	99,5 %	0	2	0	0	2	1 082,5993	2 045,00		81 713,4	189	197	Empty	true
HT29	UGT1A	15997	Ingel15997_GuillemetteC_MR-201233_01_MGFPeaklist (F053021)	Keratin, type II cytoskeletal 2 epidermal OS=Homo sapiens GN=KRT2 PE=1 SV=2	P35908	CP13_3_HomoSapiens_9606_20130509.fasta	65 433,9	100,0 %	8	8	11	0,0624%	21,1%	FLEQQNQVLQTK	R	W	99,7 %	0	1	0	0	2	1 475,7854	1 858,00		67 322,4	198	209	Empty	false	P04264
HT29	UGT1A	15997	Ingel15997_GuillemetteC_MR-201233_01_MGFPeaklist (F053021)	Keratin, type II cytoskeletal 2 epidermal OS=Homo sapiens GN=KRT2 PE=1 SV=2	P35908	CP13_3_HomoSapiens_9606_20130509.fasta	65 433,9	100,0 %	8	8	11	0,0624%	21,1%	GFSSGSAVVSGGSR	R	R	99,7 %	0	2	0	0	2	1 254,6072	1 631,00		13 599,8	21	34	Empty	true
HT29	UGT1A	15997	Ingel15997_GuillemetteC_MR-201233_01_MGFPeaklist (F053021)	Keratin, type II cytoskeletal 2 epidermal OS=Homo sapiens GN=KRT2 PE=1 SV=2	P35908	CP13_3_HomoSapiens_9606_20130509.fasta	65 433,9	100,0 %	8	8	11	0,0624%	21,1%	GGGFGGGSSFGGGSGFSGGGFGGGGFGGGR	R	F	99,7 %	0	0	2	0	2	2 399,0189	2 272,50		14 672,4	93	122	Empty	true
HT29	UGT1A	15997	Ingel15997_GuillemetteC_MR-201233_01_MGFPeaklist (F053021)	Keratin, type II cytoskeletal 2 epidermal OS=Homo sapiens GN=KRT2 PE=1 SV=2	P35908	CP13_3_HomoSapiens_9606_20130509.fasta	65 433,9	100,0 %	8	8	11	0,0624%	21,1%	NLDLDSIIAEVK	R	A	99,7 %	0	1	0	0	2	1 329,7262	2 544,00		3 570,11	342	353	Empty	true	P04259,P13647,P48668,P02538
HT29	UGT1A	15997	Ingel15997_GuillemetteC_MR-201233_01_MGFPeaklist (F053021)	Keratin, type II cytoskeletal 2 epidermal OS=Homo sapiens GN=KRT2 PE=1 SV=2	P35908	CP13_3_HomoSapiens_9606_20130509.fasta	65 433,9	100,0 %	8	8	11	0,0624%	21,1%	SISISVAGGGGGFGAAGGFGGR	K	G	99,7 %	0	1	0	0	2	1 838,9146	2 277,00		4 950,60	71	92	Empty	true
HT29	UGT1A	15997	Ingel15997_GuillemetteC_MR-201233_01_MGFPeaklist (F053021)	Keratin, type II cytoskeletal 2 epidermal OS=Homo sapiens GN=KRT2 PE=1 SV=2	P35908	CP13_3_HomoSapiens_9606_20130509.fasta	65 433,9	100,0 %	8	8	11	0,0624%	21,1%	TAAENDFVTLKK	R	D	96,4 %	0	0	1	0	2	1 336,7108	1 830,00		11 280,0	276	287	Empty	true
HT29	UGT1A	15997	Ingel15997_GuillemetteC_MR-201233_01_MGFPeaklist (F053021)	Keratin, type II cytoskeletal 2 epidermal OS=Homo sapiens GN=KRT2 PE=1 SV=2	P35908	CP13_3_HomoSapiens_9606_20130509.fasta	65 433,9	100,0 %	8	8	11	0,0624%	21,1%	TLNNKFASFIDKVR	K	F	99,6 %	0	0	2	2	2	1 652,9119	2 261,50		102128	184	197	Empty	false	P05787-2,P04259,P13647,P05787,P48668,P02538
HT29	UGT1A	15997	Ingel15997_GuillemetteC_MR-201233_01_MGFPeaklist (F053021)	Keratin, type II cytoskeletal 2 epidermal OS=Homo sapiens GN=KRT2 PE=1 SV=2	P35908	CP13_3_HomoSapiens_9606_20130509.fasta	65 433,9	100,0 %	8	8	11	0,0624%	21,1%	YEELQVTVGR	K	H	99,0 %	0	1	0	0	2	1 193,6161	1 927,00		9 548,64	375	384	Empty	true
HT29	UGT1A	15997	Ingel15997_GuillemetteC_MR-201233_01_MGFPeaklist (F053021)	Keratin, type II cytoskeletal 5 OS=Homo sapiens GN=KRT5 PE=1 SV=3	P13647	CP13_3_HomoSapiens_9606_20130509.fasta	62 379,6	100,0 %	2	2	4	0,0227%	7,97%	FASFIDKVR	K	F	99,5 %	0	2	0	0	2	1 082,5993	2 045,00		81 713,4	179	187	Empty	true
HT29	UGT1A	15997	Ingel15997_GuillemetteC_MR-201233_01_MGFPeaklist (F053021)	Keratin, type II cytoskeletal 5 OS=Homo sapiens GN=KRT5 PE=1 SV=3	P13647	CP13_3_HomoSapiens_9606_20130509.fasta	62 379,6	100,0 %	2	2	4	0,0227%	7,97%	ISISTSGGSFR	R	N	99,7 %	0	2	0	0	2	1 111,5742	1 873,50		13 076,4	74	84	Empty	true
HT29	UGT1A	15997	Ingel15997_GuillemetteC_MR-201233_01_MGFPeaklist (F053021)	Keratin, type II cytoskeletal 5 OS=Homo sapiens GN=KRT5 PE=1 SV=3	P13647	CP13_3_HomoSapiens_9606_20130509.fasta	62 379,6	100,0 %	2	2	4	0,0227%	7,97%	NLDLDSIIAEVK	R	A	99,7 %	0	1	0	0	2	1 329,7262	2 544,00		3 570,11	332	343	Empty	false	P04259,P35908,P48668,P02538
HT29	UGT1A	15997	Ingel15997_GuillemetteC_MR-201233_01_MGFPeaklist (F053021)	Keratin, type II cytoskeletal 5 OS=Homo sapiens GN=KRT5 PE=1 SV=3	P13647	CP13_3_HomoSapiens_9606_20130509.fasta	62 379,6	100,0 %	2	2	4	0,0227%	7,97%	TLNNKFASFIDKVR	K	F	99,6 %	0	0	2	2	2	1 652,9119	2 261,50		102128	174	187	Empty	false	P05787-2,P04259,P35908,P05787,P48668,P02538
HT29	UGT1A	15997	Ingel15997_GuillemetteC_MR-201233_01_MGFPeaklist (F053021)	Keratin, type II cytoskeletal 5 OS=Homo sapiens GN=KRT5 PE=1 SV=3	P13647	CP13_3_HomoSapiens_9606_20130509.fasta	62 379,6	100,0 %	2	2	4	0,0227%	7,97%	WTLLQEQGTK	K	T	98,4 %	0	1	0	0	2	1 203,6370	2 102,00		12 588,3	200	209	Empty	false	P04259,P48668,P02538
HT29	UGT1A	15997	Ingel15997_GuillemetteC_MR-201233_01_MGFPeaklist (F053021)	Keratin, type II cytoskeletal 6B OS=Homo sapiens GN=KRT6B PE=1 SV=5	P04259	CP13_3_HomoSapiens_9606_20130509.fasta	60 068,6	100,0 %	2	2	3	0,0170%	11,3%	AQYEEIAQR	K	S	99,5 %	0	1	0	0	2	1 107,5429	1 575,00		3 189,90	339	347	Empty	false	P35908,P48668,P02538
HT29	UGT1A	15997	Ingel15997_GuillemetteC_MR-201233_01_MGFPeaklist (F053021)	Keratin, type II cytoskeletal 6B OS=Homo sapiens GN=KRT6B PE=1 SV=5	P04259	CP13_3_HomoSapiens_9606_20130509.fasta	60 068,6	100,0 %	2	2	3	0,0170%	11,3%	EYQELMNVK	K	L	99,7 %	0	3	0	0	2	1 153,5558	1 909,00		82 714,6	447	455	Empty	false	P05787-2,P05787,P48668,P02538
HT29	UGT1A	15997	Ingel15997_GuillemetteC_MR-201233_01_MGFPeaklist (F053021)	Keratin, type II cytoskeletal 6B OS=Homo sapiens GN=KRT6B PE=1 SV=5	P04259	CP13_3_HomoSapiens_9606_20130509.fasta	60 068,6	100,0 %	2	2	3	0,0170%	11,3%	FASFIDKVR	K	F	99,5 %	0	2	0	0	2	1 082,5993	2 045,00		81 713,4	174	182	Empty	true
HT29	UGT1A	15997	Ingel15997_GuillemetteC_MR-201233_01_MGFPeaklist (F053021)	Keratin, type II cytoskeletal 6B OS=Homo sapiens GN=KRT6B PE=1 SV=5	P04259	CP13_3_HomoSapiens_9606_20130509.fasta	60 068,6	100,0 %	2	2	3	0,0170%	11,3%	NLDLDSIIAEVK	R	A	99,7 %	0	1	0	0	2	1 329,7262	2 544,00		3 570,11	327	338	Empty	false	P13647,P35908,P48668,P02538
HT29	UGT1A	15997	Ingel15997_GuillemetteC_MR-201233_01_MGFPeaklist (F053021)	Keratin, type II cytoskeletal 6B OS=Homo sapiens GN=KRT6B PE=1 SV=5	P04259	CP13_3_HomoSapiens_9606_20130509.fasta	60 068,6	100,0 %	2	2	3	0,0170%	11,3%	TLNNKFASFIDKVR	K	F	99,6 %	0	0	2	2	2	1 652,9119	2 261,50		102128	169	182	Empty	false	P05787-2,P13647,P35908,P05787,P48668,P02538
HT29	UGT1A	15997	Ingel15997_GuillemetteC_MR-201233_01_MGFPeaklist (F053021)	Keratin, type II cytoskeletal 6B OS=Homo sapiens GN=KRT6B PE=1 SV=5	P04259	CP13_3_HomoSapiens_9606_20130509.fasta	60 068,6	100,0 %	2	2	3	0,0170%	11,3%	WTLLQEQGTK	K	T	98,4 %	0	1	0	0	2	1 203,6370	2 102,00		12 588,3	195	204	Empty	true	P13647,P48668,P02538
HT29	UGT1A	15997	Ingel15997_GuillemetteC_MR-201233_01_MGFPeaklist (F053021)	Keratin, type II cytoskeletal 6B OS=Homo sapiens GN=KRT6B PE=1 SV=5	P04259	CP13_3_HomoSapiens_9606_20130509.fasta	60 068,6	100,0 %	2	2	3	0,0170%	11,3%	YEELQITAGR	K	H	99,7 %	0	3	0	0	2	1 179,6005	1 899,00		85 864,8	360	369	Empty	false	P04264
HT29	UGT1A	15997	Ingel15997_GuillemetteC_MR-201233_01_MGFPeaklist (F053021)	Keratin, type II cytoskeletal 8 OS=Homo sapiens GN=KRT8 PE=1 SV=7	P05787,P05787-2	CP13_3_HomoSapiens_9606_20130509.fasta	56 610,3	100,0 %	28	43	91	0,516%	55,7%	AEAESMYQIK	R	Y	99,7 %	0	2	0	0	2	1 169,5507	1 784,00		29 903,4	304	313	Empty	true
HT29	UGT1A	15997	Ingel15997_GuillemetteC_MR-201233_01_MGFPeaklist (F053021)	Keratin, type II cytoskeletal 8 OS=Homo sapiens GN=KRT8 PE=1 SV=7	P05787,P05787-2	CP13_3_HomoSapiens_9606_20130509.fasta	56 610,3	100,0 %	28	43	91	0,516%	55,7%	AEAESMYQIKYEELQSLAGK	R	H	99,7 %	0	1	1	0	2	2 288,1116	2 279,00		66 422,8	304	323	Empty	true
HT29	UGT1A	15997	Ingel15997_GuillemetteC_MR-201233_01_MGFPeaklist (F053021)	Keratin, type II cytoskeletal 8 OS=Homo sapiens GN=KRT8 PE=1 SV=7	P05787,P05787-2	CP13_3_HomoSapiens_9606_20130509.fasta	56 610,3	100,0 %	28	43	91	0,516%	55,7%	AQYEDIANR	K	S	99,7 %	0	6	0	0	2	1 079,5116	1 573,00		286481	293	301	Empty	true
HT29	UGT1A	15997	Ingel15997_GuillemetteC_MR-201233_01_MGFPeaklist (F053021)	Keratin, type II cytoskeletal 8 OS=Homo sapiens GN=KRT8 PE=1 SV=7	P05787,P05787-2	CP13_3_HomoSapiens_9606_20130509.fasta	56 610,3	100,0 %	28	43	91	0,516%	55,7%	ASLEAAIADAEQR	R	G	99,7 %	0	3	0	0	2	1 344,6754	2 159,00		43 071,5	357	369	Empty	true
HT29	UGT1A	15997	Ingel15997_GuillemetteC_MR-201233_01_MGFPeaklist (F053021)	Keratin, type II cytoskeletal 8 OS=Homo sapiens GN=KRT8 PE=1 SV=7	P05787,P05787-2	CP13_3_HomoSapiens_9606_20130509.fasta	56 610,3	100,0 %	28	43	91	0,516%	55,7%	ASLEAAIADAEQRGELAIK	R	D	99,1 %	0	0	1	0	2	1 956,0398	2 454,00		28 761,4	357	375	Empty	true
HT29	UGT1A	15997	Ingel15997_GuillemetteC_MR-201233_01_MGFPeaklist (F053021)	Keratin, type II cytoskeletal 8 OS=Homo sapiens GN=KRT8 PE=1 SV=7	P05787,P05787-2	CP13_3_HomoSapiens_9606_20130509.fasta	56 610,3	100,0 %	28	43	91	0,516%	55,7%	DANAKLSELEAALQR	K	A	96,1 %	0	0	1	0	2	1 628,8603	2 311,00		2 763,36	376	390	Empty	true
HT29	UGT1A	15997	Ingel15997_GuillemetteC_MR-201233_01_MGFPeaklist (F053021)	Keratin, type II cytoskeletal 8 OS=Homo sapiens GN=KRT8 PE=1 SV=7	P05787,P05787-2	CP13_3_HomoSapiens_9606_20130509.fasta	56 610,3	100,0 %	28	43	91	0,516%	55,7%	DGKLVSESSDVLPK	R	-	99,7 %	0	0	3	0	2	1 473,7797	1 885,00		769691	498	511	Empty	true
HT29	UGT1A	15997	Ingel15997_GuillemetteC_MR-201233_01_MGFPeaklist (F053021)	Keratin, type II cytoskeletal 8 OS=Homo sapiens GN=KRT8 PE=1 SV=7	P05787,P05787-2	CP13_3_HomoSapiens_9606_20130509.fasta	56 610,3	100,0 %	28	43	91	0,516%	55,7%	EYQELMNVK	R	L	99,7 %	0	3	0	0	2	1 153,5558	1 909,00		82 714,6	401	409	Empty	true	P04259,P48668,P02538
HT29	UGT1A	15997	Ingel15997_GuillemetteC_MR-201233_01_MGFPeaklist (F053021)	Keratin, type II cytoskeletal 8 OS=Homo sapiens GN=KRT8 PE=1 SV=7	P05787,P05787-2	CP13_3_HomoSapiens_9606_20130509.fasta	56 610,3	100,0 %	28	43	91	0,516%	55,7%	FASFIDKVR	K	F	99,5 %	0	2	0	0	2	1 082,5993	2 045,00		81 713,4	130	138	Empty	true
HT29	UGT1A	15997	Ingel15997_GuillemetteC_MR-201233_01_MGFPeaklist (F053021)	Keratin, type II cytoskeletal 8 OS=Homo sapiens GN=KRT8 PE=1 SV=7	P05787,P05787-2	CP13_3_HomoSapiens_9606_20130509.fasta	56 610,3	100,0 %	28	43	91	0,516%	55,7%	GGLGGGYGGASGMGGITAVTVNQSLLSPLVLEVDPNIQAVR	R	T	99,7 %	0	0	0	1	2	3 925,0493	2 888,00		64 996,2	76	116	Empty	true
HT29	UGT1A	15997	Ingel15997_GuillemetteC_MR-201233_01_MGFPeaklist (F053021)	Keratin, type II cytoskeletal 8 OS=Homo sapiens GN=KRT8 PE=1 SV=7	P05787,P05787-2	CP13_3_HomoSapiens_9606_20130509.fasta	56 610,3	100,0 %	28	43	91	0,516%	55,7%	LALDIEIATYR	K	K	99,7 %	0	5	0	0	2	1 277,7101	2 444,00		121319	410	420	Empty	true	Q6KB66,P04264,Q6KB66-2,Q6KB66-3
HT29	UGT1A	15997	Ingel15997_GuillemetteC_MR-201233_01_MGFPeaklist (F053021)	Keratin, type II cytoskeletal 8 OS=Homo sapiens GN=KRT8 PE=1 SV=7	P05787,P05787-2	CP13_3_HomoSapiens_9606_20130509.fasta	56 610,3	100,0 %	28	43	91	0,516%	55,7%	LALDIEIATYRK	K	L	99,7 %	0	0	5	0	2	1 405,8051	2 304,00		154291	410	421	Empty	true	Q6KB66,Q6KB66-2,Q6KB66-3
HT29	UGT1A	15997	Ingel15997_GuillemetteC_MR-201233_01_MGFPeaklist (F053021)	Keratin, type II cytoskeletal 8 OS=Homo sapiens GN=KRT8 PE=1 SV=7	P05787,P05787-2	CP13_3_HomoSapiens_9606_20130509.fasta	56 610,3	100,0 %	28	43	91	0,516%	55,7%	LEGLTDEINFLR	R	Q	99,7 %	0	1	0	0	2	1 419,7480	2 484,00		15 155,2	242	253	Empty	true
HT29	UGT1A	15997	Ingel15997_GuillemetteC_MR-201233_01_MGFPeaklist (F053021)	Keratin, type II cytoskeletal 8 OS=Homo sapiens GN=KRT8 PE=1 SV=7	P05787,P05787-2	CP13_3_HomoSapiens_9606_20130509.fasta	56 610,3	100,0 %	28	43	91	0,516%	55,7%	LESGMQNMSIHTK	R	T	99,7 %	0	1	6	0	2	1 475,6982	1 747,00		727166	430	442	Empty	true
HT29	UGT1A	15997	Ingel15997_GuillemetteC_MR-201233_01_MGFPeaklist (F053021)	Keratin, type II cytoskeletal 8 OS=Homo sapiens GN=KRT8 PE=1 SV=7	P05787,P05787-2	CP13_3_HomoSapiens_9606_20130509.fasta	56 610,3	100,0 %	28	43	91	0,516%	55,7%	LQAEIEGLK	R	G	99,7 %	0	2	0	0	2	1 000,5675	1 922,00		12 754,9	345	353	Empty	true
HT29	UGT1A	15997	Ingel15997_GuillemetteC_MR-201233_01_MGFPeaklist (F053021)	Keratin, type II cytoskeletal 8 OS=Homo sapiens GN=KRT8 PE=1 SV=7	P05787,P05787-2	CP13_3_HomoSapiens_9606_20130509.fasta	56 610,3	100,0 %	28	43	91	0,516%	55,7%	LQAEIEGLKGQR	R	A	99,7 %	0	0	3	0	2	1 341,7487	1 785,00		498453	345	356	Empty	true
HT29	UGT1A	15997	Ingel15997_GuillemetteC_MR-201233_01_MGFPeaklist (F053021)	Keratin, type II cytoskeletal 8 OS=Homo sapiens GN=KRT8 PE=1 SV=7	P05787,P05787-2	CP13_3_HomoSapiens_9606_20130509.fasta	56 610,3	100,0 %	28	43	91	0,516%	55,7%	LSELEAALQR	K	A	99,7 %	0	3	0	0	2	1 129,6212	2 076,00		171719	381	390	Empty	true
HT29	UGT1A	15997	Ingel15997_GuillemetteC_MR-201233_01_MGFPeaklist (F053021)	Keratin, type II cytoskeletal 8 OS=Homo sapiens GN=KRT8 PE=1 SV=7	P05787,P05787-2	CP13_3_HomoSapiens_9606_20130509.fasta	56 610,3	100,0 %	28	43	91	0,516%	55,7%	LVSESSDVLPK	K	-	99,7 %	0	3	0	0	2	1 173,6362	1 814,00		447287	501	511	Empty	true
HT29	UGT1A	15997	Ingel15997_GuillemetteC_MR-201233_01_MGFPeaklist (F053021)	Keratin, type II cytoskeletal 8 OS=Homo sapiens GN=KRT8 PE=1 SV=7	P05787,P05787-2	CP13_3_HomoSapiens_9606_20130509.fasta	56 610,3	100,0 %	28	43	91	0,516%	55,7%	QLREYQELMNVK	R	L	98,7 %	0	0	2	0	2	1 550,7996	2 051,50		439242	398	409	Empty	true
HT29	UGT1A	15997	Ingel15997_GuillemetteC_MR-201233_01_MGFPeaklist (F053021)	Keratin, type II cytoskeletal 8 OS=Homo sapiens GN=KRT8 PE=1 SV=7	P05787,P05787-2	CP13_3_HomoSapiens_9606_20130509.fasta	56 610,3	100,0 %	28	43	91	0,516%	55,7%	SLDMDSIIAEVK	R	A	99,7 %	0	5	2	0	2	1 336,6667	2 455,00		561049	281	292	Empty	true
HT29	UGT1A	15997	Ingel15997_GuillemetteC_MR-201233_01_MGFPeaklist (F053021)	Keratin, type II cytoskeletal 8 OS=Homo sapiens GN=KRT8 PE=1 SV=7	P05787,P05787-2	CP13_3_HomoSapiens_9606_20130509.fasta	56 610,3	100,0 %	28	43	91	0,516%	55,7%	SLDMDSIIAEVKAQYEDIANR	R	S	99,7 %	0	0	1	1	2	2 381,1655	2 876,50		82 576,2	281	301	Empty	true
HT29	UGT1A	15997	Ingel15997_GuillemetteC_MR-201233_01_MGFPeaklist (F053021)	Keratin, type II cytoskeletal 8 OS=Homo sapiens GN=KRT8 PE=1 SV=7	P05787,P05787-2	CP13_3_HomoSapiens_9606_20130509.fasta	56 610,3	100,0 %	28	43	91	0,516%	55,7%	SRAEAESMYQIK	R	Y	99,7 %	0	0	2	0	2	1 412,6838	1 728,50		156116	302	313	Empty	true
HT29	UGT1A	15997	Ingel15997_GuillemetteC_MR-201233_01_MGFPeaklist (F053021)	Keratin, type II cytoskeletal 8 OS=Homo sapiens GN=KRT8 PE=1 SV=7	P05787,P05787-2	CP13_3_HomoSapiens_9606_20130509.fasta	56 610,3	100,0 %	28	43	91	0,516%	55,7%	SRAEAESMYQIKYEELQSLAGK	R	H	99,7 %	0	0	2	3	2	2 531,2447	2 232,00		532111	302	323	Empty	true
HT29	UGT1A	15997	Ingel15997_GuillemetteC_MR-201233_01_MGFPeaklist (F053021)	Keratin, type II cytoskeletal 8 OS=Homo sapiens GN=KRT8 PE=1 SV=7	P05787,P05787-2	CP13_3_HomoSapiens_9606_20130509.fasta	56 610,3	100,0 %	28	43	91	0,516%	55,7%	TKTEISEMNRNISR	R	L	99,7 %	0	0	0	1	2	1 678,8541	1 639,00		38 075,3	331	344	Empty	true
HT29	UGT1A	15997	Ingel15997_GuillemetteC_MR-201233_01_MGFPeaklist (F053021)	Keratin, type II cytoskeletal 8 OS=Homo sapiens GN=KRT8 PE=1 SV=7	P05787,P05787-2	CP13_3_HomoSapiens_9606_20130509.fasta	56 610,3	100,0 %	28	43	91	0,516%	55,7%	TLNNKFASFIDKVR	K	F	99,6 %	0	0	2	2	2	1 652,9119	2 261,50		102128	125	138	Empty	true	P04259,P13647,P35908,P48668,P02538
HT29	UGT1A	15997	Ingel15997_GuillemetteC_MR-201233_01_MGFPeaklist (F053021)	Keratin, type II cytoskeletal 8 OS=Homo sapiens GN=KRT8 PE=1 SV=7	P05787,P05787-2	CP13_3_HomoSapiens_9606_20130509.fasta	56 610,3	100,0 %	28	43	91	0,516%	55,7%	TTSGYAGGLSSAYGGLTSPGLSYSLGSSFGSGAGSSSFSR	K	T	99,7 %	0	0	2	1	2	3 725,7202	2 470,50		203037	443	482	Empty	true
HT29	UGT1A	15997	Ingel15997_GuillemetteC_MR-201233_01_MGFPeaklist (F053021)	Keratin, type II cytoskeletal 8 OS=Homo sapiens GN=KRT8 PE=1 SV=7	P05787,P05787-2	CP13_3_HomoSapiens_9606_20130509.fasta	56 610,3	100,0 %	28	43	91	0,516%	55,7%	WSLLQQQK	K	T	99,0 %	0	4	0	0	2	1 030,5681	2 107,00		417265	151	158	Empty	true
HT29	UGT1A	15997	Ingel15997_GuillemetteC_MR-201233_01_MGFPeaklist (F053021)	Keratin, type II cytoskeletal 8 OS=Homo sapiens GN=KRT8 PE=1 SV=7	P05787,P05787-2	CP13_3_HomoSapiens_9606_20130509.fasta	56 610,3	100,0 %	28	43	91	0,516%	55,7%	YEELQSLAGK	K	H	99,6 %	0	3	0	0	2	1 137,5787	1 887,00		262521	314	323	Empty	true
HT29	UGT1A	15997	Ingel15997_GuillemetteC_MR-201233_01_MGFPeaklist (F053021)	Keratin, type II cytoskeletal 8 OS=Homo sapiens GN=KRT8 PE=1 SV=7	P05787,P05787-2	CP13_3_HomoSapiens_9606_20130509.fasta	56 610,3	100,0 %	28	43	91	0,516%	55,7%	AEAESMYQIK	R	Y	99,7 %	0	2	0	0	2	1 169,5507	1 784,00		29 903,4	304	313	Empty	true
HT29	UGT1A	15997	Ingel15997_GuillemetteC_MR-201233_01_MGFPeaklist (F053021)	Keratin, type II cytoskeletal 8 OS=Homo sapiens GN=KRT8 PE=1 SV=7	P05787,P05787-2	CP13_3_HomoSapiens_9606_20130509.fasta	56 610,3	100,0 %	28	43	91	0,516%	55,7%	AEAESMYQIKYEELQSLAGK	R	H	99,7 %	0	1	1	0	2	2 288,1116	2 279,00		66 422,8	304	323	Empty	true
HT29	UGT1A	15997	Ingel15997_GuillemetteC_MR-201233_01_MGFPeaklist (F053021)	Keratin, type II cytoskeletal 8 OS=Homo sapiens GN=KRT8 PE=1 SV=7	P05787,P05787-2	CP13_3_HomoSapiens_9606_20130509.fasta	56 610,3	100,0 %	28	43	91	0,516%	55,7%	AQYEDIANR	K	S	99,7 %	0	6	0	0	2	1 079,5116	1 573,00		286481	293	301	Empty	true
HT29	UGT1A	15997	Ingel15997_GuillemetteC_MR-201233_01_MGFPeaklist (F053021)	Keratin, type II cytoskeletal 8 OS=Homo sapiens GN=KRT8 PE=1 SV=7	P05787,P05787-2	CP13_3_HomoSapiens_9606_20130509.fasta	56 610,3	100,0 %	28	43	91	0,516%	55,7%	ASLEAAIADAEQR	R	G	99,7 %	0	3	0	0	2	1 344,6754	2 159,00		43 071,5	357	369	Empty	true
HT29	UGT1A	15997	Ingel15997_GuillemetteC_MR-201233_01_MGFPeaklist (F053021)	Keratin, type II cytoskeletal 8 OS=Homo sapiens GN=KRT8 PE=1 SV=7	P05787,P05787-2	CP13_3_HomoSapiens_9606_20130509.fasta	56 610,3	100,0 %	28	43	91	0,516%	55,7%	ASLEAAIADAEQRGELAIK	R	D	99,1 %	0	0	1	0	2	1 956,0398	2 454,00		28 761,4	357	375	Empty	true
HT29	UGT1A	15997	Ingel15997_GuillemetteC_MR-201233_01_MGFPeaklist (F053021)	Keratin, type II cytoskeletal 8 OS=Homo sapiens GN=KRT8 PE=1 SV=7	P05787,P05787-2	CP13_3_HomoSapiens_9606_20130509.fasta	56 610,3	100,0 %	28	43	91	0,516%	55,7%	DANAKLSELEAALQR	K	A	96,1 %	0	0	1	0	2	1 628,8603	2 311,00		2 763,36	376	390	Empty	true
HT29	UGT1A	15997	Ingel15997_GuillemetteC_MR-201233_01_MGFPeaklist (F053021)	Keratin, type II cytoskeletal 8 OS=Homo sapiens GN=KRT8 PE=1 SV=7	P05787,P05787-2	CP13_3_HomoSapiens_9606_20130509.fasta	56 610,3	100,0 %	28	43	91	0,516%	55,7%	DGKLVSESSDVLPK	R	-	99,7 %	0	0	3	0	2	1 473,7797	1 885,00		769691	498	511	Empty	true
HT29	UGT1A	15997	Ingel15997_GuillemetteC_MR-201233_01_MGFPeaklist (F053021)	Keratin, type II cytoskeletal 8 OS=Homo sapiens GN=KRT8 PE=1 SV=7	P05787,P05787-2	CP13_3_HomoSapiens_9606_20130509.fasta	56 610,3	100,0 %	28	43	91	0,516%	55,7%	EYQELMNVK	R	L	99,7 %	0	3	0	0	2	1 153,5558	1 909,00		82 714,6	401	409	Empty	true	P04259,P48668,P02538
HT29	UGT1A	15997	Ingel15997_GuillemetteC_MR-201233_01_MGFPeaklist (F053021)	Keratin, type II cytoskeletal 8 OS=Homo sapiens GN=KRT8 PE=1 SV=7	P05787,P05787-2	CP13_3_HomoSapiens_9606_20130509.fasta	56 610,3	100,0 %	28	43	91	0,516%	55,7%	FASFIDKVR	K	F	99,5 %	0	2	0	0	2	1 082,5993	2 045,00		81 713,4	130	138	Empty	true
HT29	UGT1A	15997	Ingel15997_GuillemetteC_MR-201233_01_MGFPeaklist (F053021)	Keratin, type II cytoskeletal 8 OS=Homo sapiens GN=KRT8 PE=1 SV=7	P05787,P05787-2	CP13_3_HomoSapiens_9606_20130509.fasta	56 610,3	100,0 %	28	43	91	0,516%	55,7%	GGLGGGYGGASGMGGITAVTVNQSLLSPLVLEVDPNIQAVR	R	T	99,7 %	0	0	0	1	2	3 925,0493	2 888,00		64 996,2	76	116	Empty	true
HT29	UGT1A	15997	Ingel15997_GuillemetteC_MR-201233_01_MGFPeaklist (F053021)	Keratin, type II cytoskeletal 8 OS=Homo sapiens GN=KRT8 PE=1 SV=7	P05787,P05787-2	CP13_3_HomoSapiens_9606_20130509.fasta	56 610,3	100,0 %	28	43	91	0,516%	55,7%	LALDIEIATYR	K	K	99,7 %	0	5	0	0	2	1 277,7101	2 444,00		121319	410	420	Empty	true	Q6KB66,P04264,Q6KB66-2,Q6KB66-3
HT29	UGT1A	15997	Ingel15997_GuillemetteC_MR-201233_01_MGFPeaklist (F053021)	Keratin, type II cytoskeletal 8 OS=Homo sapiens GN=KRT8 PE=1 SV=7	P05787,P05787-2	CP13_3_HomoSapiens_9606_20130509.fasta	56 610,3	100,0 %	28	43	91	0,516%	55,7%	LALDIEIATYRK	K	L	99,7 %	0	0	5	0	2	1 405,8051	2 304,00		154291	410	421	Empty	true	Q6KB66,Q6KB66-2,Q6KB66-3
HT29	UGT1A	15997	Ingel15997_GuillemetteC_MR-201233_01_MGFPeaklist (F053021)	Keratin, type II cytoskeletal 8 OS=Homo sapiens GN=KRT8 PE=1 SV=7	P05787,P05787-2	CP13_3_HomoSapiens_9606_20130509.fasta	56 610,3	100,0 %	28	43	91	0,516%	55,7%	LEGLTDEINFLR	R	Q	99,7 %	0	1	0	0	2	1 419,7480	2 484,00		15 155,2	242	253	Empty	true
HT29	UGT1A	15997	Ingel15997_GuillemetteC_MR-201233_01_MGFPeaklist (F053021)	Keratin, type II cytoskeletal 8 OS=Homo sapiens GN=KRT8 PE=1 SV=7	P05787,P05787-2	CP13_3_HomoSapiens_9606_20130509.fasta	56 610,3	100,0 %	28	43	91	0,516%	55,7%	LESGMQNMSIHTK	R	T	99,7 %	0	1	6	0	2	1 475,6982	1 747,00		727166	430	442	Empty	true
HT29	UGT1A	15997	Ingel15997_GuillemetteC_MR-201233_01_MGFPeaklist (F053021)	Keratin, type II cytoskeletal 8 OS=Homo sapiens GN=KRT8 PE=1 SV=7	P05787,P05787-2	CP13_3_HomoSapiens_9606_20130509.fasta	56 610,3	100,0 %	28	43	91	0,516%	55,7%	LQAEIEGLK	R	G	99,7 %	0	2	0	0	2	1 000,5675	1 922,00		12 754,9	345	353	Empty	true
HT29	UGT1A	15997	Ingel15997_GuillemetteC_MR-201233_01_MGFPeaklist (F053021)	Keratin, type II cytoskeletal 8 OS=Homo sapiens GN=KRT8 PE=1 SV=7	P05787,P05787-2	CP13_3_HomoSapiens_9606_20130509.fasta	56 610,3	100,0 %	28	43	91	0,516%	55,7%	LQAEIEGLKGQR	R	A	99,7 %	0	0	3	0	2	1 341,7487	1 785,00		498453	345	356	Empty	true
HT29	UGT1A	15997	Ingel15997_GuillemetteC_MR-201233_01_MGFPeaklist (F053021)	Keratin, type II cytoskeletal 8 OS=Homo sapiens GN=KRT8 PE=1 SV=7	P05787,P05787-2	CP13_3_HomoSapiens_9606_20130509.fasta	56 610,3	100,0 %	28	43	91	0,516%	55,7%	LSELEAALQR	K	A	99,7 %	0	3	0	0	2	1 129,6212	2 076,00		171719	381	390	Empty	true
HT29	UGT1A	15997	Ingel15997_GuillemetteC_MR-201233_01_MGFPeaklist (F053021)	Keratin, type II cytoskeletal 8 OS=Homo sapiens GN=KRT8 PE=1 SV=7	P05787,P05787-2	CP13_3_HomoSapiens_9606_20130509.fasta	56 610,3	100,0 %	28	43	91	0,516%	55,7%	LVSESSDVLPK	K	-	99,7 %	0	3	0	0	2	1 173,6362	1 814,00		447287	501	511	Empty	true
HT29	UGT1A	15997	Ingel15997_GuillemetteC_MR-201233_01_MGFPeaklist (F053021)	Keratin, type II cytoskeletal 8 OS=Homo sapiens GN=KRT8 PE=1 SV=7	P05787,P05787-2	CP13_3_HomoSapiens_9606_20130509.fasta	56 610,3	100,0 %	28	43	91	0,516%	55,7%	QLREYQELMNVK	R	L	98,7 %	0	0	2	0	2	1 550,7996	2 051,50		439242	398	409	Empty	true
HT29	UGT1A	15997	Ingel15997_GuillemetteC_MR-201233_01_MGFPeaklist (F053021)	Keratin, type II cytoskeletal 8 OS=Homo sapiens GN=KRT8 PE=1 SV=7	P05787,P05787-2	CP13_3_HomoSapiens_9606_20130509.fasta	56 610,3	100,0 %	28	43	91	0,516%	55,7%	SLDMDSIIAEVK	R	A	99,7 %	0	5	2	0	2	1 336,6667	2 455,00		561049	281	292	Empty	true
HT29	UGT1A	15997	Ingel15997_GuillemetteC_MR-201233_01_MGFPeaklist (F053021)	Keratin, type II cytoskeletal 8 OS=Homo sapiens GN=KRT8 PE=1 SV=7	P05787,P05787-2	CP13_3_HomoSapiens_9606_20130509.fasta	56 610,3	100,0 %	28	43	91	0,516%	55,7%	SLDMDSIIAEVKAQYEDIANR	R	S	99,7 %	0	0	1	1	2	2 381,1655	2 876,50		82 576,2	281	301	Empty	true
HT29	UGT1A	15997	Ingel15997_GuillemetteC_MR-201233_01_MGFPeaklist (F053021)	Keratin, type II cytoskeletal 8 OS=Homo sapiens GN=KRT8 PE=1 SV=7	P05787,P05787-2	CP13_3_HomoSapiens_9606_20130509.fasta	56 610,3	100,0 %	28	43	91	0,516%	55,7%	SRAEAESMYQIK	R	Y	99,7 %	0	0	2	0	2	1 412,6838	1 728,50		156116	302	313	Empty	true
HT29	UGT1A	15997	Ingel15997_GuillemetteC_MR-201233_01_MGFPeaklist (F053021)	Keratin, type II cytoskeletal 8 OS=Homo sapiens GN=KRT8 PE=1 SV=7	P05787,P05787-2	CP13_3_HomoSapiens_9606_20130509.fasta	56 610,3	100,0 %	28	43	91	0,516%	55,7%	SRAEAESMYQIKYEELQSLAGK	R	H	99,7 %	0	0	2	3	2	2 531,2447	2 232,00		532111	302	323	Empty	true
HT29	UGT1A	15997	Ingel15997_GuillemetteC_MR-201233_01_MGFPeaklist (F053021)	Keratin, type II cytoskeletal 8 OS=Homo sapiens GN=KRT8 PE=1 SV=7	P05787,P05787-2	CP13_3_HomoSapiens_9606_20130509.fasta	56 610,3	100,0 %	28	43	91	0,516%	55,7%	TKTEISEMNRNISR	R	L	99,7 %	0	0	0	1	2	1 678,8541	1 639,00		38 075,3	331	344	Empty	true
HT29	UGT1A	15997	Ingel15997_GuillemetteC_MR-201233_01_MGFPeaklist (F053021)	Keratin, type II cytoskeletal 8 OS=Homo sapiens GN=KRT8 PE=1 SV=7	P05787,P05787-2	CP13_3_HomoSapiens_9606_20130509.fasta	56 610,3	100,0 %	28	43	91	0,516%	55,7%	TLNNKFASFIDKVR	K	F	99,6 %	0	0	2	2	2	1 652,9119	2 261,50		102128	125	138	Empty	true	P04259,P13647,P35908,P48668,P02538
HT29	UGT1A	15997	Ingel15997_GuillemetteC_MR-201233_01_MGFPeaklist (F053021)	Keratin, type II cytoskeletal 8 OS=Homo sapiens GN=KRT8 PE=1 SV=7	P05787,P05787-2	CP13_3_HomoSapiens_9606_20130509.fasta	56 610,3	100,0 %	28	43	91	0,516%	55,7%	TTSGYAGGLSSAYGGLTSPGLSYSLGSSFGSGAGSSSFSR	K	T	99,7 %	0	0	2	1	2	3 725,7202	2 470,50		203037	443	482	Empty	true
HT29	UGT1A	15997	Ingel15997_GuillemetteC_MR-201233_01_MGFPeaklist (F053021)	Keratin, type II cytoskeletal 8 OS=Homo sapiens GN=KRT8 PE=1 SV=7	P05787,P05787-2	CP13_3_HomoSapiens_9606_20130509.fasta	56 610,3	100,0 %	28	43	91	0,516%	55,7%	WSLLQQQK	K	T	99,0 %	0	4	0	0	2	1 030,5681	2 107,00		417265	151	158	Empty	true
HT29	UGT1A	15997	Ingel15997_GuillemetteC_MR-201233_01_MGFPeaklist (F053021)	Keratin, type II cytoskeletal 8 OS=Homo sapiens GN=KRT8 PE=1 SV=7	P05787,P05787-2	CP13_3_HomoSapiens_9606_20130509.fasta	56 610,3	100,0 %	28	43	91	0,516%	55,7%	YEELQSLAGK	K	H	99,6 %	0	3	0	0	2	1 137,5787	1 887,00		262521	314	323	Empty	true
HT29	UGT1A	15997	Ingel15997_GuillemetteC_MR-201233_01_MGFPeaklist (F053021)	Serine/arginine-rich splicing factor 6 OS=Homo sapiens GN=SRSF6 PE=1 SV=2	Q13247,Q13247-3	CP13_3_HomoSapiens_9606_20130509.fasta	38 420,3	100,0 %	3	3	7	0,0397%	9,01%	ALDKLDGTEINGR	R	N	99,7 %	0	0	1	0	2	1 401,7335	1 777,00		3 230,66	162	174	Empty	true
HT29	UGT1A	15997	Ingel15997_GuillemetteC_MR-201233_01_MGFPeaklist (F053021)	Serine/arginine-rich splicing factor 6 OS=Homo sapiens GN=SRSF6 PE=1 SV=2	Q13247,Q13247-3	CP13_3_HomoSapiens_9606_20130509.fasta	38 420,3	100,0 %	3	3	7	0,0397%	9,01%	LIVENLSSR	R	C	99,7 %	0	3	0	0	2	1 030,5891	1 901,00		30 958,5	112	120	Empty	true
HT29	UGT1A	15997	Ingel15997_GuillemetteC_MR-201233_01_MGFPeaklist (F053021)	Serine/arginine-rich splicing factor 6 OS=Homo sapiens GN=SRSF6 PE=1 SV=2	Q13247,Q13247-3	CP13_3_HomoSapiens_9606_20130509.fasta	38 420,3	100,0 %	3	3	7	0,0397%	9,01%	TNEGVIEFR	R	S	99,7 %	0	3	0	0	2	1 064,5371	1 958,00		24 444,1	146	154	Empty	true
HT29	UGT1A	15997	Ingel15997_GuillemetteC_MR-201233_01_MGFPeaklist (F053021)	Serine/arginine-rich splicing factor 6 OS=Homo sapiens GN=SRSF6 PE=1 SV=2	Q13247,Q13247-3	CP13_3_HomoSapiens_9606_20130509.fasta	38 420,3	100,0 %	3	3	7	0,0397%	9,01%	ALDKLDGTEINGR	R	N	99,7 %	0	0	1	0	2	1 401,7335	1 777,00		3 230,66	162	174	Empty	true
HT29	UGT1A	15997	Ingel15997_GuillemetteC_MR-201233_01_MGFPeaklist (F053021)	Serine/arginine-rich splicing factor 6 OS=Homo sapiens GN=SRSF6 PE=1 SV=2	Q13247,Q13247-3	CP13_3_HomoSapiens_9606_20130509.fasta	38 420,3	100,0 %	3	3	7	0,0397%	9,01%	LIVENLSSR	R	C	99,7 %	0	3	0	0	2	1 030,5891	1 901,00		30 958,5	112	120	Empty	true
HT29	UGT1A	15997	Ingel15997_GuillemetteC_MR-201233_01_MGFPeaklist (F053021)	Serine/arginine-rich splicing factor 6 OS=Homo sapiens GN=SRSF6 PE=1 SV=2	Q13247,Q13247-3	CP13_3_HomoSapiens_9606_20130509.fasta	38 420,3	100,0 %	3	3	7	0,0397%	9,01%	TNEGVIEFR	R	S	99,7 %	0	3	0	0	2	1 064,5371	1 958,00		24 444,1	146	154	Empty	true
HT29	UGT1A	15997	Ingel15997_GuillemetteC_MR-201233_01_MGFPeaklist (F053021)	Protein FAM83B OS=Homo sapiens GN=FAM83B PE=1 SV=1	Q5T0W9	CP13_3_HomoSapiens_9606_20130509.fasta	114 801,6	100,0 %	3	3	3	0,0170%	4,35%	EGYVSHHNTPAQSFANR	R	L	97,3 %	0	0	1	0	2	1 914,8840	1 598,00		2 247,64	431	447	Empty	true
HT29	UGT1A	15997	Ingel15997_GuillemetteC_MR-201233_01_MGFPeaklist (F053021)	Protein FAM83B OS=Homo sapiens GN=FAM83B PE=1 SV=1	Q5T0W9	CP13_3_HomoSapiens_9606_20130509.fasta	114 801,6	100,0 %	3	3	3	0,0170%	4,35%	HSYAGEQPETVPYLLLNR	R	A	99,7 %	0	0	1	0	2	2 087,0557	2 402,00		5 032,22	387	404	Empty	true
HT29	UGT1A	15997	Ingel15997_GuillemetteC_MR-201233_01_MGFPeaklist (F053021)	Protein FAM83B OS=Homo sapiens GN=FAM83B PE=1 SV=1	Q5T0W9	CP13_3_HomoSapiens_9606_20130509.fasta	114 801,6	100,0 %	3	3	3	0,0170%	4,35%	SFPLFDNSK	R	A	96,9 %	0	1	0	0	2	1 054,5204	2 233,00		6 425,85	664	672	Empty	true
HT29	UGT1A	15997	Ingel15997_GuillemetteC_MR-201233_01_MGFPeaklist (F053021)	Serine/arginine-rich-splicing factor 7 OS=Homo sapiens GN=SRSF7 PE=2 SV=1	C9JAB2,Q16629,Q16629-2,Q16629-3,Q16629-4	CP13_3_HomoSapiens_9606_20130509.fasta	26 012,9	100,0 %	4	5	9	0,0510%	15,7%	AFSYYGPLR	R	T	99,7 %	0	3	0	0	2	1 073,5414	2 095,00		22 634,6	30	38	Empty	true
HT29	UGT1A	15997	Ingel15997_GuillemetteC_MR-201233_01_MGFPeaklist (F053021)	Serine/arginine-rich-splicing factor 7 OS=Homo sapiens GN=SRSF7 PE=2 SV=1	C9JAB2,Q16629,Q16629-2,Q16629-3,Q16629-4	CP13_3_HomoSapiens_9606_20130509.fasta	26 012,9	100,0 %	4	5	9	0,0510%	15,7%	VELSTGMPR	R	R	94,6 %	0	1	0	0	2	989,5085	1 793,00		3 404,69	79	87	Empty	true
HT29	UGT1A	15997	Ingel15997_GuillemetteC_MR-201233_01_MGFPeaklist (F053021)	Serine/arginine-rich-splicing factor 7 OS=Homo sapiens GN=SRSF7 PE=2 SV=1	C9JAB2,Q16629,Q16629-2,Q16629-3,Q16629-4	CP13_3_HomoSapiens_9606_20130509.fasta	26 012,9	100,0 %	4	5	9	0,0510%	15,7%	VRVELSTGMPR	R	R	99,7 %	0	0	2	0	2	1 244,6780	1 889,50		27 516,2	77	87	Empty	true
HT29	UGT1A	15997	Ingel15997_GuillemetteC_MR-201233_01_MGFPeaklist (F053021)	Serine/arginine-rich-splicing factor 7 OS=Homo sapiens GN=SRSF7 PE=2 SV=1	C9JAB2,Q16629,Q16629-2,Q16629-3,Q16629-4	CP13_3_HomoSapiens_9606_20130509.fasta	26 012,9	100,0 %	4	5	9	0,0510%	15,7%	VYVGNLGTGAGKGELER	K	A	99,7 %	0	1	2	0	2	1 719,9026	1 864,00		25 800,6	13	29	Empty	true
HT29	UGT1A	15997	Ingel15997_GuillemetteC_MR-201233_01_MGFPeaklist (F053021)	Serine/arginine-rich-splicing factor 7 OS=Homo sapiens GN=SRSF7 PE=2 SV=1	C9JAB2,Q16629,Q16629-2,Q16629-3,Q16629-4	CP13_3_HomoSapiens_9606_20130509.fasta	26 012,9	100,0 %	4	5	9	0,0510%	15,7%	AFSYYGPLR	R	T	99,7 %	0	3	0	0	2	1 073,5414	2 095,00		22 634,6	30	38	Empty	true
HT29	UGT1A	15997	Ingel15997_GuillemetteC_MR-201233_01_MGFPeaklist (F053021)	Serine/arginine-rich-splicing factor 7 OS=Homo sapiens GN=SRSF7 PE=2 SV=1	C9JAB2,Q16629,Q16629-2,Q16629-3,Q16629-4	CP13_3_HomoSapiens_9606_20130509.fasta	26 012,9	100,0 %	4	5	9	0,0510%	15,7%	VELSTGMPR	R	R	94,6 %	0	1	0	0	2	989,5085	1 793,00		3 404,69	79	87	Empty	true
HT29	UGT1A	15997	Ingel15997_GuillemetteC_MR-201233_01_MGFPeaklist (F053021)	Serine/arginine-rich-splicing factor 7 OS=Homo sapiens GN=SRSF7 PE=2 SV=1	C9JAB2,Q16629,Q16629-2,Q16629-3,Q16629-4	CP13_3_HomoSapiens_9606_20130509.fasta	26 012,9	100,0 %	4	5	9	0,0510%	15,7%	VRVELSTGMPR	R	R	99,7 %	0	0	2	0	2	1 244,6780	1 889,50		27 516,2	77	87	Empty	true
HT29	UGT1A	15997	Ingel15997_GuillemetteC_MR-201233_01_MGFPeaklist (F053021)	Serine/arginine-rich-splicing factor 7 OS=Homo sapiens GN=SRSF7 PE=2 SV=1	C9JAB2,Q16629,Q16629-2,Q16629-3,Q16629-4	CP13_3_HomoSapiens_9606_20130509.fasta	26 012,9	100,0 %	4	5	9	0,0510%	15,7%	VYVGNLGTGAGKGELER	K	A	99,7 %	0	1	2	0	2	1 719,9026	1 864,00		25 800,6	13	29	Empty	true
HT29	UGT1A	15997	Ingel15997_GuillemetteC_MR-201233_01_MGFPeaklist (F053021)	Serine/arginine-rich-splicing factor 7 OS=Homo sapiens GN=SRSF7 PE=2 SV=1	C9JAB2,Q16629,Q16629-2,Q16629-3,Q16629-4	CP13_3_HomoSapiens_9606_20130509.fasta	26 012,9	100,0 %	4	5	9	0,0510%	15,7%	AFSYYGPLR	R	T	99,7 %	0	3	0	0	2	1 073,5414	2 095,00		22 634,6	30	38	Empty	true
HT29	UGT1A	15997	Ingel15997_GuillemetteC_MR-201233_01_MGFPeaklist (F053021)	Serine/arginine-rich-splicing factor 7 OS=Homo sapiens GN=SRSF7 PE=2 SV=1	C9JAB2,Q16629,Q16629-2,Q16629-3,Q16629-4	CP13_3_HomoSapiens_9606_20130509.fasta	26 012,9	100,0 %	4	5	9	0,0510%	15,7%	VELSTGMPR	R	R	94,6 %	0	1	0	0	2	989,5085	1 793,00		3 404,69	79	87	Empty	true
HT29	UGT1A	15997	Ingel15997_GuillemetteC_MR-201233_01_MGFPeaklist (F053021)	Serine/arginine-rich-splicing factor 7 OS=Homo sapiens GN=SRSF7 PE=2 SV=1	C9JAB2,Q16629,Q16629-2,Q16629-3,Q16629-4	CP13_3_HomoSapiens_9606_20130509.fasta	26 012,9	100,0 %	4	5	9	0,0510%	15,7%	VRVELSTGMPR	R	R	99,7 %	0	0	2	0	2	1 244,6780	1 889,50		27 516,2	77	87	Empty	true
HT29	UGT1A	15997	Ingel15997_GuillemetteC_MR-201233_01_MGFPeaklist (F053021)	Serine/arginine-rich-splicing factor 7 OS=Homo sapiens GN=SRSF7 PE=2 SV=1	C9JAB2,Q16629,Q16629-2,Q16629-3,Q16629-4	CP13_3_HomoSapiens_9606_20130509.fasta	26 012,9	100,0 %	4	5	9	0,0510%	15,7%	VYVGNLGTGAGKGELER	K	A	99,7 %	0	1	2	0	2	1 719,9026	1 864,00		25 800,6	13	29	Empty	true
HT29	UGT1A	15997	Ingel15997_GuillemetteC_MR-201233_01_MGFPeaklist (F053021)	Serine/arginine-rich-splicing factor 7 OS=Homo sapiens GN=SRSF7 PE=2 SV=1	C9JAB2,Q16629,Q16629-2,Q16629-3,Q16629-4	CP13_3_HomoSapiens_9606_20130509.fasta	26 012,9	100,0 %	4	5	9	0,0510%	15,7%	AFSYYGPLR	R	T	99,7 %	0	3	0	0	2	1 073,5414	2 095,00		22 634,6	30	38	Empty	true
HT29	UGT1A	15997	Ingel15997_GuillemetteC_MR-201233_01_MGFPeaklist (F053021)	Serine/arginine-rich-splicing factor 7 OS=Homo sapiens GN=SRSF7 PE=2 SV=1	C9JAB2,Q16629,Q16629-2,Q16629-3,Q16629-4	CP13_3_HomoSapiens_9606_20130509.fasta	26 012,9	100,0 %	4	5	9	0,0510%	15,7%	VELSTGMPR	R	R	94,6 %	0	1	0	0	2	989,5085	1 793,00		3 404,69	79	87	Empty	true
HT29	UGT1A	15997	Ingel15997_GuillemetteC_MR-201233_01_MGFPeaklist (F053021)	Serine/arginine-rich-splicing factor 7 OS=Homo sapiens GN=SRSF7 PE=2 SV=1	C9JAB2,Q16629,Q16629-2,Q16629-3,Q16629-4	CP13_3_HomoSapiens_9606_20130509.fasta	26 012,9	100,0 %	4	5	9	0,0510%	15,7%	VRVELSTGMPR	R	R	99,7 %	0	0	2	0	2	1 244,6780	1 889,50		27 516,2	77	87	Empty	true
HT29	UGT1A	15997	Ingel15997_GuillemetteC_MR-201233_01_MGFPeaklist (F053021)	Serine/arginine-rich-splicing factor 7 OS=Homo sapiens GN=SRSF7 PE=2 SV=1	C9JAB2,Q16629,Q16629-2,Q16629-3,Q16629-4	CP13_3_HomoSapiens_9606_20130509.fasta	26 012,9	100,0 %	4	5	9	0,0510%	15,7%	VYVGNLGTGAGKGELER	K	A	99,7 %	0	1	2	0	2	1 719,9026	1 864,00		25 800,6	13	29	Empty	true
HT29	UGT1A	15997	Ingel15997_GuillemetteC_MR-201233_01_MGFPeaklist (F053021)	Serine/arginine-rich-splicing factor 7 OS=Homo sapiens GN=SRSF7 PE=2 SV=1	C9JAB2,Q16629,Q16629-2,Q16629-3,Q16629-4	CP13_3_HomoSapiens_9606_20130509.fasta	26 012,9	100,0 %	4	5	9	0,0510%	15,7%	AFSYYGPLR	R	T	99,7 %	0	3	0	0	2	1 073,5414	2 095,00		22 634,6	30	38	Empty	true
HT29	UGT1A	15997	Ingel15997_GuillemetteC_MR-201233_01_MGFPeaklist (F053021)	Serine/arginine-rich-splicing factor 7 OS=Homo sapiens GN=SRSF7 PE=2 SV=1	C9JAB2,Q16629,Q16629-2,Q16629-3,Q16629-4	CP13_3_HomoSapiens_9606_20130509.fasta	26 012,9	100,0 %	4	5	9	0,0510%	15,7%	VELSTGMPR	R	R	94,6 %	0	1	0	0	2	989,5085	1 793,00		3 404,69	79	87	Empty	true
HT29	UGT1A	15997	Ingel15997_GuillemetteC_MR-201233_01_MGFPeaklist (F053021)	Serine/arginine-rich-splicing factor 7 OS=Homo sapiens GN=SRSF7 PE=2 SV=1	C9JAB2,Q16629,Q16629-2,Q16629-3,Q16629-4	CP13_3_HomoSapiens_9606_20130509.fasta	26 012,9	100,0 %	4	5	9	0,0510%	15,7%	VRVELSTGMPR	R	R	99,7 %	0	0	2	0	2	1 244,6780	1 889,50		27 516,2	77	87	Empty	true
HT29	UGT1A	15997	Ingel15997_GuillemetteC_MR-201233_01_MGFPeaklist (F053021)	Serine/arginine-rich-splicing factor 7 OS=Homo sapiens GN=SRSF7 PE=2 SV=1	C9JAB2,Q16629,Q16629-2,Q16629-3,Q16629-4	CP13_3_HomoSapiens_9606_20130509.fasta	26 012,9	100,0 %	4	5	9	0,0510%	15,7%	VYVGNLGTGAGKGELER	K	A	99,7 %	0	1	2	0	2	1 719,9026	1 864,00		25 800,6	13	29	Empty	true
HT29	UGT1A	15997	Ingel15997_GuillemetteC_MR-201233_01_MGFPeaklist (F053021)	Capping protein (Actin filament) muscle Z-line, beta, isoform CRA_d OS=Homo sapiens GN=CAPZB PE=2 SV=1	B1AK88	CP13_3_HomoSapiens_9606_20130509.fasta	33 782,2	100,0 %	8	9	20	0,113%	29,6%	DGDSYRSPWSNKYDPPLEDGAMPSAR	R	L	99,7 %	0	0	0	1	2	2 911,2954	2 138,00		15 736,4	96	121	Empty	true	B1AK87,P47756-2
HT29	UGT1A	15997	Ingel15997_GuillemetteC_MR-201233_01_MGFPeaklist (F053021)	Capping protein (Actin filament) muscle Z-line, beta, isoform CRA_d OS=Homo sapiens GN=CAPZB PE=2 SV=1	B1AK88	CP13_3_HomoSapiens_9606_20130509.fasta	33 782,2	100,0 %	8	9	20	0,113%	29,6%	KLEVEANNAFDQYR	R	D	99,7 %	0	0	1	0	2	1 696,8289	1 961,00		6 070,26	124	137	Empty	true	B1AK87,P47756-2
HT29	UGT1A	15997	Ingel15997_GuillemetteC_MR-201233_01_MGFPeaklist (F053021)	Capping protein (Actin filament) muscle Z-line, beta, isoform CRA_d OS=Homo sapiens GN=CAPZB PE=2 SV=1	B1AK88	CP13_3_HomoSapiens_9606_20130509.fasta	33 782,2	100,0 %	8	9	20	0,113%	29,6%	LVEDMENKIR	R	S	99,7 %	0	0	4	0	2	1 246,6461	1 759,00		154861	245	254	Empty	true	B1AK87,P47756-2
HT29	UGT1A	15997	Ingel15997_GuillemetteC_MR-201233_01_MGFPeaklist (F053021)	Capping protein (Actin filament) muscle Z-line, beta, isoform CRA_d OS=Homo sapiens GN=CAPZB PE=2 SV=1	B1AK88	CP13_3_HomoSapiens_9606_20130509.fasta	33 782,2	100,0 %	8	9	20	0,113%	29,6%	QEALKNDLVEALK	K	R	99,7 %	0	0	1	0	2	1 470,8164	2 165,00		4 036,97	284	296	Empty	true	B1AK87,P47756-2
HT29	UGT1A	15997	Ingel15997_GuillemetteC_MR-201233_01_MGFPeaklist (F053021)	Capping protein (Actin filament) muscle Z-line, beta, isoform CRA_d OS=Homo sapiens GN=CAPZB PE=2 SV=1	B1AK88	CP13_3_HomoSapiens_9606_20130509.fasta	33 782,2	100,0 %	8	9	20	0,113%	29,6%	SGSGTMNLGGSLTR	K	Q	99,7 %	0	5	0	0	2	1 337,6479	1 887,00		140034	211	224	Empty	true	B1AK87,P47756-2
HT29	UGT1A	15997	Ingel15997_GuillemetteC_MR-201233_01_MGFPeaklist (F053021)	Capping protein (Actin filament) muscle Z-line, beta, isoform CRA_d OS=Homo sapiens GN=CAPZB PE=2 SV=1	B1AK88	CP13_3_HomoSapiens_9606_20130509.fasta	33 782,2	100,0 %	8	9	20	0,113%	29,6%	SKQEALKNDLVEALK	K	R	99,7 %	0	0	2	0	2	1 685,9434	2 110,50		19 955,5	282	296	Empty	true	B1AK87,P47756-2
HT29	UGT1A	15997	Ingel15997_GuillemetteC_MR-201233_01_MGFPeaklist (F053021)	Capping protein (Actin filament) muscle Z-line, beta, isoform CRA_d OS=Homo sapiens GN=CAPZB PE=2 SV=1	B1AK88	CP13_3_HomoSapiens_9606_20130509.fasta	33 782,2	100,0 %	8	9	20	0,113%	29,6%	SPWSNKYDPPLEDGAMPSAR	R	L	99,7 %	0	0	2	0	2	2 218,0235	2 109,00		77 180,8	102	121	Empty	true	B1AK87,P47756-2
HT29	UGT1A	15997	Ingel15997_GuillemetteC_MR-201233_01_MGFPeaklist (F053021)	Capping protein (Actin filament) muscle Z-line, beta, isoform CRA_d OS=Homo sapiens GN=CAPZB PE=2 SV=1	B1AK88	CP13_3_HomoSapiens_9606_20130509.fasta	33 782,2	100,0 %	8	9	20	0,113%	29,6%	STLNEIYFGK	R	T	99,7 %	0	4	0	0	2	1 171,5994	2 128,50		156261	255	264	Empty	true	B1AK87,P47756-2
HT29	UGT1A	15997	Ingel15997_GuillemetteC_MR-201233_01_MGFPeaklist (F053021)	Pre-mRNA-processing-splicing factor 8 OS=Homo sapiens GN=PRPF8 PE=1 SV=2	Q6P2Q9	CP13_3_HomoSapiens_9606_20130509.fasta	273 608,6	100,0 %	4	4	4	0,0227%	3,43%	LNQSQREELGLIEQAYDNPHEALSR	R	I	99,7 %	0	0	0	1	2	2 910,4342	2 282,00		5 979,12	856	880	Empty	true	I3L0J9
HT29	UGT1A	15997	Ingel15997_GuillemetteC_MR-201233_01_MGFPeaklist (F053021)	Pre-mRNA-processing-splicing factor 8 OS=Homo sapiens GN=PRPF8 PE=1 SV=2	Q6P2Q9	CP13_3_HomoSapiens_9606_20130509.fasta	273 608,6	100,0 %	4	4	4	0,0227%	3,43%	SGMSHEEDQLIPNLYR	R	Y	99,7 %	0	0	1	0	2	1 888,8859	2 233,00		11 733,0	1355	1370	Empty	true
HT29	UGT1A	15997	Ingel15997_GuillemetteC_MR-201233_01_MGFPeaklist (F053021)	Pre-mRNA-processing-splicing factor 8 OS=Homo sapiens GN=PRPF8 PE=1 SV=2	Q6P2Q9	CP13_3_HomoSapiens_9606_20130509.fasta	273 608,6	100,0 %	4	4	4	0,0227%	3,43%	TVNKHGDEIITSTTSNYETQTFSSK	R	T	99,6 %	0	0	0	1	2	2 788,3273	1 914,00		8 310,27	2046	2070	Empty	true
HT29	UGT1A	15997	Ingel15997_GuillemetteC_MR-201233_01_MGFPeaklist (F053021)	Pre-mRNA-processing-splicing factor 8 OS=Homo sapiens GN=PRPF8 PE=1 SV=2	Q6P2Q9	CP13_3_HomoSapiens_9606_20130509.fasta	273 608,6	100,0 %	4	4	4	0,0227%	3,43%	YIQPWESEFIDSQR	R	V	99,7 %	0	1	0	0	2	1 797,8443	2 358,00		3 631,89	1371	1384	Empty	true
HT29	UGT1A	15997	Ingel15997_GuillemetteC_MR-201233_01_MGFPeaklist (F053021)	Zinc finger protein 638 OS=Homo sapiens GN=ZNF638 PE=1 SV=2	Q14966,Q14966-3	CP13_3_HomoSapiens_9606_20130509.fasta	218 246,7	100,0 %	6	6	9	0,0510%	4,75%	AVEIVTSTSAAK	K	T	99,7 %	0	1	0	0	2	1 176,6470	1 692,00		8 293,71	783	794	Empty	true
HT29	UGT1A	15997	Ingel15997_GuillemetteC_MR-201233_01_MGFPeaklist (F053021)	Zinc finger protein 638 OS=Homo sapiens GN=ZNF638 PE=1 SV=2	Q14966,Q14966-3	CP13_3_HomoSapiens_9606_20130509.fasta	218 246,7	100,0 %	6	6	9	0,0510%	4,75%	IPHEPVINSSNVHVGSR	R	G	99,7 %	0	0	0	1	2	1 841,9616	1 806,00		14 505,3	351	367	Empty	true
HT29	UGT1A	15997	Ingel15997_GuillemetteC_MR-201233_01_MGFPeaklist (F053021)	Zinc finger protein 638 OS=Homo sapiens GN=ZNF638 PE=1 SV=2	Q14966,Q14966-3	CP13_3_HomoSapiens_9606_20130509.fasta	218 246,7	100,0 %	6	6	9	0,0510%	4,75%	QSSVTQVTEQSPK	K	V	99,7 %	0	2	0	0	2	1 418,7122	1 546,50		6 910,26	118	130	Empty	true
HT29	UGT1A	15997	Ingel15997_GuillemetteC_MR-201233_01_MGFPeaklist (F053021)	Zinc finger protein 638 OS=Homo sapiens GN=ZNF638 PE=1 SV=2	Q14966,Q14966-3	CP13_3_HomoSapiens_9606_20130509.fasta	218 246,7	100,0 %	6	6	9	0,0510%	4,75%	TALLPSDSVFAEER	K	N	99,7 %	0	2	0	0	2	1 534,7748	2 254,50		11 838,8	1221	1234	Empty	true	E7EUZ3,Q14966-5
HT29	UGT1A	15997	Ingel15997_GuillemetteC_MR-201233_01_MGFPeaklist (F053021)	Zinc finger protein 638 OS=Homo sapiens GN=ZNF638 PE=1 SV=2	Q14966,Q14966-3	CP13_3_HomoSapiens_9606_20130509.fasta	218 246,7	100,0 %	6	6	9	0,0510%	4,75%	TSSGTKPSVKPTSATKSDSNLGGHSIR	K	C	98,0 %	0	0	0	0	2	2 700,3913	1 518,00		1 291,41	612	638	Empty	true
HT29	UGT1A	15997	Ingel15997_GuillemetteC_MR-201233_01_MGFPeaklist (F053021)	Zinc finger protein 638 OS=Homo sapiens GN=ZNF638 PE=1 SV=2	Q14966,Q14966-3	CP13_3_HomoSapiens_9606_20130509.fasta	218 246,7	100,0 %	6	6	9	0,0510%	4,75%	YGYTEDPLEVR	K	I	99,7 %	0	2	0	0	2	1 341,6322	2 045,50		12 818,2	217	227	Empty	true
HT29	UGT1A	15997	Ingel15997_GuillemetteC_MR-201233_01_MGFPeaklist (F053021)	Zinc finger protein 638 OS=Homo sapiens GN=ZNF638 PE=1 SV=2	Q14966,Q14966-3	CP13_3_HomoSapiens_9606_20130509.fasta	218 246,7	100,0 %	6	6	9	0,0510%	4,75%	AVEIVTSTSAAK	K	T	99,7 %	0	1	0	0	2	1 176,6470	1 692,00		8 293,71	783	794	Empty	true
HT29	UGT1A	15997	Ingel15997_GuillemetteC_MR-201233_01_MGFPeaklist (F053021)	Zinc finger protein 638 OS=Homo sapiens GN=ZNF638 PE=1 SV=2	Q14966,Q14966-3	CP13_3_HomoSapiens_9606_20130509.fasta	218 246,7	100,0 %	6	6	9	0,0510%	4,75%	IPHEPVINSSNVHVGSR	R	G	99,7 %	0	0	0	1	2	1 841,9616	1 806,00		14 505,3	351	367	Empty	true
HT29	UGT1A	15997	Ingel15997_GuillemetteC_MR-201233_01_MGFPeaklist (F053021)	Zinc finger protein 638 OS=Homo sapiens GN=ZNF638 PE=1 SV=2	Q14966,Q14966-3	CP13_3_HomoSapiens_9606_20130509.fasta	218 246,7	100,0 %	6	6	9	0,0510%	4,75%	QSSVTQVTEQSPK	K	V	99,7 %	0	2	0	0	2	1 418,7122	1 546,50		6 910,26	118	130	Empty	true
HT29	UGT1A	15997	Ingel15997_GuillemetteC_MR-201233_01_MGFPeaklist (F053021)	Zinc finger protein 638 OS=Homo sapiens GN=ZNF638 PE=1 SV=2	Q14966,Q14966-3	CP13_3_HomoSapiens_9606_20130509.fasta	218 246,7	100,0 %	6	6	9	0,0510%	4,75%	TALLPSDSVFAEER	K	N	99,7 %	0	2	0	0	2	1 534,7748	2 254,50		11 838,8	1221	1234	Empty	true	E7EUZ3,Q14966-5
HT29	UGT1A	15997	Ingel15997_GuillemetteC_MR-201233_01_MGFPeaklist (F053021)	Zinc finger protein 638 OS=Homo sapiens GN=ZNF638 PE=1 SV=2	Q14966,Q14966-3	CP13_3_HomoSapiens_9606_20130509.fasta	218 246,7	100,0 %	6	6	9	0,0510%	4,75%	TSSGTKPSVKPTSATKSDSNLGGHSIR	K	C	98,0 %	0	0	0	0	2	2 700,3913	1 518,00		1 291,41	612	638	Empty	true
HT29	UGT1A	15997	Ingel15997_GuillemetteC_MR-201233_01_MGFPeaklist (F053021)	Zinc finger protein 638 OS=Homo sapiens GN=ZNF638 PE=1 SV=2	Q14966,Q14966-3	CP13_3_HomoSapiens_9606_20130509.fasta	218 246,7	100,0 %	6	6	9	0,0510%	4,75%	YGYTEDPLEVR	K	I	99,7 %	0	2	0	0	2	1 341,6322	2 045,50		12 818,2	217	227	Empty	true
HT29	UGT1A	15997	Ingel15997_GuillemetteC_MR-201233_01_MGFPeaklist (F053021)	Probable ATP-dependent RNA helicase DHX40 OS=Homo sapiens GN=DHX40 PE=1 SV=2	Q8IX18,Q8IX18-3	CP13_3_HomoSapiens_9606_20130509.fasta	81 798,4	100,0 %	3	3	4	0,0227%	6,03%	DNSFLIVTGNTGSGK	R	T	99,7 %	0	1	0	0	2	1 509,7545	2 106,00		7 071,02	68	82	Empty	true
HT29	UGT1A	15997	Ingel15997_GuillemetteC_MR-201233_01_MGFPeaklist (F053021)	Probable ATP-dependent RNA helicase DHX40 OS=Homo sapiens GN=DHX40 PE=1 SV=2	Q8IX18,Q8IX18-3	CP13_3_HomoSapiens_9606_20130509.fasta	81 798,4	100,0 %	3	3	4	0,0227%	6,03%	LGLDILEVVPISK	R	S	99,7 %	0	2	0	0	2	1 395,8460	2 675,00		4 103,57	375	387	Empty	true	C9JEW8,Q8IX18-2,C9JR60
HT29	UGT1A	15997	Ingel15997_GuillemetteC_MR-201233_01_MGFPeaklist (F053021)	Probable ATP-dependent RNA helicase DHX40 OS=Homo sapiens GN=DHX40 PE=1 SV=2	Q8IX18,Q8IX18-3	CP13_3_HomoSapiens_9606_20130509.fasta	81 798,4	100,0 %	3	3	4	0,0227%	6,03%	YLYEAGFSQHGMIGVTQPR	K	K	99,6 %	0	0	1	0	2	2 154,0438	2 203,00		5 989,14	89	107	Empty	true
HT29	UGT1A	15997	Ingel15997_GuillemetteC_MR-201233_01_MGFPeaklist (F053021)	Probable ATP-dependent RNA helicase DHX40 OS=Homo sapiens GN=DHX40 PE=1 SV=2	Q8IX18,Q8IX18-3	CP13_3_HomoSapiens_9606_20130509.fasta	81 798,4	100,0 %	3	3	4	0,0227%	6,03%	DNSFLIVTGNTGSGK	R	T	99,7 %	0	1	0	0	2	1 509,7545	2 106,00		7 071,02	68	82	Empty	true
HT29	UGT1A	15997	Ingel15997_GuillemetteC_MR-201233_01_MGFPeaklist (F053021)	Probable ATP-dependent RNA helicase DHX40 OS=Homo sapiens GN=DHX40 PE=1 SV=2	Q8IX18,Q8IX18-3	CP13_3_HomoSapiens_9606_20130509.fasta	81 798,4	100,0 %	3	3	4	0,0227%	6,03%	LGLDILEVVPISK	R	S	99,7 %	0	2	0	0	2	1 395,8460	2 675,00		4 103,57	375	387	Empty	true	C9JEW8,Q8IX18-2,C9JR60
HT29	UGT1A	15997	Ingel15997_GuillemetteC_MR-201233_01_MGFPeaklist (F053021)	Probable ATP-dependent RNA helicase DHX40 OS=Homo sapiens GN=DHX40 PE=1 SV=2	Q8IX18,Q8IX18-3	CP13_3_HomoSapiens_9606_20130509.fasta	81 798,4	100,0 %	3	3	4	0,0227%	6,03%	YLYEAGFSQHGMIGVTQPR	K	K	99,6 %	0	0	1	0	2	2 154,0438	2 203,00		5 989,14	89	107	Empty	true
HT29	UGT1A	15997	Ingel15997_GuillemetteC_MR-201233_01_MGFPeaklist (F053021)	Ubinuclein-1 OS=Homo sapiens GN=UBN1 PE=1 SV=2	Q9NPG3,Q9NPG3-2	CP13_3_HomoSapiens_9606_20130509.fasta	118 557,0	100,0 %	9	9	10	0,0567%	15,3%	AAGNSEFTLPAPSKAPAEK	R	V	99,7 %	0	0	1	0	2	1 885,9655	1 943,00		9 420,96	687	705	Empty	true
HT29	UGT1A	15997	Ingel15997_GuillemetteC_MR-201233_01_MGFPeaklist (F053021)	Ubinuclein-1 OS=Homo sapiens GN=UBN1 PE=1 SV=2	Q9NPG3,Q9NPG3-2	CP13_3_HomoSapiens_9606_20130509.fasta	118 557,0	100,0 %	9	9	10	0,0567%	15,3%	GASGTVLLAGSSLMASPYK	K	S	99,7 %	0	1	0	0	2	1 809,9416	2 384,00		3 178,72	1010	1028	Empty	true
HT29	UGT1A	15997	Ingel15997_GuillemetteC_MR-201233_01_MGFPeaklist (F053021)	Ubinuclein-1 OS=Homo sapiens GN=UBN1 PE=1 SV=2	Q9NPG3,Q9NPG3-2	CP13_3_HomoSapiens_9606_20130509.fasta	118 557,0	100,0 %	9	9	10	0,0567%	15,3%	KREEEHKPVAVPSAEAQGLR	K	E	99,6 %	0	0	0	1	2	2 231,1892	1 653,00		3 638,22	261	280	Empty	true
HT29	UGT1A	15997	Ingel15997_GuillemetteC_MR-201233_01_MGFPeaklist (F053021)	Ubinuclein-1 OS=Homo sapiens GN=UBN1 PE=1 SV=2	Q9NPG3,Q9NPG3-2	CP13_3_HomoSapiens_9606_20130509.fasta	118 557,0	100,0 %	9	9	10	0,0567%	15,3%	LLTSPSLKPSAVSSVTSSTSLSK	K	G	99,7 %	0	0	1	0	2	2 277,2548	2 117,00		7 666,36	987	1009	Empty	true
HT29	UGT1A	15997	Ingel15997_GuillemetteC_MR-201233_01_MGFPeaklist (F053021)	Ubinuclein-1 OS=Homo sapiens GN=UBN1 PE=1 SV=2	Q9NPG3,Q9NPG3-2	CP13_3_HomoSapiens_9606_20130509.fasta	118 557,0	100,0 %	9	9	10	0,0567%	15,3%	NFTPPSPFANK	K	L	99,7 %	0	2	0	0	2	1 219,6106	2 069,50		14 066,2	816	826	Empty	true
HT29	UGT1A	15997	Ingel15997_GuillemetteC_MR-201233_01_MGFPeaklist (F053021)	Ubinuclein-1 OS=Homo sapiens GN=UBN1 PE=1 SV=2	Q9NPG3,Q9NPG3-2	CP13_3_HomoSapiens_9606_20130509.fasta	118 557,0	100,0 %	9	9	10	0,0567%	15,3%	QKFFTQDINGILLDIEAQTR	R	E	99,7 %	0	0	1	0	2	2 350,2405	2 835,00		4 968,20	381	400	Empty	true
HT29	UGT1A	15997	Ingel15997_GuillemetteC_MR-201233_01_MGFPeaklist (F053021)	Ubinuclein-1 OS=Homo sapiens GN=UBN1 PE=1 SV=2	Q9NPG3,Q9NPG3-2	CP13_3_HomoSapiens_9606_20130509.fasta	118 557,0	100,0 %	9	9	10	0,0567%	15,3%	TSHGPQVAVPVPGPQVK	R	V	99,7 %	0	0	1	0	2	1 697,9335	1 920,00		13 254,3	789	805	Empty	true
HT29	UGT1A	15997	Ingel15997_GuillemetteC_MR-201233_01_MGFPeaklist (F053021)	Ubinuclein-1 OS=Homo sapiens GN=UBN1 PE=1 SV=2	Q9NPG3,Q9NPG3-2	CP13_3_HomoSapiens_9606_20130509.fasta	118 557,0	100,0 %	9	9	10	0,0567%	15,3%	VSVPSGQIGGPIALPSDHQTGGLSIGASSR	K	E	99,4 %	0	0	1	0	2	2 845,4806	2 260,00		20 522,6	610	639	Empty	true
HT29	UGT1A	15997	Ingel15997_GuillemetteC_MR-201233_01_MGFPeaklist (F053021)	Ubinuclein-1 OS=Homo sapiens GN=UBN1 PE=1 SV=2	Q9NPG3,Q9NPG3-2	CP13_3_HomoSapiens_9606_20130509.fasta	118 557,0	100,0 %	9	9	10	0,0567%	15,3%	YGGFYINSGTLQFR	K	Q	99,7 %	0	1	0	0	2	1 622,7962	2 415,00		8 035,36	157	170	Empty	true
HT29	UGT1A	15997	Ingel15997_GuillemetteC_MR-201233_01_MGFPeaklist (F053021)	Ubinuclein-1 OS=Homo sapiens GN=UBN1 PE=1 SV=2	Q9NPG3,Q9NPG3-2	CP13_3_HomoSapiens_9606_20130509.fasta	118 557,0	100,0 %	9	9	10	0,0567%	15,3%	AAGNSEFTLPAPSKAPAEK	R	V	99,7 %	0	0	1	0	2	1 885,9655	1 943,00		9 420,96	687	705	Empty	true
HT29	UGT1A	15997	Ingel15997_GuillemetteC_MR-201233_01_MGFPeaklist (F053021)	Ubinuclein-1 OS=Homo sapiens GN=UBN1 PE=1 SV=2	Q9NPG3,Q9NPG3-2	CP13_3_HomoSapiens_9606_20130509.fasta	118 557,0	100,0 %	9	9	10	0,0567%	15,3%	GASGTVLLAGSSLMASPYK	K	S	99,7 %	0	1	0	0	2	1 809,9416	2 384,00		3 178,72	1010	1028	Empty	true
HT29	UGT1A	15997	Ingel15997_GuillemetteC_MR-201233_01_MGFPeaklist (F053021)	Ubinuclein-1 OS=Homo sapiens GN=UBN1 PE=1 SV=2	Q9NPG3,Q9NPG3-2	CP13_3_HomoSapiens_9606_20130509.fasta	118 557,0	100,0 %	9	9	10	0,0567%	15,3%	KREEEHKPVAVPSAEAQGLR	K	E	99,6 %	0	0	0	1	2	2 231,1892	1 653,00		3 638,22	261	280	Empty	true
HT29	UGT1A	15997	Ingel15997_GuillemetteC_MR-201233_01_MGFPeaklist (F053021)	Ubinuclein-1 OS=Homo sapiens GN=UBN1 PE=1 SV=2	Q9NPG3,Q9NPG3-2	CP13_3_HomoSapiens_9606_20130509.fasta	118 557,0	100,0 %	9	9	10	0,0567%	15,3%	LLTSPSLKPSAVSSVTSSTSLSK	K	G	99,7 %	0	0	1	0	2	2 277,2548	2 117,00		7 666,36	987	1009	Empty	true
HT29	UGT1A	15997	Ingel15997_GuillemetteC_MR-201233_01_MGFPeaklist (F053021)	Ubinuclein-1 OS=Homo sapiens GN=UBN1 PE=1 SV=2	Q9NPG3,Q9NPG3-2	CP13_3_HomoSapiens_9606_20130509.fasta	118 557,0	100,0 %	9	9	10	0,0567%	15,3%	NFTPPSPFANK	K	L	99,7 %	0	2	0	0	2	1 219,6106	2 069,50		14 066,2	816	826	Empty	true
HT29	UGT1A	15997	Ingel15997_GuillemetteC_MR-201233_01_MGFPeaklist (F053021)	Ubinuclein-1 OS=Homo sapiens GN=UBN1 PE=1 SV=2	Q9NPG3,Q9NPG3-2	CP13_3_HomoSapiens_9606_20130509.fasta	118 557,0	100,0 %	9	9	10	0,0567%	15,3%	QKFFTQDINGILLDIEAQTR	R	E	99,7 %	0	0	1	0	2	2 350,2405	2 835,00		4 968,20	381	400	Empty	true
HT29	UGT1A	15997	Ingel15997_GuillemetteC_MR-201233_01_MGFPeaklist (F053021)	Ubinuclein-1 OS=Homo sapiens GN=UBN1 PE=1 SV=2	Q9NPG3,Q9NPG3-2	CP13_3_HomoSapiens_9606_20130509.fasta	118 557,0	100,0 %	9	9	10	0,0567%	15,3%	TSHGPQVAVPVPGPQVK	R	V	99,7 %	0	0	1	0	2	1 697,9335	1 920,00		13 254,3	789	805	Empty	true
HT29	UGT1A	15997	Ingel15997_GuillemetteC_MR-201233_01_MGFPeaklist (F053021)	Ubinuclein-1 OS=Homo sapiens GN=UBN1 PE=1 SV=2	Q9NPG3,Q9NPG3-2	CP13_3_HomoSapiens_9606_20130509.fasta	118 557,0	100,0 %	9	9	10	0,0567%	15,3%	VSVPSGQIGGPIALPSDHQTGGLSIGASSR	K	E	99,4 %	0	0	1	0	2	2 845,4806	2 260,00		20 522,6	610	639	Empty	true
HT29	UGT1A	15997	Ingel15997_GuillemetteC_MR-201233_01_MGFPeaklist (F053021)	Ubinuclein-1 OS=Homo sapiens GN=UBN1 PE=1 SV=2	Q9NPG3,Q9NPG3-2	CP13_3_HomoSapiens_9606_20130509.fasta	118 557,0	100,0 %	9	9	10	0,0567%	15,3%	YGGFYINSGTLQFR	K	Q	99,7 %	0	1	0	0	2	1 622,7962	2 415,00		8 035,36	157	170	Empty	true
HT29	UGT1A	15997	Ingel15997_GuillemetteC_MR-201233_01_MGFPeaklist (F053021)	Delta(3,5)-Delta(2,4)-dienoyl-CoA isomerase, mitochondrial OS=Homo sapiens GN=ECH1 PE=1 SV=2	Q13011	CP13_3_HomoSapiens_9606_20130509.fasta	35 816,2	100,0 %	11	13	23	0,130%	51,5%	DHSVAESLNYVASWNMSMLQTQDLVK	R	S	99,7 %	0	0	4	0	2	2 966,4023	2 758,00		24 895,2	284	309	Empty	true
HT29	UGT1A	15997	Ingel15997_GuillemetteC_MR-201233_01_MGFPeaklist (F053021)	Delta(3,5)-Delta(2,4)-dienoyl-CoA isomerase, mitochondrial OS=Homo sapiens GN=ECH1 PE=1 SV=2	Q13011	CP13_3_HomoSapiens_9606_20130509.fasta	35 816,2	100,0 %	11	13	23	0,130%	51,5%	EVDVGLAADVGTLQR	K	L	99,7 %	0	2	0	0	2	1 542,8124	2 199,50		15 976,0	197	211	Empty	true
HT29	UGT1A	15997	Ingel15997_GuillemetteC_MR-201233_01_MGFPeaklist (F053021)	Delta(3,5)-Delta(2,4)-dienoyl-CoA isomerase, mitochondrial OS=Homo sapiens GN=ECH1 PE=1 SV=2	Q13011	CP13_3_HomoSapiens_9606_20130509.fasta	35 816,2	100,0 %	11	13	23	0,130%	51,5%	HVLHVQLNRPNKR	K	N	98,5 %	0	0	0	1	2	1 610,9350	1 569,00		22 569,7	66	78	Empty	true
HT29	UGT1A	15997	Ingel15997_GuillemetteC_MR-201233_01_MGFPeaklist (F053021)	Delta(3,5)-Delta(2,4)-dienoyl-CoA isomerase, mitochondrial OS=Homo sapiens GN=ECH1 PE=1 SV=2	Q13011	CP13_3_HomoSapiens_9606_20130509.fasta	35 816,2	100,0 %	11	13	23	0,130%	51,5%	KMMADEALGSGLVSR	R	V	99,7 %	0	0	3	0	2	1 564,7823	2 019,00		48 485,5	231	245	Empty	true
HT29	UGT1A	15997	Ingel15997_GuillemetteC_MR-201233_01_MGFPeaklist (F053021)	Delta(3,5)-Delta(2,4)-dienoyl-CoA isomerase, mitochondrial OS=Homo sapiens GN=ECH1 PE=1 SV=2	Q13011	CP13_3_HomoSapiens_9606_20130509.fasta	35 816,2	100,0 %	11	13	23	0,130%	51,5%	LTGSSAQEEASGVALGEAPDHSYESLR	R	V	99,7 %	0	0	1	0	2	2 761,2912	2 023,00		5 572,00	33	59	Empty	true
HT29	UGT1A	15997	Ingel15997_GuillemetteC_MR-201233_01_MGFPeaklist (F053021)	Delta(3,5)-Delta(2,4)-dienoyl-CoA isomerase, mitochondrial OS=Homo sapiens GN=ECH1 PE=1 SV=2	Q13011	CP13_3_HomoSapiens_9606_20130509.fasta	35 816,2	100,0 %	11	13	23	0,130%	51,5%	MFTAGIDLMDMASDILQPKGDDVAR	K	I	98,2 %	0	0	1	0	2	2 710,2890	2 923,00		11 570,6	113	137	Empty	true
HT29	UGT1A	15997	Ingel15997_GuillemetteC_MR-201233_01_MGFPeaklist (F053021)	Delta(3,5)-Delta(2,4)-dienoyl-CoA isomerase, mitochondrial OS=Homo sapiens GN=ECH1 PE=1 SV=2	Q13011	CP13_3_HomoSapiens_9606_20130509.fasta	35 816,2	100,0 %	11	13	23	0,130%	51,5%	MMADEALGSGLVSR	K	V	99,7 %	0	3	1	0	2	1 436,6873	2 106,50		41 581,6	232	245	Empty	true
HT29	UGT1A	15997	Ingel15997_GuillemetteC_MR-201233_01_MGFPeaklist (F053021)	Delta(3,5)-Delta(2,4)-dienoyl-CoA isomerase, mitochondrial OS=Homo sapiens GN=ECH1 PE=1 SV=2	Q13011	CP13_3_HomoSapiens_9606_20130509.fasta	35 816,2	100,0 %	11	13	23	0,130%	51,5%	VFPDKEVMLDAALALAAEISSK	R	S	99,0 %	0	0	1	0	2	2 318,2314	2 920,00		12 180,5	246	267	Empty	true
HT29	UGT1A	15997	Ingel15997_GuillemetteC_MR-201233_01_MGFPeaklist (F053021)	Delta(3,5)-Delta(2,4)-dienoyl-CoA isomerase, mitochondrial OS=Homo sapiens GN=ECH1 PE=1 SV=2	Q13011	CP13_3_HomoSapiens_9606_20130509.fasta	35 816,2	100,0 %	11	13	23	0,130%	51,5%	VIGNQSLVNELAFTAR	K	K	99,7 %	0	3	0	0	2	1 731,9388	2 420,00		57 223,0	215	230	Empty	true
HT29	UGT1A	15997	Ingel15997_GuillemetteC_MR-201233_01_MGFPeaklist (F053021)	Delta(3,5)-Delta(2,4)-dienoyl-CoA isomerase, mitochondrial OS=Homo sapiens GN=ECH1 PE=1 SV=2	Q13011	CP13_3_HomoSapiens_9606_20130509.fasta	35 816,2	100,0 %	11	13	23	0,130%	51,5%	VIGNQSLVNELAFTARK	K	M	99,7 %	0	0	1	0	2	1 860,0338	2 335,00		10 050,0	215	231	Empty	true
HT29	UGT1A	15997	Ingel15997_GuillemetteC_MR-201233_01_MGFPeaklist (F053021)	Delta(3,5)-Delta(2,4)-dienoyl-CoA isomerase, mitochondrial OS=Homo sapiens GN=ECH1 PE=1 SV=2	Q13011	CP13_3_HomoSapiens_9606_20130509.fasta	35 816,2	100,0 %	11	13	23	0,130%	51,5%	YQETFNVIER	R	C	99,7 %	0	2	0	0	2	1 298,6375	2 013,50		23 736,6	149	158	Empty	true
HT29	UGT1A	15997	Ingel15997_GuillemetteC_MR-201233_01_MGFPeaklist (F053021)	Ig gamma-1 chain C region OS=Homo sapiens GN=IGHG1 PE=1 SV=1	P01857	CP13_3_HomoSapiens_9606_20130509.fasta	36 105,0	100,0 %	2	3	3	0,0170%	6,06%	ALPAPIEK	K	T	96,3 %	0	1	0	0	2	838,5034	1 743,00		5 899,94	210	217	Empty	true	P01860
HT29	UGT1A	15997	Ingel15997_GuillemetteC_MR-201233_01_MGFPeaklist (F053021)	Ig gamma-1 chain C region OS=Homo sapiens GN=IGHG1 PE=1 SV=1	P01857	CP13_3_HomoSapiens_9606_20130509.fasta	36 105,0	100,0 %	2	3	3	0,0170%	6,06%	GPSVFPLAPSSK	K	S	99,7 %	0	1	0	1	2	1 186,6467	2 131,50		20 653,4	5	16	Empty	true
HT29	UGT1A	15997	Ingel15997_GuillemetteC_MR-201233_01_MGFPeaklist (F053021)	Pyruvate kinase isozymes M1/M2 OS=Homo sapiens GN=PKM PE=1 SV=4	P14618	CP13_3_HomoSapiens_9606_20130509.fasta	57 937,5	100,0 %	5	5	6	0,0340%	16,2%	GDLGIEIPAEK	R	V	98,6 %	0	1	0	0	2	1 141,6102	2 084,00		8 985,09	295	305	Empty	true	P14618-3
HT29	UGT1A	15997	Ingel15997_GuillemetteC_MR-201233_01_MGFPeaklist (F053021)	Pyruvate kinase isozymes M1/M2 OS=Homo sapiens GN=PKM PE=1 SV=4	P14618	CP13_3_HomoSapiens_9606_20130509.fasta	57 937,5	100,0 %	5	5	6	0,0340%	16,2%	LDIDSPPITAR	R	N	99,7 %	0	1	0	0	2	1 197,6476	1 998,00		5 521,06	33	43	Empty	true
HT29	UGT1A	15997	Ingel15997_GuillemetteC_MR-201233_01_MGFPeaklist (F053021)	Pyruvate kinase isozymes M1/M2 OS=Homo sapiens GN=PKM PE=1 SV=4	P14618	CP13_3_HomoSapiens_9606_20130509.fasta	57 937,5	100,0 %	5	5	6	0,0340%	16,2%	QKGADFLVTEVENGGSLGSK	K	K	99,7 %	0	1	0	0	2	2 036,0297	2 253,00		7 130,97	187	206	Empty	true	P14618-3
HT29	UGT1A	15997	Ingel15997_GuillemetteC_MR-201233_01_MGFPeaklist (F053021)	Pyruvate kinase isozymes M1/M2 OS=Homo sapiens GN=PKM PE=1 SV=4	P14618	CP13_3_HomoSapiens_9606_20130509.fasta	57 937,5	100,0 %	5	5	6	0,0340%	16,2%	RFDEILEASDGIMVAR	R	G	99,7 %	0	0	2	0	2	1 821,9165	2 390,50		19 453,7	279	294	Empty	true	P14618-3
HT29	UGT1A	15997	Ingel15997_GuillemetteC_MR-201233_01_MGFPeaklist (F053021)	Pyruvate kinase isozymes M1/M2 OS=Homo sapiens GN=PKM PE=1 SV=4	P14618	CP13_3_HomoSapiens_9606_20130509.fasta	57 937,5	100,0 %	5	5	6	0,0340%	16,2%	TATESFASDPILYRPVAVALDTKGPEIR	R	T	99,7 %	0	0	0	1	2	3 017,5945	2 477,00		18 108,9	93	120	Empty	true	P14618-3
HT29	UGT1A	15997	Ingel15997_GuillemetteC_MR-201233_01_MGFPeaklist (F053021)	Elongation factor Tu, mitochondrial OS=Homo sapiens GN=TUFM PE=1 SV=2	P49411	CP13_3_HomoSapiens_9606_20130509.fasta	49 542,4	100,0 %	5	5	5	0,0284%	15,5%	AEAGDNLGALVR	R	G	99,7 %	0	1	0	0	2	1 185,6223	2 001,00		3 606,62	316	327	Empty	true
HT29	UGT1A	15997	Ingel15997_GuillemetteC_MR-201233_01_MGFPeaklist (F053021)	Elongation factor Tu, mitochondrial OS=Homo sapiens GN=TUFM PE=1 SV=2	P49411	CP13_3_HomoSapiens_9606_20130509.fasta	49 542,4	100,0 %	5	5	5	0,0284%	15,5%	DKPHVNVGTIGHVDHGK	R	T	99,7 %	0	0	0	1	2	1 809,9357	1 632,00		4 355,31	54	70	Empty	true
HT29	UGT1A	15997	Ingel15997_GuillemetteC_MR-201233_01_MGFPeaklist (F053021)	Elongation factor Tu, mitochondrial OS=Homo sapiens GN=TUFM PE=1 SV=2	P49411	CP13_3_HomoSapiens_9606_20130509.fasta	49 542,4	100,0 %	5	5	5	0,0284%	15,5%	GITINAAHVEYSTAAR	R	H	99,7 %	0	0	1	0	2	1 673,8605	1 932,00		3 264,48	105	120	Empty	true
HT29	UGT1A	15997	Ingel15997_GuillemetteC_MR-201233_01_MGFPeaklist (F053021)	Elongation factor Tu, mitochondrial OS=Homo sapiens GN=TUFM PE=1 SV=2	P49411	CP13_3_HomoSapiens_9606_20130509.fasta	49 542,4	100,0 %	5	5	5	0,0284%	15,5%	LLDAVDTYIPVPAR	K	D	99,7 %	0	1	0	0	2	1 542,8528	2 374,00		5 763,43	239	252	Empty	true
HT29	UGT1A	15997	Ingel15997_GuillemetteC_MR-201233_01_MGFPeaklist (F053021)	Elongation factor Tu, mitochondrial OS=Homo sapiens GN=TUFM PE=1 SV=2	P49411	CP13_3_HomoSapiens_9606_20130509.fasta	49 542,4	100,0 %	5	5	5	0,0284%	15,5%	TVVTGIEMFHK	R	S	99,2 %	0	0	1	0	2	1 261,6610	2 107,00		3 830,19	301	311	Empty	true
HT29	UGT1A	15997	Ingel15997_GuillemetteC_MR-201233_01_MGFPeaklist (F053021)	TRYP_PIG Trypsin OS=Sus scrofa PE=1 SV=1	P00761	CP13_3_HomoSapiens_9606_20130509.fasta	24 409,3	100,0 %	3	3	10	0,0567%	16,5%	LGEHNIDVLEGNEQFINAAK	R	I	99,7 %	0	0	1	0	2	2 211,1042	2 246,00		41 224,0	58	77	Empty	true
HT29	UGT1A	15997	Ingel15997_GuillemetteC_MR-201233_01_MGFPeaklist (F053021)	TRYP_PIG Trypsin OS=Sus scrofa PE=1 SV=1	P00761	CP13_3_HomoSapiens_9606_20130509.fasta	24 409,3	100,0 %	3	3	10	0,0567%	16,5%	LSSPATLNSR	K	V	99,7 %	0	4	0	0	2	1 045,5636	1 639,00		61 376,9	98	107	Empty	true
HT29	UGT1A	15997	Ingel15997_GuillemetteC_MR-201233_01_MGFPeaklist (F053021)	TRYP_PIG Trypsin OS=Sus scrofa PE=1 SV=1	P00761	CP13_3_HomoSapiens_9606_20130509.fasta	24 409,3	100,0 %	3	3	10	0,0567%	16,5%	VATVSLPR	R	S	99,0 %	0	5	0	0	2	842,5094	1 826,00		828814	108	115	Empty	true
HT29	UGT1A	15997	Ingel15997_GuillemetteC_MR-201233_01_MGFPeaklist (F053021)	Peptidyl-prolyl cis-trans isomerase-like 4 OS=Homo sapiens GN=PPIL4 PE=1 SV=1	Q8WUA2	CP13_3_HomoSapiens_9606_20130509.fasta	57 226,8	100,0 %	14	14	21	0,119%	31,7%	DFIIQTGDPTGTGR	R	G	99,7 %	0	1	0	0	2	1 477,7285	2 026,00		35 658,8	48	61	Empty	true
HT29	UGT1A	15997	Ingel15997_GuillemetteC_MR-201233_01_MGFPeaklist (F053021)	Peptidyl-prolyl cis-trans isomerase-like 4 OS=Homo sapiens GN=PPIL4 PE=1 SV=1	Q8WUA2	CP13_3_HomoSapiens_9606_20130509.fasta	57 226,8	100,0 %	14	14	21	0,119%	31,7%	GGESIFGQLYGDQASFFEAEKVPR	R	I	99,7 %	0	0	1	0	2	2 632,2680	2 545,00		10 700,9	62	85	Empty	true
HT29	UGT1A	15997	Ingel15997_GuillemetteC_MR-201233_01_MGFPeaklist (F053021)	Peptidyl-prolyl cis-trans isomerase-like 4 OS=Homo sapiens GN=PPIL4 PE=1 SV=1	Q8WUA2	CP13_3_HomoSapiens_9606_20130509.fasta	57 226,8	100,0 %	14	14	21	0,119%	31,7%	IGADEEIDDFKGR	R	S	99,7 %	0	0	2	0	2	1 464,6968	1 854,00		50 725,1	191	203	Empty	true
HT29	UGT1A	15997	Ingel15997_GuillemetteC_MR-201233_01_MGFPeaklist (F053021)	Peptidyl-prolyl cis-trans isomerase-like 4 OS=Homo sapiens GN=PPIL4 PE=1 SV=1	Q8WUA2	CP13_3_HomoSapiens_9606_20130509.fasta	57 226,8	100,0 %	14	14	21	0,119%	31,7%	IHVDFSQSVAK	R	V	99,1 %	0	0	2	0	2	1 230,6477	1 884,50		95 308,0	311	321	Empty	true
HT29	UGT1A	15997	Ingel15997_GuillemetteC_MR-201233_01_MGFPeaklist (F053021)	Peptidyl-prolyl cis-trans isomerase-like 4 OS=Homo sapiens GN=PPIL4 PE=1 SV=1	Q8WUA2	CP13_3_HomoSapiens_9606_20130509.fasta	57 226,8	100,0 %	14	14	21	0,119%	31,7%	INETFVDKDFVPYQDIR	K	I	99,7 %	0	0	2	0	2	2 099,0446	2 298,00		93 398,4	139	155	Empty	true
HT29	UGT1A	15997	Ingel15997_GuillemetteC_MR-201233_01_MGFPeaklist (F053021)	Peptidyl-prolyl cis-trans isomerase-like 4 OS=Homo sapiens GN=PPIL4 PE=1 SV=1	Q8WUA2	CP13_3_HomoSapiens_9606_20130509.fasta	57 226,8	100,0 %	14	14	21	0,119%	31,7%	KINETFVDKDFVPYQDIR	K	I	99,7 %	0	0	1	0	2	2 227,1396	2 226,00		8 290,31	138	155	Empty	true
HT29	UGT1A	15997	Ingel15997_GuillemetteC_MR-201233_01_MGFPeaklist (F053021)	Peptidyl-prolyl cis-trans isomerase-like 4 OS=Homo sapiens GN=PPIL4 PE=1 SV=1	Q8WUA2	CP13_3_HomoSapiens_9606_20130509.fasta	57 226,8	100,0 %	14	14	21	0,119%	31,7%	LNPVTTDEDLEIIFSR	K	F	99,7 %	0	2	0	0	2	1 861,9544	2 542,00		22 093,9	247	262	Empty	true
HT29	UGT1A	15997	Ingel15997_GuillemetteC_MR-201233_01_MGFPeaklist (F053021)	Peptidyl-prolyl cis-trans isomerase-like 4 OS=Homo sapiens GN=PPIL4 PE=1 SV=1	Q8WUA2	CP13_3_HomoSapiens_9606_20130509.fasta	57 226,8	100,0 %	14	14	21	0,119%	31,7%	MDNVLIDDRR	K	I	99,0 %	0	0	1	0	2	1 246,6210	1 823,00		22 790,8	301	310	Empty	true
HT29	UGT1A	15997	Ingel15997_GuillemetteC_MR-201233_01_MGFPeaklist (F053021)	Peptidyl-prolyl cis-trans isomerase-like 4 OS=Homo sapiens GN=PPIL4 PE=1 SV=1	Q8WUA2	CP13_3_HomoSapiens_9606_20130509.fasta	57 226,8	100,0 %	14	14	21	0,119%	31,7%	QDTKYDLILDEQAEDSKSSHSHTSK	K	K	99,7 %	0	0	0	0	2	2 862,3391	1 851,00		15 710,9	359	383	Empty	true
HT29	UGT1A	15997	Ingel15997_GuillemetteC_MR-201233_01_MGFPeaklist (F053021)	Peptidyl-prolyl cis-trans isomerase-like 4 OS=Homo sapiens GN=PPIL4 PE=1 SV=1	Q8WUA2	CP13_3_HomoSapiens_9606_20130509.fasta	57 226,8	100,0 %	14	14	21	0,119%	31,7%	RIHVDFSQSVAK	R	V	99,7 %	0	0	1	0	2	1 386,7488	1 828,00		7 815,39	310	321	Empty	true
HT29	UGT1A	15997	Ingel15997_GuillemetteC_MR-201233_01_MGFPeaklist (F053021)	Peptidyl-prolyl cis-trans isomerase-like 4 OS=Homo sapiens GN=PPIL4 PE=1 SV=1	Q8WUA2	CP13_3_HomoSapiens_9606_20130509.fasta	57 226,8	100,0 %	14	14	21	0,119%	31,7%	SAEEVEEIKAEK	R	E	99,7 %	0	1	0	0	2	1 361,6795	1 600,00		3 979,55	204	215	Empty	true
HT29	UGT1A	15997	Ingel15997_GuillemetteC_MR-201233_01_MGFPeaklist (F053021)	Peptidyl-prolyl cis-trans isomerase-like 4 OS=Homo sapiens GN=PPIL4 PE=1 SV=1	Q8WUA2	CP13_3_HomoSapiens_9606_20130509.fasta	57 226,8	100,0 %	14	14	21	0,119%	31,7%	SAEEVEEIKAEKEAK	R	T	99,7 %	0	0	0	1	2	1 689,8542	1 576,00		65 911,5	204	218	Empty	true
HT29	UGT1A	15997	Ingel15997_GuillemetteC_MR-201233_01_MGFPeaklist (F053021)	Peptidyl-prolyl cis-trans isomerase-like 4 OS=Homo sapiens GN=PPIL4 PE=1 SV=1	Q8WUA2	CP13_3_HomoSapiens_9606_20130509.fasta	57 226,8	100,0 %	14	14	21	0,119%	31,7%	SKYQTDLYER	K	E	99,7 %	0	0	2	0	2	1 302,6325	1 632,00		31 426,4	459	468	Empty	true
HT29	UGT1A	15997	Ingel15997_GuillemetteC_MR-201233_01_MGFPeaklist (F053021)	Peptidyl-prolyl cis-trans isomerase-like 4 OS=Homo sapiens GN=PPIL4 PE=1 SV=1	Q8WUA2	CP13_3_HomoSapiens_9606_20130509.fasta	57 226,8	100,0 %	14	14	21	0,119%	31,7%	YQTDLYER	K	E	99,0 %	0	3	0	0	2	1 087,5055	1 682,00		43 226,4	461	468	Empty	true
HT29	UGT1A	15997	Ingel15997_GuillemetteC_MR-201233_01_MGFPeaklist (F053021)	116 kDa U5 small nuclear ribonucleoprotein component OS=Homo sapiens GN=EFTUD2 PE=4 SV=1	K7EJ81,Q15029,Q15029-2	CP13_3_HomoSapiens_9606_20130509.fasta	105 385,6	100,0 %	5	5	6	0,0340%	7,48%	IAVEPVNPSELPK	K	M	99,7 %	0	2	0	0	2	1 392,7734	2 070,00		17 050,9	555	567	Empty	true
HT29	UGT1A	15997	Ingel15997_GuillemetteC_MR-201233_01_MGFPeaklist (F053021)	116 kDa U5 small nuclear ribonucleoprotein component OS=Homo sapiens GN=EFTUD2 PE=4 SV=1	K7EJ81,Q15029,Q15029-2	CP13_3_HomoSapiens_9606_20130509.fasta	105 385,6	100,0 %	5	5	6	0,0340%	7,48%	STPVTVVLPDTK	K	G	99,7 %	0	1	0	0	2	1 256,7098	2 055,00		6 541,70	148	159	Empty	true
HT29	UGT1A	15997	Ingel15997_GuillemetteC_MR-201233_01_MGFPeaklist (F053021)	116 kDa U5 small nuclear ribonucleoprotein component OS=Homo sapiens GN=EFTUD2 PE=4 SV=1	K7EJ81,Q15029,Q15029-2	CP13_3_HomoSapiens_9606_20130509.fasta	105 385,6	100,0 %	5	5	6	0,0340%	7,48%	VLSGTIHAGQPVK	R	V	99,7 %	0	0	1	0	2	1 306,7479	1 676,00		5 477,01	461	473	Empty	true
HT29	UGT1A	15997	Ingel15997_GuillemetteC_MR-201233_01_MGFPeaklist (F053021)	116 kDa U5 small nuclear ribonucleoprotein component OS=Homo sapiens GN=EFTUD2 PE=4 SV=1	K7EJ81,Q15029,Q15029-2	CP13_3_HomoSapiens_9606_20130509.fasta	105 385,6	100,0 %	5	5	6	0,0340%	7,48%	YDWDLLAAR	K	S	99,7 %	0	1	0	0	2	1 122,5579	2 402,00		3 875,69	687	695	Empty	true
HT29	UGT1A	15997	Ingel15997_GuillemetteC_MR-201233_01_MGFPeaklist (F053021)	116 kDa U5 small nuclear ribonucleoprotein component OS=Homo sapiens GN=EFTUD2 PE=4 SV=1	K7EJ81,Q15029,Q15029-2	CP13_3_HomoSapiens_9606_20130509.fasta	105 385,6	100,0 %	5	5	6	0,0340%	7,48%	YHIEVNRVPAGNWVLIEGVDQPIVK	R	T	98,5 %	0	0	0	1	2	2 845,5361	2 479,00		18 097,2	502	526	Empty	true
HT29	UGT1A	15997	Ingel15997_GuillemetteC_MR-201233_01_MGFPeaklist (F053021)	116 kDa U5 small nuclear ribonucleoprotein component OS=Homo sapiens GN=EFTUD2 PE=4 SV=1	K7EJ81,Q15029,Q15029-2	CP13_3_HomoSapiens_9606_20130509.fasta	105 385,6	100,0 %	5	5	6	0,0340%	7,48%	IAVEPVNPSELPK	K	M	99,7 %	0	2	0	0	2	1 392,7734	2 070,00		17 050,9	555	567	Empty	true
HT29	UGT1A	15997	Ingel15997_GuillemetteC_MR-201233_01_MGFPeaklist (F053021)	116 kDa U5 small nuclear ribonucleoprotein component OS=Homo sapiens GN=EFTUD2 PE=4 SV=1	K7EJ81,Q15029,Q15029-2	CP13_3_HomoSapiens_9606_20130509.fasta	105 385,6	100,0 %	5	5	6	0,0340%	7,48%	STPVTVVLPDTK	K	G	99,7 %	0	1	0	0	2	1 256,7098	2 055,00		6 541,70	148	159	Empty	true
HT29	UGT1A	15997	Ingel15997_GuillemetteC_MR-201233_01_MGFPeaklist (F053021)	116 kDa U5 small nuclear ribonucleoprotein component OS=Homo sapiens GN=EFTUD2 PE=4 SV=1	K7EJ81,Q15029,Q15029-2	CP13_3_HomoSapiens_9606_20130509.fasta	105 385,6	100,0 %	5	5	6	0,0340%	7,48%	VLSGTIHAGQPVK	R	V	99,7 %	0	0	1	0	2	1 306,7479	1 676,00		5 477,01	461	473	Empty	true
HT29	UGT1A	15997	Ingel15997_GuillemetteC_MR-201233_01_MGFPeaklist (F053021)	116 kDa U5 small nuclear ribonucleoprotein component OS=Homo sapiens GN=EFTUD2 PE=4 SV=1	K7EJ81,Q15029,Q15029-2	CP13_3_HomoSapiens_9606_20130509.fasta	105 385,6	100,0 %	5	5	6	0,0340%	7,48%	YDWDLLAAR	K	S	99,7 %	0	1	0	0	2	1 122,5579	2 402,00		3 875,69	687	695	Empty	true
HT29	UGT1A	15997	Ingel15997_GuillemetteC_MR-201233_01_MGFPeaklist (F053021)	116 kDa U5 small nuclear ribonucleoprotein component OS=Homo sapiens GN=EFTUD2 PE=4 SV=1	K7EJ81,Q15029,Q15029-2	CP13_3_HomoSapiens_9606_20130509.fasta	105 385,6	100,0 %	5	5	6	0,0340%	7,48%	YHIEVNRVPAGNWVLIEGVDQPIVK	R	T	98,5 %	0	0	0	1	2	2 845,5361	2 479,00		18 097,2	502	526	Empty	true
HT29	UGT1A	15997	Ingel15997_GuillemetteC_MR-201233_01_MGFPeaklist (F053021)	116 kDa U5 small nuclear ribonucleoprotein component OS=Homo sapiens GN=EFTUD2 PE=4 SV=1	K7EJ81,Q15029,Q15029-2	CP13_3_HomoSapiens_9606_20130509.fasta	105 385,6	100,0 %	5	5	6	0,0340%	7,48%	IAVEPVNPSELPK	K	M	99,7 %	0	2	0	0	2	1 392,7734	2 070,00		17 050,9	555	567	Empty	true
HT29	UGT1A	15997	Ingel15997_GuillemetteC_MR-201233_01_MGFPeaklist (F053021)	116 kDa U5 small nuclear ribonucleoprotein component OS=Homo sapiens GN=EFTUD2 PE=4 SV=1	K7EJ81,Q15029,Q15029-2	CP13_3_HomoSapiens_9606_20130509.fasta	105 385,6	100,0 %	5	5	6	0,0340%	7,48%	STPVTVVLPDTK	K	G	99,7 %	0	1	0	0	2	1 256,7098	2 055,00		6 541,70	148	159	Empty	true
HT29	UGT1A	15997	Ingel15997_GuillemetteC_MR-201233_01_MGFPeaklist (F053021)	116 kDa U5 small nuclear ribonucleoprotein component OS=Homo sapiens GN=EFTUD2 PE=4 SV=1	K7EJ81,Q15029,Q15029-2	CP13_3_HomoSapiens_9606_20130509.fasta	105 385,6	100,0 %	5	5	6	0,0340%	7,48%	VLSGTIHAGQPVK	R	V	99,7 %	0	0	1	0	2	1 306,7479	1 676,00		5 477,01	461	473	Empty	true
HT29	UGT1A	15997	Ingel15997_GuillemetteC_MR-201233_01_MGFPeaklist (F053021)	116 kDa U5 small nuclear ribonucleoprotein component OS=Homo sapiens GN=EFTUD2 PE=4 SV=1	K7EJ81,Q15029,Q15029-2	CP13_3_HomoSapiens_9606_20130509.fasta	105 385,6	100,0 %	5	5	6	0,0340%	7,48%	YDWDLLAAR	K	S	99,7 %	0	1	0	0	2	1 122,5579	2 402,00		3 875,69	687	695	Empty	true
HT29	UGT1A	15997	Ingel15997_GuillemetteC_MR-201233_01_MGFPeaklist (F053021)	116 kDa U5 small nuclear ribonucleoprotein component OS=Homo sapiens GN=EFTUD2 PE=4 SV=1	K7EJ81,Q15029,Q15029-2	CP13_3_HomoSapiens_9606_20130509.fasta	105 385,6	100,0 %	5	5	6	0,0340%	7,48%	YHIEVNRVPAGNWVLIEGVDQPIVK	R	T	98,5 %	0	0	0	1	2	2 845,5361	2 479,00		18 097,2	502	526	Empty	true
HT29	UGT1A	15997	Ingel15997_GuillemetteC_MR-201233_01_MGFPeaklist (F053021)	Acyl-coenzyme A thioesterase 8 OS=Homo sapiens GN=ACOT8 PE=1 SV=1	E9PJN0,H7C5A7,O14734	CP13_3_HomoSapiens_9606_20130509.fasta	35 913,4	100,0 %	5	6	9	0,0510%	16,9%	AGDPKLPVLYQVER	R	T	99,6 %	0	0	1	0	2	1 584,8746	2 201,00		23 539,5	87	100	Empty	true
HT29	UGT1A	15997	Ingel15997_GuillemetteC_MR-201233_01_MGFPeaklist (F053021)	Acyl-coenzyme A thioesterase 8 OS=Homo sapiens GN=ACOT8 PE=1 SV=1	E9PJN0,H7C5A7,O14734	CP13_3_HomoSapiens_9606_20130509.fasta	35 913,4	100,0 %	5	6	9	0,0510%	16,9%	IAAQEVPIEIKPVNPSPLSQLQR	R	M	99,7 %	0	0	2	0	2	2 527,4245	2 359,50		86 933,9	178	200	Empty	true
HT29	UGT1A	15997	Ingel15997_GuillemetteC_MR-201233_01_MGFPeaklist (F053021)	Acyl-coenzyme A thioesterase 8 OS=Homo sapiens GN=ACOT8 PE=1 SV=1	E9PJN0,H7C5A7,O14734	CP13_3_HomoSapiens_9606_20130509.fasta	35 913,4	100,0 %	5	6	9	0,0510%	16,9%	LFGGQIVGQALVAAAK	R	S	99,7 %	0	1	2	0	2	1 542,9004	2 480,00		47 503,5	54	69	Empty	true
HT29	UGT1A	15997	Ingel15997_GuillemetteC_MR-201233_01_MGFPeaklist (F053021)	Acyl-coenzyme A thioesterase 8 OS=Homo sapiens GN=ACOT8 PE=1 SV=1	E9PJN0,H7C5A7,O14734	CP13_3_HomoSapiens_9606_20130509.fasta	35 913,4	100,0 %	5	6	9	0,0510%	16,9%	LPVLYQVER	K	T	99,7 %	0	2	0	0	2	1 116,6412	2 123,50		15 415,3	92	100	Empty	true
HT29	UGT1A	15997	Ingel15997_GuillemetteC_MR-201233_01_MGFPeaklist (F053021)	Acyl-coenzyme A thioesterase 8 OS=Homo sapiens GN=ACOT8 PE=1 SV=1	E9PJN0,H7C5A7,O14734	CP13_3_HomoSapiens_9606_20130509.fasta	35 913,4	100,0 %	5	6	9	0,0510%	16,9%	RLFGGQIVGQALVAAAK	K	S	99,7 %	0	0	1	0	2	1 699,0015	2 390,00		7 209,63	53	69	Empty	true
HT29	UGT1A	15997	Ingel15997_GuillemetteC_MR-201233_01_MGFPeaklist (F053021)	Acyl-coenzyme A thioesterase 8 OS=Homo sapiens GN=ACOT8 PE=1 SV=1	E9PJN0,H7C5A7,O14734	CP13_3_HomoSapiens_9606_20130509.fasta	35 913,4	100,0 %	5	6	9	0,0510%	16,9%	AGDPKLPVLYQVER	R	T	99,6 %	0	0	1	0	2	1 584,8746	2 201,00		23 539,5	87	100	Empty	true
HT29	UGT1A	15997	Ingel15997_GuillemetteC_MR-201233_01_MGFPeaklist (F053021)	Acyl-coenzyme A thioesterase 8 OS=Homo sapiens GN=ACOT8 PE=1 SV=1	E9PJN0,H7C5A7,O14734	CP13_3_HomoSapiens_9606_20130509.fasta	35 913,4	100,0 %	5	6	9	0,0510%	16,9%	IAAQEVPIEIKPVNPSPLSQLQR	R	M	99,7 %	0	0	2	0	2	2 527,4245	2 359,50		86 933,9	178	200	Empty	true
HT29	UGT1A	15997	Ingel15997_GuillemetteC_MR-201233_01_MGFPeaklist (F053021)	Acyl-coenzyme A thioesterase 8 OS=Homo sapiens GN=ACOT8 PE=1 SV=1	E9PJN0,H7C5A7,O14734	CP13_3_HomoSapiens_9606_20130509.fasta	35 913,4	100,0 %	5	6	9	0,0510%	16,9%	LFGGQIVGQALVAAAK	R	S	99,7 %	0	1	2	0	2	1 542,9004	2 480,00		47 503,5	54	69	Empty	true
HT29	UGT1A	15997	Ingel15997_GuillemetteC_MR-201233_01_MGFPeaklist (F053021)	Acyl-coenzyme A thioesterase 8 OS=Homo sapiens GN=ACOT8 PE=1 SV=1	E9PJN0,H7C5A7,O14734	CP13_3_HomoSapiens_9606_20130509.fasta	35 913,4	100,0 %	5	6	9	0,0510%	16,9%	LPVLYQVER	K	T	99,7 %	0	2	0	0	2	1 116,6412	2 123,50		15 415,3	92	100	Empty	true
HT29	UGT1A	15997	Ingel15997_GuillemetteC_MR-201233_01_MGFPeaklist (F053021)	Acyl-coenzyme A thioesterase 8 OS=Homo sapiens GN=ACOT8 PE=1 SV=1	E9PJN0,H7C5A7,O14734	CP13_3_HomoSapiens_9606_20130509.fasta	35 913,4	100,0 %	5	6	9	0,0510%	16,9%	RLFGGQIVGQALVAAAK	K	S	99,7 %	0	0	1	0	2	1 699,0015	2 390,00		7 209,63	53	69	Empty	true
HT29	UGT1A	15997	Ingel15997_GuillemetteC_MR-201233_01_MGFPeaklist (F053021)	Acyl-coenzyme A thioesterase 8 OS=Homo sapiens GN=ACOT8 PE=1 SV=1	E9PJN0,H7C5A7,O14734	CP13_3_HomoSapiens_9606_20130509.fasta	35 913,4	100,0 %	5	6	9	0,0510%	16,9%	AGDPKLPVLYQVER	R	T	99,6 %	0	0	1	0	2	1 584,8746	2 201,00		23 539,5	87	100	Empty	true
HT29	UGT1A	15997	Ingel15997_GuillemetteC_MR-201233_01_MGFPeaklist (F053021)	Acyl-coenzyme A thioesterase 8 OS=Homo sapiens GN=ACOT8 PE=1 SV=1	E9PJN0,H7C5A7,O14734	CP13_3_HomoSapiens_9606_20130509.fasta	35 913,4	100,0 %	5	6	9	0,0510%	16,9%	IAAQEVPIEIKPVNPSPLSQLQR	R	M	99,7 %	0	0	2	0	2	2 527,4245	2 359,50		86 933,9	178	200	Empty	true
HT29	UGT1A	15997	Ingel15997_GuillemetteC_MR-201233_01_MGFPeaklist (F053021)	Acyl-coenzyme A thioesterase 8 OS=Homo sapiens GN=ACOT8 PE=1 SV=1	E9PJN0,H7C5A7,O14734	CP13_3_HomoSapiens_9606_20130509.fasta	35 913,4	100,0 %	5	6	9	0,0510%	16,9%	LFGGQIVGQALVAAAK	R	S	99,7 %	0	1	2	0	2	1 542,9004	2 480,00		47 503,5	54	69	Empty	true
HT29	UGT1A	15997	Ingel15997_GuillemetteC_MR-201233_01_MGFPeaklist (F053021)	Acyl-coenzyme A thioesterase 8 OS=Homo sapiens GN=ACOT8 PE=1 SV=1	E9PJN0,H7C5A7,O14734	CP13_3_HomoSapiens_9606_20130509.fasta	35 913,4	100,0 %	5	6	9	0,0510%	16,9%	LPVLYQVER	K	T	99,7 %	0	2	0	0	2	1 116,6412	2 123,50		15 415,3	92	100	Empty	true
HT29	UGT1A	15997	Ingel15997_GuillemetteC_MR-201233_01_MGFPeaklist (F053021)	Acyl-coenzyme A thioesterase 8 OS=Homo sapiens GN=ACOT8 PE=1 SV=1	E9PJN0,H7C5A7,O14734	CP13_3_HomoSapiens_9606_20130509.fasta	35 913,4	100,0 %	5	6	9	0,0510%	16,9%	RLFGGQIVGQALVAAAK	K	S	99,7 %	0	0	1	0	2	1 699,0015	2 390,00		7 209,63	53	69	Empty	true
HT29	UGT1A	15997	Ingel15997_GuillemetteC_MR-201233_01_MGFPeaklist (F053021)	T-complex protein 1 subunit alpha OS=Homo sapiens GN=TCP1 PE=1 SV=1	P17987	CP13_3_HomoSapiens_9606_20130509.fasta	60 345,2	100,0 %	3	3	3	0,0170%	6,29%	EQLAIAEFAR	R	S	99,5 %	0	1	0	0	2	1 147,6106	2 232,00		12 481,1	434	443	Empty	true	E7EQR6,F5H282
HT29	UGT1A	15997	Ingel15997_GuillemetteC_MR-201233_01_MGFPeaklist (F053021)	T-complex protein 1 subunit alpha OS=Homo sapiens GN=TCP1 PE=1 SV=1	P17987	CP13_3_HomoSapiens_9606_20130509.fasta	60 345,2	100,0 %	3	3	3	0,0170%	6,29%	SQNVMAAASIANIVK	R	S	99,7 %	0	1	0	0	2	1 516,8151	2 335,00		7 099,49	19	33	Empty	true
HT29	UGT1A	15997	Ingel15997_GuillemetteC_MR-201233_01_MGFPeaklist (F053021)	T-complex protein 1 subunit alpha OS=Homo sapiens GN=TCP1 PE=1 SV=1	P17987	CP13_3_HomoSapiens_9606_20130509.fasta	60 345,2	100,0 %	3	3	3	0,0170%	6,29%	SSLGPVGLDK	K	M	99,7 %	0	1	0	0	2	972,5362	1 851,00		7 249,12	34	43	Empty	true
HT29	UGT1A	15997	Ingel15997_GuillemetteC_MR-201233_01_MGFPeaklist (F053021)	Methylcrotonoyl-CoA carboxylase beta chain, mitochondrial OS=Homo sapiens GN=MCCC2 PE=1 SV=1	Q9HCC0,Q9HCC0-2	CP13_3_HomoSapiens_9606_20130509.fasta	57 520,1	100,0 %	7	7	12	0,0681%	19,4%	AFYGDTLVTGFAR	K	I	99,7 %	0	1	0	0	2	1 417,7111	2 374,00		6 946,74	311	323	Empty	true
HT29	UGT1A	15997	Ingel15997_GuillemetteC_MR-201233_01_MGFPeaklist (F053021)	Methylcrotonoyl-CoA carboxylase beta chain, mitochondrial OS=Homo sapiens GN=MCCC2 PE=1 SV=1	Q9HCC0,Q9HCC0-2	CP13_3_HomoSapiens_9606_20130509.fasta	57 520,1	100,0 %	7	7	12	0,0681%	19,4%	EYEAEGIAKDGAK	R	M	99,7 %	0	0	1	0	2	1 380,6643	1 552,00		3 180,04	374	386	Empty	true
HT29	UGT1A	15997	Ingel15997_GuillemetteC_MR-201233_01_MGFPeaklist (F053021)	Methylcrotonoyl-CoA carboxylase beta chain, mitochondrial OS=Homo sapiens GN=MCCC2 PE=1 SV=1	Q9HCC0,Q9HCC0-2	CP13_3_HomoSapiens_9606_20130509.fasta	57 520,1	100,0 %	7	7	12	0,0681%	19,4%	FLYIWPNAR	R	I	97,6 %	0	1	0	0	2	1 179,6309	2 463,00		16 340,5	423	431	Empty	true
HT29	UGT1A	15997	Ingel15997_GuillemetteC_MR-201233_01_MGFPeaklist (F053021)	Methylcrotonoyl-CoA carboxylase beta chain, mitochondrial OS=Homo sapiens GN=MCCC2 PE=1 SV=1	Q9HCC0,Q9HCC0-2	CP13_3_HomoSapiens_9606_20130509.fasta	57 520,1	100,0 %	7	7	12	0,0681%	19,4%	ISVMGGEQAANVLATITKDQR	R	A	99,7 %	0	0	1	0	2	2 202,1549	2 472,00		16 932,9	432	452	Empty	true
HT29	UGT1A	15997	Ingel15997_GuillemetteC_MR-201233_01_MGFPeaklist (F053021)	Methylcrotonoyl-CoA carboxylase beta chain, mitochondrial OS=Homo sapiens GN=MCCC2 PE=1 SV=1	Q9HCC0,Q9HCC0-2	CP13_3_HomoSapiens_9606_20130509.fasta	57 520,1	100,0 %	7	7	12	0,0681%	19,4%	KLDVTIEPSEEPLFPADELYGIVGANLKR	K	S	99,7 %	0	0	0	4	2	3 213,7046	2 805,50		28 078,2	261	289	Empty	true
HT29	UGT1A	15997	Ingel15997_GuillemetteC_MR-201233_01_MGFPeaklist (F053021)	Methylcrotonoyl-CoA carboxylase beta chain, mitochondrial OS=Homo sapiens GN=MCCC2 PE=1 SV=1	Q9HCC0,Q9HCC0-2	CP13_3_HomoSapiens_9606_20130509.fasta	57 520,1	100,0 %	7	7	12	0,0681%	19,4%	TFYNQAIMSSK	R	N	99,7 %	0	2	0	0	2	1 289,6194	1 944,50		21 473,3	194	204	Empty	true
HT29	UGT1A	15997	Ingel15997_GuillemetteC_MR-201233_01_MGFPeaklist (F053021)	Methylcrotonoyl-CoA carboxylase beta chain, mitochondrial OS=Homo sapiens GN=MCCC2 PE=1 SV=1	Q9HCC0,Q9HCC0-2	CP13_3_HomoSapiens_9606_20130509.fasta	57 520,1	100,0 %	7	7	12	0,0681%	19,4%	VWDDGIIDPADTR	R	L	99,7 %	0	2	0	0	2	1 472,7019	2 165,50		26 708,9	488	500	Empty	true
HT29	UGT1A	15997	Ingel15997_GuillemetteC_MR-201233_01_MGFPeaklist (F053021)	Methylcrotonoyl-CoA carboxylase beta chain, mitochondrial OS=Homo sapiens GN=MCCC2 PE=1 SV=1	Q9HCC0,Q9HCC0-2	CP13_3_HomoSapiens_9606_20130509.fasta	57 520,1	100,0 %	7	7	12	0,0681%	19,4%	AFYGDTLVTGFAR	K	I	99,7 %	0	1	0	0	2	1 417,7111	2 374,00		6 946,74	311	323	Empty	true
HT29	UGT1A	15997	Ingel15997_GuillemetteC_MR-201233_01_MGFPeaklist (F053021)	Methylcrotonoyl-CoA carboxylase beta chain, mitochondrial OS=Homo sapiens GN=MCCC2 PE=1 SV=1	Q9HCC0,Q9HCC0-2	CP13_3_HomoSapiens_9606_20130509.fasta	57 520,1	100,0 %	7	7	12	0,0681%	19,4%	EYEAEGIAKDGAK	R	M	99,7 %	0	0	1	0	2	1 380,6643	1 552,00		3 180,04	374	386	Empty	true
HT29	UGT1A	15997	Ingel15997_GuillemetteC_MR-201233_01_MGFPeaklist (F053021)	Methylcrotonoyl-CoA carboxylase beta chain, mitochondrial OS=Homo sapiens GN=MCCC2 PE=1 SV=1	Q9HCC0,Q9HCC0-2	CP13_3_HomoSapiens_9606_20130509.fasta	57 520,1	100,0 %	7	7	12	0,0681%	19,4%	FLYIWPNAR	R	I	97,6 %	0	1	0	0	2	1 179,6309	2 463,00		16 340,5	423	431	Empty	true
HT29	UGT1A	15997	Ingel15997_GuillemetteC_MR-201233_01_MGFPeaklist (F053021)	Methylcrotonoyl-CoA carboxylase beta chain, mitochondrial OS=Homo sapiens GN=MCCC2 PE=1 SV=1	Q9HCC0,Q9HCC0-2	CP13_3_HomoSapiens_9606_20130509.fasta	57 520,1	100,0 %	7	7	12	0,0681%	19,4%	ISVMGGEQAANVLATITKDQR	R	A	99,7 %	0	0	1	0	2	2 202,1549	2 472,00		16 932,9	432	452	Empty	true
HT29	UGT1A	15997	Ingel15997_GuillemetteC_MR-201233_01_MGFPeaklist (F053021)	Methylcrotonoyl-CoA carboxylase beta chain, mitochondrial OS=Homo sapiens GN=MCCC2 PE=1 SV=1	Q9HCC0,Q9HCC0-2	CP13_3_HomoSapiens_9606_20130509.fasta	57 520,1	100,0 %	7	7	12	0,0681%	19,4%	KLDVTIEPSEEPLFPADELYGIVGANLKR	K	S	99,7 %	0	0	0	4	2	3 213,7046	2 805,50		28 078,2	261	289	Empty	true
HT29	UGT1A	15997	Ingel15997_GuillemetteC_MR-201233_01_MGFPeaklist (F053021)	Methylcrotonoyl-CoA carboxylase beta chain, mitochondrial OS=Homo sapiens GN=MCCC2 PE=1 SV=1	Q9HCC0,Q9HCC0-2	CP13_3_HomoSapiens_9606_20130509.fasta	57 520,1	100,0 %	7	7	12	0,0681%	19,4%	TFYNQAIMSSK	R	N	99,7 %	0	2	0	0	2	1 289,6194	1 944,50		21 473,3	194	204	Empty	true
HT29	UGT1A	15997	Ingel15997_GuillemetteC_MR-201233_01_MGFPeaklist (F053021)	Methylcrotonoyl-CoA carboxylase beta chain, mitochondrial OS=Homo sapiens GN=MCCC2 PE=1 SV=1	Q9HCC0,Q9HCC0-2	CP13_3_HomoSapiens_9606_20130509.fasta	57 520,1	100,0 %	7	7	12	0,0681%	19,4%	VWDDGIIDPADTR	R	L	99,7 %	0	2	0	0	2	1 472,7019	2 165,50		26 708,9	488	500	Empty	true
HT29	UGT1A	15997	Ingel15997_GuillemetteC_MR-201233_01_MGFPeaklist (F053021)	Nuclear speckle splicing regulatory protein 1 OS=Homo sapiens GN=NSRP1 PE=1 SV=1	Q9H0G5	CP13_3_HomoSapiens_9606_20130509.fasta	66 390,6	100,0 %	6	6	8	0,0454%	14,7%	ALAEDATVYEYDSIYDEMQK	K	K	99,7 %	0	0	1	0	2	2 354,0382	2 417,00		17 743,0	65	84	Empty	true
HT29	UGT1A	15997	Ingel15997_GuillemetteC_MR-201233_01_MGFPeaklist (F053021)	Nuclear speckle splicing regulatory protein 1 OS=Homo sapiens GN=NSRP1 PE=1 SV=1	Q9H0G5	CP13_3_HomoSapiens_9606_20130509.fasta	66 390,6	100,0 %	6	6	8	0,0454%	14,7%	EKVIETPENDFKHHR	R	S	99,7 %	0	0	0	1	2	1 878,9458	1 610,00		23 143,3	270	284	Empty	true
HT29	UGT1A	15997	Ingel15997_GuillemetteC_MR-201233_01_MGFPeaklist (F053021)	Nuclear speckle splicing regulatory protein 1 OS=Homo sapiens GN=NSRP1 PE=1 SV=1	Q9H0G5	CP13_3_HomoSapiens_9606_20130509.fasta	66 390,6	100,0 %	6	6	8	0,0454%	14,7%	HLLNQAVGEEEVPK	R	C	99,4 %	0	1	0	0	2	1 562,8174	1 829,00		4 183,67	186	199	Empty	true
HT29	UGT1A	15997	Ingel15997_GuillemetteC_MR-201233_01_MGFPeaklist (F053021)	Nuclear speckle splicing regulatory protein 1 OS=Homo sapiens GN=NSRP1 PE=1 SV=1	Q9H0G5	CP13_3_HomoSapiens_9606_20130509.fasta	66 390,6	100,0 %	6	6	8	0,0454%	14,7%	KTQQLHPVLQKPSVFGNDSDDDDETSVSESLQR	K	E	96,2 %	0	0	0	0	2	3 699,7737	2 089,00		30 559,4	15	47	Empty	true
HT29	UGT1A	15997	Ingel15997_GuillemetteC_MR-201233_01_MGFPeaklist (F053021)	Nuclear speckle splicing regulatory protein 1 OS=Homo sapiens GN=NSRP1 PE=1 SV=1	Q9H0G5	CP13_3_HomoSapiens_9606_20130509.fasta	66 390,6	100,0 %	6	6	8	0,0454%	14,7%	VIETPENDFK	K	H	99,7 %	0	1	0	0	2	1 191,5893	1 822,00		7 039,77	272	281	Empty	true
HT29	UGT1A	15997	Ingel15997_GuillemetteC_MR-201233_01_MGFPeaklist (F053021)	Nuclear speckle splicing regulatory protein 1 OS=Homo sapiens GN=NSRP1 PE=1 SV=1	Q9H0G5	CP13_3_HomoSapiens_9606_20130509.fasta	66 390,6	100,0 %	6	6	8	0,0454%	14,7%	VIETPENDFKHHR	K	S	99,7 %	0	0	0	3	2	1 621,8082	1 617,00		42 399,6	272	284	Empty	true
HT29	UGT1A	15997	Ingel15997_GuillemetteC_MR-201233_01_MGFPeaklist (F053021)	Putative pre-mRNA-splicing factor ATP-dependent RNA helicase DHX15 OS=Homo sapiens GN=DHX15 PE=1 SV=2	O43143	CP13_3_HomoSapiens_9606_20130509.fasta	90 935,2	100,0 %	4	4	5	0,0284%	6,42%	EAMNDPLLER	R	Y	99,7 %	0	1	0	0	2	1 187,5726	1 992,00		5 214,41	244	253	Empty	true
HT29	UGT1A	15997	Ingel15997_GuillemetteC_MR-201233_01_MGFPeaklist (F053021)	Putative pre-mRNA-splicing factor ATP-dependent RNA helicase DHX15 OS=Homo sapiens GN=DHX15 PE=1 SV=2	O43143	CP13_3_HomoSapiens_9606_20130509.fasta	90 935,2	100,0 %	4	4	5	0,0284%	6,42%	IFEPPPPKKQNGAIGR	R	K	99,7 %	0	0	0	1	2	1 748,9809	1 666,00		4 531,63	400	415	Empty	true
HT29	UGT1A	15997	Ingel15997_GuillemetteC_MR-201233_01_MGFPeaklist (F053021)	Putative pre-mRNA-splicing factor ATP-dependent RNA helicase DHX15 OS=Homo sapiens GN=DHX15 PE=1 SV=2	O43143	CP13_3_HomoSapiens_9606_20130509.fasta	90 935,2	100,0 %	4	4	5	0,0284%	6,42%	IRVESLLVTAISK	R	A	99,6 %	0	1	0	0	2	1 428,8785	2 432,00		5 925,28	451	463	Empty	true
HT29	UGT1A	15997	Ingel15997_GuillemetteC_MR-201233_01_MGFPeaklist (F053021)	Putative pre-mRNA-splicing factor ATP-dependent RNA helicase DHX15 OS=Homo sapiens GN=DHX15 PE=1 SV=2	O43143	CP13_3_HomoSapiens_9606_20130509.fasta	90 935,2	100,0 %	4	4	5	0,0284%	6,42%	YGVIILDEAHER	R	T	99,7 %	0	0	2	0	2	1 414,7326	2 105,50		8 158,01	254	265	Empty	true
HT29	UGT1A	15997	Ingel15997_GuillemetteC_MR-201233_01_MGFPeaklist (F053021)	Cytospin-A OS=Homo sapiens GN=SPECC1L PE=2 SV=1	F5H1H6,Q69YQ0	CP13_3_HomoSapiens_9606_20130509.fasta	124 605,4	100,0 %	6	6	7	0,0397%	10,0%	AALAATLEEYKATVASDQIEMNR	K	L	99,7 %	0	0	2	0	2	2 495,2447	2 382,50		8 640,03	556	578	Empty	true
HT29	UGT1A	15997	Ingel15997_GuillemetteC_MR-201233_01_MGFPeaklist (F053021)	Cytospin-A OS=Homo sapiens GN=SPECC1L PE=2 SV=1	F5H1H6,Q69YQ0	CP13_3_HomoSapiens_9606_20130509.fasta	124 605,4	100,0 %	6	6	7	0,0397%	10,0%	LHDNLIISDLENTVK	K	K	99,7 %	0	0	1	0	2	1 723,9227	2 452,00		9 103,89	705	719	Empty	true
HT29	UGT1A	15997	Ingel15997_GuillemetteC_MR-201233_01_MGFPeaklist (F053021)	Cytospin-A OS=Homo sapiens GN=SPECC1L PE=2 SV=1	F5H1H6,Q69YQ0	CP13_3_HomoSapiens_9606_20130509.fasta	124 605,4	100,0 %	6	6	7	0,0397%	10,0%	QFQADLQTAVVIANDIKSEAQEEIGDLKR	R	R	94,5 %	0	0	0	1	2	3 231,6384	2 903,00		7 711,66	748	776	Empty	true
HT29	UGT1A	15997	Ingel15997_GuillemetteC_MR-201233_01_MGFPeaklist (F053021)	Cytospin-A OS=Homo sapiens GN=SPECC1L PE=2 SV=1	F5H1H6,Q69YQ0	CP13_3_HomoSapiens_9606_20130509.fasta	124 605,4	100,0 %	6	6	7	0,0397%	10,0%	SLLDEHHISYVIDEDVKSGR	R	Y	97,5 %	0	0	0	1	2	2 312,1519	2 224,00		5 618,17	468	487	Empty	true
HT29	UGT1A	15997	Ingel15997_GuillemetteC_MR-201233_01_MGFPeaklist (F053021)	Cytospin-A OS=Homo sapiens GN=SPECC1L PE=2 SV=1	F5H1H6,Q69YQ0	CP13_3_HomoSapiens_9606_20130509.fasta	124 605,4	100,0 %	6	6	7	0,0397%	10,0%	TPPAAAVSPMQR	K	H	99,7 %	0	0	1	0	2	1 225,6358	1 678,00		7 863,98	874	885	Empty	true
HT29	UGT1A	15997	Ingel15997_GuillemetteC_MR-201233_01_MGFPeaklist (F053021)	Cytospin-A OS=Homo sapiens GN=SPECC1L PE=2 SV=1	F5H1H6,Q69YQ0	CP13_3_HomoSapiens_9606_20130509.fasta	124 605,4	100,0 %	6	6	7	0,0397%	10,0%	YMDLAENAR	R	F	99,7 %	0	1	0	0	2	1 082,4935	1 763,00		6 594,78	495	503	Empty	true
HT29	UGT1A	15997	Ingel15997_GuillemetteC_MR-201233_01_MGFPeaklist (F053021)	Cytospin-A OS=Homo sapiens GN=SPECC1L PE=2 SV=1	F5H1H6,Q69YQ0	CP13_3_HomoSapiens_9606_20130509.fasta	124 605,4	100,0 %	6	6	7	0,0397%	10,0%	AALAATLEEYKATVASDQIEMNR	K	L	99,7 %	0	0	2	0	2	2 495,2447	2 382,50		8 640,03	556	578	Empty	true
HT29	UGT1A	15997	Ingel15997_GuillemetteC_MR-201233_01_MGFPeaklist (F053021)	Cytospin-A OS=Homo sapiens GN=SPECC1L PE=2 SV=1	F5H1H6,Q69YQ0	CP13_3_HomoSapiens_9606_20130509.fasta	124 605,4	100,0 %	6	6	7	0,0397%	10,0%	LHDNLIISDLENTVK	K	K	99,7 %	0	0	1	0	2	1 723,9227	2 452,00		9 103,89	705	719	Empty	true
HT29	UGT1A	15997	Ingel15997_GuillemetteC_MR-201233_01_MGFPeaklist (F053021)	Cytospin-A OS=Homo sapiens GN=SPECC1L PE=2 SV=1	F5H1H6,Q69YQ0	CP13_3_HomoSapiens_9606_20130509.fasta	124 605,4	100,0 %	6	6	7	0,0397%	10,0%	QFQADLQTAVVIANDIKSEAQEEIGDLKR	R	R	94,5 %	0	0	0	1	2	3 231,6384	2 903,00		7 711,66	748	776	Empty	true
HT29	UGT1A	15997	Ingel15997_GuillemetteC_MR-201233_01_MGFPeaklist (F053021)	Cytospin-A OS=Homo sapiens GN=SPECC1L PE=2 SV=1	F5H1H6,Q69YQ0	CP13_3_HomoSapiens_9606_20130509.fasta	124 605,4	100,0 %	6	6	7	0,0397%	10,0%	SLLDEHHISYVIDEDVKSGR	R	Y	97,5 %	0	0	0	1	2	2 312,1519	2 224,00		5 618,17	468	487	Empty	true
HT29	UGT1A	15997	Ingel15997_GuillemetteC_MR-201233_01_MGFPeaklist (F053021)	Cytospin-A OS=Homo sapiens GN=SPECC1L PE=2 SV=1	F5H1H6,Q69YQ0	CP13_3_HomoSapiens_9606_20130509.fasta	124 605,4	100,0 %	6	6	7	0,0397%	10,0%	TPPAAAVSPMQR	K	H	99,7 %	0	0	1	0	2	1 225,6358	1 678,00		7 863,98	874	885	Empty	true
HT29	UGT1A	15997	Ingel15997_GuillemetteC_MR-201233_01_MGFPeaklist (F053021)	Cytospin-A OS=Homo sapiens GN=SPECC1L PE=2 SV=1	F5H1H6,Q69YQ0	CP13_3_HomoSapiens_9606_20130509.fasta	124 605,4	100,0 %	6	6	7	0,0397%	10,0%	YMDLAENAR	R	F	99,7 %	0	1	0	0	2	1 082,4935	1 763,00		6 594,78	495	503	Empty	true
HT29	UGT1A	15997	Ingel15997_GuillemetteC_MR-201233_01_MGFPeaklist (F053021)	Calcium homeostasis endoplasmic reticulum protein OS=Homo sapiens GN=CHERP PE=4 SV=1	J3QK89,Q8IWX8	CP13_3_HomoSapiens_9606_20130509.fasta	103 702,7	100,0 %	3	3	3	0,0170%	5,83%	ELLAALQK	R	V	99,0 %	0	1	0	0	2	885,5405	2 039,00		2 717,31	232	239	Empty	true
HT29	UGT1A	15997	Ingel15997_GuillemetteC_MR-201233_01_MGFPeaklist (F053021)	Calcium homeostasis endoplasmic reticulum protein OS=Homo sapiens GN=CHERP PE=4 SV=1	J3QK89,Q8IWX8	CP13_3_HomoSapiens_9606_20130509.fasta	103 702,7	100,0 %	3	3	3	0,0170%	5,83%	MGWSGSGGLGAK	K	E	99,7 %	0	1	0	0	2	1 107,5253	1 875,00		7 971,53	852	863	Empty	true
HT29	UGT1A	15997	Ingel15997_GuillemetteC_MR-201233_01_MGFPeaklist (F053021)	Calcium homeostasis endoplasmic reticulum protein OS=Homo sapiens GN=CHERP PE=4 SV=1	J3QK89,Q8IWX8	CP13_3_HomoSapiens_9606_20130509.fasta	103 702,7	100,0 %	3	3	3	0,0170%	5,83%	TQHEEFVTSLAQQQQQQQQQQQQLQMPQMEAEVK	K	A	99,4 %	0	1	0	0	2	4 082,9299	2 196,00		8 124,87	319	352	Empty	true
HT29	UGT1A	15997	Ingel15997_GuillemetteC_MR-201233_01_MGFPeaklist (F053021)	Calcium homeostasis endoplasmic reticulum protein OS=Homo sapiens GN=CHERP PE=4 SV=1	J3QK89,Q8IWX8	CP13_3_HomoSapiens_9606_20130509.fasta	103 702,7	100,0 %	3	3	3	0,0170%	5,83%	ELLAALQK	R	V	99,0 %	0	1	0	0	2	885,5405	2 039,00		2 717,31	232	239	Empty	true
HT29	UGT1A	15997	Ingel15997_GuillemetteC_MR-201233_01_MGFPeaklist (F053021)	Calcium homeostasis endoplasmic reticulum protein OS=Homo sapiens GN=CHERP PE=4 SV=1	J3QK89,Q8IWX8	CP13_3_HomoSapiens_9606_20130509.fasta	103 702,7	100,0 %	3	3	3	0,0170%	5,83%	MGWSGSGGLGAK	K	E	99,7 %	0	1	0	0	2	1 107,5253	1 875,00		7 971,53	852	863	Empty	true
HT29	UGT1A	15997	Ingel15997_GuillemetteC_MR-201233_01_MGFPeaklist (F053021)	Calcium homeostasis endoplasmic reticulum protein OS=Homo sapiens GN=CHERP PE=4 SV=1	J3QK89,Q8IWX8	CP13_3_HomoSapiens_9606_20130509.fasta	103 702,7	100,0 %	3	3	3	0,0170%	5,83%	TQHEEFVTSLAQQQQQQQQQQQQLQMPQMEAEVK	K	A	99,4 %	0	1	0	0	2	4 082,9299	2 196,00		8 124,87	319	352	Empty	true
HT29	UGT1A	15997	Ingel15997_GuillemetteC_MR-201233_01_MGFPeaklist (F053021)	40S ribosomal protein S15a OS=Homo sapiens GN=RPS15A PE=1 SV=2	P62244	CP13_3_HomoSapiens_9606_20130509.fasta	14 840,0	100,0 %	4	4	8	0,0454%	36,9%	FDVQLKDLEK	R	W	95,1 %	0	0	1	0	2	1 234,6680	2 105,00		6 221,37	79	88	Empty	true	I3L3P7
HT29	UGT1A	15997	Ingel15997_GuillemetteC_MR-201233_01_MGFPeaklist (F053021)	40S ribosomal protein S15a OS=Homo sapiens GN=RPS15A PE=1 SV=2	P62244	CP13_3_HomoSapiens_9606_20130509.fasta	14 840,0	100,0 %	4	4	8	0,0454%	36,9%	MNVLADALK	R	S	99,7 %	0	3	0	0	2	974,5340	2 210,00		23 043,1	4	12	Empty	true	I3L3P7,H3BN98,I3L246
HT29	UGT1A	15997	Ingel15997_GuillemetteC_MR-201233_01_MGFPeaklist (F053021)	40S ribosomal protein S15a OS=Homo sapiens GN=RPS15A PE=1 SV=2	P62244	CP13_3_HomoSapiens_9606_20130509.fasta	14 840,0	100,0 %	4	4	8	0,0454%	36,9%	QFGFIVLTTSAGIMDHEEAR	R	R	99,7 %	0	0	2	0	2	2 222,0912	2 539,50		17 668,4	98	117	Empty	true
HT29	UGT1A	15997	Ingel15997_GuillemetteC_MR-201233_01_MGFPeaklist (F053021)	40S ribosomal protein S15a OS=Homo sapiens GN=RPS15A PE=1 SV=2	P62244	CP13_3_HomoSapiens_9606_20130509.fasta	14 840,0	100,0 %	4	4	8	0,0454%	36,9%	WQNNLLPSR	K	Q	99,7 %	0	2	0	0	2	1 127,5956	2 014,00		11 262,1	89	97	Empty	true	I3L3P7
HT29	UGT1A	15997	Ingel15997_GuillemetteC_MR-201233_01_MGFPeaklist (F053021)	Human UDP-glucuronosyltransferase 1A6 isoform 1	UGT1A6_i1_S381R	GuillemetteC_UGT_20131017.fasta	60 821,2	100,0 %	8	12	19	0,108%	32,0%	AMAIADALGK	K	I	99,7 %	0	4	0	0	2	960,5184	2 040,50		549546	318	327	Empty	false	UGT1A8_i1_A368T,UGT1A10_i1_K402T,UGT1A10_i1_L109F,UGT1A1_i1_A511P,UGT1A6_i1_A497X,UGT1A10_i1_E139K,UGT1A10_i1_L474M,UGT1A10_i1_A102V,UGT1A1_i1_P387S,UGT1A6_i1_G308E,UGT1A10_i1_A401P,UGT1A10_i1_I105M,UGT1A1_i1_G395V,UGT1A10_i1_I105L,UGT1A8_i1_T240A,UGT1A8_i1_L228I,UGT1A10_i1_P387H,UGT1A1_i1_P387H,UGT1A8_i1_A144V,UGT1A8_i1_A173V,P19224,UGT1A1_i1_I370V,UGT1A10_i1_L244I,UGT1A8_i1_K132R,UGT1A1_i1_R209…
HT29	UGT1A	15997	Ingel15997_GuillemetteC_MR-201233_01_MGFPeaklist (F053021)	Human UDP-glucuronosyltransferase 1A6 isoform 1	UGT1A6_i1_S381R	GuillemetteC_UGT_20131017.fasta	60 821,2	100,0 %	8	12	19	0,108%	32,0%	AMAIADALGKIPQTVLWR	K	Y	99,7 %	0	1	21	2	2	1 954,0945	2 686,00		1704130	318	335	Empty	false	UGT1A8_i1_A368T,UGT1A10_i1_K402T,UGT1A10_i1_L109F,UGT1A1_i1_A511P,UGT1A6_i1_A497X,UGT1A10_i1_E139K,UGT1A10_i1_L474M,UGT1A10_i1_A102V,UGT1A1_i1_P387S,UGT1A6_i1_G308E,UGT1A10_i1_A401P,UGT1A10_i1_I105M,UGT1A1_i1_G395V,UGT1A10_i1_I105L,UGT1A8_i1_T240A,UGT1A8_i1_L228I,UGT1A10_i1_P387H,UGT1A1_i1_P387H,UGT1A8_i1_A144V,UGT1A8_i1_A173V,P19224,UGT1A1_i1_I370V,UGT1A10_i1_L244I,UGT1A8_i1_K132R,UGT1A1_i1_R209…
HT29	UGT1A	15997	Ingel15997_GuillemetteC_MR-201233_01_MGFPeaklist (F053021)	Human UDP-glucuronosyltransferase 1A6 isoform 1	UGT1A6_i1_S381R	GuillemetteC_UGT_20131017.fasta	60 821,2	100,0 %	8	12	19	0,108%	32,0%	AVINDKSYKENIMR	K	L	99,7 %	0	0	1	5	2	1 680,8738	1 752,50		525762	428	441	Empty	false	UGT1A8_i1_A368T,UGT1A10_i1_K402T,UGT1A10_i1_L109F,UGT1A1_i1_A511P,UGT1A6_i1_A497X,UGT1A10_i1_E139K,UGT1A10_i1_L474M,UGT1A10_i1_A102V,UGT1A1_i1_P387S,UGT1A6_i1_G308E,UGT1A10_i1_A401P,UGT1A10_i1_I105M,UGT1A1_i1_G395V,UGT1A10_i1_I105L,UGT1A8_i1_T240A,UGT1A8_i1_L228I,UGT1A10_i1_P387H,UGT1A1_i1_P387H,UGT1A8_i1_A144V,UGT1A8_i1_A173V,P19224,UGT1A1_i1_I370V,UGT1A10_i1_L244I,UGT1A8_i1_K132R,UGT1A1_i1_R209…
HT29	UGT1A	15997	Ingel15997_GuillemetteC_MR-201233_01_MGFPeaklist (F053021)	Human UDP-glucuronosyltransferase 1A6 isoform 1	UGT1A6_i1_S381R	GuillemetteC_UGT_20131017.fasta	60 821,2	100,0 %	8	12	19	0,108%	32,0%	DIVEVLSDRGHEIVVVVPEVNLLLK	K	E	99,7 %	0	0	0	2	2	2 784,5872	2 781,00		67 640,6	44	68	Empty	true	UGT1A6_i1_Y486D,UGT1A6_i1_S375F,UGT1A6_i1_A511P,UGT1A6_i1_T181A,UGT1A6_i1_S488F,UGT1A6_i1_A497X,UGT1A6_i1_P387H,UGT1A6_i1_K402T,UGT1A6_i1_G308E,UGT1A6_i1_I294T,UGT1A6_i1_A401P,UGT1A6_i1_S70Y,UGT1A6_i1,UGT1A6_i1_L496X,UGT1A6_i1_A368T,UGT1A6_i1_G22C,P19224,UGT1A6_i1_S7A,UGT1A6_i1_L474M
HT29	UGT1A	15997	Ingel15997_GuillemetteC_MR-201233_01_MGFPeaklist (F053021)	Human UDP-glucuronosyltransferase 1A6 isoform 1	UGT1A6_i1_S381R	GuillemetteC_UGT_20131017.fasta	60 821,2	100,0 %	8	12	19	0,108%	32,0%	DRPVEPLDLAVFWVEFVMR	K	H	99,7 %	0	1	1	1	2	2 318,2003	2 976,00		46 347,1	448	466	Empty	false	UGT1A8_i1_A368T,UGT1A10_i1_K402T,UGT1A10_i1_L109F,UGT1A1_i1_A511P,UGT1A6_i1_A497X,UGT1A10_i1_E139K,UGT1A10_i1_L474M,UGT1A10_i1_A102V,UGT1A1_i1_P387S,UGT1A6_i1_G308E,UGT1A10_i1_A401P,UGT1A10_i1_I105M,UGT1A1_i1_G395V,UGT1A10_i1_I105L,UGT1A8_i1_T240A,UGT1A8_i1_L228I,UGT1A10_i1_P387H,UGT1A1_i1_P387H,UGT1A8_i1_A144V,UGT1A8_i1_A173V,P19224,UGT1A1_i1_I370V,UGT1A10_i1_L244I,UGT1A8_i1_K132R,UGT1A1_i1_R209…
HT29	UGT1A	15997	Ingel15997_GuillemetteC_MR-201233_01_MGFPeaklist (F053021)	Human UDP-glucuronosyltransferase 1A6 isoform 1	UGT1A6_i1_S381R	GuillemetteC_UGT_20131017.fasta	60 821,2	100,0 %	8	12	19	0,108%	32,0%	GAGVTLNVLEMTSEDLENALK	K	A	99,7 %	0	1	4	0	2	2 204,1117	2 915,00		218315	407	427	Empty	false	UGT1A8_i1_A368T,UGT1A10_i1_K402T,UGT1A10_i1_L109F,UGT1A1_i1_A511P,UGT1A6_i1_A497X,UGT1A10_i1_E139K,UGT1A10_i1_L474M,UGT1A10_i1_A102V,UGT1A1_i1_P387S,UGT1A6_i1_G308E,UGT1A10_i1_A401P,UGT1A10_i1_I105M,UGT1A1_i1_G395V,UGT1A10_i1_I105L,UGT1A8_i1_T240A,UGT1A8_i1_L228I,UGT1A10_i1_P387H,UGT1A1_i1_P387H,UGT1A8_i1_A144V,UGT1A8_i1_A173V,P19224,UGT1A1_i1_I370V,UGT1A10_i1_L244I,UGT1A8_i1_K132R,UGT1A1_i1_R209…
HT29	UGT1A	15997	Ingel15997_GuillemetteC_MR-201233_01_MGFPeaklist (F053021)	Human UDP-glucuronosyltransferase 1A6 isoform 1	UGT1A6_i1_S381R	GuillemetteC_UGT_20131017.fasta	60 821,2	100,0 %	8	12	19	0,108%	32,0%	GAGVTLNVLEMTSEDLENALKAVINDK	K	S	99,7 %	0	0	3	1	2	2 844,4662	2 955,50		149225	407	433	Empty	false	UGT1A8_i1_A368T,UGT1A10_i1_K402T,UGT1A10_i1_L109F,UGT1A1_i1_A511P,UGT1A6_i1_A497X,UGT1A10_i1_E139K,UGT1A10_i1_L474M,UGT1A10_i1_A102V,UGT1A1_i1_P387S,UGT1A6_i1_G308E,UGT1A10_i1_A401P,UGT1A10_i1_I105M,UGT1A1_i1_G395V,UGT1A10_i1_I105L,UGT1A8_i1_T240A,UGT1A8_i1_L228I,UGT1A10_i1_P387H,UGT1A1_i1_P387H,UGT1A8_i1_A144V,UGT1A8_i1_A173V,P19224,UGT1A1_i1_I370V,UGT1A10_i1_L244I,UGT1A8_i1_K132R,UGT1A1_i1_R209…
HT29	UGT1A	15997	Ingel15997_GuillemetteC_MR-201233_01_MGFPeaklist (F053021)	Human UDP-glucuronosyltransferase 1A6 isoform 1	UGT1A6_i1_S381R	GuillemetteC_UGT_20131017.fasta	60 821,2	100,0 %	8	12	19	0,108%	32,0%	GAGVTLNVLEMTSEDLENALKAVINDKSYK	K	E	99,7 %	0	0	0	1	2	3 222,6565	2 942,00		21 878,8	407	436	Empty	false	UGT1A8_i1_A368T,UGT1A10_i1_K402T,UGT1A10_i1_L109F,UGT1A1_i1_A511P,UGT1A6_i1_A497X,UGT1A10_i1_E139K,UGT1A10_i1_L474M,UGT1A10_i1_A102V,UGT1A1_i1_P387S,UGT1A6_i1_G308E,UGT1A10_i1_A401P,UGT1A10_i1_I105M,UGT1A1_i1_G395V,UGT1A10_i1_I105L,UGT1A8_i1_T240A,UGT1A8_i1_L228I,UGT1A10_i1_P387H,UGT1A1_i1_P387H,UGT1A8_i1_A144V,UGT1A8_i1_A173V,P19224,UGT1A1_i1_I370V,UGT1A10_i1_L244I,UGT1A8_i1_K132R,UGT1A1_i1_R209…
HT29	UGT1A	15997	Ingel15997_GuillemetteC_MR-201233_01_MGFPeaklist (F053021)	Human UDP-glucuronosyltransferase 1A6 isoform 1	UGT1A6_i1_S381R	GuillemetteC_UGT_20131017.fasta	60 821,2	100,0 %	8	12	19	0,108%	32,0%	GHEIVVVVPEVNLLLK	R	E	99,7 %	0	0	1	0	2	1 758,0525	2 557,00		11 122,8	53	68	Empty	true	UGT1A6_i1_Y486D,UGT1A6_i1_S375F,UGT1A6_i1_A511P,UGT1A6_i1_T181A,UGT1A6_i1_S488F,UGT1A6_i1_A497X,UGT1A6_i1_P387H,UGT1A6_i1_K402T,UGT1A6_i1_G308E,UGT1A6_i1_I294T,UGT1A6_i1_A401P,UGT1A6_i1_S70Y,UGT1A6_i1,UGT1A6_i1_L496X,UGT1A6_i1_A368T,UGT1A6_i1_G22C,P19224,UGT1A6_i1_S7A,UGT1A6_i1_L474M
HT29	UGT1A	15997	Ingel15997_GuillemetteC_MR-201233_01_MGFPeaklist (F053021)	Human UDP-glucuronosyltransferase 1A6 isoform 1	UGT1A6_i1_S381R	GuillemetteC_UGT_20131017.fasta	60 821,2	100,0 %	8	12	19	0,108%	32,0%	IPQTVLWR	K	Y	99,0 %	0	6	0	0	2	1 012,5939	2 178,50		739515	328	335	Empty	false	UGT1A8_i1_A368T,UGT1A10_i1_K402T,UGT1A10_i1_L109F,UGT1A1_i1_A511P,UGT1A6_i1_A497X,UGT1A10_i1_E139K,UGT1A10_i1_L474M,UGT1A10_i1_A102V,UGT1A1_i1_P387S,UGT1A6_i1_G308E,UGT1A10_i1_A401P,UGT1A10_i1_I105M,UGT1A1_i1_G395V,UGT1A10_i1_I105L,UGT1A8_i1_T240A,UGT1A8_i1_L228I,UGT1A10_i1_P387H,UGT1A1_i1_P387H,UGT1A8_i1_A144V,UGT1A8_i1_A173V,P19224,UGT1A1_i1_I370V,UGT1A10_i1_L244I,UGT1A8_i1_K132R,UGT1A1_i1_R209…
HT29	UGT1A	15997	Ingel15997_GuillemetteC_MR-201233_01_MGFPeaklist (F053021)	Human UDP-glucuronosyltransferase 1A6 isoform 1	UGT1A6_i1_S381R	GuillemetteC_UGT_20131017.fasta	60 821,2	100,0 %	8	12	19	0,108%	32,0%	IYPVPYDQEELKNR	K	Y	99,7 %	0	2	2	0	2	1 763,8964	1 926,50		119059	77	90	Empty	true	UGT1A6_i1_Y486D,UGT1A6_i1_S375F,UGT1A6_i1_A511P,UGT1A6_i1_T181A,UGT1A6_i1_S488F,UGT1A6_i1_A497X,UGT1A6_i1_P387H,UGT1A6_i1_K402T,UGT1A6_i1_G308E,UGT1A6_i1_I294T,UGT1A6_i1_A401P,UGT1A6_i1_S70Y,UGT1A6_i1,UGT1A6_i1_L496X,UGT1A6_i1_A368T,UGT1A6_i1_G22C,P19224,UGT1A6_i1_S7A,UGT1A6_i1_L474M
HT29	UGT1A	15997	Ingel15997_GuillemetteC_MR-201233_01_MGFPeaklist (F053021)	Human UDP-glucuronosyltransferase 1A6 isoform 1	UGT1A6_i1_S381R	GuillemetteC_UGT_20131017.fasta	60 821,2	100,0 %	8	12	19	0,108%	32,0%	KAMAIADALGKIPQTVLWR	K	Y	99,7 %	0	0	2	1	2	2 082,1895	2 512,00		45 157,7	317	335	Empty	false	UGT1A8_i1_A368T,UGT1A10_i1_K402T,UGT1A10_i1_L109F,UGT1A1_i1_A511P,UGT1A6_i1_A497X,UGT1A10_i1_E139K,UGT1A10_i1_L474M,UGT1A10_i1_A102V,UGT1A1_i1_P387S,UGT1A6_i1_G308E,UGT1A10_i1_A401P,UGT1A10_i1_I105M,UGT1A1_i1_G395V,UGT1A10_i1_I105L,UGT1A8_i1_T240A,UGT1A8_i1_L228I,UGT1A10_i1_P387H,UGT1A1_i1_P387H,UGT1A8_i1_A144V,UGT1A8_i1_A173V,P19224,UGT1A1_i1_I370V,UGT1A10_i1_L244I,UGT1A8_i1_K132R,UGT1A1_i1_R209…
HT29	UGT1A	15997	Ingel15997_GuillemetteC_MR-201233_01_MGFPeaklist (F053021)	Human UDP-glucuronosyltransferase 1A6 isoform 1	UGT1A6_i1_S381R	GuillemetteC_UGT_20131017.fasta	60 821,2	100,0 %	8	12	19	0,108%	32,0%	KIYPVPYDQEELK	R	N	99,7 %	0	0	1	0	2	1 621,8474	1 951,00		14 212,2	76	88	Empty	true	UGT1A6_i1_Y486D,UGT1A6_i1_S375F,UGT1A6_i1_A511P,UGT1A6_i1_T181A,UGT1A6_i1_S488F,UGT1A6_i1_A497X,UGT1A6_i1_P387H,UGT1A6_i1_K402T,UGT1A6_i1_G308E,UGT1A6_i1_I294T,UGT1A6_i1_A401P,UGT1A6_i1_S70Y,UGT1A6_i1,UGT1A6_i1_L496X,UGT1A6_i1_A368T,UGT1A6_i1_G22C,P19224,UGT1A6_i1_S7A,UGT1A6_i1_L474M
HT29	UGT1A	15997	Ingel15997_GuillemetteC_MR-201233_01_MGFPeaklist (F053021)	Human UDP-glucuronosyltransferase 1A6 isoform 1	UGT1A6_i1_S381R	GuillemetteC_UGT_20131017.fasta	60 821,2	100,0 %	8	12	19	0,108%	32,0%	KIYPVPYDQEELKNR	R	Y	99,7 %	0	1	1	0	2	1 891,9914	1 844,50		177500	76	90	Empty	true	UGT1A6_i1_Y486D,UGT1A6_i1_S375F,UGT1A6_i1_A511P,UGT1A6_i1_T181A,UGT1A6_i1_S488F,UGT1A6_i1_A497X,UGT1A6_i1_P387H,UGT1A6_i1_K402T,UGT1A6_i1_G308E,UGT1A6_i1_I294T,UGT1A6_i1_A401P,UGT1A6_i1_S70Y,UGT1A6_i1,UGT1A6_i1_L496X,UGT1A6_i1_A368T,UGT1A6_i1_G22C,P19224,UGT1A6_i1_S7A,UGT1A6_i1_L474M
HT29	UGT1A	15997	Ingel15997_GuillemetteC_MR-201233_01_MGFPeaklist (F053021)	Human UDP-glucuronosyltransferase 1A6 isoform 1	UGT1A6_i1_S381R	GuillemetteC_UGT_20131017.fasta	60 821,2	100,0 %	8	12	19	0,108%	32,0%	LSSLHKDRPVEPLDLAVFWVEFVMR	R	H	99,7 %	0	0	0	0	2	2 983,5864	2 977,00		17 048,5	442	466	Empty	false	UGT1A8_i1_A368T,UGT1A10_i1_K402T,UGT1A10_i1_L109F,UGT1A1_i1_A511P,UGT1A6_i1_A497X,UGT1A10_i1_E139K,UGT1A10_i1_L474M,UGT1A10_i1_A102V,UGT1A1_i1_P387S,UGT1A6_i1_G308E,UGT1A10_i1_A401P,UGT1A10_i1_I105M,UGT1A1_i1_G395V,UGT1A10_i1_I105L,UGT1A8_i1_T240A,UGT1A8_i1_L228I,UGT1A10_i1_P387H,UGT1A1_i1_P387H,UGT1A8_i1_A144V,UGT1A8_i1_A173V,P19224,UGT1A1_i1_I370V,UGT1A10_i1_L244I,UGT1A8_i1_K132R,UGT1A1_i1_R209…
HT29	UGT1A	15997	Ingel15997_GuillemetteC_MR-201233_01_MGFPeaklist (F053021)	Human UDP-glucuronosyltransferase 1A6 isoform 1	UGT1A6_i1_S381R	GuillemetteC_UGT_20131017.fasta	60 821,2	100,0 %	8	12	19	0,108%	32,0%	METKGAGVTLNVLEMTSEDLENALKAVINDK	R	S	96,7 %	0	0	0	1	2	3 333,6920	2 947,00		17 028,9	403	433	Empty	false	UGT1A8_i1_A368T,UGT1A10_i1_K402T,UGT1A10_i1_L109F,UGT1A1_i1_A511P,UGT1A6_i1_A497X,UGT1A10_i1_E139K,UGT1A10_i1_L474M,UGT1A10_i1_A102V,UGT1A1_i1_P387S,UGT1A6_i1_G308E,UGT1A10_i1_A401P,UGT1A10_i1_I105M,UGT1A1_i1_G395V,UGT1A10_i1_I105L,UGT1A8_i1_T240A,UGT1A8_i1_L228I,UGT1A10_i1_P387H,UGT1A1_i1_P387H,UGT1A8_i1_A144V,UGT1A8_i1_A173V,P19224,UGT1A1_i1_I370V,UGT1A10_i1_L244I,UGT1A8_i1_K132R,UGT1A1_i1_R209…
HT29	UGT1A	15997	Ingel15997_GuillemetteC_MR-201233_01_MGFPeaklist (F053021)	Human UDP-glucuronosyltransferase 1A6 isoform 1	UGT1A6_i1_S381R	GuillemetteC_UGT_20131017.fasta	60 821,2	100,0 %	8	12	19	0,108%	32,0%	SFLTAPQTEYR	R	N	99,7 %	0	1	0	1	2	1 312,6532	2 002,50		17 191,2	103	113	Empty	true	UGT1A6_i1_Y486D,UGT1A6_i1_S375F,UGT1A6_i1_A511P,UGT1A6_i1_T181A,UGT1A6_i1_S488F,UGT1A6_i1_A497X,UGT1A6_i1_P387H,UGT1A6_i1_K402T,UGT1A6_i1_G308E,UGT1A6_i1_I294T,UGT1A6_i1_A401P,UGT1A6_i1_S70Y,UGT1A6_i1,UGT1A6_i1_L496X,UGT1A6_i1_A368T,UGT1A6_i1_G22C,P19224,UGT1A6_i1_S7A,UGT1A6_i1_L474M
HT29	UGT1A	15997	Ingel15997_GuillemetteC_MR-201233_01_MGFPeaklist (F053021)	Human UDP-glucuronosyltransferase 1A6 isoform 1	UGT1A6_i1_S381R	GuillemetteC_UGT_20131017.fasta	60 821,2	100,0 %	8	12	19	0,108%	32,0%	SPDPVSYIPR	R	C	99,7 %	0	4	0	0	2	1 130,5841	2 030,50		250453	185	194	Empty	true	UGT1A6_i1_Y486D,UGT1A6_i1_S375F,UGT1A6_i1_A511P,UGT1A6_i1_T181A,UGT1A6_i1_S488F,UGT1A6_i1_A497X,UGT1A6_i1_P387H,UGT1A6_i1_K402T,UGT1A6_i1_G308E,UGT1A6_i1_I294T,UGT1A6_i1_A401P,UGT1A6_i1_S70Y,UGT1A6_i1,UGT1A6_i1_L496X,UGT1A6_i1_A368T,UGT1A6_i1_G22C,P19224,UGT1A6_i1_S7A,UGT1A6_i1_L474M
HT29	UGT1A	15997	Ingel15997_GuillemetteC_MR-201233_01_MGFPeaklist (F053021)	Human UDP-glucuronosyltransferase 1A6 isoform 1	UGT1A6_i1_S381R	GuillemetteC_UGT_20131017.fasta	60 821,2	100,0 %	8	12	19	0,108%	32,0%	WLPQNDLLGHPMTR	K	A	99,7 %	0	1	9	0	2	1 677,8532	2 237,00		4261210	353	366	Empty	false	UGT1A8_i1_A368T,UGT1A10_i1_K402T,UGT1A10_i1_L109F,UGT1A1_i1_A511P,UGT1A6_i1_A497X,UGT1A10_i1_E139K,UGT1A10_i1_L474M,UGT1A10_i1_A102V,UGT1A1_i1_P387S,UGT1A6_i1_G308E,UGT1A10_i1_A401P,UGT1A10_i1_I105M,UGT1A1_i1_G395V,UGT1A10_i1_I105L,UGT1A8_i1_T240A,UGT1A8_i1_L228I,UGT1A10_i1_P387H,UGT1A1_i1_P387H,UGT1A8_i1_A144V,UGT1A8_i1_A173V,P19224,UGT1A1_i1_I370V,UGT1A10_i1_L244I,UGT1A8_i1_K132R,UGT1A1_i1_R209…
HT29	UGT1A	15997	Ingel15997_GuillemetteC_MR-201233_01_MGFPeaklist (F053021)	Human UDP-glucuronosyltransferase 1A6 isoform 1	UGT1A6_i1_S381R	GuillemetteC_UGT_20131017.fasta	60 821,2	100,0 %	8	12	19	0,108%	32,0%	YQSFGNNHFAER	R	S	99,7 %	0	0	3	0	2	1 469,6555	1 732,00		278187	91	102	Empty	true	UGT1A6_i1_Y486D,UGT1A6_i1_S375F,UGT1A6_i1_A511P,UGT1A6_i1_T181A,UGT1A6_i1_S488F,UGT1A6_i1_A497X,UGT1A6_i1_P387H,UGT1A6_i1_K402T,UGT1A6_i1_G308E,UGT1A6_i1_I294T,UGT1A6_i1_A401P,UGT1A6_i1_S70Y,UGT1A6_i1,UGT1A6_i1_L496X,UGT1A6_i1_A368T,UGT1A6_i1_G22C,P19224,UGT1A6_i1_S7A,UGT1A6_i1_L474M
HT29	UGT1A	15997	Ingel15997_GuillemetteC_MR-201233_01_MGFPeaklist (F053021)	Golgi-specific brefeldin A-resistance guanine nucleotide exchange factor 1 OS=Homo sapiens GN=GBF1 PE=1 SV=2	Q92538	CP13_3_HomoSapiens_9606_20130509.fasta	206 450,6	100,0 %	17	18	25	0,142%	13,8%	AMIEVEDFVDPNGK	K	I	99,7 %	0	2	0	0	2	1 563,7361	2 374,50		32 471,3	1046	1059	Empty	true
HT29	UGT1A	15997	Ingel15997_GuillemetteC_MR-201233_01_MGFPeaklist (F053021)	Golgi-specific brefeldin A-resistance guanine nucleotide exchange factor 1 OS=Homo sapiens GN=GBF1 PE=1 SV=2	Q92538	CP13_3_HomoSapiens_9606_20130509.fasta	206 450,6	100,0 %	17	18	25	0,142%	13,8%	ENYVWNVLLHR	R	G	99,7 %	0	0	1	0	2	1 442,7538	2 480,00		14 108,1	896	906	Empty	true
HT29	UGT1A	15997	Ingel15997_GuillemetteC_MR-201233_01_MGFPeaklist (F053021)	Golgi-specific brefeldin A-resistance guanine nucleotide exchange factor 1 OS=Homo sapiens GN=GBF1 PE=1 SV=2	Q92538	CP13_3_HomoSapiens_9606_20130509.fasta	206 450,6	100,0 %	17	18	25	0,142%	13,8%	FLQLESLQELMK	K	A	99,0 %	0	1	0	0	2	1 478,7925	2 616,00		3 968,38	1125	1136	Empty	true
HT29	UGT1A	15997	Ingel15997_GuillemetteC_MR-201233_01_MGFPeaklist (F053021)	Golgi-specific brefeldin A-resistance guanine nucleotide exchange factor 1 OS=Homo sapiens GN=GBF1 PE=1 SV=2	Q92538	CP13_3_HomoSapiens_9606_20130509.fasta	206 450,6	100,0 %	17	18	25	0,142%	13,8%	FLSYALIDPTHEGTAEGMENMADAVTHAR	K	F	99,7 %	0	0	0	1	2	3 147,4512	2 476,00		27 958,9	92	120	Empty	true
HT29	UGT1A	15997	Ingel15997_GuillemetteC_MR-201233_01_MGFPeaklist (F053021)	Golgi-specific brefeldin A-resistance guanine nucleotide exchange factor 1 OS=Homo sapiens GN=GBF1 PE=1 SV=2	Q92538	CP13_3_HomoSapiens_9606_20130509.fasta	206 450,6	100,0 %	17	18	25	0,142%	13,8%	GATPEGIFLR	R	V	99,7 %	0	1	0	0	2	1 060,5787	2 175,00		14 348,4	907	916	Empty	true
HT29	UGT1A	15997	Ingel15997_GuillemetteC_MR-201233_01_MGFPeaklist (F053021)	Golgi-specific brefeldin A-resistance guanine nucleotide exchange factor 1 OS=Homo sapiens GN=GBF1 PE=1 SV=2	Q92538	CP13_3_HomoSapiens_9606_20130509.fasta	206 450,6	100,0 %	17	18	25	0,142%	13,8%	GGGPSALWEITWER	R	I	97,9 %	0	1	0	0	2	1 558,7650	2 501,00		7 538,05	1691	1704	Empty	true
HT29	UGT1A	15997	Ingel15997_GuillemetteC_MR-201233_01_MGFPeaklist (F053021)	Golgi-specific brefeldin A-resistance guanine nucleotide exchange factor 1 OS=Homo sapiens GN=GBF1 PE=1 SV=2	Q92538	CP13_3_HomoSapiens_9606_20130509.fasta	206 450,6	100,0 %	17	18	25	0,142%	13,8%	GLLTIPMDNTEVAQWLR	K	E	99,7 %	0	1	2	0	2	1 957,0214	2 768,00		28 743,8	725	741	Empty	true
HT29	UGT1A	15997	Ingel15997_GuillemetteC_MR-201233_01_MGFPeaklist (F053021)	Golgi-specific brefeldin A-resistance guanine nucleotide exchange factor 1 OS=Homo sapiens GN=GBF1 PE=1 SV=2	Q92538	CP13_3_HomoSapiens_9606_20130509.fasta	206 450,6	100,0 %	17	18	25	0,142%	13,8%	ILLLMKPSVLSR	R	V	99,7 %	0	0	1	0	2	1 369,8601	2 415,00		3 066,18	1226	1237	Empty	true
HT29	UGT1A	15997	Ingel15997_GuillemetteC_MR-201233_01_MGFPeaklist (F053021)	Golgi-specific brefeldin A-resistance guanine nucleotide exchange factor 1 OS=Homo sapiens GN=GBF1 PE=1 SV=2	Q92538	CP13_3_HomoSapiens_9606_20130509.fasta	206 450,6	100,0 %	17	18	25	0,142%	13,8%	KGIQFLQEK	K	G	99,7 %	0	2	0	0	2	1 090,6257	1 939,50		20 767,0	716	724	Empty	true
HT29	UGT1A	15997	Ingel15997_GuillemetteC_MR-201233_01_MGFPeaklist (F053021)	Golgi-specific brefeldin A-resistance guanine nucleotide exchange factor 1 OS=Homo sapiens GN=GBF1 PE=1 SV=2	Q92538	CP13_3_HomoSapiens_9606_20130509.fasta	206 450,6	100,0 %	17	18	25	0,142%	13,8%	KQNAPMTLEEFRK	R	N	99,7 %	0	0	2	0	2	1 591,8262	1 904,50		18 484,1	844	856	Empty	true
HT29	UGT1A	15997	Ingel15997_GuillemetteC_MR-201233_01_MGFPeaklist (F053021)	Golgi-specific brefeldin A-resistance guanine nucleotide exchange factor 1 OS=Homo sapiens GN=GBF1 PE=1 SV=2	Q92538	CP13_3_HomoSapiens_9606_20130509.fasta	206 450,6	100,0 %	17	18	25	0,142%	13,8%	LLENISPADVGGMEETR	K	M	99,7 %	0	2	0	0	2	1 830,8904	2 178,50		12 230,9	1600	1616	Empty	true
HT29	UGT1A	15997	Ingel15997_GuillemetteC_MR-201233_01_MGFPeaklist (F053021)	Golgi-specific brefeldin A-resistance guanine nucleotide exchange factor 1 OS=Homo sapiens GN=GBF1 PE=1 SV=2	Q92538	CP13_3_HomoSapiens_9606_20130509.fasta	206 450,6	100,0 %	17	18	25	0,142%	13,8%	LLITGTEQFNQKPK	K	K	99,7 %	0	0	1	0	2	1 616,9009	1 983,00		40 539,4	702	715	Empty	true
HT29	UGT1A	15997	Ingel15997_GuillemetteC_MR-201233_01_MGFPeaklist (F053021)	Golgi-specific brefeldin A-resistance guanine nucleotide exchange factor 1 OS=Homo sapiens GN=GBF1 PE=1 SV=2	Q92538	CP13_3_HomoSapiens_9606_20130509.fasta	206 450,6	100,0 %	17	18	25	0,142%	13,8%	MQALTYLQR	R	A	99,7 %	0	1	0	0	2	1 123,5929	2 034,00		28 158,6	1562	1570	Empty	true
HT29	UGT1A	15997	Ingel15997_GuillemetteC_MR-201233_01_MGFPeaklist (F053021)	Golgi-specific brefeldin A-resistance guanine nucleotide exchange factor 1 OS=Homo sapiens GN=GBF1 PE=1 SV=2	Q92538	CP13_3_HomoSapiens_9606_20130509.fasta	206 450,6	100,0 %	17	18	25	0,142%	13,8%	QTVIQDPMPMEPQGQKPLASAHLTSAAGDTR	K	T	99,6 %	0	0	0	1	2	3 275,6152	2 128,00		25 878,1	1719	1749	Empty	true
HT29	UGT1A	15997	Ingel15997_GuillemetteC_MR-201233_01_MGFPeaklist (F053021)	Golgi-specific brefeldin A-resistance guanine nucleotide exchange factor 1 OS=Homo sapiens GN=GBF1 PE=1 SV=2	Q92538	CP13_3_HomoSapiens_9606_20130509.fasta	206 450,6	100,0 %	17	18	25	0,142%	13,8%	SAEHTLVDMVQLLFTR	K	L	99,7 %	0	0	1	0	2	1 859,9685	2 930,00		11 897,1	180	195	Empty	true
HT29	UGT1A	15997	Ingel15997_GuillemetteC_MR-201233_01_MGFPeaklist (F053021)	Golgi-specific brefeldin A-resistance guanine nucleotide exchange factor 1 OS=Homo sapiens GN=GBF1 PE=1 SV=2	Q92538	CP13_3_HomoSapiens_9606_20130509.fasta	206 450,6	100,0 %	17	18	25	0,142%	13,8%	SEDTTGPITGLALTSVNK	R	F	99,7 %	0	2	0	0	2	1 803,9337	2 225,50		11 731,2	74	91	Empty	true
HT29	UGT1A	15997	Ingel15997_GuillemetteC_MR-201233_01_MGFPeaklist (F053021)	Golgi-specific brefeldin A-resistance guanine nucleotide exchange factor 1 OS=Homo sapiens GN=GBF1 PE=1 SV=2	Q92538	CP13_3_HomoSapiens_9606_20130509.fasta	206 450,6	100,0 %	17	18	25	0,142%	13,8%	VLNSLTQQEK	K	K	99,7 %	0	2	0	0	2	1 159,6318	1 669,50		9 518,74	596	605	Empty	true
HT29	UGT1A	15997	Ingel15997_GuillemetteC_MR-201233_01_MGFPeaklist (F053021)	DNA replication licensing factor MCM7 OS=Homo sapiens GN=MCM7 PE=1 SV=4	P33993	CP13_3_HomoSapiens_9606_20130509.fasta	81 309,0	100,0 %	2	2	2	0,0113%	4,03%	FLQEFYQDDELGKK	K	Q	99,7 %	0	0	1	0	2	1 759,8540	2 169,00		4 751,52	16	29	Empty	true
HT29	UGT1A	15997	Ingel15997_GuillemetteC_MR-201233_01_MGFPeaklist (F053021)	DNA replication licensing factor MCM7 OS=Homo sapiens GN=MCM7 PE=1 SV=4	P33993	CP13_3_HomoSapiens_9606_20130509.fasta	81 309,0	100,0 %	2	2	2	0,0113%	4,03%	MVDVVEKEDVNEAIR	R	L	97,1 %	0	0	1	0	2	1 745,8739	1 938,00		3 636,94	621	635	Empty	true
HT29	UGT1A	15997	Ingel15997_GuillemetteC_MR-201233_01_MGFPeaklist (F053021)	40S ribosomal protein S3 OS=Homo sapiens GN=RPS3 PE=1 SV=2	P23396	CP13_3_HomoSapiens_9606_20130509.fasta	26 688,6	100,0 %	10	11	17	0,0964%	48,6%	AELNEFLTR	K	E	99,7 %	0	1	0	0	2	1 092,5684	2 138,00		8 937,26	19	27	Empty	true	J3KN86,E9PL09
HT29	UGT1A	15997	Ingel15997_GuillemetteC_MR-201233_01_MGFPeaklist (F053021)	40S ribosomal protein S3 OS=Homo sapiens GN=RPS3 PE=1 SV=2	P23396	CP13_3_HomoSapiens_9606_20130509.fasta	26 688,6	100,0 %	10	11	17	0,0964%	48,6%	ELAEDGYSGVEVR	R	V	99,7 %	0	2	0	0	2	1 423,6700	1 825,50		24 959,3	28	40	Empty	true	J3KN86,E9PL09
HT29	UGT1A	15997	Ingel15997_GuillemetteC_MR-201233_01_MGFPeaklist (F053021)	40S ribosomal protein S3 OS=Homo sapiens GN=RPS3 PE=1 SV=2	P23396	CP13_3_HomoSapiens_9606_20130509.fasta	26 688,6	100,0 %	10	11	17	0,0964%	48,6%	FGFPEGSVELYAEK	R	V	99,7 %	0	1	0	0	2	1 572,7581	2 348,00		12 883,8	77	90	Empty	true
HT29	UGT1A	15997	Ingel15997_GuillemetteC_MR-201233_01_MGFPeaklist (F053021)	40S ribosomal protein S3 OS=Homo sapiens GN=RPS3 PE=1 SV=2	P23396	CP13_3_HomoSapiens_9606_20130509.fasta	26 688,6	100,0 %	10	11	17	0,0964%	48,6%	FVADGIFKAELNEFLTR	K	E	99,7 %	0	0	3	0	2	1 970,0383	2 760,00		13 556,9	11	27	Empty	true	J3KN86,E9PL09
HT29	UGT1A	15997	Ingel15997_GuillemetteC_MR-201233_01_MGFPeaklist (F053021)	40S ribosomal protein S3 OS=Homo sapiens GN=RPS3 PE=1 SV=2	P23396	CP13_3_HomoSapiens_9606_20130509.fasta	26 688,6	100,0 %	10	11	17	0,0964%	48,6%	FVDGLMIHSGDPVNYYVDTAVR	K	H	99,7 %	0	0	2	0	2	2 468,1916	2 435,50		24 880,9	152	173	Empty	true	J3KN86,E9PL09
HT29	UGT1A	15997	Ingel15997_GuillemetteC_MR-201233_01_MGFPeaklist (F053021)	40S ribosomal protein S3 OS=Homo sapiens GN=RPS3 PE=1 SV=2	P23396	CP13_3_HomoSapiens_9606_20130509.fasta	26 688,6	100,0 %	10	11	17	0,0964%	48,6%	GGKPEPPAMPQPVPTA	K	-	99,7 %	0	2	1	0	2	1 573,8046	1 909,00		27 547,8	228	243	Empty	true	J3KN86,E9PL09
HT29	UGT1A	15997	Ingel15997_GuillemetteC_MR-201233_01_MGFPeaklist (F053021)	40S ribosomal protein S3 OS=Homo sapiens GN=RPS3 PE=1 SV=2	P23396	CP13_3_HomoSapiens_9606_20130509.fasta	26 688,6	100,0 %	10	11	17	0,0964%	48,6%	IMLPWDPTGK	K	I	99,7 %	0	2	0	0	2	1 157,6026	2 440,00		22 144,3	188	197	Empty	true	J3KN86,E9PL09
HT29	UGT1A	15997	Ingel15997_GuillemetteC_MR-201233_01_MGFPeaklist (F053021)	40S ribosomal protein S3 OS=Homo sapiens GN=RPS3 PE=1 SV=2	P23396	CP13_3_HomoSapiens_9606_20130509.fasta	26 688,6	100,0 %	10	11	17	0,0964%	48,6%	IRELTAVVQKR	R	F	97,5 %	0	0	1	0	2	1 312,8060	1 714,00		10 372,2	66	76	Empty	true	J3KN86,E9PL09
HT29	UGT1A	15997	Ingel15997_GuillemetteC_MR-201233_01_MGFPeaklist (F053021)	40S ribosomal protein S3 OS=Homo sapiens GN=RPS3 PE=1 SV=2	P23396	CP13_3_HomoSapiens_9606_20130509.fasta	26 688,6	100,0 %	10	11	17	0,0964%	48,6%	KFVADGIFKAELNEFLTR	R	E	99,0 %	0	0	1	0	2	2 098,1333	2 549,00		5 356,66	10	27	Empty	true	J3KN86,E9PL09
HT29	UGT1A	15997	Ingel15997_GuillemetteC_MR-201233_01_MGFPeaklist (F053021)	40S ribosomal protein S3 OS=Homo sapiens GN=RPS3 PE=1 SV=2	P23396	CP13_3_HomoSapiens_9606_20130509.fasta	26 688,6	100,0 %	10	11	17	0,0964%	48,6%	VTPTRTEIIILATR	R	T	99,7 %	0	0	1	0	2	1 583,9481	2 227,00		29 924,7	41	54	Empty	true	J3KN86,E9PL09
HT29	UGT1A	15997	Ingel15997_GuillemetteC_MR-201233_01_MGFPeaklist (F053021)	Death-associated protein kinase 3 OS=Homo sapiens GN=DAPK3 PE=1 SV=1	O43293	CP13_3_HomoSapiens_9606_20130509.fasta	52 537,9	100,0 %	5	5	8	0,0454%	15,2%	IAHFDLKPENIMLLDKNVPNPR	R	I	99,7 %	0	0	0	2	2	2 574,3864	2 401,50		13 742,1	135	156	Empty	true	O43293-2
HT29	UGT1A	15997	Ingel15997_GuillemetteC_MR-201233_01_MGFPeaklist (F053021)	Death-associated protein kinase 3 OS=Homo sapiens GN=DAPK3 PE=1 SV=1	O43293	CP13_3_HomoSapiens_9606_20130509.fasta	52 537,9	100,0 %	5	5	8	0,0454%	15,2%	MTIAQSLEHSWIK	R	A	99,7 %	0	0	2	0	2	1 543,7938	2 450,00		13 973,6	264	276	Empty	true	O43293-2
HT29	UGT1A	15997	Ingel15997_GuillemetteC_MR-201233_01_MGFPeaklist (F053021)	Death-associated protein kinase 3 OS=Homo sapiens GN=DAPK3 PE=1 SV=1	O43293	CP13_3_HomoSapiens_9606_20130509.fasta	52 537,9	100,0 %	5	5	8	0,0454%	15,2%	QAQEEAKGALLGTSGLK	R	R	96,8 %	0	0	1	0	2	1 700,9180	1 895,00		6 132,57	394	410	Empty	true
HT29	UGT1A	15997	Ingel15997_GuillemetteC_MR-201233_01_MGFPeaklist (F053021)	Death-associated protein kinase 3 OS=Homo sapiens GN=DAPK3 PE=1 SV=1	O43293	CP13_3_HomoSapiens_9606_20130509.fasta	52 537,9	100,0 %	5	5	8	0,0454%	15,2%	VLEEAAAAEEGLR	K	E	99,7 %	0	2	0	0	2	1 357,6958	1 917,50		15 019,1	328	340	Empty	true
HT29	UGT1A	15997	Ingel15997_GuillemetteC_MR-201233_01_MGFPeaklist (F053021)	Death-associated protein kinase 3 OS=Homo sapiens GN=DAPK3 PE=1 SV=1	O43293	CP13_3_HomoSapiens_9606_20130509.fasta	52 537,9	100,0 %	5	5	8	0,0454%	15,2%	VLEEAAAAEEGLRELQR	K	S	98,7 %	0	0	1	0	2	1 883,9822	2 277,00		22 616,1	328	344	Empty	true
HT29	UGT1A	15997	Ingel15997_GuillemetteC_MR-201233_01_MGFPeaklist (F053021)	Splicing factor 45 (Fragment) OS=Homo sapiens GN=RBM17 PE=2 SV=1	Q5W010,Q5W011,Q96I25	CP13_3_HomoSapiens_9606_20130509.fasta	44 962,1	100,0 %	2	2	2	0,0113%	14,0%	LLQSQLQVK	K	K	99,7 %	0	1	0	0	2	1 056,6413	1 846,00		11 785,0	25	33	Empty	true
HT29	UGT1A	15997	Ingel15997_GuillemetteC_MR-201233_01_MGFPeaklist (F053021)	Splicing factor 45 (Fragment) OS=Homo sapiens GN=RBM17 PE=2 SV=1	Q5W010,Q5W011,Q96I25	CP13_3_HomoSapiens_9606_20130509.fasta	44 962,1	100,0 %	2	2	2	0,0113%	14,0%	SMGGAAIAPPTSLVEKDKELPR	R	D	99,7 %	0	0	0	1	2	2 267,2067	2 102,00		6 737,81	169	190	Empty	true
HT29	UGT1A	15997	Ingel15997_GuillemetteC_MR-201233_01_MGFPeaklist (F053021)	Isoform 6 of Myosin-14 OS=Homo sapiens GN=MYH14	Q7Z406-2,Q7Z406-6	CP13_3_HomoSapiens_9606_20130509.fasta	228 667,3	100,0 %	45	51	59	0,335%	28,8%	AELSSLQTAR	R	Q	99,1 %	0	1	0	0	2	1 075,5742	1 704,00		3 608,97	1263	1272	Empty	true	G8JLL9,Q7Z406,Q7Z406-4,F2Z2U8
HT29	UGT1A	15997	Ingel15997_GuillemetteC_MR-201233_01_MGFPeaklist (F053021)	Isoform 6 of Myosin-14 OS=Homo sapiens GN=MYH14	Q7Z406-2,Q7Z406-6	CP13_3_HomoSapiens_9606_20130509.fasta	228 667,3	100,0 %	45	51	59	0,335%	28,8%	AGVLAQLEEER	R	D	99,7 %	0	1	0	0	2	1 214,6376	2 145,00		9 145,90	797	807	Empty	true	G8JLL9,Q7Z406,Q7Z406-4,F2Z2U8
HT29	UGT1A	15997	Ingel15997_GuillemetteC_MR-201233_01_MGFPeaklist (F053021)	Isoform 6 of Myosin-14 OS=Homo sapiens GN=MYH14	Q7Z406-2,Q7Z406-6	CP13_3_HomoSapiens_9606_20130509.fasta	228 667,3	100,0 %	45	51	59	0,335%	28,8%	ALRAELEALLSSKDDVGK	R	S	96,4 %	0	0	1	0	2	1 915,0497	2 403,00		4 621,45	1533	1550	Empty	true	G8JLL9,Q7Z406,F2Z2U8
HT29	UGT1A	15997	Ingel15997_GuillemetteC_MR-201233_01_MGFPeaklist (F053021)	Isoform 6 of Myosin-14 OS=Homo sapiens GN=MYH14	Q7Z406-2,Q7Z406-6	CP13_3_HomoSapiens_9606_20130509.fasta	228 667,3	100,0 %	45	51	59	0,335%	28,8%	AMEAEAAGLREQLEEEAAAR	R	E	99,7 %	0	0	1	0	2	2 145,0241	2 195,00		7 682,94	1365	1384	Empty	true	G8JLL9,Q7Z406,F2Z2U8
HT29	UGT1A	15997	Ingel15997_GuillemetteC_MR-201233_01_MGFPeaklist (F053021)	Isoform 6 of Myosin-14 OS=Homo sapiens GN=MYH14	Q7Z406-2,Q7Z406-6	CP13_3_HomoSapiens_9606_20130509.fasta	228 667,3	100,0 %	45	51	59	0,335%	28,8%	AQAELENVSGALNEAESK	R	T	99,7 %	0	1	1	0	2	1 859,8981	2 071,00		12 818,0	1310	1327	Empty	true	G8JLL9,Q7Z406,F2Z2U8
HT29	UGT1A	15997	Ingel15997_GuillemetteC_MR-201233_01_MGFPeaklist (F053021)	Isoform 6 of Myosin-14 OS=Homo sapiens GN=MYH14	Q7Z406-2,Q7Z406-6	CP13_3_HomoSapiens_9606_20130509.fasta	228 667,3	100,0 %	45	51	59	0,335%	28,8%	AQELQKVQELQQQSAR	R	E	99,6 %	0	0	1	0	2	1 883,9935	1 776,00		12 553,2	883	898	Empty	true	G8JLL9,Q7Z406,Q7Z406-4,F2Z2U8
HT29	UGT1A	15997	Ingel15997_GuillemetteC_MR-201233_01_MGFPeaklist (F053021)	Isoform 6 of Myosin-14 OS=Homo sapiens GN=MYH14	Q7Z406-2,Q7Z406-6	CP13_3_HomoSapiens_9606_20130509.fasta	228 667,3	100,0 %	45	51	59	0,335%	28,8%	AQLGRKEEELQAALAR	R	A	99,7 %	0	0	1	0	2	1 782,9822	1 932,00		7 107,43	1108	1123	Empty	true	G8JLL9,Q7Z406,Q7Z406-4,F2Z2U8
HT29	UGT1A	15997	Ingel15997_GuillemetteC_MR-201233_01_MGFPeaklist (F053021)	Isoform 6 of Myosin-14 OS=Homo sapiens GN=MYH14	Q7Z406-2,Q7Z406-6	CP13_3_HomoSapiens_9606_20130509.fasta	228 667,3	100,0 %	45	51	59	0,335%	28,8%	DLGEELEALRGELEDTLDSTNAQQELR	R	S	99,1 %	0	0	1	0	2	3 044,4659	2 902,00		6 712,17	1168	1194	Empty	true	G8JLL9,Q7Z406,Q7Z406-4,F2Z2U8
HT29	UGT1A	15997	Ingel15997_GuillemetteC_MR-201233_01_MGFPeaklist (F053021)	Isoform 6 of Myosin-14 OS=Homo sapiens GN=MYH14	Q7Z406-2,Q7Z406-6	CP13_3_HomoSapiens_9606_20130509.fasta	228 667,3	100,0 %	45	51	59	0,335%	28,8%	EAQAALAEAQEDLESER	R	V	99,7 %	0	2	0	0	2	1 859,8618	2 115,50		10 701,5	1140	1156	Empty	true	G8JLL9,Q7Z406,Q7Z406-4,F2Z2U8
HT29	UGT1A	15997	Ingel15997_GuillemetteC_MR-201233_01_MGFPeaklist (F053021)	Isoform 6 of Myosin-14 OS=Homo sapiens GN=MYH14	Q7Z406-2,Q7Z406-6	CP13_3_HomoSapiens_9606_20130509.fasta	228 667,3	100,0 %	45	51	59	0,335%	28,8%	ELEDVTESAESMNR	R	E	99,7 %	0	2	0	0	2	1 609,7010	1 846,50		9 668,67	1931	1944	Empty	true	G8JLL9,Q7Z406,Q7Z406-4,F2Z2U8
HT29	UGT1A	15997	Ingel15997_GuillemetteC_MR-201233_01_MGFPeaklist (F053021)	Isoform 6 of Myosin-14 OS=Homo sapiens GN=MYH14	Q7Z406-2,Q7Z406-6	CP13_3_HomoSapiens_9606_20130509.fasta	228 667,3	100,0 %	45	51	59	0,335%	28,8%	ELEDVTESAESMNREVTTLR	R	N	99,4 %	0	0	1	0	2	2 309,0926	2 208,00		7 940,64	1931	1950	Empty	true	G8JLL9,Q7Z406,Q7Z406-4,F2Z2U8
HT29	UGT1A	15997	Ingel15997_GuillemetteC_MR-201233_01_MGFPeaklist (F053021)	Isoform 6 of Myosin-14 OS=Homo sapiens GN=MYH14	Q7Z406-2,Q7Z406-6	CP13_3_HomoSapiens_9606_20130509.fasta	228 667,3	100,0 %	45	51	59	0,335%	28,8%	ELQTAQAQLSEWR	R	R	99,7 %	0	2	0	0	2	1 560,7654	2 067,50		12 707,9	1390	1402	Empty	true	G8JLL9,Q7Z406,F2Z2U8
HT29	UGT1A	15997	Ingel15997_GuillemetteC_MR-201233_01_MGFPeaklist (F053021)	Isoform 6 of Myosin-14 OS=Homo sapiens GN=MYH14	Q7Z406-2,Q7Z406-6	CP13_3_HomoSapiens_9606_20130509.fasta	228 667,3	100,0 %	45	51	59	0,335%	28,8%	GPSAGGGPGSGTSPQVEWTAR	R	R	99,6 %	0	1	0	0	2	1 955,9208	1 860,00		3 795,99	33	53	Empty	true	G8JLL9,Q7Z406,Q7Z406-4,F2Z2U8
HT29	UGT1A	15997	Ingel15997_GuillemetteC_MR-201233_01_MGFPeaklist (F053021)	Isoform 6 of Myosin-14 OS=Homo sapiens GN=MYH14	Q7Z406-2,Q7Z406-6	CP13_3_HomoSapiens_9606_20130509.fasta	228 667,3	100,0 %	45	51	59	0,335%	28,8%	GRKEPGVPASVSTVSYGELER	K	Q	99,7 %	0	0	0	1	2	2 218,1463	1 962,00		9 001,37	224	244	Empty	true
HT29	UGT1A	15997	Ingel15997_GuillemetteC_MR-201233_01_MGFPeaklist (F053021)	Isoform 6 of Myosin-14 OS=Homo sapiens GN=MYH14	Q7Z406-2,Q7Z406-6	CP13_3_HomoSapiens_9606_20130509.fasta	228 667,3	100,0 %	45	51	59	0,335%	28,8%	HGQALGELAEQLEQAR	R	R	99,7 %	0	0	1	0	2	1 749,8880	2 304,00		11 510,8	1226	1241	Empty	true	G8JLL9,Q7Z406,Q7Z406-4,F2Z2U8
HT29	UGT1A	15997	Ingel15997_GuillemetteC_MR-201233_01_MGFPeaklist (F053021)	Isoform 6 of Myosin-14 OS=Homo sapiens GN=MYH14	Q7Z406-2,Q7Z406-6	CP13_3_HomoSapiens_9606_20130509.fasta	228 667,3	100,0 %	45	51	59	0,335%	28,8%	HKMTIAALESK	R	L	99,7 %	0	0	1	0	2	1 228,6719	1 780,00		3 513,13	1837	1847	Empty	true	G8JLL9,Q7Z406,Q7Z406-4,F2Z2U8
HT29	UGT1A	15997	Ingel15997_GuillemetteC_MR-201233_01_MGFPeaklist (F053021)	Isoform 6 of Myosin-14 OS=Homo sapiens GN=MYH14	Q7Z406-2,Q7Z406-6	CP13_3_HomoSapiens_9606_20130509.fasta	228 667,3	100,0 %	45	51	59	0,335%	28,8%	KEPGVPASVSTVSYGELER	R	Q	99,7 %	0	0	1	0	2	2 005,0237	2 027,00		13 538,3	226	244	Empty	true
HT29	UGT1A	15997	Ingel15997_GuillemetteC_MR-201233_01_MGFPeaklist (F053021)	Isoform 6 of Myosin-14 OS=Homo sapiens GN=MYH14	Q7Z406-2,Q7Z406-6	CP13_3_HomoSapiens_9606_20130509.fasta	228 667,3	100,0 %	45	51	59	0,335%	28,8%	KFDQLLAEEK	R	A	99,7 %	0	1	0	0	2	1 220,6523	1 911,00		8 832,00	1477	1486	Empty	true	P35580,G8JLL9,Q7Z406,F2Z2U8,P35580-4,P35580-2,P35579,F8W6L6,P35580-3
HT29	UGT1A	15997	Ingel15997_GuillemetteC_MR-201233_01_MGFPeaklist (F053021)	Isoform 6 of Myosin-14 OS=Homo sapiens GN=MYH14	Q7Z406-2,Q7Z406-6	CP13_3_HomoSapiens_9606_20130509.fasta	228 667,3	100,0 %	45	51	59	0,335%	28,8%	KLLLQVESLTTELSAER	R	S	99,7 %	0	0	1	0	2	1 930,0857	2 481,00		6 777,05	1786	1802	Empty	true	G8JLL9,Q7Z406,Q7Z406-4,F2Z2U8
HT29	UGT1A	15997	Ingel15997_GuillemetteC_MR-201233_01_MGFPeaklist (F053021)	Isoform 6 of Myosin-14 OS=Homo sapiens GN=MYH14	Q7Z406-2,Q7Z406-6	CP13_3_HomoSapiens_9606_20130509.fasta	228 667,3	100,0 %	45	51	59	0,335%	28,8%	KQELELVVSELEAR	R	V	99,7 %	0	0	1	0	2	1 642,9011	2 437,00		12 062,8	942	955	Empty	true	G8JLL9,Q7Z406,Q7Z406-4,F2Z2U8
HT29	UGT1A	15997	Ingel15997_GuillemetteC_MR-201233_01_MGFPeaklist (F053021)	Isoform 6 of Myosin-14 OS=Homo sapiens GN=MYH14	Q7Z406-2,Q7Z406-6	CP13_3_HomoSapiens_9606_20130509.fasta	228 667,3	100,0 %	45	51	59	0,335%	28,8%	KVIQYLAHVASSPK	K	G	99,7 %	0	0	1	0	2	1 540,8846	1 927,00		3 927,63	210	223	Empty	true	G8JLL9,Q7Z406,Q7Z406-4,F2Z2U8
HT29	UGT1A	15997	Ingel15997_GuillemetteC_MR-201233_01_MGFPeaklist (F053021)	Isoform 6 of Myosin-14 OS=Homo sapiens GN=MYH14	Q7Z406-2,Q7Z406-6	CP13_3_HomoSapiens_9606_20130509.fasta	228 667,3	100,0 %	45	51	59	0,335%	28,8%	LAEFSSQAAEEEEKVK	R	S	99,7 %	0	0	1	0	2	1 794,8756	1 838,00		13 507,9	1033	1048	Empty	true	G8JLL9,Q7Z406,Q7Z406-4,F2Z2U8
HT29	UGT1A	15997	Ingel15997_GuillemetteC_MR-201233_01_MGFPeaklist (F053021)	Isoform 6 of Myosin-14 OS=Homo sapiens GN=MYH14	Q7Z406-2,Q7Z406-6	CP13_3_HomoSapiens_9606_20130509.fasta	228 667,3	100,0 %	45	51	59	0,335%	28,8%	LAQAEEQLEQETR	K	E	99,7 %	0	2	0	0	2	1 545,7393	1 776,00		22 659,4	1848	1860	Empty	true	G8JLL9,Q7Z406,Q7Z406-4,F2Z2U8
HT29	UGT1A	15997	Ingel15997_GuillemetteC_MR-201233_01_MGFPeaklist (F053021)	Isoform 6 of Myosin-14 OS=Homo sapiens GN=MYH14	Q7Z406-2,Q7Z406-6	CP13_3_HomoSapiens_9606_20130509.fasta	228 667,3	100,0 %	45	51	59	0,335%	28,8%	LGQLEEELEEEQSNSELLNDR	R	Y	99,7 %	0	0	1	0	2	2 474,1531	2 308,00		9 255,02	1763	1783	Empty	true	G8JLL9,Q7Z406,Q7Z406-4,F2Z2U8
HT29	UGT1A	15997	Ingel15997_GuillemetteC_MR-201233_01_MGFPeaklist (F053021)	Isoform 6 of Myosin-14 OS=Homo sapiens GN=MYH14	Q7Z406-2,Q7Z406-6	CP13_3_HomoSapiens_9606_20130509.fasta	228 667,3	100,0 %	45	51	59	0,335%	28,8%	LKYEATIADMEDR	R	L	99,7 %	0	1	1	0	2	1 554,7470	1 982,50		12 182,5	1055	1067	Empty	true	G8JLL9,Q7Z406,Q7Z406-4,F2Z2U8
HT29	UGT1A	15997	Ingel15997_GuillemetteC_MR-201233_01_MGFPeaklist (F053021)	Isoform 6 of Myosin-14 OS=Homo sapiens GN=MYH14	Q7Z406-2,Q7Z406-6	CP13_3_HomoSapiens_9606_20130509.fasta	228 667,3	100,0 %	45	51	59	0,335%	28,8%	LLGLGVTDFSR	R	A	99,7 %	0	3	0	0	2	1 177,6577	2 392,00		31 669,5	411	421	Empty	true	G8JLL9,Q7Z406,Q7Z406-4,F2Z2U8
HT29	UGT1A	15997	Ingel15997_GuillemetteC_MR-201233_01_MGFPeaklist (F053021)	Isoform 6 of Myosin-14 OS=Homo sapiens GN=MYH14	Q7Z406-2,Q7Z406-6	CP13_3_HomoSapiens_9606_20130509.fasta	228 667,3	100,0 %	45	51	59	0,335%	28,8%	LLLQVESLTTELSAER	K	S	99,7 %	0	1	0	0	2	1 801,9907	2 529,00		5 677,66	1787	1802	Empty	true	G8JLL9,Q7Z406,Q7Z406-4,F2Z2U8
HT29	UGT1A	15997	Ingel15997_GuillemetteC_MR-201233_01_MGFPeaklist (F053021)	Isoform 6 of Myosin-14 OS=Homo sapiens GN=MYH14	Q7Z406-2,Q7Z406-6	CP13_3_HomoSapiens_9606_20130509.fasta	228 667,3	100,0 %	45	51	59	0,335%	28,8%	LMATLSNTNPSFVR	R	C	99,7 %	0	1	0	0	2	1 550,7995	2 109,00		10 820,2	689	702	Empty	true	G8JLL9,Q7Z406,Q7Z406-4,F2Z2U8
HT29	UGT1A	15997	Ingel15997_GuillemetteC_MR-201233_01_MGFPeaklist (F053021)	Isoform 6 of Myosin-14 OS=Homo sapiens GN=MYH14	Q7Z406-2,Q7Z406-6	CP13_3_HomoSapiens_9606_20130509.fasta	228 667,3	100,0 %	45	51	59	0,335%	28,8%	LQEELAASDR	R	A	98,9 %	0	2	0	0	2	1 131,5641	1 596,50		9 342,79	1717	1726	Empty	true	G8JLL9,Q7Z406,Q7Z406-4,F2Z2U8
HT29	UGT1A	15997	Ingel15997_GuillemetteC_MR-201233_01_MGFPeaklist (F053021)	Isoform 6 of Myosin-14 OS=Homo sapiens GN=MYH14	Q7Z406-2,Q7Z406-6	CP13_3_HomoSapiens_9606_20130509.fasta	228 667,3	100,0 %	45	51	59	0,335%	28,8%	LQQELDDATMDLEQQR	R	Q	99,7 %	0	1	0	0	2	1 932,8971	2 072,00		4 010,64	1450	1465	Empty	true	G8JLL9,Q7Z406,F2Z2U8
HT29	UGT1A	15997	Ingel15997_GuillemetteC_MR-201233_01_MGFPeaklist (F053021)	Isoform 6 of Myosin-14 OS=Homo sapiens GN=MYH14	Q7Z406-2,Q7Z406-6	CP13_3_HomoSapiens_9606_20130509.fasta	228 667,3	100,0 %	45	51	59	0,335%	28,8%	LQQHIQELEAHLEAEEGAR	R	Q	99,7 %	0	0	1	1	2	2 201,0947	2 099,00		43 323,5	973	991	Empty	true	G8JLL9,Q7Z406,Q7Z406-4,F2Z2U8
HT29	UGT1A	15997	Ingel15997_GuillemetteC_MR-201233_01_MGFPeaklist (F053021)	Isoform 6 of Myosin-14 OS=Homo sapiens GN=MYH14	Q7Z406-2,Q7Z406-6	CP13_3_HomoSapiens_9606_20130509.fasta	228 667,3	100,0 %	45	51	59	0,335%	28,8%	MIQALELDPNLYR	K	V	99,7 %	0	2	0	0	2	1 575,8201	2 434,00		12 922,8	775	787	Empty	true	G8JLL9,Q7Z406,Q7Z406-4,F2Z2U8
HT29	UGT1A	15997	Ingel15997_GuillemetteC_MR-201233_01_MGFPeaklist (F053021)	Isoform 6 of Myosin-14 OS=Homo sapiens GN=MYH14	Q7Z406-2,Q7Z406-6	CP13_3_HomoSapiens_9606_20130509.fasta	228 667,3	100,0 %	45	51	59	0,335%	28,8%	MTIAALESK	K	L	99,7 %	0	1	1	0	2	963,5180	1 981,50		8 253,44	1839	1847	Empty	true	G8JLL9,Q7Z406,Q7Z406-4,F2Z2U8
HT29	UGT1A	15997	Ingel15997_GuillemetteC_MR-201233_01_MGFPeaklist (F053021)	Isoform 6 of Myosin-14 OS=Homo sapiens GN=MYH14	Q7Z406-2,Q7Z406-6	CP13_3_HomoSapiens_9606_20130509.fasta	228 667,3	100,0 %	45	51	59	0,335%	28,8%	NMDPLNDNVAALLHQSTDR	K	L	99,7 %	0	0	1	0	2	2 124,0140	2 430,00		5 049,78	622	640	Empty	true	G8JLL9,Q7Z406,Q7Z406-4,F2Z2U8
HT29	UGT1A	15997	Ingel15997_GuillemetteC_MR-201233_01_MGFPeaklist (F053021)	Isoform 6 of Myosin-14 OS=Homo sapiens GN=MYH14	Q7Z406-2,Q7Z406-6	CP13_3_HomoSapiens_9606_20130509.fasta	228 667,3	100,0 %	45	51	59	0,335%	28,8%	QAQQDRDEMADEVANGNLSK	R	A	99,7 %	0	0	1	0	2	2 218,9995	1 764,00		12 813,0	1730	1749	Empty	true	G8JLL9,Q7Z406,Q7Z406-4,F2Z2U8
HT29	UGT1A	15997	Ingel15997_GuillemetteC_MR-201233_01_MGFPeaklist (F053021)	Isoform 6 of Myosin-14 OS=Homo sapiens GN=MYH14	Q7Z406-2,Q7Z406-6	CP13_3_HomoSapiens_9606_20130509.fasta	228 667,3	100,0 %	45	51	59	0,335%	28,8%	QLLQANPILEAFGNAK	R	T	99,7 %	0	1	0	0	2	1 726,9488	2 568,00		6 553,21	245	260	Empty	true	G8JLL9,Q7Z406,Q7Z406-4,F2Z2U8,P35579
HT29	UGT1A	15997	Ingel15997_GuillemetteC_MR-201233_01_MGFPeaklist (F053021)	Isoform 6 of Myosin-14 OS=Homo sapiens GN=MYH14	Q7Z406-2,Q7Z406-6	CP13_3_HomoSapiens_9606_20130509.fasta	228 667,3	100,0 %	45	51	59	0,335%	28,8%	RLDGESSELQEQMVEQQQR	R	A	96,6 %	0	0	1	0	2	2 291,0571	1 856,00		12 257,6	1084	1102	Empty	true	G8JLL9,Q7Z406,Q7Z406-4,F2Z2U8
HT29	UGT1A	15997	Ingel15997_GuillemetteC_MR-201233_01_MGFPeaklist (F053021)	Isoform 6 of Myosin-14 OS=Homo sapiens GN=MYH14	Q7Z406-2,Q7Z406-6	CP13_3_HomoSapiens_9606_20130509.fasta	228 667,3	100,0 %	45	51	59	0,335%	28,8%	RLELQLQEVQGR	R	A	99,7 %	0	0	1	0	2	1 468,8232	2 020,00		11 911,2	1281	1292	Empty	true	G8JLL9,Q7Z406,Q7Z406-4,F2Z2U8
HT29	UGT1A	15997	Ingel15997_GuillemetteC_MR-201233_01_MGFPeaklist (F053021)	Isoform 6 of Myosin-14 OS=Homo sapiens GN=MYH14	Q7Z406-2,Q7Z406-6	CP13_3_HomoSapiens_9606_20130509.fasta	228 667,3	100,0 %	45	51	59	0,335%	28,8%	RLQQELDDATMDLEQQR	R	Q	99,7 %	0	0	1	0	2	2 088,9982	2 136,00		5 384,28	1449	1465	Empty	true	G8JLL9,Q7Z406,F2Z2U8
HT29	UGT1A	15997	Ingel15997_GuillemetteC_MR-201233_01_MGFPeaklist (F053021)	Isoform 6 of Myosin-14 OS=Homo sapiens GN=MYH14	Q7Z406-2,Q7Z406-6	CP13_3_HomoSapiens_9606_20130509.fasta	228 667,3	100,0 %	45	51	59	0,335%	28,8%	RQAQQDRDEMADEVANGNLSK	R	A	99,7 %	0	0	0	1	2	2 375,1006	1 720,00		17 575,0	1729	1749	Empty	true	G8JLL9,Q7Z406,Q7Z406-4,F2Z2U8
HT29	UGT1A	15997	Ingel15997_GuillemetteC_MR-201233_01_MGFPeaklist (F053021)	Isoform 6 of Myosin-14 OS=Homo sapiens GN=MYH14	Q7Z406-2,Q7Z406-6	CP13_3_HomoSapiens_9606_20130509.fasta	228 667,3	100,0 %	45	51	59	0,335%	28,8%	RQEEEAGALEAGEEAR	R	R	99,7 %	0	0	2	0	2	1 744,8097	1 614,00		15 974,0	1404	1419	Empty	true	G8JLL9,Q7Z406,F2Z2U8
HT29	UGT1A	15997	Ingel15997_GuillemetteC_MR-201233_01_MGFPeaklist (F053021)	Isoform 6 of Myosin-14 OS=Homo sapiens GN=MYH14	Q7Z406-2,Q7Z406-6	CP13_3_HomoSapiens_9606_20130509.fasta	228 667,3	100,0 %	45	51	59	0,335%	28,8%	RRQEEEAGALEAGEEAR	R	R	99,7 %	0	0	0	2	2	1 900,9108	1 571,00		12 236,0	1403	1419	Empty	true	G8JLL9,Q7Z406,F2Z2U8
HT29	UGT1A	15997	Ingel15997_GuillemetteC_MR-201233_01_MGFPeaklist (F053021)	Isoform 6 of Myosin-14 OS=Homo sapiens GN=MYH14	Q7Z406-2,Q7Z406-6	CP13_3_HomoSapiens_9606_20130509.fasta	228 667,3	100,0 %	45	51	59	0,335%	28,8%	SLREAQAALAEAQEDLESER	K	V	99,7 %	0	0	1	0	2	2 216,0790	2 397,00		13 863,1	1137	1156	Empty	true	G8JLL9,Q7Z406,Q7Z406-4,F2Z2U8
HT29	UGT1A	15997	Ingel15997_GuillemetteC_MR-201233_01_MGFPeaklist (F053021)	Isoform 6 of Myosin-14 OS=Homo sapiens GN=MYH14	Q7Z406-2,Q7Z406-6	CP13_3_HomoSapiens_9606_20130509.fasta	228 667,3	100,0 %	45	51	59	0,335%	28,8%	TVGQLYKESLSR	R	L	98,1 %	0	0	1	0	2	1 380,7482	1 848,00		7 215,48	677	688	Empty	true	G8JLL9,Q7Z406,Q7Z406-4,F2Z2U8
HT29	UGT1A	15997	Ingel15997_GuillemetteC_MR-201233_01_MGFPeaklist (F053021)	Isoform 6 of Myosin-14 OS=Homo sapiens GN=MYH14	Q7Z406-2,Q7Z406-6	CP13_3_HomoSapiens_9606_20130509.fasta	228 667,3	100,0 %	45	51	59	0,335%	28,8%	VIQYLAHVASSPK	K	G	99,7 %	0	0	1	0	2	1 412,7896	1 940,00		18 115,7	211	223	Empty	true	G8JLL9,Q7Z406,Q7Z406-4,F2Z2U8
HT29	UGT1A	15997	Ingel15997_GuillemetteC_MR-201233_01_MGFPeaklist (F053021)	Isoform 6 of Myosin-14 OS=Homo sapiens GN=MYH14	Q7Z406-2,Q7Z406-6	CP13_3_HomoSapiens_9606_20130509.fasta	228 667,3	100,0 %	45	51	59	0,335%	28,8%	AELSSLQTAR	R	Q	99,1 %	0	1	0	0	2	1 075,5742	1 704,00		3 608,97	1263	1272	Empty	true	G8JLL9,Q7Z406,Q7Z406-4,F2Z2U8
HT29	UGT1A	15997	Ingel15997_GuillemetteC_MR-201233_01_MGFPeaklist (F053021)	Isoform 6 of Myosin-14 OS=Homo sapiens GN=MYH14	Q7Z406-2,Q7Z406-6	CP13_3_HomoSapiens_9606_20130509.fasta	228 667,3	100,0 %	45	51	59	0,335%	28,8%	AGVLAQLEEER	R	D	99,7 %	0	1	0	0	2	1 214,6376	2 145,00		9 145,90	797	807	Empty	true	G8JLL9,Q7Z406,Q7Z406-4,F2Z2U8
HT29	UGT1A	15997	Ingel15997_GuillemetteC_MR-201233_01_MGFPeaklist (F053021)	Isoform 6 of Myosin-14 OS=Homo sapiens GN=MYH14	Q7Z406-2,Q7Z406-6	CP13_3_HomoSapiens_9606_20130509.fasta	228 667,3	100,0 %	45	51	59	0,335%	28,8%	ALRAELEALLSSKDDVGK	R	S	96,4 %	0	0	1	0	2	1 915,0497	2 403,00		4 621,45	1533	1550	Empty	true	G8JLL9,Q7Z406,F2Z2U8
HT29	UGT1A	15997	Ingel15997_GuillemetteC_MR-201233_01_MGFPeaklist (F053021)	Isoform 6 of Myosin-14 OS=Homo sapiens GN=MYH14	Q7Z406-2,Q7Z406-6	CP13_3_HomoSapiens_9606_20130509.fasta	228 667,3	100,0 %	45	51	59	0,335%	28,8%	AMEAEAAGLREQLEEEAAAR	R	E	99,7 %	0	0	1	0	2	2 145,0241	2 195,00		7 682,94	1365	1384	Empty	true	G8JLL9,Q7Z406,F2Z2U8
HT29	UGT1A	15997	Ingel15997_GuillemetteC_MR-201233_01_MGFPeaklist (F053021)	Isoform 6 of Myosin-14 OS=Homo sapiens GN=MYH14	Q7Z406-2,Q7Z406-6	CP13_3_HomoSapiens_9606_20130509.fasta	228 667,3	100,0 %	45	51	59	0,335%	28,8%	AQAELENVSGALNEAESK	R	T	99,7 %	0	1	1	0	2	1 859,8981	2 071,00		12 818,0	1310	1327	Empty	true	G8JLL9,Q7Z406,F2Z2U8
HT29	UGT1A	15997	Ingel15997_GuillemetteC_MR-201233_01_MGFPeaklist (F053021)	Isoform 6 of Myosin-14 OS=Homo sapiens GN=MYH14	Q7Z406-2,Q7Z406-6	CP13_3_HomoSapiens_9606_20130509.fasta	228 667,3	100,0 %	45	51	59	0,335%	28,8%	AQELQKVQELQQQSAR	R	E	99,6 %	0	0	1	0	2	1 883,9935	1 776,00		12 553,2	883	898	Empty	true	G8JLL9,Q7Z406,Q7Z406-4,F2Z2U8
HT29	UGT1A	15997	Ingel15997_GuillemetteC_MR-201233_01_MGFPeaklist (F053021)	Isoform 6 of Myosin-14 OS=Homo sapiens GN=MYH14	Q7Z406-2,Q7Z406-6	CP13_3_HomoSapiens_9606_20130509.fasta	228 667,3	100,0 %	45	51	59	0,335%	28,8%	AQLGRKEEELQAALAR	R	A	99,7 %	0	0	1	0	2	1 782,9822	1 932,00		7 107,43	1108	1123	Empty	true	G8JLL9,Q7Z406,Q7Z406-4,F2Z2U8
HT29	UGT1A	15997	Ingel15997_GuillemetteC_MR-201233_01_MGFPeaklist (F053021)	Isoform 6 of Myosin-14 OS=Homo sapiens GN=MYH14	Q7Z406-2,Q7Z406-6	CP13_3_HomoSapiens_9606_20130509.fasta	228 667,3	100,0 %	45	51	59	0,335%	28,8%	DLGEELEALRGELEDTLDSTNAQQELR	R	S	99,1 %	0	0	1	0	2	3 044,4659	2 902,00		6 712,17	1168	1194	Empty	true	G8JLL9,Q7Z406,Q7Z406-4,F2Z2U8
HT29	UGT1A	15997	Ingel15997_GuillemetteC_MR-201233_01_MGFPeaklist (F053021)	Isoform 6 of Myosin-14 OS=Homo sapiens GN=MYH14	Q7Z406-2,Q7Z406-6	CP13_3_HomoSapiens_9606_20130509.fasta	228 667,3	100,0 %	45	51	59	0,335%	28,8%	EAQAALAEAQEDLESER	R	V	99,7 %	0	2	0	0	2	1 859,8618	2 115,50		10 701,5	1140	1156	Empty	true	G8JLL9,Q7Z406,Q7Z406-4,F2Z2U8
HT29	UGT1A	15997	Ingel15997_GuillemetteC_MR-201233_01_MGFPeaklist (F053021)	Isoform 6 of Myosin-14 OS=Homo sapiens GN=MYH14	Q7Z406-2,Q7Z406-6	CP13_3_HomoSapiens_9606_20130509.fasta	228 667,3	100,0 %	45	51	59	0,335%	28,8%	ELEDVTESAESMNR	R	E	99,7 %	0	2	0	0	2	1 609,7010	1 846,50		9 668,67	1931	1944	Empty	true	G8JLL9,Q7Z406,Q7Z406-4,F2Z2U8
HT29	UGT1A	15997	Ingel15997_GuillemetteC_MR-201233_01_MGFPeaklist (F053021)	Isoform 6 of Myosin-14 OS=Homo sapiens GN=MYH14	Q7Z406-2,Q7Z406-6	CP13_3_HomoSapiens_9606_20130509.fasta	228 667,3	100,0 %	45	51	59	0,335%	28,8%	ELEDVTESAESMNREVTTLR	R	N	99,4 %	0	0	1	0	2	2 309,0926	2 208,00		7 940,64	1931	1950	Empty	true	G8JLL9,Q7Z406,Q7Z406-4,F2Z2U8
HT29	UGT1A	15997	Ingel15997_GuillemetteC_MR-201233_01_MGFPeaklist (F053021)	Isoform 6 of Myosin-14 OS=Homo sapiens GN=MYH14	Q7Z406-2,Q7Z406-6	CP13_3_HomoSapiens_9606_20130509.fasta	228 667,3	100,0 %	45	51	59	0,335%	28,8%	ELQTAQAQLSEWR	R	R	99,7 %	0	2	0	0	2	1 560,7654	2 067,50		12 707,9	1390	1402	Empty	true	G8JLL9,Q7Z406,F2Z2U8
HT29	UGT1A	15997	Ingel15997_GuillemetteC_MR-201233_01_MGFPeaklist (F053021)	Isoform 6 of Myosin-14 OS=Homo sapiens GN=MYH14	Q7Z406-2,Q7Z406-6	CP13_3_HomoSapiens_9606_20130509.fasta	228 667,3	100,0 %	45	51	59	0,335%	28,8%	GPSAGGGPGSGTSPQVEWTAR	R	R	99,6 %	0	1	0	0	2	1 955,9208	1 860,00		3 795,99	33	53	Empty	true	G8JLL9,Q7Z406,Q7Z406-4,F2Z2U8
HT29	UGT1A	15997	Ingel15997_GuillemetteC_MR-201233_01_MGFPeaklist (F053021)	Isoform 6 of Myosin-14 OS=Homo sapiens GN=MYH14	Q7Z406-2,Q7Z406-6	CP13_3_HomoSapiens_9606_20130509.fasta	228 667,3	100,0 %	45	51	59	0,335%	28,8%	GRKEPGVPASVSTVSYGELER	K	Q	99,7 %	0	0	0	1	2	2 218,1463	1 962,00		9 001,37	224	244	Empty	true
HT29	UGT1A	15997	Ingel15997_GuillemetteC_MR-201233_01_MGFPeaklist (F053021)	Isoform 6 of Myosin-14 OS=Homo sapiens GN=MYH14	Q7Z406-2,Q7Z406-6	CP13_3_HomoSapiens_9606_20130509.fasta	228 667,3	100,0 %	45	51	59	0,335%	28,8%	HGQALGELAEQLEQAR	R	R	99,7 %	0	0	1	0	2	1 749,8880	2 304,00		11 510,8	1226	1241	Empty	true	G8JLL9,Q7Z406,Q7Z406-4,F2Z2U8
HT29	UGT1A	15997	Ingel15997_GuillemetteC_MR-201233_01_MGFPeaklist (F053021)	Isoform 6 of Myosin-14 OS=Homo sapiens GN=MYH14	Q7Z406-2,Q7Z406-6	CP13_3_HomoSapiens_9606_20130509.fasta	228 667,3	100,0 %	45	51	59	0,335%	28,8%	HKMTIAALESK	R	L	99,7 %	0	0	1	0	2	1 228,6719	1 780,00		3 513,13	1837	1847	Empty	true	G8JLL9,Q7Z406,Q7Z406-4,F2Z2U8
HT29	UGT1A	15997	Ingel15997_GuillemetteC_MR-201233_01_MGFPeaklist (F053021)	Isoform 6 of Myosin-14 OS=Homo sapiens GN=MYH14	Q7Z406-2,Q7Z406-6	CP13_3_HomoSapiens_9606_20130509.fasta	228 667,3	100,0 %	45	51	59	0,335%	28,8%	KEPGVPASVSTVSYGELER	R	Q	99,7 %	0	0	1	0	2	2 005,0237	2 027,00		13 538,3	226	244	Empty	true
HT29	UGT1A	15997	Ingel15997_GuillemetteC_MR-201233_01_MGFPeaklist (F053021)	Isoform 6 of Myosin-14 OS=Homo sapiens GN=MYH14	Q7Z406-2,Q7Z406-6	CP13_3_HomoSapiens_9606_20130509.fasta	228 667,3	100,0 %	45	51	59	0,335%	28,8%	KFDQLLAEEK	R	A	99,7 %	0	1	0	0	2	1 220,6523	1 911,00		8 832,00	1477	1486	Empty	true	P35580,G8JLL9,Q7Z406,F2Z2U8,P35580-4,P35580-2,P35579,F8W6L6,P35580-3
HT29	UGT1A	15997	Ingel15997_GuillemetteC_MR-201233_01_MGFPeaklist (F053021)	Isoform 6 of Myosin-14 OS=Homo sapiens GN=MYH14	Q7Z406-2,Q7Z406-6	CP13_3_HomoSapiens_9606_20130509.fasta	228 667,3	100,0 %	45	51	59	0,335%	28,8%	KLLLQVESLTTELSAER	R	S	99,7 %	0	0	1	0	2	1 930,0857	2 481,00		6 777,05	1786	1802	Empty	true	G8JLL9,Q7Z406,Q7Z406-4,F2Z2U8
HT29	UGT1A	15997	Ingel15997_GuillemetteC_MR-201233_01_MGFPeaklist (F053021)	Isoform 6 of Myosin-14 OS=Homo sapiens GN=MYH14	Q7Z406-2,Q7Z406-6	CP13_3_HomoSapiens_9606_20130509.fasta	228 667,3	100,0 %	45	51	59	0,335%	28,8%	KQELELVVSELEAR	R	V	99,7 %	0	0	1	0	2	1 642,9011	2 437,00		12 062,8	942	955	Empty	true	G8JLL9,Q7Z406,Q7Z406-4,F2Z2U8
HT29	UGT1A	15997	Ingel15997_GuillemetteC_MR-201233_01_MGFPeaklist (F053021)	Isoform 6 of Myosin-14 OS=Homo sapiens GN=MYH14	Q7Z406-2,Q7Z406-6	CP13_3_HomoSapiens_9606_20130509.fasta	228 667,3	100,0 %	45	51	59	0,335%	28,8%	KVIQYLAHVASSPK	K	G	99,7 %	0	0	1	0	2	1 540,8846	1 927,00		3 927,63	210	223	Empty	true	G8JLL9,Q7Z406,Q7Z406-4,F2Z2U8
HT29	UGT1A	15997	Ingel15997_GuillemetteC_MR-201233_01_MGFPeaklist (F053021)	Isoform 6 of Myosin-14 OS=Homo sapiens GN=MYH14	Q7Z406-2,Q7Z406-6	CP13_3_HomoSapiens_9606_20130509.fasta	228 667,3	100,0 %	45	51	59	0,335%	28,8%	LAEFSSQAAEEEEKVK	R	S	99,7 %	0	0	1	0	2	1 794,8756	1 838,00		13 507,9	1033	1048	Empty	true	G8JLL9,Q7Z406,Q7Z406-4,F2Z2U8
HT29	UGT1A	15997	Ingel15997_GuillemetteC_MR-201233_01_MGFPeaklist (F053021)	Isoform 6 of Myosin-14 OS=Homo sapiens GN=MYH14	Q7Z406-2,Q7Z406-6	CP13_3_HomoSapiens_9606_20130509.fasta	228 667,3	100,0 %	45	51	59	0,335%	28,8%	LAQAEEQLEQETR	K	E	99,7 %	0	2	0	0	2	1 545,7393	1 776,00		22 659,4	1848	1860	Empty	true	G8JLL9,Q7Z406,Q7Z406-4,F2Z2U8
HT29	UGT1A	15997	Ingel15997_GuillemetteC_MR-201233_01_MGFPeaklist (F053021)	Isoform 6 of Myosin-14 OS=Homo sapiens GN=MYH14	Q7Z406-2,Q7Z406-6	CP13_3_HomoSapiens_9606_20130509.fasta	228 667,3	100,0 %	45	51	59	0,335%	28,8%	LGQLEEELEEEQSNSELLNDR	R	Y	99,7 %	0	0	1	0	2	2 474,1531	2 308,00		9 255,02	1763	1783	Empty	true	G8JLL9,Q7Z406,Q7Z406-4,F2Z2U8
HT29	UGT1A	15997	Ingel15997_GuillemetteC_MR-201233_01_MGFPeaklist (F053021)	Isoform 6 of Myosin-14 OS=Homo sapiens GN=MYH14	Q7Z406-2,Q7Z406-6	CP13_3_HomoSapiens_9606_20130509.fasta	228 667,3	100,0 %	45	51	59	0,335%	28,8%	LKYEATIADMEDR	R	L	99,7 %	0	1	1	0	2	1 554,7470	1 982,50		12 182,5	1055	1067	Empty	true	G8JLL9,Q7Z406,Q7Z406-4,F2Z2U8
HT29	UGT1A	15997	Ingel15997_GuillemetteC_MR-201233_01_MGFPeaklist (F053021)	Isoform 6 of Myosin-14 OS=Homo sapiens GN=MYH14	Q7Z406-2,Q7Z406-6	CP13_3_HomoSapiens_9606_20130509.fasta	228 667,3	100,0 %	45	51	59	0,335%	28,8%	LLGLGVTDFSR	R	A	99,7 %	0	3	0	0	2	1 177,6577	2 392,00		31 669,5	411	421	Empty	true	G8JLL9,Q7Z406,Q7Z406-4,F2Z2U8
HT29	UGT1A	15997	Ingel15997_GuillemetteC_MR-201233_01_MGFPeaklist (F053021)	Isoform 6 of Myosin-14 OS=Homo sapiens GN=MYH14	Q7Z406-2,Q7Z406-6	CP13_3_HomoSapiens_9606_20130509.fasta	228 667,3	100,0 %	45	51	59	0,335%	28,8%	LLLQVESLTTELSAER	K	S	99,7 %	0	1	0	0	2	1 801,9907	2 529,00		5 677,66	1787	1802	Empty	true	G8JLL9,Q7Z406,Q7Z406-4,F2Z2U8
HT29	UGT1A	15997	Ingel15997_GuillemetteC_MR-201233_01_MGFPeaklist (F053021)	Isoform 6 of Myosin-14 OS=Homo sapiens GN=MYH14	Q7Z406-2,Q7Z406-6	CP13_3_HomoSapiens_9606_20130509.fasta	228 667,3	100,0 %	45	51	59	0,335%	28,8%	LMATLSNTNPSFVR	R	C	99,7 %	0	1	0	0	2	1 550,7995	2 109,00		10 820,2	689	702	Empty	true	G8JLL9,Q7Z406,Q7Z406-4,F2Z2U8
HT29	UGT1A	15997	Ingel15997_GuillemetteC_MR-201233_01_MGFPeaklist (F053021)	Isoform 6 of Myosin-14 OS=Homo sapiens GN=MYH14	Q7Z406-2,Q7Z406-6	CP13_3_HomoSapiens_9606_20130509.fasta	228 667,3	100,0 %	45	51	59	0,335%	28,8%	LQEELAASDR	R	A	98,9 %	0	2	0	0	2	1 131,5641	1 596,50		9 342,79	1717	1726	Empty	true	G8JLL9,Q7Z406,Q7Z406-4,F2Z2U8
HT29	UGT1A	15997	Ingel15997_GuillemetteC_MR-201233_01_MGFPeaklist (F053021)	Isoform 6 of Myosin-14 OS=Homo sapiens GN=MYH14	Q7Z406-2,Q7Z406-6	CP13_3_HomoSapiens_9606_20130509.fasta	228 667,3	100,0 %	45	51	59	0,335%	28,8%	LQQELDDATMDLEQQR	R	Q	99,7 %	0	1	0	0	2	1 932,8971	2 072,00		4 010,64	1450	1465	Empty	true	G8JLL9,Q7Z406,F2Z2U8
HT29	UGT1A	15997	Ingel15997_GuillemetteC_MR-201233_01_MGFPeaklist (F053021)	Isoform 6 of Myosin-14 OS=Homo sapiens GN=MYH14	Q7Z406-2,Q7Z406-6	CP13_3_HomoSapiens_9606_20130509.fasta	228 667,3	100,0 %	45	51	59	0,335%	28,8%	LQQHIQELEAHLEAEEGAR	R	Q	99,7 %	0	0	1	1	2	2 201,0947	2 099,00		43 323,5	973	991	Empty	true	G8JLL9,Q7Z406,Q7Z406-4,F2Z2U8
HT29	UGT1A	15997	Ingel15997_GuillemetteC_MR-201233_01_MGFPeaklist (F053021)	Isoform 6 of Myosin-14 OS=Homo sapiens GN=MYH14	Q7Z406-2,Q7Z406-6	CP13_3_HomoSapiens_9606_20130509.fasta	228 667,3	100,0 %	45	51	59	0,335%	28,8%	MIQALELDPNLYR	K	V	99,7 %	0	2	0	0	2	1 575,8201	2 434,00		12 922,8	775	787	Empty	true	G8JLL9,Q7Z406,Q7Z406-4,F2Z2U8
HT29	UGT1A	15997	Ingel15997_GuillemetteC_MR-201233_01_MGFPeaklist (F053021)	Isoform 6 of Myosin-14 OS=Homo sapiens GN=MYH14	Q7Z406-2,Q7Z406-6	CP13_3_HomoSapiens_9606_20130509.fasta	228 667,3	100,0 %	45	51	59	0,335%	28,8%	MTIAALESK	K	L	99,7 %	0	1	1	0	2	963,5180	1 981,50		8 253,44	1839	1847	Empty	true	G8JLL9,Q7Z406,Q7Z406-4,F2Z2U8
HT29	UGT1A	15997	Ingel15997_GuillemetteC_MR-201233_01_MGFPeaklist (F053021)	Isoform 6 of Myosin-14 OS=Homo sapiens GN=MYH14	Q7Z406-2,Q7Z406-6	CP13_3_HomoSapiens_9606_20130509.fasta	228 667,3	100,0 %	45	51	59	0,335%	28,8%	NMDPLNDNVAALLHQSTDR	K	L	99,7 %	0	0	1	0	2	2 124,0140	2 430,00		5 049,78	622	640	Empty	true	G8JLL9,Q7Z406,Q7Z406-4,F2Z2U8
HT29	UGT1A	15997	Ingel15997_GuillemetteC_MR-201233_01_MGFPeaklist (F053021)	Isoform 6 of Myosin-14 OS=Homo sapiens GN=MYH14	Q7Z406-2,Q7Z406-6	CP13_3_HomoSapiens_9606_20130509.fasta	228 667,3	100,0 %	45	51	59	0,335%	28,8%	QAQQDRDEMADEVANGNLSK	R	A	99,7 %	0	0	1	0	2	2 218,9995	1 764,00		12 813,0	1730	1749	Empty	true	G8JLL9,Q7Z406,Q7Z406-4,F2Z2U8
HT29	UGT1A	15997	Ingel15997_GuillemetteC_MR-201233_01_MGFPeaklist (F053021)	Isoform 6 of Myosin-14 OS=Homo sapiens GN=MYH14	Q7Z406-2,Q7Z406-6	CP13_3_HomoSapiens_9606_20130509.fasta	228 667,3	100,0 %	45	51	59	0,335%	28,8%	QLLQANPILEAFGNAK	R	T	99,7 %	0	1	0	0	2	1 726,9488	2 568,00		6 553,21	245	260	Empty	true	G8JLL9,Q7Z406,Q7Z406-4,F2Z2U8,P35579
HT29	UGT1A	15997	Ingel15997_GuillemetteC_MR-201233_01_MGFPeaklist (F053021)	Isoform 6 of Myosin-14 OS=Homo sapiens GN=MYH14	Q7Z406-2,Q7Z406-6	CP13_3_HomoSapiens_9606_20130509.fasta	228 667,3	100,0 %	45	51	59	0,335%	28,8%	RLDGESSELQEQMVEQQQR	R	A	96,6 %	0	0	1	0	2	2 291,0571	1 856,00		12 257,6	1084	1102	Empty	true	G8JLL9,Q7Z406,Q7Z406-4,F2Z2U8
HT29	UGT1A	15997	Ingel15997_GuillemetteC_MR-201233_01_MGFPeaklist (F053021)	Isoform 6 of Myosin-14 OS=Homo sapiens GN=MYH14	Q7Z406-2,Q7Z406-6	CP13_3_HomoSapiens_9606_20130509.fasta	228 667,3	100,0 %	45	51	59	0,335%	28,8%	RLELQLQEVQGR	R	A	99,7 %	0	0	1	0	2	1 468,8232	2 020,00		11 911,2	1281	1292	Empty	true	G8JLL9,Q7Z406,Q7Z406-4,F2Z2U8
HT29	UGT1A	15997	Ingel15997_GuillemetteC_MR-201233_01_MGFPeaklist (F053021)	Isoform 6 of Myosin-14 OS=Homo sapiens GN=MYH14	Q7Z406-2,Q7Z406-6	CP13_3_HomoSapiens_9606_20130509.fasta	228 667,3	100,0 %	45	51	59	0,335%	28,8%	RLQQELDDATMDLEQQR	R	Q	99,7 %	0	0	1	0	2	2 088,9982	2 136,00		5 384,28	1449	1465	Empty	true	G8JLL9,Q7Z406,F2Z2U8
HT29	UGT1A	15997	Ingel15997_GuillemetteC_MR-201233_01_MGFPeaklist (F053021)	Isoform 6 of Myosin-14 OS=Homo sapiens GN=MYH14	Q7Z406-2,Q7Z406-6	CP13_3_HomoSapiens_9606_20130509.fasta	228 667,3	100,0 %	45	51	59	0,335%	28,8%	RQAQQDRDEMADEVANGNLSK	R	A	99,7 %	0	0	0	1	2	2 375,1006	1 720,00		17 575,0	1729	1749	Empty	true	G8JLL9,Q7Z406,Q7Z406-4,F2Z2U8
HT29	UGT1A	15997	Ingel15997_GuillemetteC_MR-201233_01_MGFPeaklist (F053021)	Isoform 6 of Myosin-14 OS=Homo sapiens GN=MYH14	Q7Z406-2,Q7Z406-6	CP13_3_HomoSapiens_9606_20130509.fasta	228 667,3	100,0 %	45	51	59	0,335%	28,8%	RQEEEAGALEAGEEAR	R	R	99,7 %	0	0	2	0	2	1 744,8097	1 614,00		15 974,0	1404	1419	Empty	true	G8JLL9,Q7Z406,F2Z2U8
HT29	UGT1A	15997	Ingel15997_GuillemetteC_MR-201233_01_MGFPeaklist (F053021)	Isoform 6 of Myosin-14 OS=Homo sapiens GN=MYH14	Q7Z406-2,Q7Z406-6	CP13_3_HomoSapiens_9606_20130509.fasta	228 667,3	100,0 %	45	51	59	0,335%	28,8%	RRQEEEAGALEAGEEAR	R	R	99,7 %	0	0	0	2	2	1 900,9108	1 571,00		12 236,0	1403	1419	Empty	true	G8JLL9,Q7Z406,F2Z2U8
HT29	UGT1A	15997	Ingel15997_GuillemetteC_MR-201233_01_MGFPeaklist (F053021)	Isoform 6 of Myosin-14 OS=Homo sapiens GN=MYH14	Q7Z406-2,Q7Z406-6	CP13_3_HomoSapiens_9606_20130509.fasta	228 667,3	100,0 %	45	51	59	0,335%	28,8%	SLREAQAALAEAQEDLESER	K	V	99,7 %	0	0	1	0	2	2 216,0790	2 397,00		13 863,1	1137	1156	Empty	true	G8JLL9,Q7Z406,Q7Z406-4,F2Z2U8
HT29	UGT1A	15997	Ingel15997_GuillemetteC_MR-201233_01_MGFPeaklist (F053021)	Isoform 6 of Myosin-14 OS=Homo sapiens GN=MYH14	Q7Z406-2,Q7Z406-6	CP13_3_HomoSapiens_9606_20130509.fasta	228 667,3	100,0 %	45	51	59	0,335%	28,8%	TVGQLYKESLSR	R	L	98,1 %	0	0	1	0	2	1 380,7482	1 848,00		7 215,48	677	688	Empty	true	G8JLL9,Q7Z406,Q7Z406-4,F2Z2U8
HT29	UGT1A	15997	Ingel15997_GuillemetteC_MR-201233_01_MGFPeaklist (F053021)	Isoform 6 of Myosin-14 OS=Homo sapiens GN=MYH14	Q7Z406-2,Q7Z406-6	CP13_3_HomoSapiens_9606_20130509.fasta	228 667,3	100,0 %	45	51	59	0,335%	28,8%	VIQYLAHVASSPK	K	G	99,7 %	0	0	1	0	2	1 412,7896	1 940,00		18 115,7	211	223	Empty	true	G8JLL9,Q7Z406,Q7Z406-4,F2Z2U8
HT29	UGT1A	15997	Ingel15997_GuillemetteC_MR-201233_01_MGFPeaklist (F053021)	Myosin-9 OS=Homo sapiens GN=MYH9 PE=1 SV=4	P35579	CP13_3_HomoSapiens_9606_20130509.fasta	226 537,5	100,0 %	22	24	24	0,136%	18,3%	ALEEAMEQKAELER	R	L	99,7 %	0	1	1	0	2	1 646,8055	1 885,00		12 266,4	1484	1497	Empty	true
HT29	UGT1A	15997	Ingel15997_GuillemetteC_MR-201233_01_MGFPeaklist (F053021)	Myosin-9 OS=Homo sapiens GN=MYH9 PE=1 SV=4	P35579	CP13_3_HomoSapiens_9606_20130509.fasta	226 537,5	100,0 %	22	24	24	0,136%	18,3%	ALEQQVEEMKTQLEELEDELQATEDAKLR	R	L	99,7 %	0	0	0	1	2	3 416,6742	2 888,00		9 235,38	1529	1557	Empty	true
HT29	UGT1A	15997	Ingel15997_GuillemetteC_MR-201233_01_MGFPeaklist (F053021)	Myosin-9 OS=Homo sapiens GN=MYH9 PE=1 SV=4	P35579	CP13_3_HomoSapiens_9606_20130509.fasta	226 537,5	100,0 %	22	24	24	0,136%	18,3%	ASREEILAQAKENEK	R	K	99,6 %	0	0	0	1	2	1 715,8923	1 608,00		4 856,49	1659	1673	Empty	true
HT29	UGT1A	15997	Ingel15997_GuillemetteC_MR-201233_01_MGFPeaklist (F053021)	Myosin-9 OS=Homo sapiens GN=MYH9 PE=1 SV=4	P35579	CP13_3_HomoSapiens_9606_20130509.fasta	226 537,5	100,0 %	22	24	24	0,136%	18,3%	DFSALESQLQDTQELLQEENRQK	K	L	99,7 %	0	0	1	0	2	2 749,3278	2 499,00		7 392,16	1302	1324	Empty	true
HT29	UGT1A	15997	Ingel15997_GuillemetteC_MR-201233_01_MGFPeaklist (F053021)	Myosin-9 OS=Homo sapiens GN=MYH9 PE=1 SV=4	P35579	CP13_3_HomoSapiens_9606_20130509.fasta	226 537,5	100,0 %	22	24	24	0,136%	18,3%	DLGEELEALKTELEDTLDSTAAQQELR	R	S	99,7 %	0	0	1	0	2	3 017,4802	2 923,00		9 217,01	1136	1162	Empty	true
HT29	UGT1A	15997	Ingel15997_GuillemetteC_MR-201233_01_MGFPeaklist (F053021)	Myosin-9 OS=Homo sapiens GN=MYH9 PE=1 SV=4	P35579	CP13_3_HomoSapiens_9606_20130509.fasta	226 537,5	100,0 %	22	24	24	0,136%	18,3%	ELEDATETADAMNR	R	E	99,7 %	0	0	1	0	2	1 565,6749	1 739,00		3 712,72	1899	1912	Empty	true
HT29	UGT1A	15997	Ingel15997_GuillemetteC_MR-201233_01_MGFPeaklist (F053021)	Myosin-9 OS=Homo sapiens GN=MYH9 PE=1 SV=4	P35579	CP13_3_HomoSapiens_9606_20130509.fasta	226 537,5	100,0 %	22	24	24	0,136%	18,3%	EMEAELEDERK	R	Q	99,7 %	0	0	1	0	2	1 378,6156	1 617,00		1 320,13	1593	1603	Empty	true
HT29	UGT1A	15997	Ingel15997_GuillemetteC_MR-201233_01_MGFPeaklist (F053021)	Myosin-9 OS=Homo sapiens GN=MYH9 PE=1 SV=4	P35579	CP13_3_HomoSapiens_9606_20130509.fasta	226 537,5	100,0 %	22	24	24	0,136%	18,3%	IAQLEEELEEEQGNTELINDR	R	L	98,2 %	0	0	1	0	2	2 473,1580	2 272,00		12 087,1	1731	1751	Empty	true
HT29	UGT1A	15997	Ingel15997_GuillemetteC_MR-201233_01_MGFPeaklist (F053021)	Myosin-9 OS=Homo sapiens GN=MYH9 PE=1 SV=4	P35579	CP13_3_HomoSapiens_9606_20130509.fasta	226 537,5	100,0 %	22	24	24	0,136%	18,3%	IAQLEEELEEEQGNTELINDRLK	R	K	99,7 %	0	0	1	0	2	2 713,3530	2 342,00		4 064,11	1731	1753	Empty	true
HT29	UGT1A	15997	Ingel15997_GuillemetteC_MR-201233_01_MGFPeaklist (F053021)	Myosin-9 OS=Homo sapiens GN=MYH9 PE=1 SV=4	P35579	CP13_3_HomoSapiens_9606_20130509.fasta	226 537,5	100,0 %	22	24	24	0,136%	18,3%	IAQLEEQLDNETKER	K	Q	99,7 %	0	0	2	0	2	1 817,8766	1 940,50		37 916,0	1816	1830	Empty	true
HT29	UGT1A	15997	Ingel15997_GuillemetteC_MR-201233_01_MGFPeaklist (F053021)	Myosin-9 OS=Homo sapiens GN=MYH9 PE=1 SV=4	P35579	CP13_3_HomoSapiens_9606_20130509.fasta	226 537,5	100,0 %	22	24	24	0,136%	18,3%	KANLQIDQINTDLNLER	K	S	99,7 %	0	0	1	0	2	1 998,0617	2 227,00		12 900,1	1754	1770	Empty	true
HT29	UGT1A	15997	Ingel15997_GuillemetteC_MR-201233_01_MGFPeaklist (F053021)	Myosin-9 OS=Homo sapiens GN=MYH9 PE=1 SV=4	P35579	CP13_3_HomoSapiens_9606_20130509.fasta	226 537,5	100,0 %	22	24	24	0,136%	18,3%	KFDQLLAEEK	K	T	99,7 %	0	1	0	0	2	1 220,6523	1 911,00		8 832,00	1445	1454	Empty	false	Q7Z406-2,P35580,G8JLL9,Q7Z406-6,Q7Z406,F2Z2U8,P35580-4,P35580-2,F8W6L6,P35580-3
HT29	UGT1A	15997	Ingel15997_GuillemetteC_MR-201233_01_MGFPeaklist (F053021)	Myosin-9 OS=Homo sapiens GN=MYH9 PE=1 SV=4	P35579	CP13_3_HomoSapiens_9606_20130509.fasta	226 537,5	100,0 %	22	24	24	0,136%	18,3%	KKVEAQLQELQVK	R	F	99,5 %	0	0	1	0	2	1 540,9059	1 840,00		11 321,8	1248	1260	Empty	true
HT29	UGT1A	15997	Ingel15997_GuillemetteC_MR-201233_01_MGFPeaklist (F053021)	Myosin-9 OS=Homo sapiens GN=MYH9 PE=1 SV=4	P35579	CP13_3_HomoSapiens_9606_20130509.fasta	226 537,5	100,0 %	22	24	24	0,136%	18,3%	LEVNLQAMK	R	A	99,7 %	0	1	0	0	2	1 045,5711	2 063,00		6 222,60	1558	1566	Empty	true
HT29	UGT1A	15997	Ingel15997_GuillemetteC_MR-201233_01_MGFPeaklist (F053021)	Myosin-9 OS=Homo sapiens GN=MYH9 PE=1 SV=4	P35579	CP13_3_HomoSapiens_9606_20130509.fasta	226 537,5	100,0 %	22	24	24	0,136%	18,3%	LTEMETLQSQLMAEK	R	L	99,7 %	0	1	0	0	2	1 751,8556	2 343,00		2 607,99	868	882	Empty	true
HT29	UGT1A	15997	Ingel15997_GuillemetteC_MR-201233_01_MGFPeaklist (F053021)	Myosin-9 OS=Homo sapiens GN=MYH9 PE=1 SV=4	P35579	CP13_3_HomoSapiens_9606_20130509.fasta	226 537,5	100,0 %	22	24	24	0,136%	18,3%	MQQNIQELEEQLEEEESAR	K	Q	99,7 %	0	0	1	0	2	2 333,0563	2 347,00		9 645,85	941	959	Empty	true
HT29	UGT1A	15997	Ingel15997_GuillemetteC_MR-201233_01_MGFPeaklist (F053021)	Myosin-9 OS=Homo sapiens GN=MYH9 PE=1 SV=4	P35579	CP13_3_HomoSapiens_9606_20130509.fasta	226 537,5	100,0 %	22	24	24	0,136%	18,3%	MQQNIQELEEQLEEEESARQK	K	L	99,7 %	0	0	1	0	2	2 589,2099	2 272,00		7 918,47	941	961	Empty	true
HT29	UGT1A	15997	Ingel15997_GuillemetteC_MR-201233_01_MGFPeaklist (F053021)	Myosin-9 OS=Homo sapiens GN=MYH9 PE=1 SV=4	P35579	CP13_3_HomoSapiens_9606_20130509.fasta	226 537,5	100,0 %	22	24	24	0,136%	18,3%	NAEQYKDQADKASTR	R	L	99,7 %	0	0	0	1	2	1 724,8199	1 345,00		669,440	1857	1871	Empty	true
HT29	UGT1A	15997	Ingel15997_GuillemetteC_MR-201233_01_MGFPeaklist (F053021)	Myosin-9 OS=Homo sapiens GN=MYH9 PE=1 SV=4	P35579	CP13_3_HomoSapiens_9606_20130509.fasta	226 537,5	100,0 %	22	24	24	0,136%	18,3%	QLEEAEEEAQRANASR	R	R	99,7 %	0	0	1	0	2	1 830,8576	1 640,00		12 227,9	1878	1893	Empty	true
HT29	UGT1A	15997	Ingel15997_GuillemetteC_MR-201233_01_MGFPeaklist (F053021)	Myosin-9 OS=Homo sapiens GN=MYH9 PE=1 SV=4	P35579	CP13_3_HomoSapiens_9606_20130509.fasta	226 537,5	100,0 %	22	24	24	0,136%	18,3%	QLLQANPILEAFGNAK	R	T	99,7 %	0	1	0	0	2	1 726,9488	2 568,00		6 553,21	210	225	Empty	false	Q7Z406-2,G8JLL9,Q7Z406-6,Q7Z406,Q7Z406-4,F2Z2U8
HT29	UGT1A	15997	Ingel15997_GuillemetteC_MR-201233_01_MGFPeaklist (F053021)	Myosin-9 OS=Homo sapiens GN=MYH9 PE=1 SV=4	P35579	CP13_3_HomoSapiens_9606_20130509.fasta	226 537,5	100,0 %	22	24	24	0,136%	18,3%	RGDLPFVVPR	R	R	99,7 %	0	1	0	0	2	1 155,6634	2 157,00		3 678,04	1923	1932	Empty	true
HT29	UGT1A	15997	Ingel15997_GuillemetteC_MR-201233_01_MGFPeaklist (F053021)	Myosin-9 OS=Homo sapiens GN=MYH9 PE=1 SV=4	P35579	CP13_3_HomoSapiens_9606_20130509.fasta	226 537,5	100,0 %	22	24	24	0,136%	18,3%	TLEEEAKTHEAQIQEMR	K	Q	99,7 %	0	0	1	0	2	2 042,9813	1 910,00		10 373,8	1175	1191	Empty	true
HT29	UGT1A	15997	Ingel15997_GuillemetteC_MR-201233_01_MGFPeaklist (F053021)	Myosin-9 OS=Homo sapiens GN=MYH9 PE=1 SV=4	P35579	CP13_3_HomoSapiens_9606_20130509.fasta	226 537,5	100,0 %	22	24	24	0,136%	18,3%	VIQYLAYVASSHK	K	S	94,8 %	0	0	1	0	2	1 479,7842	2 162,00		5 658,56	187	199	Empty	true
HT29	UGT1A	15997	Ingel15997_GuillemetteC_MR-201233_01_MGFPeaklist (F053021)	Myosin-9 OS=Homo sapiens GN=MYH9 PE=1 SV=4	P35579	CP13_3_HomoSapiens_9606_20130509.fasta	226 537,5	100,0 %	22	24	24	0,136%	18,3%	VISGVLQLGNIVFKK	R	E	99,7 %	0	0	1	0	2	1 614,9943	2 507,00		4 124,55	342	356	Empty	true
HT29	UGT1A	15997	Ingel15997_GuillemetteC_MR-201233_01_MGFPeaklist (F053021)	Human UDP-glucuronosyltransferase 1A8 isoform 1	UGT1A8_i1_S381R	GuillemetteC_UGT_20131017.fasta	59 811,7	100,0 %	4	6	12	0,0681%	34,2%	AMAIADALGK	K	I	99,7 %	0	4	0	0	2	960,5184	2 040,50		549546	316	325	Empty	false	UGT1A8_i1_A368T,UGT1A10_i1_K402T,UGT1A10_i1_L109F,UGT1A1_i1_A511P,UGT1A6_i1_A497X,UGT1A10_i1_E139K,UGT1A10_i1_L474M,UGT1A10_i1_A102V,UGT1A1_i1_P387S,UGT1A6_i1_G308E,UGT1A10_i1_A401P,UGT1A10_i1_I105M,UGT1A1_i1_G395V,UGT1A10_i1_I105L,UGT1A8_i1_T240A,UGT1A6_i1_S381R,UGT1A8_i1_L228I,UGT1A10_i1_P387H,UGT1A1_i1_P387H,UGT1A8_i1_A144V,UGT1A8_i1_A173V,P19224,UGT1A1_i1_I370V,UGT1A10_i1_L244I,UGT1A8_i1_K132…
HT29	UGT1A	15997	Ingel15997_GuillemetteC_MR-201233_01_MGFPeaklist (F053021)	Human UDP-glucuronosyltransferase 1A8 isoform 1	UGT1A8_i1_S381R	GuillemetteC_UGT_20131017.fasta	59 811,7	100,0 %	4	6	12	0,0681%	34,2%	AMAIADALGKIPQTVLWR	K	Y	99,7 %	0	1	21	2	2	1 954,0945	2 686,00		1704130	316	333	Empty	false	UGT1A8_i1_A368T,UGT1A10_i1_K402T,UGT1A10_i1_L109F,UGT1A1_i1_A511P,UGT1A6_i1_A497X,UGT1A10_i1_E139K,UGT1A10_i1_L474M,UGT1A10_i1_A102V,UGT1A1_i1_P387S,UGT1A6_i1_G308E,UGT1A10_i1_A401P,UGT1A10_i1_I105M,UGT1A1_i1_G395V,UGT1A10_i1_I105L,UGT1A8_i1_T240A,UGT1A6_i1_S381R,UGT1A8_i1_L228I,UGT1A10_i1_P387H,UGT1A1_i1_P387H,UGT1A8_i1_A144V,UGT1A8_i1_A173V,P19224,UGT1A1_i1_I370V,UGT1A10_i1_L244I,UGT1A8_i1_K132…
HT29	UGT1A	15997	Ingel15997_GuillemetteC_MR-201233_01_MGFPeaklist (F053021)	Human UDP-glucuronosyltransferase 1A8 isoform 1	UGT1A8_i1_S381R	GuillemetteC_UGT_20131017.fasta	59 811,7	100,0 %	4	6	12	0,0681%	34,2%	AVINDKSYKENIMR	K	L	99,7 %	0	0	1	5	2	1 680,8738	1 752,50		525762	426	439	Empty	false	UGT1A8_i1_A368T,UGT1A10_i1_K402T,UGT1A10_i1_L109F,UGT1A1_i1_A511P,UGT1A6_i1_A497X,UGT1A10_i1_E139K,UGT1A10_i1_L474M,UGT1A10_i1_A102V,UGT1A1_i1_P387S,UGT1A6_i1_G308E,UGT1A10_i1_A401P,UGT1A10_i1_I105M,UGT1A1_i1_G395V,UGT1A10_i1_I105L,UGT1A8_i1_T240A,UGT1A6_i1_S381R,UGT1A8_i1_L228I,UGT1A10_i1_P387H,UGT1A1_i1_P387H,UGT1A8_i1_A144V,UGT1A8_i1_A173V,P19224,UGT1A1_i1_I370V,UGT1A10_i1_L244I,UGT1A8_i1_K132…
HT29	UGT1A	15997	Ingel15997_GuillemetteC_MR-201233_01_MGFPeaklist (F053021)	Human UDP-glucuronosyltransferase 1A8 isoform 1	UGT1A8_i1_S381R	GuillemetteC_UGT_20131017.fasta	59 811,7	100,0 %	4	6	12	0,0681%	34,2%	DRPVEPLDLAVFWVEFVMR	K	H	99,7 %	0	1	1	1	2	2 318,2003	2 976,00		46 347,1	446	464	Empty	false	UGT1A8_i1_A368T,UGT1A10_i1_K402T,UGT1A10_i1_L109F,UGT1A1_i1_A511P,UGT1A6_i1_A497X,UGT1A10_i1_E139K,UGT1A10_i1_L474M,UGT1A10_i1_A102V,UGT1A1_i1_P387S,UGT1A6_i1_G308E,UGT1A10_i1_A401P,UGT1A10_i1_I105M,UGT1A1_i1_G395V,UGT1A10_i1_I105L,UGT1A8_i1_T240A,UGT1A6_i1_S381R,UGT1A8_i1_L228I,UGT1A10_i1_P387H,UGT1A1_i1_P387H,UGT1A8_i1_A144V,UGT1A8_i1_A173V,P19224,UGT1A1_i1_I370V,UGT1A10_i1_L244I,UGT1A8_i1_K132…
HT29	UGT1A	15997	Ingel15997_GuillemetteC_MR-201233_01_MGFPeaklist (F053021)	Human UDP-glucuronosyltransferase 1A8 isoform 1	UGT1A8_i1_S381R	GuillemetteC_UGT_20131017.fasta	59 811,7	100,0 %	4	6	12	0,0681%	34,2%	GAGVTLNVLEMTSEDLENALK	K	A	99,7 %	0	1	4	0	2	2 204,1117	2 915,00		218315	405	425	Empty	false	UGT1A8_i1_A368T,UGT1A10_i1_K402T,UGT1A10_i1_L109F,UGT1A1_i1_A511P,UGT1A6_i1_A497X,UGT1A10_i1_E139K,UGT1A10_i1_L474M,UGT1A10_i1_A102V,UGT1A1_i1_P387S,UGT1A6_i1_G308E,UGT1A10_i1_A401P,UGT1A10_i1_I105M,UGT1A1_i1_G395V,UGT1A10_i1_I105L,UGT1A8_i1_T240A,UGT1A6_i1_S381R,UGT1A8_i1_L228I,UGT1A10_i1_P387H,UGT1A1_i1_P387H,UGT1A8_i1_A144V,UGT1A8_i1_A173V,P19224,UGT1A1_i1_I370V,UGT1A10_i1_L244I,UGT1A8_i1_K132…
HT29	UGT1A	15997	Ingel15997_GuillemetteC_MR-201233_01_MGFPeaklist (F053021)	Human UDP-glucuronosyltransferase 1A8 isoform 1	UGT1A8_i1_S381R	GuillemetteC_UGT_20131017.fasta	59 811,7	100,0 %	4	6	12	0,0681%	34,2%	GAGVTLNVLEMTSEDLENALKAVINDK	K	S	99,7 %	0	0	3	1	2	2 844,4662	2 955,50		149225	405	431	Empty	false	UGT1A8_i1_A368T,UGT1A10_i1_K402T,UGT1A10_i1_L109F,UGT1A1_i1_A511P,UGT1A6_i1_A497X,UGT1A10_i1_E139K,UGT1A10_i1_L474M,UGT1A10_i1_A102V,UGT1A1_i1_P387S,UGT1A6_i1_G308E,UGT1A10_i1_A401P,UGT1A10_i1_I105M,UGT1A1_i1_G395V,UGT1A10_i1_I105L,UGT1A8_i1_T240A,UGT1A6_i1_S381R,UGT1A8_i1_L228I,UGT1A10_i1_P387H,UGT1A1_i1_P387H,UGT1A8_i1_A144V,UGT1A8_i1_A173V,P19224,UGT1A1_i1_I370V,UGT1A10_i1_L244I,UGT1A8_i1_K132…
HT29	UGT1A	15997	Ingel15997_GuillemetteC_MR-201233_01_MGFPeaklist (F053021)	Human UDP-glucuronosyltransferase 1A8 isoform 1	UGT1A8_i1_S381R	GuillemetteC_UGT_20131017.fasta	59 811,7	100,0 %	4	6	12	0,0681%	34,2%	GAGVTLNVLEMTSEDLENALKAVINDKSYK	K	E	99,7 %	0	0	0	1	2	3 222,6565	2 942,00		21 878,8	405	434	Empty	false	UGT1A8_i1_A368T,UGT1A10_i1_K402T,UGT1A10_i1_L109F,UGT1A1_i1_A511P,UGT1A6_i1_A497X,UGT1A10_i1_E139K,UGT1A10_i1_L474M,UGT1A10_i1_A102V,UGT1A1_i1_P387S,UGT1A6_i1_G308E,UGT1A10_i1_A401P,UGT1A10_i1_I105M,UGT1A1_i1_G395V,UGT1A10_i1_I105L,UGT1A8_i1_T240A,UGT1A6_i1_S381R,UGT1A8_i1_L228I,UGT1A10_i1_P387H,UGT1A1_i1_P387H,UGT1A8_i1_A144V,UGT1A8_i1_A173V,P19224,UGT1A1_i1_I370V,UGT1A10_i1_L244I,UGT1A8_i1_K132…
HT29	UGT1A	15997	Ingel15997_GuillemetteC_MR-201233_01_MGFPeaklist (F053021)	Human UDP-glucuronosyltransferase 1A8 isoform 1	UGT1A8_i1_S381R	GuillemetteC_UGT_20131017.fasta	59 811,7	100,0 %	4	6	12	0,0681%	34,2%	GHEVVVVMPEVSWQLGK	R	S	99,7 %	0	0	6	0	2	1 893,9892	2 453,00		196034	52	68	Empty	true	UGT1A8_i1_A368T,UGT1A8_i1_I294T,UGT1A8_i1_P387H,UGT1A8_i1_G154A,UGT1A8_i1_F109L,UGT1A8_i1,UGT1A8_i1_G308E,Q9HAW9,UGT1A8_i1_A497X,UGT1A8_i1_A152T,UGT1A8_i1_S488F,UGT1A8_i1_T240A,UGT1A8_i1_L228I,UGT1A8_i1_L474M,UGT1A8_i1_A511P,UGT1A8_i1_A144V,UGT1A8_i1_L496X,UGT1A8_i1_N118D,UGT1A8_i1_A173V,UGT1A8_i1_E216D,UGT1A8_i1_A401P,UGT1A8_i1_Y486D,UGT1A8_i1_D95H,UGT1A8_i1_S15C,UGT1A8_i1_K132R,UGT1A8_i1_K402T,…
HT29	UGT1A	15997	Ingel15997_GuillemetteC_MR-201233_01_MGFPeaklist (F053021)	Human UDP-glucuronosyltransferase 1A8 isoform 1	UGT1A8_i1_S381R	GuillemetteC_UGT_20131017.fasta	59 811,7	100,0 %	4	6	12	0,0681%	34,2%	ILLGFSDAMTFK	R	E	99,5 %	0	1	0	1	2	1 342,7077	2 455,50		22 190,9	193	204	Empty	true	UGT1A8_i1_A368T,UGT1A8_i1_I294T,UGT1A8_i1_P387H,UGT1A8_i1_G154A,UGT1A8_i1_F109L,UGT1A8_i1,UGT1A8_i1_G308E,Q9HAW9,UGT1A8_i1_A497X,UGT1A8_i1_A152T,UGT1A8_i1_S488F,UGT1A8_i1_T240A,UGT1A8_i1_L228I,UGT1A8_i1_L474M,UGT1A8_i1_A511P,UGT1A8_i1_A144V,UGT1A8_i1_L496X,UGT1A8_i1_N118D,UGT1A8_i1_A173V,UGT1A8_i1_E216D,UGT1A8_i1_A401P,UGT1A8_i1_Y486D,UGT1A8_i1_D95H,UGT1A8_i1_S15C,UGT1A8_i1_K132R,UGT1A8_i1_K402T,…
HT29	UGT1A	15997	Ingel15997_GuillemetteC_MR-201233_01_MGFPeaklist (F053021)	Human UDP-glucuronosyltransferase 1A8 isoform 1	UGT1A8_i1_S381R	GuillemetteC_UGT_20131017.fasta	59 811,7	100,0 %	4	6	12	0,0681%	34,2%	ILLGFSDAMTFKER	R	V	99,7 %	0	0	2	0	2	1 627,8514	2 456,50		162147	193	206	Empty	true	UGT1A8_i1_A368T,UGT1A8_i1_I294T,UGT1A8_i1_P387H,UGT1A8_i1_G154A,UGT1A8_i1_F109L,UGT1A8_i1,UGT1A8_i1_G308E,Q9HAW9,UGT1A8_i1_A497X,UGT1A8_i1_A152T,UGT1A8_i1_S488F,UGT1A8_i1_T240A,UGT1A8_i1_L228I,UGT1A8_i1_L474M,UGT1A8_i1_A511P,UGT1A8_i1_A144V,UGT1A8_i1_L496X,UGT1A8_i1_N118D,UGT1A8_i1_A173V,UGT1A8_i1_E216D,UGT1A8_i1_A401P,UGT1A8_i1_Y486D,UGT1A8_i1_D95H,UGT1A8_i1_S15C,UGT1A8_i1_K132R,UGT1A8_i1_K402T,…
HT29	UGT1A	15997	Ingel15997_GuillemetteC_MR-201233_01_MGFPeaklist (F053021)	Human UDP-glucuronosyltransferase 1A8 isoform 1	UGT1A8_i1_S381R	GuillemetteC_UGT_20131017.fasta	59 811,7	100,0 %	4	6	12	0,0681%	34,2%	IPQTVLWR	K	Y	99,0 %	0	6	0	0	2	1 012,5939	2 178,50		739515	326	333	Empty	false	UGT1A8_i1_A368T,UGT1A10_i1_K402T,UGT1A10_i1_L109F,UGT1A1_i1_A511P,UGT1A6_i1_A497X,UGT1A10_i1_E139K,UGT1A10_i1_L474M,UGT1A10_i1_A102V,UGT1A1_i1_P387S,UGT1A6_i1_G308E,UGT1A10_i1_A401P,UGT1A10_i1_I105M,UGT1A1_i1_G395V,UGT1A10_i1_I105L,UGT1A8_i1_T240A,UGT1A6_i1_S381R,UGT1A8_i1_L228I,UGT1A10_i1_P387H,UGT1A1_i1_P387H,UGT1A8_i1_A144V,UGT1A8_i1_A173V,P19224,UGT1A1_i1_I370V,UGT1A10_i1_L244I,UGT1A8_i1_K132…
HT29	UGT1A	15997	Ingel15997_GuillemetteC_MR-201233_01_MGFPeaklist (F053021)	Human UDP-glucuronosyltransferase 1A8 isoform 1	UGT1A8_i1_S381R	GuillemetteC_UGT_20131017.fasta	59 811,7	100,0 %	4	6	12	0,0681%	34,2%	KAMAIADALGKIPQTVLWR	K	Y	99,7 %	0	0	2	1	2	2 082,1895	2 512,00		45 157,7	315	333	Empty	false	UGT1A8_i1_A368T,UGT1A10_i1_K402T,UGT1A10_i1_L109F,UGT1A1_i1_A511P,UGT1A6_i1_A497X,UGT1A10_i1_E139K,UGT1A10_i1_L474M,UGT1A10_i1_A102V,UGT1A1_i1_P387S,UGT1A6_i1_G308E,UGT1A10_i1_A401P,UGT1A10_i1_I105M,UGT1A1_i1_G395V,UGT1A10_i1_I105L,UGT1A8_i1_T240A,UGT1A6_i1_S381R,UGT1A8_i1_L228I,UGT1A10_i1_P387H,UGT1A1_i1_P387H,UGT1A8_i1_A144V,UGT1A8_i1_A173V,P19224,UGT1A1_i1_I370V,UGT1A10_i1_L244I,UGT1A8_i1_K132…
HT29	UGT1A	15997	Ingel15997_GuillemetteC_MR-201233_01_MGFPeaklist (F053021)	Human UDP-glucuronosyltransferase 1A8 isoform 1	UGT1A8_i1_S381R	GuillemetteC_UGT_20131017.fasta	59 811,7	100,0 %	4	6	12	0,0681%	34,2%	LILRGHEVVVVMPEVSWQLGK	K	S	99,7 %	0	0	1	1	2	2 389,3426	2 484,00		25 289,1	48	68	Empty	true	UGT1A8_i1_A368T,UGT1A8_i1_I294T,UGT1A8_i1_P387H,UGT1A8_i1_G154A,UGT1A8_i1_F109L,UGT1A8_i1,UGT1A8_i1_G308E,Q9HAW9,UGT1A8_i1_A497X,UGT1A8_i1_A152T,UGT1A8_i1_S488F,UGT1A8_i1_T240A,UGT1A8_i1_L228I,UGT1A8_i1_L474M,UGT1A8_i1_A511P,UGT1A8_i1_A144V,UGT1A8_i1_L496X,UGT1A8_i1_N118D,UGT1A8_i1_A173V,UGT1A8_i1_E216D,UGT1A8_i1_A401P,UGT1A8_i1_Y486D,UGT1A8_i1_D95H,UGT1A8_i1_S15C,UGT1A8_i1_K132R,UGT1A8_i1_K402T,…
HT29	UGT1A	15997	Ingel15997_GuillemetteC_MR-201233_01_MGFPeaklist (F053021)	Human UDP-glucuronosyltransferase 1A8 isoform 1	UGT1A8_i1_S381R	GuillemetteC_UGT_20131017.fasta	59 811,7	100,0 %	4	6	12	0,0681%	34,2%	LLVVPMDGSHWFTMQSVVEK	K	L	99,7 %	0	0	2	0	2	2 303,1564	2 540,50		181415	28	47	Empty	false	UGT1A10_i1_K402T,UGT1A8_i1_A368T,UGT1A8_i1_I294T,UGT1A10_i1_L109F,UGT1A8_i1_G154A,UGT1A8_i1,UGT1A10_i1_L474M,UGT1A10_i1_E139K,UGT1A8_i1_A497X,UGT1A10_i1_A102V,UGT1A8_i1_S488F,UGT1A10_i1_I105M,UGT1A10_i1_A401P,UGT1A10_i1_I105L,UGT1A8_i1_T240A,UGT1A8_i1_L228I,UGT1A8_i1_L474M,UGT1A10_i1_P387H,UGT1A10_i1_M110L,UGT1A8_i1_A144V,UGT1A8_i1_A173V,UGT1A8_i1_E216D,UGT1A8_i1_Y486D,UGT1A8_i1_D95H,UGT1A10_i1_L…
HT29	UGT1A	15997	Ingel15997_GuillemetteC_MR-201233_01_MGFPeaklist (F053021)	Human UDP-glucuronosyltransferase 1A8 isoform 1	UGT1A8_i1_S381R	GuillemetteC_UGT_20131017.fasta	59 811,7	100,0 %	4	6	12	0,0681%	34,2%	LLVVPMDGSHWFTMQSVVEKLILR	K	G	99,7 %	0	0	0	1	2	2 798,5098	2 926,00		22 289,4	28	51	Empty	false	UGT1A10_i1_K402T,UGT1A8_i1_A368T,UGT1A8_i1_I294T,UGT1A10_i1_L109F,UGT1A8_i1_G154A,UGT1A8_i1,UGT1A10_i1_L474M,UGT1A10_i1_E139K,UGT1A8_i1_A497X,UGT1A10_i1_A102V,UGT1A8_i1_S488F,UGT1A10_i1_I105M,UGT1A10_i1_A401P,UGT1A10_i1_I105L,UGT1A8_i1_T240A,UGT1A8_i1_L228I,UGT1A8_i1_L474M,UGT1A10_i1_P387H,UGT1A10_i1_M110L,UGT1A8_i1_A144V,UGT1A8_i1_A173V,UGT1A8_i1_E216D,UGT1A8_i1_Y486D,UGT1A8_i1_D95H,UGT1A10_i1_L…
HT29	UGT1A	15997	Ingel15997_GuillemetteC_MR-201233_01_MGFPeaklist (F053021)	Human UDP-glucuronosyltransferase 1A8 isoform 1	UGT1A8_i1_S381R	GuillemetteC_UGT_20131017.fasta	59 811,7	100,0 %	4	6	12	0,0681%	34,2%	LSSLHKDRPVEPLDLAVFWVEFVMR	R	H	99,7 %	0	0	0	0	2	2 983,5864	2 977,00		17 048,5	440	464	Empty	false	UGT1A8_i1_A368T,UGT1A10_i1_K402T,UGT1A10_i1_L109F,UGT1A1_i1_A511P,UGT1A6_i1_A497X,UGT1A10_i1_E139K,UGT1A10_i1_L474M,UGT1A10_i1_A102V,UGT1A1_i1_P387S,UGT1A6_i1_G308E,UGT1A10_i1_A401P,UGT1A10_i1_I105M,UGT1A1_i1_G395V,UGT1A10_i1_I105L,UGT1A8_i1_T240A,UGT1A6_i1_S381R,UGT1A8_i1_L228I,UGT1A10_i1_P387H,UGT1A1_i1_P387H,UGT1A8_i1_A144V,UGT1A8_i1_A173V,P19224,UGT1A1_i1_I370V,UGT1A10_i1_L244I,UGT1A8_i1_K132…
HT29	UGT1A	15997	Ingel15997_GuillemetteC_MR-201233_01_MGFPeaklist (F053021)	Human UDP-glucuronosyltransferase 1A8 isoform 1	UGT1A8_i1_S381R	GuillemetteC_UGT_20131017.fasta	59 811,7	100,0 %	4	6	12	0,0681%	34,2%	METKGAGVTLNVLEMTSEDLENALKAVINDK	R	S	96,7 %	0	0	0	1	2	3 333,6920	2 947,00		17 028,9	401	431	Empty	false	UGT1A8_i1_A368T,UGT1A10_i1_K402T,UGT1A10_i1_L109F,UGT1A1_i1_A511P,UGT1A6_i1_A497X,UGT1A10_i1_E139K,UGT1A10_i1_L474M,UGT1A10_i1_A102V,UGT1A1_i1_P387S,UGT1A6_i1_G308E,UGT1A10_i1_A401P,UGT1A10_i1_I105M,UGT1A1_i1_G395V,UGT1A10_i1_I105L,UGT1A8_i1_T240A,UGT1A6_i1_S381R,UGT1A8_i1_L228I,UGT1A10_i1_P387H,UGT1A1_i1_P387H,UGT1A8_i1_A144V,UGT1A8_i1_A173V,P19224,UGT1A1_i1_I370V,UGT1A10_i1_L244I,UGT1A8_i1_K132…
HT29	UGT1A	15997	Ingel15997_GuillemetteC_MR-201233_01_MGFPeaklist (F053021)	Human UDP-glucuronosyltransferase 1A8 isoform 1	UGT1A8_i1_S381R	GuillemetteC_UGT_20131017.fasta	59 811,7	100,0 %	4	6	12	0,0681%	34,2%	NALEIASEILQTPVTAYDLYSHTSIWLLR	K	T	99,4 %	0	0	1	1	2	3 317,7418	2 956,50		19 948,0	226	254	Empty	false	UGT1A10_i1_K402T,UGT1A8_i1_A368T,UGT1A8_i1_I294T,UGT1A10_i1_L109F,UGT1A8_i1_G154A,UGT1A8_i1,UGT1A10_i1_L474M,UGT1A10_i1_E139K,UGT1A8_i1_A497X,UGT1A10_i1_A102V,UGT1A8_i1_S488F,UGT1A10_i1_I105M,UGT1A10_i1_A401P,UGT1A10_i1_I105L,UGT1A8_i1_L228I,UGT1A8_i1_L474M,UGT1A10_i1_P387H,UGT1A10_i1_M110L,UGT1A8_i1_A144V,UGT1A8_i1_A173V,UGT1A8_i1_E216D,UGT1A8_i1_Y486D,UGT1A8_i1_D95H,UGT1A10_i1_L244I,UGT1A8_i1_K…
HT29	UGT1A	15997	Ingel15997_GuillemetteC_MR-201233_01_MGFPeaklist (F053021)	Human UDP-glucuronosyltransferase 1A8 isoform 1	UGT1A8_i1_S381R	GuillemetteC_UGT_20131017.fasta	59 811,7	100,0 %	4	6	12	0,0681%	34,2%	WLPQNDLLGHPMTR	K	A	99,7 %	0	1	9	0	2	1 677,8532	2 237,00		4261210	351	364	Empty	false	UGT1A8_i1_A368T,UGT1A10_i1_K402T,UGT1A10_i1_L109F,UGT1A1_i1_A511P,UGT1A6_i1_A497X,UGT1A10_i1_E139K,UGT1A10_i1_L474M,UGT1A10_i1_A102V,UGT1A1_i1_P387S,UGT1A6_i1_G308E,UGT1A10_i1_A401P,UGT1A10_i1_I105M,UGT1A1_i1_G395V,UGT1A10_i1_I105L,UGT1A8_i1_T240A,UGT1A6_i1_S381R,UGT1A8_i1_L228I,UGT1A10_i1_P387H,UGT1A1_i1_P387H,UGT1A8_i1_A144V,UGT1A8_i1_A173V,P19224,UGT1A1_i1_I370V,UGT1A10_i1_L244I,UGT1A8_i1_K132…
HT29	UGT1A	15997	Ingel15997_GuillemetteC_MR-201233_01_MGFPeaklist (F053021)	Human UDP-glucuronosyltransferase 1A10 isoform 1	UGT1A10_i1_P387H	GuillemetteC_UGT_20131017.fasta	59 850,0	100,0 %	20	40	86	0,488%	42,8%	AFITHAGSHGVYESICNGVHMVMMPLFGDQMDNAKR	R	M	98,5 %	0	0	0	0	2	3 964,8063	2 888,00		7 629,52	365	400	Empty	true	UGT1A8_i1_P387H,UGT1A6_i1_P387H,UGT1A1_i1_P387H
HT29	UGT1A	15997	Ingel15997_GuillemetteC_MR-201233_01_MGFPeaklist (F053021)	Human UDP-glucuronosyltransferase 1A10 isoform 1	UGT1A10_i1_P387H	GuillemetteC_UGT_20131017.fasta	59 850,0	100,0 %	20	40	86	0,488%	42,8%	AMAIADALGK	K	I	99,7 %	0	4	0	0	2	960,5184	2 040,50		549546	316	325	Empty	true	UGT1A8_i1_A368T,UGT1A10_i1_K402T,UGT1A10_i1_L109F,UGT1A1_i1_A511P,UGT1A6_i1_A497X,UGT1A10_i1_E139K,UGT1A10_i1_L474M,UGT1A10_i1_A102V,UGT1A1_i1_P387S,UGT1A6_i1_G308E,UGT1A10_i1_A401P,UGT1A10_i1_I105M,UGT1A1_i1_G395V,UGT1A10_i1_I105L,UGT1A8_i1_T240A,UGT1A6_i1_S381R,UGT1A8_i1_L228I,UGT1A1_i1_P387H,UGT1A8_i1_A144V,UGT1A8_i1_A173V,P19224,UGT1A1_i1_I370V,UGT1A10_i1_L244I,UGT1A8_i1_K132R,UGT1A1_i1_R209Y…
HT29	UGT1A	15997	Ingel15997_GuillemetteC_MR-201233_01_MGFPeaklist (F053021)	Human UDP-glucuronosyltransferase 1A10 isoform 1	UGT1A10_i1_P387H	GuillemetteC_UGT_20131017.fasta	59 850,0	100,0 %	20	40	86	0,488%	42,8%	AMAIADALGKIPQTVLWR	K	Y	99,7 %	0	1	21	2	2	1 954,0945	2 686,00		1704130	316	333	Empty	true	UGT1A8_i1_A368T,UGT1A10_i1_K402T,UGT1A10_i1_L109F,UGT1A1_i1_A511P,UGT1A6_i1_A497X,UGT1A10_i1_E139K,UGT1A10_i1_L474M,UGT1A10_i1_A102V,UGT1A1_i1_P387S,UGT1A6_i1_G308E,UGT1A10_i1_A401P,UGT1A10_i1_I105M,UGT1A1_i1_G395V,UGT1A10_i1_I105L,UGT1A8_i1_T240A,UGT1A6_i1_S381R,UGT1A8_i1_L228I,UGT1A1_i1_P387H,UGT1A8_i1_A144V,UGT1A8_i1_A173V,P19224,UGT1A1_i1_I370V,UGT1A10_i1_L244I,UGT1A8_i1_K132R,UGT1A1_i1_R209Y…
HT29	UGT1A	15997	Ingel15997_GuillemetteC_MR-201233_01_MGFPeaklist (F053021)	Human UDP-glucuronosyltransferase 1A10 isoform 1	UGT1A10_i1_P387H	GuillemetteC_UGT_20131017.fasta	59 850,0	100,0 %	20	40	86	0,488%	42,8%	AVINDKSYKENIMR	K	L	99,7 %	0	0	1	5	2	1 680,8738	1 752,50		525762	426	439	Empty	true	UGT1A8_i1_A368T,UGT1A10_i1_K402T,UGT1A10_i1_L109F,UGT1A1_i1_A511P,UGT1A6_i1_A497X,UGT1A10_i1_E139K,UGT1A10_i1_L474M,UGT1A10_i1_A102V,UGT1A1_i1_P387S,UGT1A6_i1_G308E,UGT1A10_i1_A401P,UGT1A10_i1_I105M,UGT1A1_i1_G395V,UGT1A10_i1_I105L,UGT1A8_i1_T240A,UGT1A6_i1_S381R,UGT1A8_i1_L228I,UGT1A1_i1_P387H,UGT1A8_i1_A144V,UGT1A8_i1_A173V,P19224,UGT1A1_i1_I370V,UGT1A10_i1_L244I,UGT1A8_i1_K132R,UGT1A1_i1_R209Y…
HT29	UGT1A	15997	Ingel15997_GuillemetteC_MR-201233_01_MGFPeaklist (F053021)	Human UDP-glucuronosyltransferase 1A10 isoform 1	UGT1A10_i1_P387H	GuillemetteC_UGT_20131017.fasta	59 850,0	100,0 %	20	40	86	0,488%	42,8%	DRPVEPLDLAVFWVEFVMR	K	H	99,7 %	0	1	1	1	2	2 318,2003	2 976,00		46 347,1	446	464	Empty	true	UGT1A8_i1_A368T,UGT1A10_i1_K402T,UGT1A10_i1_L109F,UGT1A1_i1_A511P,UGT1A6_i1_A497X,UGT1A10_i1_E139K,UGT1A10_i1_L474M,UGT1A10_i1_A102V,UGT1A1_i1_P387S,UGT1A6_i1_G308E,UGT1A10_i1_A401P,UGT1A10_i1_I105M,UGT1A1_i1_G395V,UGT1A10_i1_I105L,UGT1A8_i1_T240A,UGT1A6_i1_S381R,UGT1A8_i1_L228I,UGT1A1_i1_P387H,UGT1A8_i1_A144V,UGT1A8_i1_A173V,P19224,UGT1A1_i1_I370V,UGT1A10_i1_L244I,UGT1A8_i1_K132R,UGT1A1_i1_R209Y…
HT29	UGT1A	15997	Ingel15997_GuillemetteC_MR-201233_01_MGFPeaklist (F053021)	Human UDP-glucuronosyltransferase 1A10 isoform 1	UGT1A10_i1_P387H	GuillemetteC_UGT_20131017.fasta	59 850,0	100,0 %	20	40	86	0,488%	42,8%	GAGVTLNVLEMTSEDLENALK	K	A	99,7 %	0	1	4	0	2	2 204,1117	2 915,00		218315	405	425	Empty	true	UGT1A8_i1_A368T,UGT1A10_i1_K402T,UGT1A10_i1_L109F,UGT1A1_i1_A511P,UGT1A6_i1_A497X,UGT1A10_i1_E139K,UGT1A10_i1_L474M,UGT1A10_i1_A102V,UGT1A1_i1_P387S,UGT1A6_i1_G308E,UGT1A10_i1_A401P,UGT1A10_i1_I105M,UGT1A1_i1_G395V,UGT1A10_i1_I105L,UGT1A8_i1_T240A,UGT1A6_i1_S381R,UGT1A8_i1_L228I,UGT1A1_i1_P387H,UGT1A8_i1_A144V,UGT1A8_i1_A173V,P19224,UGT1A1_i1_I370V,UGT1A10_i1_L244I,UGT1A8_i1_K132R,UGT1A1_i1_R209Y…
HT29	UGT1A	15997	Ingel15997_GuillemetteC_MR-201233_01_MGFPeaklist (F053021)	Human UDP-glucuronosyltransferase 1A10 isoform 1	UGT1A10_i1_P387H	GuillemetteC_UGT_20131017.fasta	59 850,0	100,0 %	20	40	86	0,488%	42,8%	GAGVTLNVLEMTSEDLENALKAVINDK	K	S	99,7 %	0	0	3	1	2	2 844,4662	2 955,50		149225	405	431	Empty	true	UGT1A8_i1_A368T,UGT1A10_i1_K402T,UGT1A10_i1_L109F,UGT1A1_i1_A511P,UGT1A6_i1_A497X,UGT1A10_i1_E139K,UGT1A10_i1_L474M,UGT1A10_i1_A102V,UGT1A1_i1_P387S,UGT1A6_i1_G308E,UGT1A10_i1_A401P,UGT1A10_i1_I105M,UGT1A1_i1_G395V,UGT1A10_i1_I105L,UGT1A8_i1_T240A,UGT1A6_i1_S381R,UGT1A8_i1_L228I,UGT1A1_i1_P387H,UGT1A8_i1_A144V,UGT1A8_i1_A173V,P19224,UGT1A1_i1_I370V,UGT1A10_i1_L244I,UGT1A8_i1_K132R,UGT1A1_i1_R209Y…
HT29	UGT1A	15997	Ingel15997_GuillemetteC_MR-201233_01_MGFPeaklist (F053021)	Human UDP-glucuronosyltransferase 1A10 isoform 1	UGT1A10_i1_P387H	GuillemetteC_UGT_20131017.fasta	59 850,0	100,0 %	20	40	86	0,488%	42,8%	GAGVTLNVLEMTSEDLENALKAVINDKSYK	K	E	99,7 %	0	0	0	1	2	3 222,6565	2 942,00		21 878,8	405	434	Empty	true	UGT1A8_i1_A368T,UGT1A10_i1_K402T,UGT1A10_i1_L109F,UGT1A1_i1_A511P,UGT1A6_i1_A497X,UGT1A10_i1_E139K,UGT1A10_i1_L474M,UGT1A10_i1_A102V,UGT1A1_i1_P387S,UGT1A6_i1_G308E,UGT1A10_i1_A401P,UGT1A10_i1_I105M,UGT1A1_i1_G395V,UGT1A10_i1_I105L,UGT1A8_i1_T240A,UGT1A6_i1_S381R,UGT1A8_i1_L228I,UGT1A1_i1_P387H,UGT1A8_i1_A144V,UGT1A8_i1_A173V,P19224,UGT1A1_i1_I370V,UGT1A10_i1_L244I,UGT1A8_i1_K132R,UGT1A1_i1_R209Y…
HT29	UGT1A	15997	Ingel15997_GuillemetteC_MR-201233_01_MGFPeaklist (F053021)	Human UDP-glucuronosyltransferase 1A10 isoform 1	UGT1A10_i1_P387H	GuillemetteC_UGT_20131017.fasta	59 850,0	100,0 %	20	40	86	0,488%	42,8%	GHEVVVVMPEVSWQLER	R	S	99,7 %	0	0	5	1	2	1 994,0164	2 447,50		1413100	52	68	Empty	true	UGT1A10_i1_K402T,UGT1A10_i1_I294T,UGT1A10_i1_L109F,UGT1A10_i1_T202I,UGT1A10_i1_S488F,UGT1A10_i1_L496X,UGT1A10_i1_E139K,UGT1A10_i1_L474M,UGT1A10_i1_D256N,Q9HAW8,UGT1A10_i1_A102V,UGT1A10_i1,UGT1A10_i1_I105M,UGT1A10_i1_A401P,UGT1A10_i1_I105L,UGT1A10_i1_Q103R,UGT1A10_i1_T240M,UGT1A10_i1_L117F,UGT1A10_i1_M110L,UGT1A10_i1_S375F,UGT1A10_i1_G308E,UGT1A10_i1_L244I,UGT1A10_i1_P238L,UGT1A10_i1_A511P,UGT1A10…
HT29	UGT1A	15997	Ingel15997_GuillemetteC_MR-201233_01_MGFPeaklist (F053021)	Human UDP-glucuronosyltransferase 1A10 isoform 1	UGT1A10_i1_P387H	GuillemetteC_UGT_20131017.fasta	59 850,0	100,0 %	20	40	86	0,488%	42,8%	IPQTVLWR	K	Y	99,0 %	0	6	0	0	2	1 012,5939	2 178,50		739515	326	333	Empty	true	UGT1A8_i1_A368T,UGT1A10_i1_K402T,UGT1A10_i1_L109F,UGT1A1_i1_A511P,UGT1A6_i1_A497X,UGT1A10_i1_E139K,UGT1A10_i1_L474M,UGT1A10_i1_A102V,UGT1A1_i1_P387S,UGT1A6_i1_G308E,UGT1A10_i1_A401P,UGT1A10_i1_I105M,UGT1A1_i1_G395V,UGT1A10_i1_I105L,UGT1A8_i1_T240A,UGT1A6_i1_S381R,UGT1A8_i1_L228I,UGT1A1_i1_P387H,UGT1A8_i1_A144V,UGT1A8_i1_A173V,P19224,UGT1A1_i1_I370V,UGT1A10_i1_L244I,UGT1A8_i1_K132R,UGT1A1_i1_R209Y…
HT29	UGT1A	15997	Ingel15997_GuillemetteC_MR-201233_01_MGFPeaklist (F053021)	Human UDP-glucuronosyltransferase 1A10 isoform 1	UGT1A10_i1_P387H	GuillemetteC_UGT_20131017.fasta	59 850,0	100,0 %	20	40	86	0,488%	42,8%	KAMAIADALGKIPQTVLWR	K	Y	99,7 %	0	0	2	1	2	2 082,1895	2 512,00		45 157,7	315	333	Empty	true	UGT1A8_i1_A368T,UGT1A10_i1_K402T,UGT1A10_i1_L109F,UGT1A1_i1_A511P,UGT1A6_i1_A497X,UGT1A10_i1_E139K,UGT1A10_i1_L474M,UGT1A10_i1_A102V,UGT1A1_i1_P387S,UGT1A6_i1_G308E,UGT1A10_i1_A401P,UGT1A10_i1_I105M,UGT1A1_i1_G395V,UGT1A10_i1_I105L,UGT1A8_i1_T240A,UGT1A6_i1_S381R,UGT1A8_i1_L228I,UGT1A1_i1_P387H,UGT1A8_i1_A144V,UGT1A8_i1_A173V,P19224,UGT1A1_i1_I370V,UGT1A10_i1_L244I,UGT1A8_i1_K132R,UGT1A1_i1_R209Y…
HT29	UGT1A	15997	Ingel15997_GuillemetteC_MR-201233_01_MGFPeaklist (F053021)	Human UDP-glucuronosyltransferase 1A10 isoform 1	UGT1A10_i1_P387H	GuillemetteC_UGT_20131017.fasta	59 850,0	100,0 %	20	40	86	0,488%	42,8%	LILRGHEVVVVMPEVSWQLER	K	S	99,7 %	0	0	1	1	2	2 489,3698	2 477,00		29 810,1	48	68	Empty	true	UGT1A10_i1_K402T,UGT1A10_i1_I294T,UGT1A10_i1_L109F,UGT1A10_i1_T202I,UGT1A10_i1_S488F,UGT1A10_i1_L496X,UGT1A10_i1_E139K,UGT1A10_i1_L474M,UGT1A10_i1_D256N,Q9HAW8,UGT1A10_i1_A102V,UGT1A10_i1,UGT1A10_i1_I105M,UGT1A10_i1_A401P,UGT1A10_i1_I105L,UGT1A10_i1_Q103R,UGT1A10_i1_T240M,UGT1A10_i1_L117F,UGT1A10_i1_M110L,UGT1A10_i1_S375F,UGT1A10_i1_G308E,UGT1A10_i1_L244I,UGT1A10_i1_P238L,UGT1A10_i1_A511P,UGT1A10…
HT29	UGT1A	15997	Ingel15997_GuillemetteC_MR-201233_01_MGFPeaklist (F053021)	Human UDP-glucuronosyltransferase 1A10 isoform 1	UGT1A10_i1_P387H	GuillemetteC_UGT_20131017.fasta	59 850,0	100,0 %	20	40	86	0,488%	42,8%	LLVVPMDGSHWFTMQSVVEK	K	L	99,7 %	0	0	2	0	2	2 303,1564	2 540,50		181415	28	47	Empty	true	UGT1A10_i1_K402T,UGT1A8_i1_A368T,UGT1A8_i1_I294T,UGT1A10_i1_L109F,UGT1A8_i1_G154A,UGT1A8_i1,UGT1A10_i1_L474M,UGT1A10_i1_E139K,UGT1A8_i1_A497X,UGT1A10_i1_A102V,UGT1A8_i1_S488F,UGT1A10_i1_I105M,UGT1A10_i1_A401P,UGT1A10_i1_I105L,UGT1A8_i1_T240A,UGT1A8_i1_L228I,UGT1A8_i1_L474M,UGT1A10_i1_M110L,UGT1A8_i1_A144V,UGT1A8_i1_A173V,UGT1A8_i1_E216D,UGT1A8_i1_Y486D,UGT1A8_i1_D95H,UGT1A10_i1_L244I,UGT1A8_i1_K1…
HT29	UGT1A	15997	Ingel15997_GuillemetteC_MR-201233_01_MGFPeaklist (F053021)	Human UDP-glucuronosyltransferase 1A10 isoform 1	UGT1A10_i1_P387H	GuillemetteC_UGT_20131017.fasta	59 850,0	100,0 %	20	40	86	0,488%	42,8%	LLVVPMDGSHWFTMQSVVEKLILR	K	G	99,7 %	0	0	0	1	2	2 798,5098	2 926,00		22 289,4	28	51	Empty	true	UGT1A10_i1_K402T,UGT1A8_i1_A368T,UGT1A8_i1_I294T,UGT1A10_i1_L109F,UGT1A8_i1_G154A,UGT1A8_i1,UGT1A10_i1_L474M,UGT1A10_i1_E139K,UGT1A8_i1_A497X,UGT1A10_i1_A102V,UGT1A8_i1_S488F,UGT1A10_i1_I105M,UGT1A10_i1_A401P,UGT1A10_i1_I105L,UGT1A8_i1_T240A,UGT1A8_i1_L228I,UGT1A8_i1_L474M,UGT1A10_i1_M110L,UGT1A8_i1_A144V,UGT1A8_i1_A173V,UGT1A8_i1_E216D,UGT1A8_i1_Y486D,UGT1A8_i1_D95H,UGT1A10_i1_L244I,UGT1A8_i1_K1…
HT29	UGT1A	15997	Ingel15997_GuillemetteC_MR-201233_01_MGFPeaklist (F053021)	Human UDP-glucuronosyltransferase 1A10 isoform 1	UGT1A10_i1_P387H	GuillemetteC_UGT_20131017.fasta	59 850,0	100,0 %	20	40	86	0,488%	42,8%	LSSLHKDRPVEPLDLAVFWVEFVMR	R	H	99,7 %	0	0	0	0	2	2 983,5864	2 977,00		17 048,5	440	464	Empty	true	UGT1A8_i1_A368T,UGT1A10_i1_K402T,UGT1A10_i1_L109F,UGT1A1_i1_A511P,UGT1A6_i1_A497X,UGT1A10_i1_E139K,UGT1A10_i1_L474M,UGT1A10_i1_A102V,UGT1A1_i1_P387S,UGT1A6_i1_G308E,UGT1A10_i1_A401P,UGT1A10_i1_I105M,UGT1A1_i1_G395V,UGT1A10_i1_I105L,UGT1A8_i1_T240A,UGT1A6_i1_S381R,UGT1A8_i1_L228I,UGT1A1_i1_P387H,UGT1A8_i1_A144V,UGT1A8_i1_A173V,P19224,UGT1A1_i1_I370V,UGT1A10_i1_L244I,UGT1A8_i1_K132R,UGT1A1_i1_R209Y…
HT29	UGT1A	15997	Ingel15997_GuillemetteC_MR-201233_01_MGFPeaklist (F053021)	Human UDP-glucuronosyltransferase 1A10 isoform 1	UGT1A10_i1_P387H	GuillemetteC_UGT_20131017.fasta	59 850,0	100,0 %	20	40	86	0,488%	42,8%	METKGAGVTLNVLEMTSEDLENALKAVINDK	R	S	96,7 %	0	0	0	1	2	3 333,6920	2 947,00		17 028,9	401	431	Empty	true	UGT1A8_i1_A368T,UGT1A10_i1_K402T,UGT1A10_i1_L109F,UGT1A1_i1_A511P,UGT1A6_i1_A497X,UGT1A10_i1_E139K,UGT1A10_i1_L474M,UGT1A10_i1_A102V,UGT1A1_i1_P387S,UGT1A6_i1_G308E,UGT1A10_i1_A401P,UGT1A10_i1_I105M,UGT1A1_i1_G395V,UGT1A10_i1_I105L,UGT1A8_i1_T240A,UGT1A6_i1_S381R,UGT1A8_i1_L228I,UGT1A1_i1_P387H,UGT1A8_i1_A144V,UGT1A8_i1_A173V,P19224,UGT1A1_i1_I370V,UGT1A10_i1_L244I,UGT1A8_i1_K132R,UGT1A1_i1_R209Y…
HT29	UGT1A	15997	Ingel15997_GuillemetteC_MR-201233_01_MGFPeaklist (F053021)	Human UDP-glucuronosyltransferase 1A10 isoform 1	UGT1A10_i1_P387H	GuillemetteC_UGT_20131017.fasta	59 850,0	100,0 %	20	40	86	0,488%	42,8%	NALEIASEILQTPVTAYDLYSHTSIWLLR	R	T	99,4 %	0	0	1	1	2	3 317,7418	2 956,50		19 948,0	226	254	Empty	true	UGT1A10_i1_K402T,UGT1A8_i1_A368T,UGT1A8_i1_I294T,UGT1A10_i1_L109F,UGT1A8_i1_G154A,UGT1A8_i1,UGT1A10_i1_L474M,UGT1A10_i1_E139K,UGT1A8_i1_A497X,UGT1A10_i1_A102V,UGT1A8_i1_S488F,UGT1A10_i1_I105M,UGT1A10_i1_A401P,UGT1A10_i1_I105L,UGT1A8_i1_L228I,UGT1A8_i1_L474M,UGT1A10_i1_M110L,UGT1A8_i1_A144V,UGT1A8_i1_A173V,UGT1A8_i1_E216D,UGT1A8_i1_Y486D,UGT1A8_i1_D95H,UGT1A10_i1_L244I,UGT1A8_i1_K132R,UGT1A10_i1_A…
HT29	UGT1A	15997	Ingel15997_GuillemetteC_MR-201233_01_MGFPeaklist (F053021)	Human UDP-glucuronosyltransferase 1A10 isoform 1	UGT1A10_i1_P387H	GuillemetteC_UGT_20131017.fasta	59 850,0	100,0 %	20	40	86	0,488%	42,8%	TYSTSYTLEDQNR	K	E	99,7 %	0	2	0	0	2	1 577,7078	1 719,00		29 306,4	76	88	Empty	true	UGT1A10_i1_K402T,UGT1A10_i1_I294T,UGT1A10_i1_L109F,UGT1A10_i1_T202I,UGT1A10_i1_S488F,UGT1A10_i1_L496X,UGT1A10_i1_E139K,UGT1A10_i1_L474M,UGT1A10_i1_D256N,Q9HAW8,UGT1A10_i1_A102V,UGT1A10_i1,UGT1A10_i1_I105M,UGT1A10_i1_A401P,UGT1A10_i1_I105L,UGT1A10_i1_Q103R,UGT1A10_i1_T240M,UGT1A10_i1_L117F,UGT1A10_i1_M110L,UGT1A10_i1_S375F,UGT1A10_i1_G308E,UGT1A10_i1_L244I,UGT1A10_i1_P238L,UGT1A10_i1_A511P,UGT1A10…
HT29	UGT1A	15997	Ingel15997_GuillemetteC_MR-201233_01_MGFPeaklist (F053021)	Human UDP-glucuronosyltransferase 1A10 isoform 1	UGT1A10_i1_P387H	GuillemetteC_UGT_20131017.fasta	59 850,0	100,0 %	20	40	86	0,488%	42,8%	WLPQNDLLGHPMTR	K	A	99,7 %	0	1	9	0	2	1 677,8532	2 237,00		4261210	351	364	Empty	true	UGT1A8_i1_A368T,UGT1A10_i1_K402T,UGT1A10_i1_L109F,UGT1A1_i1_A511P,UGT1A6_i1_A497X,UGT1A10_i1_E139K,UGT1A10_i1_L474M,UGT1A10_i1_A102V,UGT1A1_i1_P387S,UGT1A6_i1_G308E,UGT1A10_i1_A401P,UGT1A10_i1_I105M,UGT1A1_i1_G395V,UGT1A10_i1_I105L,UGT1A8_i1_T240A,UGT1A6_i1_S381R,UGT1A8_i1_L228I,UGT1A1_i1_P387H,UGT1A8_i1_A144V,UGT1A8_i1_A173V,P19224,UGT1A1_i1_I370V,UGT1A10_i1_L244I,UGT1A8_i1_K132R,UGT1A1_i1_R209Y…
HT29	UGT1A	15997	Ingel15997_GuillemetteC_MR-201233_01_MGFPeaklist (F053021)	Human UDP-glucuronosyltransferase 1A10 isoform 1	UGT1A10_i1_P387H	GuillemetteC_UGT_20131017.fasta	59 850,0	100,0 %	20	40	86	0,488%	42,8%	YFSLPSVVFTR	K	G	99,7 %	0	2	0	0	2	1 315,7044	2 513,00		45 396,2	160	170	Empty	true	UGT1A10_i1_K402T,UGT1A10_i1_I294T,UGT1A10_i1_L109F,UGT1A10_i1_T202I,UGT1A10_i1_S488F,UGT1A10_i1_L496X,UGT1A10_i1_E139K,UGT1A10_i1_L474M,UGT1A10_i1_D256N,Q9HAW8,UGT1A10_i1_A102V,UGT1A10_i1,UGT1A10_i1_I105M,UGT1A10_i1_A401P,UGT1A10_i1_I105L,UGT1A10_i1_Q103R,UGT1A10_i1_T240M,UGT1A10_i1_L117F,UGT1A10_i1_M110L,UGT1A10_i1_S375F,UGT1A10_i1_G308E,UGT1A10_i1_L244I,UGT1A10_i1_P238L,UGT1A10_i1_A511P,UGT1A10…
HT29	UGT1A	15997	Ingel15997_GuillemetteC_MR-201233_01_MGFPeaklist (F053021)	Keratin, type I cytoskeletal 9 OS=Homo sapiens GN=KRT9 PE=1 SV=3	P35527	CP13_3_HomoSapiens_9606_20130509.fasta	62 065,9	100,0 %	5	5	8	0,0454%	14,8%	EIETYHNLLEGGQEDFESSGAGK	K	I	99,1 %	0	0	1	0	2	2 510,1320	2 187,00		4 175,34	450	472	Empty	true
HT29	UGT1A	15997	Ingel15997_GuillemetteC_MR-201233_01_MGFPeaklist (F053021)	Keratin, type I cytoskeletal 9 OS=Homo sapiens GN=KRT9 PE=1 SV=3	P35527	CP13_3_HomoSapiens_9606_20130509.fasta	62 065,9	100,0 %	5	5	8	0,0454%	14,8%	GGGGSFGYSYGGGSGGGFSASSLGGGFGGGSR	R	G	99,7 %	0	1	0	0	2	2 705,1614	2 258,00		13 154,4	64	95	Empty	true
HT29	UGT1A	15997	Ingel15997_GuillemetteC_MR-201233_01_MGFPeaklist (F053021)	Keratin, type I cytoskeletal 9 OS=Homo sapiens GN=KRT9 PE=1 SV=3	P35527	CP13_3_HomoSapiens_9606_20130509.fasta	62 065,9	100,0 %	5	5	8	0,0454%	14,8%	HGVQELEIELQSQLSKK	R	A	98,0 %	0	0	1	0	2	1 966,0606	2 337,00		6 703,71	375	391	Empty	true
HT29	UGT1A	15997	Ingel15997_GuillemetteC_MR-201233_01_MGFPeaklist (F053021)	Keratin, type I cytoskeletal 9 OS=Homo sapiens GN=KRT9 PE=1 SV=3	P35527	CP13_3_HomoSapiens_9606_20130509.fasta	62 065,9	100,0 %	5	5	8	0,0454%	14,8%	QGVDADINGLR	R	Q	99,7 %	0	2	0	0	2	1 157,5911	1 863,50		24 069,0	251	261	Empty	true
HT29	UGT1A	15997	Ingel15997_GuillemetteC_MR-201233_01_MGFPeaklist (F053021)	Keratin, type I cytoskeletal 9 OS=Homo sapiens GN=KRT9 PE=1 SV=3	P35527	CP13_3_HomoSapiens_9606_20130509.fasta	62 065,9	100,0 %	5	5	8	0,0454%	14,8%	TLLDIDNTR	K	M	99,7 %	0	3	0	0	2	1 060,5635	2 017,00		38 825,8	225	233	Empty	true
HT29	UGT1A	15997	Ingel15997_GuillemetteC_MR-201233_01_MGFPeaklist (F053021)	Isoform 2 of Kinesin-like protein KIF1B OS=Homo sapiens GN=KIF1B	O60333-2	CP13_3_HomoSapiens_9606_20130509.fasta	199 266,6	100,0 %	38	44	64	0,363%	30,7%	AGKNEFLNLVPDIEEIRPSSVVSK	R	K	99,7 %	0	0	0	1	2	2 641,4197	2 501,00		42 772,2	1635	1658	Empty	true	O60333
HT29	UGT1A	15997	Ingel15997_GuillemetteC_MR-201233_01_MGFPeaklist (F053021)	Isoform 2 of Kinesin-like protein KIF1B OS=Homo sapiens GN=KIF1B	O60333-2	CP13_3_HomoSapiens_9606_20130509.fasta	199 266,6	100,0 %	38	44	64	0,363%	30,7%	DSVLTWLLR	R	E	99,2 %	0	1	0	0	2	1 102,6256	2 794,00		917,290	302	310	Empty	true	O60333
HT29	UGT1A	15997	Ingel15997_GuillemetteC_MR-201233_01_MGFPeaklist (F053021)	Isoform 2 of Kinesin-like protein KIF1B OS=Homo sapiens GN=KIF1B	O60333-2	CP13_3_HomoSapiens_9606_20130509.fasta	199 266,6	100,0 %	38	44	64	0,363%	30,7%	EALLAEMGVAIR	R	E	99,7 %	0	1	0	0	2	1 272,6981	2 474,00		6 046,12	460	471	Empty	true	O60333
HT29	UGT1A	15997	Ingel15997_GuillemetteC_MR-201233_01_MGFPeaklist (F053021)	Isoform 2 of Kinesin-like protein KIF1B OS=Homo sapiens GN=KIF1B	O60333-2	CP13_3_HomoSapiens_9606_20130509.fasta	199 266,6	100,0 %	38	44	64	0,363%	30,7%	EANAISVELK	K	K	99,7 %	0	2	0	0	2	1 073,5837	1 936,50		26 388,6	729	738	Empty	true	O60333
HT29	UGT1A	15997	Ingel15997_GuillemetteC_MR-201233_01_MGFPeaklist (F053021)	Isoform 2 of Kinesin-like protein KIF1B OS=Homo sapiens GN=KIF1B	O60333-2	CP13_3_HomoSapiens_9606_20130509.fasta	199 266,6	100,0 %	38	44	64	0,363%	30,7%	EKEEADLLLEQQRLDYESK	K	L	99,7 %	0	0	1	1	2	2 336,1619	2 071,50		27 098,0	646	664	Empty	true	O60333
HT29	UGT1A	15997	Ingel15997_GuillemetteC_MR-201233_01_MGFPeaklist (F053021)	Isoform 2 of Kinesin-like protein KIF1B OS=Homo sapiens GN=KIF1B	O60333-2	CP13_3_HomoSapiens_9606_20130509.fasta	199 266,6	100,0 %	38	44	64	0,363%	30,7%	EKTPSAETPSEPVDWTFAQR	R	E	99,7 %	0	0	2	0	2	2 276,0831	2 183,50		44 747,0	599	618	Empty	true	O60333
HT29	UGT1A	15997	Ingel15997_GuillemetteC_MR-201233_01_MGFPeaklist (F053021)	Isoform 2 of Kinesin-like protein KIF1B OS=Homo sapiens GN=KIF1B	O60333-2	CP13_3_HomoSapiens_9606_20130509.fasta	199 266,6	100,0 %	38	44	64	0,363%	30,7%	FEAVWDSSLHNSLLLNR	R	V	99,7 %	0	0	1	0	2	2 001,0188	2 463,00		13 489,1	1311	1327	Empty	true	O60333
HT29	UGT1A	15997	Ingel15997_GuillemetteC_MR-201233_01_MGFPeaklist (F053021)	Isoform 2 of Kinesin-like protein KIF1B OS=Homo sapiens GN=KIF1B	O60333-2	CP13_3_HomoSapiens_9606_20130509.fasta	199 266,6	100,0 %	38	44	64	0,363%	30,7%	FFPPPMPLSKPVPATK	R	L	99,7 %	0	0	2	0	2	1 753,9712	2 257,50		22 711,3	1173	1188	Empty	true	O60333
HT29	UGT1A	15997	Ingel15997_GuillemetteC_MR-201233_01_MGFPeaklist (F053021)	Isoform 2 of Kinesin-like protein KIF1B OS=Homo sapiens GN=KIF1B	O60333-2	CP13_3_HomoSapiens_9606_20130509.fasta	199 266,6	100,0 %	38	44	64	0,363%	30,7%	GIINLSTAQVEYSEDQQAMVK	R	T	99,7 %	0	0	1	0	2	2 324,1440	2 306,00		16 106,8	1697	1717	Empty	true	O60333
HT29	UGT1A	15997	Ingel15997_GuillemetteC_MR-201233_01_MGFPeaklist (F053021)	Isoform 2 of Kinesin-like protein KIF1B OS=Homo sapiens GN=KIF1B	O60333-2	CP13_3_HomoSapiens_9606_20130509.fasta	199 266,6	100,0 %	38	44	64	0,363%	30,7%	GSELHWKDVR	K	E	99,4 %	0	0	1	0	2	1 226,6277	1 726,00		10 745,9	1257	1266	Empty	true	O60333
HT29	UGT1A	15997	Ingel15997_GuillemetteC_MR-201233_01_MGFPeaklist (F053021)	Isoform 2 of Kinesin-like protein KIF1B OS=Homo sapiens GN=KIF1B	O60333-2	CP13_3_HomoSapiens_9606_20130509.fasta	199 266,6	100,0 %	38	44	64	0,363%	30,7%	GVLLQALNDKDMNDWLYAFNPLLAGTIR	R	S	99,7 %	0	0	1	0	2	3 161,6456	2 930,00		9 560,16	1730	1757	Empty	true	O60333
HT29	UGT1A	15997	Ingel15997_GuillemetteC_MR-201233_01_MGFPeaklist (F053021)	Isoform 2 of Kinesin-like protein KIF1B OS=Homo sapiens GN=KIF1B	O60333-2	CP13_3_HomoSapiens_9606_20130509.fasta	199 266,6	100,0 %	38	44	64	0,363%	30,7%	IIAELNETWEEKLR	K	K	99,7 %	0	0	2	0	2	1 743,9277	2 285,00		28 965,3	437	450	Empty	true	O60333
HT29	UGT1A	15997	Ingel15997_GuillemetteC_MR-201233_01_MGFPeaklist (F053021)	Isoform 2 of Kinesin-like protein KIF1B OS=Homo sapiens GN=KIF1B	O60333-2	CP13_3_HomoSapiens_9606_20130509.fasta	199 266,6	100,0 %	38	44	64	0,363%	30,7%	ILDTSVAYVR	K	G	99,7 %	0	2	0	0	2	1 136,6310	1 956,00		24 381,6	1418	1427	Empty	true	O60333
HT29	UGT1A	15997	Ingel15997_GuillemetteC_MR-201233_01_MGFPeaklist (F053021)	Isoform 2 of Kinesin-like protein KIF1B OS=Homo sapiens GN=KIF1B	O60333-2	CP13_3_HomoSapiens_9606_20130509.fasta	199 266,6	100,0 %	38	44	64	0,363%	30,7%	IMSTPGGEEAIER	R	L	99,7 %	0	5	0	0	2	1 389,6680	1 744,00		107721	418	430	Empty	true	O60333
HT29	UGT1A	15997	Ingel15997_GuillemetteC_MR-201233_01_MGFPeaklist (F053021)	Isoform 2 of Kinesin-like protein KIF1B OS=Homo sapiens GN=KIF1B	O60333-2	CP13_3_HomoSapiens_9606_20130509.fasta	199 266,6	100,0 %	38	44	64	0,363%	30,7%	ISFDNEYFNQSDFSSVAMTR	K	S	99,7 %	0	1	1	0	2	2 358,0342	2 433,00		40 550,8	988	1007	Empty	true	O60333
HT29	UGT1A	15997	Ingel15997_GuillemetteC_MR-201233_01_MGFPeaklist (F053021)	Isoform 2 of Kinesin-like protein KIF1B OS=Homo sapiens GN=KIF1B	O60333-2	CP13_3_HomoSapiens_9606_20130509.fasta	199 266,6	100,0 %	38	44	64	0,363%	30,7%	ISLVDLAGSER	K	A	99,5 %	0	2	0	0	2	1 159,6318	2 220,50		58 804,5	244	254	Empty	true	O60333
HT29	UGT1A	15997	Ingel15997_GuillemetteC_MR-201233_01_MGFPeaklist (F053021)	Isoform 2 of Kinesin-like protein KIF1B OS=Homo sapiens GN=KIF1B	O60333-2	CP13_3_HomoSapiens_9606_20130509.fasta	199 266,6	100,0 %	38	44	64	0,363%	30,7%	ITVTIIHEK	R	G	99,4 %	0	1	0	0	2	1 053,6304	1 887,00		4 082,22	1248	1256	Empty	true	O60333
HT29	UGT1A	15997	Ingel15997_GuillemetteC_MR-201233_01_MGFPeaklist (F053021)	Isoform 2 of Kinesin-like protein KIF1B OS=Homo sapiens GN=KIF1B	O60333-2	CP13_3_HomoSapiens_9606_20130509.fasta	199 266,6	100,0 %	38	44	64	0,363%	30,7%	IVEGQGQSSEVITPPEEISR	R	I	99,7 %	0	1	1	0	2	2 155,0879	1 964,50		20 461,5	1017	1036	Empty	true	O60333
HT29	UGT1A	15997	Ingel15997_GuillemetteC_MR-201233_01_MGFPeaklist (F053021)	Isoform 2 of Kinesin-like protein KIF1B OS=Homo sapiens GN=KIF1B	O60333-2	CP13_3_HomoSapiens_9606_20130509.fasta	199 266,6	100,0 %	38	44	64	0,363%	30,7%	LAVTSYTDIADLMDAGNKAR	K	T	99,7 %	0	0	2	0	2	2 125,0596	2 467,00		28 271,6	184	203	Empty	true	O60333
HT29	UGT1A	15997	Ingel15997_GuillemetteC_MR-201233_01_MGFPeaklist (F053021)	Isoform 2 of Kinesin-like protein KIF1B OS=Homo sapiens GN=KIF1B	O60333-2	CP13_3_HomoSapiens_9606_20130509.fasta	199 266,6	100,0 %	38	44	64	0,363%	30,7%	LGSAFTFR	K	V	99,0 %	0	1	0	0	2	898,4781	2 082,00		3 615,11	1067	1074	Empty	true	O60333
HT29	UGT1A	15997	Ingel15997_GuillemetteC_MR-201233_01_MGFPeaklist (F053021)	Isoform 2 of Kinesin-like protein KIF1B OS=Homo sapiens GN=KIF1B	O60333-2	CP13_3_HomoSapiens_9606_20130509.fasta	199 266,6	100,0 %	38	44	64	0,363%	30,7%	LQEMEILYKK	R	E	99,7 %	0	0	2	0	2	1 294,7077	2 032,00		27 545,9	636	645	Empty	true	O60333
HT29	UGT1A	15997	Ingel15997_GuillemetteC_MR-201233_01_MGFPeaklist (F053021)	Isoform 2 of Kinesin-like protein KIF1B OS=Homo sapiens GN=KIF1B	O60333-2	CP13_3_HomoSapiens_9606_20130509.fasta	199 266,6	100,0 %	38	44	64	0,363%	30,7%	MVMEGFSEEIGNHLK	K	L	99,7 %	0	0	1	0	2	1 720,8034	2 301,00		14 329,7	1052	1066	Empty	true	O60333
HT29	UGT1A	15997	Ingel15997_GuillemetteC_MR-201233_01_MGFPeaklist (F053021)	Isoform 2 of Kinesin-like protein KIF1B OS=Homo sapiens GN=KIF1B	O60333-2	CP13_3_HomoSapiens_9606_20130509.fasta	199 266,6	100,0 %	38	44	64	0,363%	30,7%	NKPEVDEAAVDAILSLNIISAK	R	Y	99,7 %	0	0	3	1	2	2 310,2553	2 778,00		37 157,0	1275	1296	Empty	true	O60333
HT29	UGT1A	15997	Ingel15997_GuillemetteC_MR-201233_01_MGFPeaklist (F053021)	Isoform 2 of Kinesin-like protein KIF1B OS=Homo sapiens GN=KIF1B	O60333-2	CP13_3_HomoSapiens_9606_20130509.fasta	199 266,6	100,0 %	38	44	64	0,363%	30,7%	RPYVFIYNSDKDPVER	R	G	99,7 %	0	0	1	1	2	1 998,0080	2 017,50		60 448,6	1681	1696	Empty	true	O60333
HT29	UGT1A	15997	Ingel15997_GuillemetteC_MR-201233_01_MGFPeaklist (F053021)	Isoform 2 of Kinesin-like protein KIF1B OS=Homo sapiens GN=KIF1B	O60333-2	CP13_3_HomoSapiens_9606_20130509.fasta	199 266,6	100,0 %	38	44	64	0,363%	30,7%	SGLSLEELR	R	I	99,7 %	0	3	0	0	2	1 003,5419	2 136,00		43 508,3	1008	1016	Empty	true	O60333
HT29	UGT1A	15997	Ingel15997_GuillemetteC_MR-201233_01_MGFPeaklist (F053021)	Isoform 2 of Kinesin-like protein KIF1B OS=Homo sapiens GN=KIF1B	O60333-2	CP13_3_HomoSapiens_9606_20130509.fasta	199 266,6	100,0 %	38	44	64	0,363%	30,7%	SHAVFTIVFTQK	R	K	99,7 %	0	1	0	0	2	1 377,7525	2 321,00		5 635,74	217	228	Empty	true	O60333
HT29	UGT1A	15997	Ingel15997_GuillemetteC_MR-201233_01_MGFPeaklist (F053021)	Isoform 2 of Kinesin-like protein KIF1B OS=Homo sapiens GN=KIF1B	O60333-2	CP13_3_HomoSapiens_9606_20130509.fasta	199 266,6	100,0 %	38	44	64	0,363%	30,7%	SLAAETTEEEEEEEEVPWTQHEFELAQWAFR	R	K	96,8 %	0	0	0	1	2	3 750,6719	2 738,00		3 031,26	676	706	Empty	true	O60333
HT29	UGT1A	15997	Ingel15997_GuillemetteC_MR-201233_01_MGFPeaklist (F053021)	Isoform 2 of Kinesin-like protein KIF1B OS=Homo sapiens GN=KIF1B	O60333-2	CP13_3_HomoSapiens_9606_20130509.fasta	199 266,6	100,0 %	38	44	64	0,363%	30,7%	SLFGSGYSK	R	S	99,7 %	0	1	0	0	2	945,4676	1 888,00		21 988,2	1377	1385	Empty	true	O60333
HT29	UGT1A	15997	Ingel15997_GuillemetteC_MR-201233_01_MGFPeaklist (F053021)	Isoform 2 of Kinesin-like protein KIF1B OS=Homo sapiens GN=KIF1B	O60333-2	CP13_3_HomoSapiens_9606_20130509.fasta	199 266,6	100,0 %	38	44	64	0,363%	30,7%	TAMVAALSPADINYDETLSTLR	R	Y	99,7 %	0	1	0	0	2	2 352,1753	2 479,00		3 994,18	319	340	Empty	true	O60333
HT29	UGT1A	15997	Ingel15997_GuillemetteC_MR-201233_01_MGFPeaklist (F053021)	Isoform 2 of Kinesin-like protein KIF1B OS=Homo sapiens GN=KIF1B	O60333-2	CP13_3_HomoSapiens_9606_20130509.fasta	199 266,6	100,0 %	38	44	64	0,363%	30,7%	TDFIPYRDSVLTWLLR	K	E	99,7 %	0	0	1	0	2	1 995,0700	2 902,00		5 718,75	295	310	Empty	true	O60333
HT29	UGT1A	15997	Ingel15997_GuillemetteC_MR-201233_01_MGFPeaklist (F053021)	Isoform 2 of Kinesin-like protein KIF1B OS=Homo sapiens GN=KIF1B	O60333-2	CP13_3_HomoSapiens_9606_20130509.fasta	199 266,6	100,0 %	38	44	64	0,363%	30,7%	TFYRFEAVWDSSLHNSLLLNR	R	V	99,7 %	0	0	0	1	2	2 568,2993	2 528,00		8 381,60	1307	1327	Empty	true	O60333
HT29	UGT1A	15997	Ingel15997_GuillemetteC_MR-201233_01_MGFPeaklist (F053021)	Isoform 2 of Kinesin-like protein KIF1B OS=Homo sapiens GN=KIF1B	O60333-2	CP13_3_HomoSapiens_9606_20130509.fasta	199 266,6	100,0 %	38	44	64	0,363%	30,7%	TPSAETPSEPVDWTFAQR	K	E	99,7 %	0	2	0	0	2	2 018,9455	2 220,50		11 559,3	601	618	Empty	true	O60333
HT29	UGT1A	15997	Ingel15997_GuillemetteC_MR-201233_01_MGFPeaklist (F053021)	Isoform 2 of Kinesin-like protein KIF1B OS=Homo sapiens GN=KIF1B	O60333-2	CP13_3_HomoSapiens_9606_20130509.fasta	199 266,6	100,0 %	38	44	64	0,363%	30,7%	TVVAVEVQDLK	R	N	99,7 %	0	2	0	0	2	1 200,6835	2 040,50		37 004,4	777	787	Empty	true	O60333
HT29	UGT1A	15997	Ingel15997_GuillemetteC_MR-201233_01_MGFPeaklist (F053021)	Isoform 2 of Kinesin-like protein KIF1B OS=Homo sapiens GN=KIF1B	O60333-2	CP13_3_HomoSapiens_9606_20130509.fasta	199 266,6	100,0 %	38	44	64	0,363%	30,7%	VAIVSEKGEVR	R	G	96,6 %	0	1	0	0	2	1 186,6790	1 624,00		3 337,02	947	957	Empty	true	O60333
HT29	UGT1A	15997	Ingel15997_GuillemetteC_MR-201233_01_MGFPeaklist (F053021)	Isoform 2 of Kinesin-like protein KIF1B OS=Homo sapiens GN=KIF1B	O60333-2	CP13_3_HomoSapiens_9606_20130509.fasta	199 266,6	100,0 %	38	44	64	0,363%	30,7%	VAVQAIAADEEAPDYGSGIR	R	Q	99,7 %	0	0	2	0	2	2 031,9983	2 026,00		72 468,3	962	981	Empty	true	O60333
HT29	UGT1A	15997	Ingel15997_GuillemetteC_MR-201233_01_MGFPeaklist (F053021)	Isoform 2 of Kinesin-like protein KIF1B OS=Homo sapiens GN=KIF1B	O60333-2	CP13_3_HomoSapiens_9606_20130509.fasta	199 266,6	100,0 %	38	44	64	0,363%	30,7%	VISALAEVSK	K	K	99,7 %	0	2	0	0	2	1 016,5986	1 963,50		38 182,5	281	290	Empty	true
HT29	UGT1A	15997	Ingel15997_GuillemetteC_MR-201233_01_MGFPeaklist (F053021)	Isoform 2 of Kinesin-like protein KIF1B OS=Homo sapiens GN=KIF1B	O60333-2	CP13_3_HomoSapiens_9606_20130509.fasta	199 266,6	100,0 %	38	44	64	0,363%	30,7%	VREHPLLGPYVEDLSK	R	L	99,7 %	0	0	2	0	2	1 851,9965	2 204,50		35 560,9	168	183	Empty	true	O60333
HT29	UGT1A	15997	Ingel15997_GuillemetteC_MR-201233_01_MGFPeaklist (F053021)	Isoform 2 of Kinesin-like protein KIF1B OS=Homo sapiens GN=KIF1B	O60333-2	CP13_3_HomoSapiens_9606_20130509.fasta	199 266,6	100,0 %	38	44	64	0,363%	30,7%	VSQPVQLR	R	S	99,0 %	0	1	0	0	2	926,5418	1 663,00		11 378,1	566	573	Empty	true	O60333
HT29	UGT1A	15997	Ingel15997_GuillemetteC_MR-201233_01_MGFPeaklist (F053021)	ADP/ATP translocase 2 OS=Homo sapiens GN=SLC25A5 PE=1 SV=7	P05141	CP13_3_HomoSapiens_9606_20130509.fasta	32 853,5	100,0 %	3	3	5	0,0284%	11,1%	DFLAGGVAAAISK	K	T	99,7 %	0	3	0	0	2	1 219,6682	2 301,00		91 388,9	11	23	Empty	true
HT29	UGT1A	15997	Ingel15997_GuillemetteC_MR-201233_01_MGFPeaklist (F053021)	ADP/ATP translocase 2 OS=Homo sapiens GN=SLC25A5 PE=1 SV=7	P05141	CP13_3_HomoSapiens_9606_20130509.fasta	32 853,5	100,0 %	3	3	5	0,0284%	11,1%	GAWSNVLR	K	G	96,5 %	0	1	0	0	2	902,4842	2 056,00		13 471,4	273	280	Empty	true	P12236
HT29	UGT1A	15997	Ingel15997_GuillemetteC_MR-201233_01_MGFPeaklist (F053021)	ADP/ATP translocase 2 OS=Homo sapiens GN=SLC25A5 PE=1 SV=7	P05141	CP13_3_HomoSapiens_9606_20130509.fasta	32 853,5	100,0 %	3	3	5	0,0284%	11,1%	VKLLLQVQHASK	R	Q	99,7 %	0	0	1	0	2	1 363,8421	1 927,00		9 595,31	32	43	Empty	true	I7HJJ0,P12236
HT29	UGT1A	15997	Ingel15997_GuillemetteC_MR-201233_01_MGFPeaklist (F053021)	Plectin OS=Homo sapiens GN=PLEC PE=1 SV=3	Q15149	CP13_3_HomoSapiens_9606_20130509.fasta	531 783,9	100,0 %	11	11	11	0,0624%	2,92%	APVPASELLASGVLSR	R	A	99,7 %	0	1	0	0	2	1 566,8850	2 414,00		6 075,19	3447	3462	Empty	true	Q15149-4,Q15149-5,Q15149-6,Q15149-7,Q15149-8,Q15149-9,Q15149-2,Q15149-3
HT29	UGT1A	15997	Ingel15997_GuillemetteC_MR-201233_01_MGFPeaklist (F053021)	Plectin OS=Homo sapiens GN=PLEC PE=1 SV=3	Q15149	CP13_3_HomoSapiens_9606_20130509.fasta	531 783,9	100,0 %	11	11	11	0,0624%	2,92%	GLLSAEVAR	K	L	94,9 %	0	1	0	0	2	915,5258	1 923,00		2 160,33	3850	3858	Empty	true	Q15149-4,Q15149-5,Q15149-6,Q15149-7,Q15149-8,Q15149-9,Q15149-2,Q15149-3
HT29	UGT1A	15997	Ingel15997_GuillemetteC_MR-201233_01_MGFPeaklist (F053021)	Plectin OS=Homo sapiens GN=PLEC PE=1 SV=3	Q15149	CP13_3_HomoSapiens_9606_20130509.fasta	531 783,9	100,0 %	11	11	11	0,0624%	2,92%	LAAEQELIR	R	L	99,6 %	0	1	0	0	2	1 042,5892	1 903,00		2 812,99	1846	1854	Empty	true	Q15149-4,Q15149-5,Q15149-6,Q15149-7,Q15149-8,Q15149-9,Q15149-2,Q15149-3
HT29	UGT1A	15997	Ingel15997_GuillemetteC_MR-201233_01_MGFPeaklist (F053021)	Plectin OS=Homo sapiens GN=PLEC PE=1 SV=3	Q15149	CP13_3_HomoSapiens_9606_20130509.fasta	531 783,9	100,0 %	11	11	11	0,0624%	2,92%	LLDAQLATGGIVDPR	R	L	99,2 %	0	1	0	0	2	1 538,8540	2 227,00		3 196,27	3936	3950	Empty	true	Q15149-4,Q15149-5,Q15149-6,Q15149-7,Q15149-8,Q15149-9,Q15149-2,Q15149-3
HT29	UGT1A	15997	Ingel15997_GuillemetteC_MR-201233_01_MGFPeaklist (F053021)	Plectin OS=Homo sapiens GN=PLEC PE=1 SV=3	Q15149	CP13_3_HomoSapiens_9606_20130509.fasta	531 783,9	100,0 %	11	11	11	0,0624%	2,92%	LQEAGILSAEELQR	R	L	99,7 %	0	1	0	0	2	1 556,8280	2 143,00		3 501,39	2795	2808	Empty	true	Q15149-4,Q15149-5,Q15149-6,Q15149-7,Q15149-8,Q15149-9,Q15149-2,Q15149-3
HT29	UGT1A	15997	Ingel15997_GuillemetteC_MR-201233_01_MGFPeaklist (F053021)	Plectin OS=Homo sapiens GN=PLEC PE=1 SV=3	Q15149	CP13_3_HomoSapiens_9606_20130509.fasta	531 783,9	100,0 %	11	11	11	0,0624%	2,92%	LTVDEAVR	R	A	99,0 %	0	1	0	0	2	902,4942	1 719,00		3 806,37	3213	3220	Empty	true	Q15149-4,Q15149-5,Q15149-6,Q15149-7,Q15149-8,Q15149-9,Q15149-2,Q15149-3
HT29	UGT1A	15997	Ingel15997_GuillemetteC_MR-201233_01_MGFPeaklist (F053021)	Plectin OS=Homo sapiens GN=PLEC PE=1 SV=3	Q15149	CP13_3_HomoSapiens_9606_20130509.fasta	531 783,9	100,0 %	11	11	11	0,0624%	2,92%	QLEMSAEAER	R	L	98,1 %	0	1	0	0	2	1 163,5361	1 647,00		1 540,32	2512	2521	Empty	true	Q15149-4,Q15149-5,Q15149-6,Q15149-7,Q15149-8,Q15149-9,Q15149-2,Q15149-3
HT29	UGT1A	15997	Ingel15997_GuillemetteC_MR-201233_01_MGFPeaklist (F053021)	Plectin OS=Homo sapiens GN=PLEC PE=1 SV=3	Q15149	CP13_3_HomoSapiens_9606_20130509.fasta	531 783,9	100,0 %	11	11	11	0,0624%	2,92%	QLQLAQEAAQKR	R	L	98,6 %	0	0	1	0	2	1 383,7704	1 701,00		2 319,59	2172	2183	Empty	true	Q15149-4,Q15149-5,Q15149-6,Q15149-7,Q15149-8,Q15149-9,Q15149-2,Q15149-3
HT29	UGT1A	15997	Ingel15997_GuillemetteC_MR-201233_01_MGFPeaklist (F053021)	Plectin OS=Homo sapiens GN=PLEC PE=1 SV=3	Q15149	CP13_3_HomoSapiens_9606_20130509.fasta	531 783,9	100,0 %	11	11	11	0,0624%	2,92%	RLQEDKEQMAQQLAEETQGFQR	R	T	99,7 %	0	0	0	1	2	2 663,2845	2 104,00		9 237,30	2482	2503	Empty	true	Q15149-4,Q15149-5,Q15149-6,Q15149-7,Q15149-8,Q15149-9,Q15149-2,Q15149-3
HT29	UGT1A	15997	Ingel15997_GuillemetteC_MR-201233_01_MGFPeaklist (F053021)	Plectin OS=Homo sapiens GN=PLEC PE=1 SV=3	Q15149	CP13_3_HomoSapiens_9606_20130509.fasta	531 783,9	100,0 %	11	11	11	0,0624%	2,92%	SIQEELQQLR	R	Q	99,7 %	0	1	0	0	2	1 243,6642	2 180,00		3 969,37	1554	1563	Empty	true	Q15149-4,Q15149-5,Q15149-6,Q15149-7,Q15149-8,Q15149-9,Q15149-2,Q15149-3
HT29	UGT1A	15997	Ingel15997_GuillemetteC_MR-201233_01_MGFPeaklist (F053021)	Plectin OS=Homo sapiens GN=PLEC PE=1 SV=3	Q15149	CP13_3_HomoSapiens_9606_20130509.fasta	531 783,9	100,0 %	11	11	11	0,0624%	2,92%	SLVPAAELLESR	R	V	99,7 %	0	1	0	0	2	1 284,7158	2 366,00		2 947,18	3116	3127	Empty	true	Q15149-4,Q15149-5,Q15149-6,Q15149-7,Q15149-8,Q15149-9,Q15149-2,Q15149-3
HT29	UGT1A	15997	Ingel15997_GuillemetteC_MR-201233_01_MGFPeaklist (F053021)	RNA-binding protein 14 OS=Homo sapiens GN=RBM14 PE=1 SV=2	Q96PK6	CP13_3_HomoSapiens_9606_20130509.fasta	69 492,3	100,0 %	6	6	6	0,0340%	11,7%	AQPSASLGVGYR	R	T	99,7 %	0	1	0	0	2	1 205,6273	1 763,00		6 459,97	251	262	Empty	true
HT29	UGT1A	15997	Ingel15997_GuillemetteC_MR-201233_01_MGFPeaklist (F053021)	RNA-binding protein 14 OS=Homo sapiens GN=RBM14 PE=1 SV=2	Q96PK6	CP13_3_HomoSapiens_9606_20130509.fasta	69 492,3	100,0 %	6	6	6	0,0340%	11,7%	AQPSVSLGAPYR	R	G	99,7 %	0	1	0	0	2	1 245,6586	1 869,00		6 923,02	275	286	Empty	true
HT29	UGT1A	15997	Ingel15997_GuillemetteC_MR-201233_01_MGFPeaklist (F053021)	RNA-binding protein 14 OS=Homo sapiens GN=RBM14 PE=1 SV=2	Q96PK6	CP13_3_HomoSapiens_9606_20130509.fasta	69 492,3	100,0 %	6	6	6	0,0340%	11,7%	INVELSTK	R	G	99,0 %	0	1	0	0	2	903,5146	1 785,00		6 983,13	142	149	Empty	true
HT29	UGT1A	15997	Ingel15997_GuillemetteC_MR-201233_01_MGFPeaklist (F053021)	RNA-binding protein 14 OS=Homo sapiens GN=RBM14 PE=1 SV=2	Q96PK6	CP13_3_HomoSapiens_9606_20130509.fasta	69 492,3	100,0 %	6	6	6	0,0340%	11,7%	TQPMTAQAASYR	R	A	99,7 %	0	1	0	0	2	1 324,6314	1 616,00		4 429,75	263	274	Empty	true
HT29	UGT1A	15997	Ingel15997_GuillemetteC_MR-201233_01_MGFPeaklist (F053021)	RNA-binding protein 14 OS=Homo sapiens GN=RBM14 PE=1 SV=2	Q96PK6	CP13_3_HomoSapiens_9606_20130509.fasta	69 492,3	100,0 %	6	6	6	0,0340%	11,7%	TQSSASLAASYAAQQHPQAAASYR	R	G	99,7 %	0	0	1	0	2	2 465,1802	1 819,00		10 999,0	518	541	Empty	true
HT29	UGT1A	15997	Ingel15997_GuillemetteC_MR-201233_01_MGFPeaklist (F053021)	RNA-binding protein 14 OS=Homo sapiens GN=RBM14 PE=1 SV=2	Q96PK6	CP13_3_HomoSapiens_9606_20130509.fasta	69 492,3	100,0 %	6	6	6	0,0340%	11,7%	YSGSYNDYLR	R	A	99,7 %	0	1	0	0	2	1 237,5483	1 848,00		6 744,92	648	657	Empty	true
HT29	UGT1A	15997	Ingel15997_GuillemetteC_MR-201233_01_MGFPeaklist (F053021)	BRCA1-associated protein OS=Homo sapiens GN=BRAP PE=4 SV=1	J3KNN7,Q7Z569	CP13_3_HomoSapiens_9606_20130509.fasta	67 304,6	100,0 %	7	8	9	0,0510%	15,7%	EMTDVIIETMK	R	S	99,7 %	0	2	0	0	2	1 309,6380	2 278,50		19 217,6	68	78	Empty	true
HT29	UGT1A	15997	Ingel15997_GuillemetteC_MR-201233_01_MGFPeaklist (F053021)	BRCA1-associated protein OS=Homo sapiens GN=BRAP PE=4 SV=1	J3KNN7,Q7Z569	CP13_3_HomoSapiens_9606_20130509.fasta	67 304,6	100,0 %	7	8	9	0,0510%	15,7%	EMTDVIIETMKSNPDELKTTVEER	R	K	99,7 %	0	0	0	2	2	2 808,3645	2 402,00		20 815,7	68	91	Empty	true
HT29	UGT1A	15997	Ingel15997_GuillemetteC_MR-201233_01_MGFPeaklist (F053021)	BRCA1-associated protein OS=Homo sapiens GN=BRAP PE=4 SV=1	J3KNN7,Q7Z569	CP13_3_HomoSapiens_9606_20130509.fasta	67 304,6	100,0 %	7	8	9	0,0510%	15,7%	IEKDTAEEINNMK	R	T	99,7 %	0	0	1	0	2	1 534,7419	1 674,00		9 817,52	430	442	Empty	true
HT29	UGT1A	15997	Ingel15997_GuillemetteC_MR-201233_01_MGFPeaklist (F053021)	BRCA1-associated protein OS=Homo sapiens GN=BRAP PE=4 SV=1	J3KNN7,Q7Z569	CP13_3_HomoSapiens_9606_20130509.fasta	67 304,6	100,0 %	7	8	9	0,0510%	15,7%	INHLPAETRQEIQEGQINIAMASASSPASSGGSGKLPSR	K	K	99,7 %	0	0	0	0	2	3 990,0100	2 120,00		27 443,3	546	584	Empty	true
HT29	UGT1A	15997	Ingel15997_GuillemetteC_MR-201233_01_MGFPeaklist (F053021)	BRCA1-associated protein OS=Homo sapiens GN=BRAP PE=4 SV=1	J3KNN7,Q7Z569	CP13_3_HomoSapiens_9606_20130509.fasta	67 304,6	100,0 %	7	8	9	0,0510%	15,7%	QEIQEGQINIAMASASSPASSGGSGKLPSR	R	K	99,7 %	0	0	1	0	2	2 958,4587	2 061,00		5 259,93	555	584	Empty	true
HT29	UGT1A	15997	Ingel15997_GuillemetteC_MR-201233_01_MGFPeaklist (F053021)	BRCA1-associated protein OS=Homo sapiens GN=BRAP PE=4 SV=1	J3KNN7,Q7Z569	CP13_3_HomoSapiens_9606_20130509.fasta	67 304,6	100,0 %	7	8	9	0,0510%	15,7%	SNPDELKTTVEER	K	K	99,7 %	0	0	1	0	2	1 517,7443	1 666,00		19 895,0	79	91	Empty	true
HT29	UGT1A	15997	Ingel15997_GuillemetteC_MR-201233_01_MGFPeaklist (F053021)	BRCA1-associated protein OS=Homo sapiens GN=BRAP PE=4 SV=1	J3KNN7,Q7Z569	CP13_3_HomoSapiens_9606_20130509.fasta	67 304,6	100,0 %	7	8	9	0,0510%	15,7%	VWDYAGDNYVHR	R	L	99,7 %	0	0	1	0	2	1 494,6760	1 891,00		4 536,87	365	376	Empty	true
HT29	UGT1A	15997	Ingel15997_GuillemetteC_MR-201233_01_MGFPeaklist (F053021)	BRCA1-associated protein OS=Homo sapiens GN=BRAP PE=4 SV=1	J3KNN7,Q7Z569	CP13_3_HomoSapiens_9606_20130509.fasta	67 304,6	100,0 %	7	8	9	0,0510%	15,7%	EMTDVIIETMK	R	S	99,7 %	0	2	0	0	2	1 309,6380	2 278,50		19 217,6	68	78	Empty	true
HT29	UGT1A	15997	Ingel15997_GuillemetteC_MR-201233_01_MGFPeaklist (F053021)	BRCA1-associated protein OS=Homo sapiens GN=BRAP PE=4 SV=1	J3KNN7,Q7Z569	CP13_3_HomoSapiens_9606_20130509.fasta	67 304,6	100,0 %	7	8	9	0,0510%	15,7%	EMTDVIIETMKSNPDELKTTVEER	R	K	99,7 %	0	0	0	2	2	2 808,3645	2 402,00		20 815,7	68	91	Empty	true
HT29	UGT1A	15997	Ingel15997_GuillemetteC_MR-201233_01_MGFPeaklist (F053021)	BRCA1-associated protein OS=Homo sapiens GN=BRAP PE=4 SV=1	J3KNN7,Q7Z569	CP13_3_HomoSapiens_9606_20130509.fasta	67 304,6	100,0 %	7	8	9	0,0510%	15,7%	IEKDTAEEINNMK	R	T	99,7 %	0	0	1	0	2	1 534,7419	1 674,00		9 817,52	430	442	Empty	true
HT29	UGT1A	15997	Ingel15997_GuillemetteC_MR-201233_01_MGFPeaklist (F053021)	BRCA1-associated protein OS=Homo sapiens GN=BRAP PE=4 SV=1	J3KNN7,Q7Z569	CP13_3_HomoSapiens_9606_20130509.fasta	67 304,6	100,0 %	7	8	9	0,0510%	15,7%	INHLPAETRQEIQEGQINIAMASASSPASSGGSGKLPSR	K	K	99,7 %	0	0	0	0	2	3 990,0100	2 120,00		27 443,3	546	584	Empty	true
HT29	UGT1A	15997	Ingel15997_GuillemetteC_MR-201233_01_MGFPeaklist (F053021)	BRCA1-associated protein OS=Homo sapiens GN=BRAP PE=4 SV=1	J3KNN7,Q7Z569	CP13_3_HomoSapiens_9606_20130509.fasta	67 304,6	100,0 %	7	8	9	0,0510%	15,7%	QEIQEGQINIAMASASSPASSGGSGKLPSR	R	K	99,7 %	0	0	1	0	2	2 958,4587	2 061,00		5 259,93	555	584	Empty	true
HT29	UGT1A	15997	Ingel15997_GuillemetteC_MR-201233_01_MGFPeaklist (F053021)	BRCA1-associated protein OS=Homo sapiens GN=BRAP PE=4 SV=1	J3KNN7,Q7Z569	CP13_3_HomoSapiens_9606_20130509.fasta	67 304,6	100,0 %	7	8	9	0,0510%	15,7%	SNPDELKTTVEER	K	K	99,7 %	0	0	1	0	2	1 517,7443	1 666,00		19 895,0	79	91	Empty	true
HT29	UGT1A	15997	Ingel15997_GuillemetteC_MR-201233_01_MGFPeaklist (F053021)	BRCA1-associated protein OS=Homo sapiens GN=BRAP PE=4 SV=1	J3KNN7,Q7Z569	CP13_3_HomoSapiens_9606_20130509.fasta	67 304,6	100,0 %	7	8	9	0,0510%	15,7%	VWDYAGDNYVHR	R	L	99,7 %	0	0	1	0	2	1 494,6760	1 891,00		4 536,87	365	376	Empty	true
HT29	UGT1A	15997	Ingel15997_GuillemetteC_MR-201233_01_MGFPeaklist (F053021)	Isoform 3 of Phosphorylase b kinase regulatory subunit beta OS=Homo sapiens GN=PHKB	Q93100-3,Q93100-4	CP13_3_HomoSapiens_9606_20130509.fasta	123 828,5	100,0 %	14	15	17	0,0964%	22,3%	AYLQLGINEK	K	L	99,7 %	0	1	0	0	2	1 148,6311	2 084,00		14 655,6	530	539	Empty	true	Q93100,Q93100-2
HT29	UGT1A	15997	Ingel15997_GuillemetteC_MR-201233_01_MGFPeaklist (F053021)	Isoform 3 of Phosphorylase b kinase regulatory subunit beta OS=Homo sapiens GN=PHKB	Q93100-3,Q93100-4	CP13_3_HomoSapiens_9606_20130509.fasta	123 828,5	100,0 %	14	15	17	0,0964%	22,3%	EAFNEFQKDQSR	K	L	99,7 %	0	2	0	0	2	1 498,6921	1 712,50		11 675,4	1023	1034	Empty	true	Q93100,Q93100-2
HT29	UGT1A	15997	Ingel15997_GuillemetteC_MR-201233_01_MGFPeaklist (F053021)	Isoform 3 of Phosphorylase b kinase regulatory subunit beta OS=Homo sapiens GN=PHKB	Q93100-3,Q93100-4	CP13_3_HomoSapiens_9606_20130509.fasta	123 828,5	100,0 %	14	15	17	0,0964%	22,3%	FSNQGPLENDLVVHVALIAESQR	R	L	99,7 %	0	0	1	0	2	2 536,3155	2 539,00		4 028,44	476	498	Empty	true	Q93100,Q93100-2
HT29	UGT1A	15997	Ingel15997_GuillemetteC_MR-201233_01_MGFPeaklist (F053021)	Isoform 3 of Phosphorylase b kinase regulatory subunit beta OS=Homo sapiens GN=PHKB	Q93100-3,Q93100-4	CP13_3_HomoSapiens_9606_20130509.fasta	123 828,5	100,0 %	14	15	17	0,0964%	22,3%	GGDKPALDLYQLSPSEVK	R	Q	99,7 %	0	0	1	0	2	1 916,9967	2 237,00		15 881,4	884	901	Empty	true	Q93100,Q93100-2
HT29	UGT1A	15997	Ingel15997_GuillemetteC_MR-201233_01_MGFPeaklist (F053021)	Isoform 3 of Phosphorylase b kinase regulatory subunit beta OS=Homo sapiens GN=PHKB	Q93100-3,Q93100-4	CP13_3_HomoSapiens_9606_20130509.fasta	123 828,5	100,0 %	14	15	17	0,0964%	22,3%	ISDTEELPEFK	R	S	99,7 %	0	2	0	0	2	1 307,6367	2 056,50		19 453,7	666	676	Empty	true	Q93100,Q93100-2
HT29	UGT1A	15997	Ingel15997_GuillemetteC_MR-201233_01_MGFPeaklist (F053021)	Isoform 3 of Phosphorylase b kinase regulatory subunit beta OS=Homo sapiens GN=PHKB	Q93100-3,Q93100-4	CP13_3_HomoSapiens_9606_20130509.fasta	123 828,5	100,0 %	14	15	17	0,0964%	22,3%	QLLLDILQPQQNGR	K	C	99,7 %	0	1	0	0	2	1 635,9180	2 507,00		4 978,11	902	915	Empty	true	Q93100,Q93100-2
HT29	UGT1A	15997	Ingel15997_GuillemetteC_MR-201233_01_MGFPeaklist (F053021)	Isoform 3 of Phosphorylase b kinase regulatory subunit beta OS=Homo sapiens GN=PHKB	Q93100-3,Q93100-4	CP13_3_HomoSapiens_9606_20130509.fasta	123 828,5	100,0 %	14	15	17	0,0964%	22,3%	QVQEYQDLLTPVLHHTTEGYPVVPK	K	Y	98,6 %	0	0	0	1	2	2 891,4941	2 415,00		23 954,8	377	401	Empty	true	Q93100,Q93100-2
HT29	UGT1A	15997	Ingel15997_GuillemetteC_MR-201233_01_MGFPeaklist (F053021)	Isoform 3 of Phosphorylase b kinase regulatory subunit beta OS=Homo sapiens GN=PHKB	Q93100-3,Q93100-4	CP13_3_HomoSapiens_9606_20130509.fasta	123 828,5	100,0 %	14	15	17	0,0964%	22,3%	QVTLGAFGHEEEVISNPLSPR	K	V	99,7 %	0	0	2	0	2	2 280,1620	2 390,50		34 172,8	802	822	Empty	true	Q93100,Q93100-2
HT29	UGT1A	15997	Ingel15997_GuillemetteC_MR-201233_01_MGFPeaklist (F053021)	Isoform 3 of Phosphorylase b kinase regulatory subunit beta OS=Homo sapiens GN=PHKB	Q93100-3,Q93100-4	CP13_3_HomoSapiens_9606_20130509.fasta	123 828,5	100,0 %	14	15	17	0,0964%	22,3%	SINLPRPDNETLWDKLDHYYR	K	I	97,7 %	0	0	0	1	2	2 645,3109	2 422,00		5 668,08	27	47	Empty	true	Q93100,Q93100-2
HT29	UGT1A	15997	Ingel15997_GuillemetteC_MR-201233_01_MGFPeaklist (F053021)	Isoform 3 of Phosphorylase b kinase regulatory subunit beta OS=Homo sapiens GN=PHKB	Q93100-3,Q93100-4	CP13_3_HomoSapiens_9606_20130509.fasta	123 828,5	100,0 %	14	15	17	0,0964%	22,3%	VHVDRLQTLISGAVVEQLDFLR	K	I	99,6 %	0	0	0	1	2	2 508,3935	2 858,00		3 623,35	644	665	Empty	true	Q93100,Q93100-2
HT29	UGT1A	15997	Ingel15997_GuillemetteC_MR-201233_01_MGFPeaklist (F053021)	Isoform 3 of Phosphorylase b kinase regulatory subunit beta OS=Homo sapiens GN=PHKB	Q93100-3,Q93100-4	CP13_3_HomoSapiens_9606_20130509.fasta	123 828,5	100,0 %	14	15	17	0,0964%	22,3%	VVDSLAPSITNVLVQGK	K	Q	99,7 %	0	1	0	0	2	1 739,9903	2 442,00		12 440,9	785	801	Empty	true
HT29	UGT1A	15997	Ingel15997_GuillemetteC_MR-201233_01_MGFPeaklist (F053021)	Isoform 3 of Phosphorylase b kinase regulatory subunit beta OS=Homo sapiens GN=PHKB	Q93100-3,Q93100-4	CP13_3_HomoSapiens_9606_20130509.fasta	123 828,5	100,0 %	14	15	17	0,0964%	22,3%	VYRVPDFGVWER	R	G	99,2 %	0	0	1	0	2	1 522,7801	2 349,00		5 088,42	205	216	Empty	true	Q93100,Q93100-2
HT29	UGT1A	15997	Ingel15997_GuillemetteC_MR-201233_01_MGFPeaklist (F053021)	Isoform 3 of Phosphorylase b kinase regulatory subunit beta OS=Homo sapiens GN=PHKB	Q93100-3,Q93100-4	CP13_3_HomoSapiens_9606_20130509.fasta	123 828,5	100,0 %	14	15	17	0,0964%	22,3%	YNNGSTELHSSSVGLAK	K	A	99,1 %	0	0	1	0	2	1 763,8558	1 708,00		15 112,0	220	236	Empty	true	Q93100,Q93100-2
HT29	UGT1A	15997	Ingel15997_GuillemetteC_MR-201233_01_MGFPeaklist (F053021)	Isoform 3 of Phosphorylase b kinase regulatory subunit beta OS=Homo sapiens GN=PHKB	Q93100-3,Q93100-4	CP13_3_HomoSapiens_9606_20130509.fasta	123 828,5	100,0 %	14	15	17	0,0964%	22,3%	YYYVPADFVEYEKNNPGSQKR	K	F	99,7 %	0	0	0	1	2	2 567,2201	2 204,00		10 728,2	402	422	Empty	true	Q93100,Q93100-2
HT29	UGT1A	15997	Ingel15997_GuillemetteC_MR-201233_01_MGFPeaklist (F053021)	Isoform 3 of Phosphorylase b kinase regulatory subunit beta OS=Homo sapiens GN=PHKB	Q93100-3,Q93100-4	CP13_3_HomoSapiens_9606_20130509.fasta	123 828,5	100,0 %	14	15	17	0,0964%	22,3%	AYLQLGINEK	K	L	99,7 %	0	1	0	0	2	1 148,6311	2 084,00		14 655,6	530	539	Empty	true	Q93100,Q93100-2
HT29	UGT1A	15997	Ingel15997_GuillemetteC_MR-201233_01_MGFPeaklist (F053021)	Isoform 3 of Phosphorylase b kinase regulatory subunit beta OS=Homo sapiens GN=PHKB	Q93100-3,Q93100-4	CP13_3_HomoSapiens_9606_20130509.fasta	123 828,5	100,0 %	14	15	17	0,0964%	22,3%	EAFNEFQKDQSR	K	L	99,7 %	0	2	0	0	2	1 498,6921	1 712,50		11 675,4	1023	1034	Empty	true	Q93100,Q93100-2
HT29	UGT1A	15997	Ingel15997_GuillemetteC_MR-201233_01_MGFPeaklist (F053021)	Isoform 3 of Phosphorylase b kinase regulatory subunit beta OS=Homo sapiens GN=PHKB	Q93100-3,Q93100-4	CP13_3_HomoSapiens_9606_20130509.fasta	123 828,5	100,0 %	14	15	17	0,0964%	22,3%	FSNQGPLENDLVVHVALIAESQR	R	L	99,7 %	0	0	1	0	2	2 536,3155	2 539,00		4 028,44	476	498	Empty	true	Q93100,Q93100-2
HT29	UGT1A	15997	Ingel15997_GuillemetteC_MR-201233_01_MGFPeaklist (F053021)	Isoform 3 of Phosphorylase b kinase regulatory subunit beta OS=Homo sapiens GN=PHKB	Q93100-3,Q93100-4	CP13_3_HomoSapiens_9606_20130509.fasta	123 828,5	100,0 %	14	15	17	0,0964%	22,3%	GGDKPALDLYQLSPSEVK	R	Q	99,7 %	0	0	1	0	2	1 916,9967	2 237,00		15 881,4	884	901	Empty	true	Q93100,Q93100-2
HT29	UGT1A	15997	Ingel15997_GuillemetteC_MR-201233_01_MGFPeaklist (F053021)	Isoform 3 of Phosphorylase b kinase regulatory subunit beta OS=Homo sapiens GN=PHKB	Q93100-3,Q93100-4	CP13_3_HomoSapiens_9606_20130509.fasta	123 828,5	100,0 %	14	15	17	0,0964%	22,3%	ISDTEELPEFK	R	S	99,7 %	0	2	0	0	2	1 307,6367	2 056,50		19 453,7	666	676	Empty	true	Q93100,Q93100-2
HT29	UGT1A	15997	Ingel15997_GuillemetteC_MR-201233_01_MGFPeaklist (F053021)	Isoform 3 of Phosphorylase b kinase regulatory subunit beta OS=Homo sapiens GN=PHKB	Q93100-3,Q93100-4	CP13_3_HomoSapiens_9606_20130509.fasta	123 828,5	100,0 %	14	15	17	0,0964%	22,3%	QLLLDILQPQQNGR	K	C	99,7 %	0	1	0	0	2	1 635,9180	2 507,00		4 978,11	902	915	Empty	true	Q93100,Q93100-2
HT29	UGT1A	15997	Ingel15997_GuillemetteC_MR-201233_01_MGFPeaklist (F053021)	Isoform 3 of Phosphorylase b kinase regulatory subunit beta OS=Homo sapiens GN=PHKB	Q93100-3,Q93100-4	CP13_3_HomoSapiens_9606_20130509.fasta	123 828,5	100,0 %	14	15	17	0,0964%	22,3%	QVQEYQDLLTPVLHHTTEGYPVVPK	K	Y	98,6 %	0	0	0	1	2	2 891,4941	2 415,00		23 954,8	377	401	Empty	true	Q93100,Q93100-2
HT29	UGT1A	15997	Ingel15997_GuillemetteC_MR-201233_01_MGFPeaklist (F053021)	Isoform 3 of Phosphorylase b kinase regulatory subunit beta OS=Homo sapiens GN=PHKB	Q93100-3,Q93100-4	CP13_3_HomoSapiens_9606_20130509.fasta	123 828,5	100,0 %	14	15	17	0,0964%	22,3%	QVTLGAFGHEEEVISNPLSPR	K	V	99,7 %	0	0	2	0	2	2 280,1620	2 390,50		34 172,8	802	822	Empty	true	Q93100,Q93100-2
HT29	UGT1A	15997	Ingel15997_GuillemetteC_MR-201233_01_MGFPeaklist (F053021)	Isoform 3 of Phosphorylase b kinase regulatory subunit beta OS=Homo sapiens GN=PHKB	Q93100-3,Q93100-4	CP13_3_HomoSapiens_9606_20130509.fasta	123 828,5	100,0 %	14	15	17	0,0964%	22,3%	SINLPRPDNETLWDKLDHYYR	K	I	97,7 %	0	0	0	1	2	2 645,3109	2 422,00		5 668,08	27	47	Empty	true	Q93100,Q93100-2
HT29	UGT1A	15997	Ingel15997_GuillemetteC_MR-201233_01_MGFPeaklist (F053021)	Isoform 3 of Phosphorylase b kinase regulatory subunit beta OS=Homo sapiens GN=PHKB	Q93100-3,Q93100-4	CP13_3_HomoSapiens_9606_20130509.fasta	123 828,5	100,0 %	14	15	17	0,0964%	22,3%	VHVDRLQTLISGAVVEQLDFLR	K	I	99,6 %	0	0	0	1	2	2 508,3935	2 858,00		3 623,35	644	665	Empty	true	Q93100,Q93100-2
HT29	UGT1A	15997	Ingel15997_GuillemetteC_MR-201233_01_MGFPeaklist (F053021)	Isoform 3 of Phosphorylase b kinase regulatory subunit beta OS=Homo sapiens GN=PHKB	Q93100-3,Q93100-4	CP13_3_HomoSapiens_9606_20130509.fasta	123 828,5	100,0 %	14	15	17	0,0964%	22,3%	VVDSLAPSITNVLVQGK	K	Q	99,7 %	0	1	0	0	2	1 739,9903	2 442,00		12 440,9	785	801	Empty	true
HT29	UGT1A	15997	Ingel15997_GuillemetteC_MR-201233_01_MGFPeaklist (F053021)	Isoform 3 of Phosphorylase b kinase regulatory subunit beta OS=Homo sapiens GN=PHKB	Q93100-3,Q93100-4	CP13_3_HomoSapiens_9606_20130509.fasta	123 828,5	100,0 %	14	15	17	0,0964%	22,3%	VYRVPDFGVWER	R	G	99,2 %	0	0	1	0	2	1 522,7801	2 349,00		5 088,42	205	216	Empty	true	Q93100,Q93100-2
HT29	UGT1A	15997	Ingel15997_GuillemetteC_MR-201233_01_MGFPeaklist (F053021)	Isoform 3 of Phosphorylase b kinase regulatory subunit beta OS=Homo sapiens GN=PHKB	Q93100-3,Q93100-4	CP13_3_HomoSapiens_9606_20130509.fasta	123 828,5	100,0 %	14	15	17	0,0964%	22,3%	YNNGSTELHSSSVGLAK	K	A	99,1 %	0	0	1	0	2	1 763,8558	1 708,00		15 112,0	220	236	Empty	true	Q93100,Q93100-2
HT29	UGT1A	15997	Ingel15997_GuillemetteC_MR-201233_01_MGFPeaklist (F053021)	Isoform 3 of Phosphorylase b kinase regulatory subunit beta OS=Homo sapiens GN=PHKB	Q93100-3,Q93100-4	CP13_3_HomoSapiens_9606_20130509.fasta	123 828,5	100,0 %	14	15	17	0,0964%	22,3%	YYYVPADFVEYEKNNPGSQKR	K	F	99,7 %	0	0	0	1	2	2 567,2201	2 204,00		10 728,2	402	422	Empty	true	Q93100,Q93100-2
HT29	UGT1A	15997	Ingel15997_GuillemetteC_MR-201233_01_MGFPeaklist (F053021)	60S ribosomal protein L11 OS=Homo sapiens GN=RPL11 PE=1 SV=2	P62913	CP13_3_HomoSapiens_9606_20130509.fasta	20 253,2	100,0 %	2	2	4	0,0227%	12,9%	VLEQLTGQTPVFSK	K	A	99,7 %	0	2	0	0	2	1 546,8477	2 147,50		30 446,3	39	52	Empty	true	Q5VVC8,Q5VVC9,P62913-2
HT29	UGT1A	15997	Ingel15997_GuillemetteC_MR-201233_01_MGFPeaklist (F053021)	60S ribosomal protein L11 OS=Homo sapiens GN=RPL11 PE=1 SV=2	P62913	CP13_3_HomoSapiens_9606_20130509.fasta	20 253,2	100,0 %	2	2	4	0,0227%	12,9%	YDGIILPGK	K	-	99,7 %	0	2	0	0	2	975,5512	2 046,50		16 178,2	170	178	Empty	true	P62913-2
HT29	UGT1A	15997	Ingel15997_GuillemetteC_MR-201233_01_MGFPeaklist (F053021)	60S ribosomal protein L22 (Fragment) OS=Homo sapiens GN=RPL22 PE=4 SV=1	K7EMH1,K7ERI7,P35268	CP13_3_HomoSapiens_9606_20130509.fasta	14 787,3	100,0 %	2	2	4	0,0227%	28,1%	AGNLGGGVVTIER	K	S	99,7 %	0	2	0	0	2	1 242,6802	1 920,50		41 760,7	53	65	Empty	true	K7EKS7,K7ELC4,K7EJT5,K7EP65
HT29	UGT1A	15997	Ingel15997_GuillemetteC_MR-201233_01_MGFPeaklist (F053021)	60S ribosomal protein L22 (Fragment) OS=Homo sapiens GN=RPL22 PE=4 SV=1	K7EMH1,K7ERI7,P35268	CP13_3_HomoSapiens_9606_20130509.fasta	14 787,3	100,0 %	2	2	4	0,0227%	28,1%	VVANSKESYELR	R	Y	99,7 %	0	0	2	0	2	1 394,7273	1 613,50		16 228,7	102	113	Empty	true
HT29	UGT1A	15997	Ingel15997_GuillemetteC_MR-201233_01_MGFPeaklist (F053021)	60S ribosomal protein L22 (Fragment) OS=Homo sapiens GN=RPL22 PE=4 SV=1	K7EMH1,K7ERI7,P35268	CP13_3_HomoSapiens_9606_20130509.fasta	14 787,3	100,0 %	2	2	4	0,0227%	28,1%	AGNLGGGVVTIER	K	S	99,7 %	0	2	0	0	2	1 242,6802	1 920,50		41 760,7	53	65	Empty	true	K7EKS7,K7ELC4,K7EJT5,K7EP65
HT29	UGT1A	15997	Ingel15997_GuillemetteC_MR-201233_01_MGFPeaklist (F053021)	60S ribosomal protein L22 (Fragment) OS=Homo sapiens GN=RPL22 PE=4 SV=1	K7EMH1,K7ERI7,P35268	CP13_3_HomoSapiens_9606_20130509.fasta	14 787,3	100,0 %	2	2	4	0,0227%	28,1%	VVANSKESYELR	R	Y	99,7 %	0	0	2	0	2	1 394,7273	1 613,50		16 228,7	102	113	Empty	true
HT29	UGT1A	15997	Ingel15997_GuillemetteC_MR-201233_01_MGFPeaklist (F053021)	60S ribosomal protein L22 (Fragment) OS=Homo sapiens GN=RPL22 PE=4 SV=1	K7EMH1,K7ERI7,P35268	CP13_3_HomoSapiens_9606_20130509.fasta	14 787,3	100,0 %	2	2	4	0,0227%	28,1%	AGNLGGGVVTIER	K	S	99,7 %	0	2	0	0	2	1 242,6802	1 920,50		41 760,7	53	65	Empty	true	K7EKS7,K7ELC4,K7EJT5,K7EP65
HT29	UGT1A	15997	Ingel15997_GuillemetteC_MR-201233_01_MGFPeaklist (F053021)	60S ribosomal protein L22 (Fragment) OS=Homo sapiens GN=RPL22 PE=4 SV=1	K7EMH1,K7ERI7,P35268	CP13_3_HomoSapiens_9606_20130509.fasta	14 787,3	100,0 %	2	2	4	0,0227%	28,1%	VVANSKESYELR	R	Y	99,7 %	0	0	2	0	2	1 394,7273	1 613,50		16 228,7	102	113	Empty	true
HT29	UGT1A	15997	Ingel15997_GuillemetteC_MR-201233_01_MGFPeaklist (F053021)	Elongation factor 1-alpha 1 OS=Homo sapiens GN=EEF1A1 PE=1 SV=1	P68104,Q5VTE0	CP13_3_HomoSapiens_9606_20130509.fasta	50 185,4	100,0 %	4	4	7	0,0397%	9,96%	EHALLAYTLGVK	R	Q	99,7 %	0	2	0	0	2	1 314,7417	2 240,00		15 534,4	135	146	Empty	true
HT29	UGT1A	15997	Ingel15997_GuillemetteC_MR-201233_01_MGFPeaklist (F053021)	Elongation factor 1-alpha 1 OS=Homo sapiens GN=EEF1A1 PE=1 SV=1	P68104,Q5VTE0	CP13_3_HomoSapiens_9606_20130509.fasta	50 185,4	100,0 %	4	4	7	0,0397%	9,96%	IGGIGTVPVGR	K	V	99,7 %	0	3	0	0	2	1 025,6104	1 891,00		70 256,0	256	266	Empty	true
HT29	UGT1A	15997	Ingel15997_GuillemetteC_MR-201233_01_MGFPeaklist (F053021)	Elongation factor 1-alpha 1 OS=Homo sapiens GN=EEF1A1 PE=1 SV=1	P68104,Q5VTE0	CP13_3_HomoSapiens_9606_20130509.fasta	50 185,4	100,0 %	4	4	7	0,0397%	9,96%	QTVAVGVIK	R	A	99,7 %	0	1	0	0	2	914,5670	1 815,00		20 978,7	431	439	Empty	true
HT29	UGT1A	15997	Ingel15997_GuillemetteC_MR-201233_01_MGFPeaklist (F053021)	Elongation factor 1-alpha 1 OS=Homo sapiens GN=EEF1A1 PE=1 SV=1	P68104,Q5VTE0	CP13_3_HomoSapiens_9606_20130509.fasta	50 185,4	100,0 %	4	4	7	0,0397%	9,96%	TIEKFEKEAAEMGK	R	G	99,7 %	0	0	1	0	2	1 610,8096	1 890,00		11 617,1	38	51	Empty	true
HT29	UGT1A	15997	Ingel15997_GuillemetteC_MR-201233_01_MGFPeaklist (F053021)	Elongation factor 1-alpha 1 OS=Homo sapiens GN=EEF1A1 PE=1 SV=1	P68104,Q5VTE0	CP13_3_HomoSapiens_9606_20130509.fasta	50 185,4	100,0 %	4	4	7	0,0397%	9,96%	EHALLAYTLGVK	R	Q	99,7 %	0	2	0	0	2	1 314,7417	2 240,00		15 534,4	135	146	Empty	true
HT29	UGT1A	15997	Ingel15997_GuillemetteC_MR-201233_01_MGFPeaklist (F053021)	Elongation factor 1-alpha 1 OS=Homo sapiens GN=EEF1A1 PE=1 SV=1	P68104,Q5VTE0	CP13_3_HomoSapiens_9606_20130509.fasta	50 185,4	100,0 %	4	4	7	0,0397%	9,96%	IGGIGTVPVGR	K	V	99,7 %	0	3	0	0	2	1 025,6104	1 891,00		70 256,0	256	266	Empty	true
HT29	UGT1A	15997	Ingel15997_GuillemetteC_MR-201233_01_MGFPeaklist (F053021)	Elongation factor 1-alpha 1 OS=Homo sapiens GN=EEF1A1 PE=1 SV=1	P68104,Q5VTE0	CP13_3_HomoSapiens_9606_20130509.fasta	50 185,4	100,0 %	4	4	7	0,0397%	9,96%	QTVAVGVIK	R	A	99,7 %	0	1	0	0	2	914,5670	1 815,00		20 978,7	431	439	Empty	true
HT29	UGT1A	15997	Ingel15997_GuillemetteC_MR-201233_01_MGFPeaklist (F053021)	Elongation factor 1-alpha 1 OS=Homo sapiens GN=EEF1A1 PE=1 SV=1	P68104,Q5VTE0	CP13_3_HomoSapiens_9606_20130509.fasta	50 185,4	100,0 %	4	4	7	0,0397%	9,96%	TIEKFEKEAAEMGK	R	G	99,7 %	0	0	1	0	2	1 610,8096	1 890,00		11 617,1	38	51	Empty	true
HT29	UGT1A	15997	Ingel15997_GuillemetteC_MR-201233_01_MGFPeaklist (F053021)	40S ribosomal protein S3a OS=Homo sapiens GN=RPS3A PE=1 SV=2	D6RG13,E9PFI5,F5H4F9,H0Y9Y4,P61247	CP13_3_HomoSapiens_9606_20130509.fasta	29 945,3	100,0 %	2	2	2	0,0113%	7,95%	APAMFNIR	K	N	99,0 %	0	1	0	0	2	919,4818	2 098,00		5 160,53	35	42	Empty	true	H0Y8L7
HT29	UGT1A	15997	Ingel15997_GuillemetteC_MR-201233_01_MGFPeaklist (F053021)	40S ribosomal protein S3a OS=Homo sapiens GN=RPS3A PE=1 SV=2	D6RG13,E9PFI5,F5H4F9,H0Y9Y4,P61247	CP13_3_HomoSapiens_9606_20130509.fasta	29 945,3	100,0 %	2	2	2	0,0113%	7,95%	EVQTNDLKEVVNK	R	L	99,7 %	0	0	1	0	2	1 515,8014	1 762,00		6 113,33	175	187	Empty	true	D6RB09,D6RAT0
HT29	UGT1A	15997	Ingel15997_GuillemetteC_MR-201233_01_MGFPeaklist (F053021)	40S ribosomal protein S3a OS=Homo sapiens GN=RPS3A PE=1 SV=2	D6RG13,E9PFI5,F5H4F9,H0Y9Y4,P61247	CP13_3_HomoSapiens_9606_20130509.fasta	29 945,3	100,0 %	2	2	2	0,0113%	7,95%	APAMFNIR	K	N	99,0 %	0	1	0	0	2	919,4818	2 098,00		5 160,53	35	42	Empty	true	H0Y8L7
HT29	UGT1A	15997	Ingel15997_GuillemetteC_MR-201233_01_MGFPeaklist (F053021)	40S ribosomal protein S3a OS=Homo sapiens GN=RPS3A PE=1 SV=2	D6RG13,E9PFI5,F5H4F9,H0Y9Y4,P61247	CP13_3_HomoSapiens_9606_20130509.fasta	29 945,3	100,0 %	2	2	2	0,0113%	7,95%	EVQTNDLKEVVNK	R	L	99,7 %	0	0	1	0	2	1 515,8014	1 762,00		6 113,33	175	187	Empty	true	D6RB09,D6RAT0
HT29	UGT1A	15997	Ingel15997_GuillemetteC_MR-201233_01_MGFPeaklist (F053021)	40S ribosomal protein S3a OS=Homo sapiens GN=RPS3A PE=1 SV=2	D6RG13,E9PFI5,F5H4F9,H0Y9Y4,P61247	CP13_3_HomoSapiens_9606_20130509.fasta	29 945,3	100,0 %	2	2	2	0,0113%	7,95%	APAMFNIR	K	N	99,0 %	0	1	0	0	2	919,4818	2 098,00		5 160,53	35	42	Empty	true	H0Y8L7
HT29	UGT1A	15997	Ingel15997_GuillemetteC_MR-201233_01_MGFPeaklist (F053021)	40S ribosomal protein S3a OS=Homo sapiens GN=RPS3A PE=1 SV=2	D6RG13,E9PFI5,F5H4F9,H0Y9Y4,P61247	CP13_3_HomoSapiens_9606_20130509.fasta	29 945,3	100,0 %	2	2	2	0,0113%	7,95%	EVQTNDLKEVVNK	R	L	99,7 %	0	0	1	0	2	1 515,8014	1 762,00		6 113,33	175	187	Empty	true	D6RB09,D6RAT0
HT29	UGT1A	15997	Ingel15997_GuillemetteC_MR-201233_01_MGFPeaklist (F053021)	40S ribosomal protein S3a OS=Homo sapiens GN=RPS3A PE=1 SV=2	D6RG13,E9PFI5,F5H4F9,H0Y9Y4,P61247	CP13_3_HomoSapiens_9606_20130509.fasta	29 945,3	100,0 %	2	2	2	0,0113%	7,95%	APAMFNIR	K	N	99,0 %	0	1	0	0	2	919,4818	2 098,00		5 160,53	35	42	Empty	true	H0Y8L7
HT29	UGT1A	15997	Ingel15997_GuillemetteC_MR-201233_01_MGFPeaklist (F053021)	40S ribosomal protein S3a OS=Homo sapiens GN=RPS3A PE=1 SV=2	D6RG13,E9PFI5,F5H4F9,H0Y9Y4,P61247	CP13_3_HomoSapiens_9606_20130509.fasta	29 945,3	100,0 %	2	2	2	0,0113%	7,95%	EVQTNDLKEVVNK	R	L	99,7 %	0	0	1	0	2	1 515,8014	1 762,00		6 113,33	175	187	Empty	true	D6RB09,D6RAT0
HT29	UGT1A	15997	Ingel15997_GuillemetteC_MR-201233_01_MGFPeaklist (F053021)	40S ribosomal protein S3a OS=Homo sapiens GN=RPS3A PE=1 SV=2	D6RG13,E9PFI5,F5H4F9,H0Y9Y4,P61247	CP13_3_HomoSapiens_9606_20130509.fasta	29 945,3	100,0 %	2	2	2	0,0113%	7,95%	APAMFNIR	K	N	99,0 %	0	1	0	0	2	919,4818	2 098,00		5 160,53	35	42	Empty	true	H0Y8L7
HT29	UGT1A	15997	Ingel15997_GuillemetteC_MR-201233_01_MGFPeaklist (F053021)	40S ribosomal protein S3a OS=Homo sapiens GN=RPS3A PE=1 SV=2	D6RG13,E9PFI5,F5H4F9,H0Y9Y4,P61247	CP13_3_HomoSapiens_9606_20130509.fasta	29 945,3	100,0 %	2	2	2	0,0113%	7,95%	EVQTNDLKEVVNK	R	L	99,7 %	0	0	1	0	2	1 515,8014	1 762,00		6 113,33	175	187	Empty	true	D6RB09,D6RAT0
HT29	UGT1A	15997	Ingel15997_GuillemetteC_MR-201233_01_MGFPeaklist (F053021)	Probable ATP-dependent RNA helicase DDX23 OS=Homo sapiens GN=DDX23 PE=1 SV=3	Q9BUQ8	CP13_3_HomoSapiens_9606_20130509.fasta	95 586,9	100,0 %	3	3	3	0,0170%	4,15%	AGAKDILVATDVAGR	K	G	99,7 %	0	1	0	0	2	1 456,8120	1 982,00		10 161,1	712	726	Empty	true
HT29	UGT1A	15997	Ingel15997_GuillemetteC_MR-201233_01_MGFPeaklist (F053021)	Probable ATP-dependent RNA helicase DDX23 OS=Homo sapiens GN=DDX23 PE=1 SV=3	Q9BUQ8	CP13_3_HomoSapiens_9606_20130509.fasta	95 586,9	100,0 %	3	3	3	0,0170%	4,15%	GFIAGIDLK	R	Q	98,4 %	0	1	0	0	2	933,5406	2 290,00		4 523,80	302	310	Empty	true
HT29	UGT1A	15997	Ingel15997_GuillemetteC_MR-201233_01_MGFPeaklist (F053021)	Probable ATP-dependent RNA helicase DDX23 OS=Homo sapiens GN=DDX23 PE=1 SV=3	Q9BUQ8	CP13_3_HomoSapiens_9606_20130509.fasta	95 586,9	100,0 %	3	3	3	0,0170%	4,15%	TVAVIGGISR	R	E	98,9 %	0	1	0	0	2	972,5837	1 894,00		4 914,11	499	508	Empty	true
HT29	UGT1A	15997	Ingel15997_GuillemetteC_MR-201233_01_MGFPeaklist (F053021)	tRNA-splicing ligase RtcB homolog OS=Homo sapiens GN=C22orf28 PE=1 SV=1	Q9Y3I0	CP13_3_HomoSapiens_9606_20130509.fasta	55 210,2	100,0 %	3	3	3	0,0170%	8,32%	GLGHQVATDALVAMEK	R	A	99,7 %	0	0	0	1	2	1 639,8474	2 179,00		7 817,93	264	279	Empty	true
HT29	UGT1A	15997	Ingel15997_GuillemetteC_MR-201233_01_MGFPeaklist (F053021)	tRNA-splicing ligase RtcB homolog OS=Homo sapiens GN=C22orf28 PE=1 SV=1	Q9Y3I0	CP13_3_HomoSapiens_9606_20130509.fasta	55 210,2	100,0 %	3	3	3	0,0170%	8,32%	MLQADPNKVSAR	R	A	99,7 %	0	0	1	0	2	1 329,6944	1 586,00		8 542,37	199	210	Empty	true
HT29	UGT1A	15997	Ingel15997_GuillemetteC_MR-201233_01_MGFPeaklist (F053021)	tRNA-splicing ligase RtcB homolog OS=Homo sapiens GN=C22orf28 PE=1 SV=1	Q9Y3I0	CP13_3_HomoSapiens_9606_20130509.fasta	55 210,2	100,0 %	3	3	3	0,0170%	8,32%	QIGNVAALPGIVHR	K	S	99,7 %	0	0	1	0	2	1 444,8384	2 131,00		6 890,51	68	81	Empty	true	E7EQS9
HT29	UGT1A	15997	Ingel15997_GuillemetteC_MR-201233_01_MGFPeaklist (F053021)	Isoform 2 of Serine/threonine-protein kinase tousled-like 2 OS=Homo sapiens GN=TLK2	Q86UE8-2,Q86UE8-3	CP13_3_HomoSapiens_9606_20130509.fasta	82 350,4	100,0 %	8	8	9	0,0510%	16,7%	AFDLTEQR	K	Y	95,8 %	0	0	1	0	2	979,4844	1 820,00		4 724,61	425	432	Empty	true	Q86UE8,J3KRK0
HT29	UGT1A	15997	Ingel15997_GuillemetteC_MR-201233_01_MGFPeaklist (F053021)	Isoform 2 of Serine/threonine-protein kinase tousled-like 2 OS=Homo sapiens GN=TLK2	Q86UE8-2,Q86UE8-3	CP13_3_HomoSapiens_9606_20130509.fasta	82 350,4	100,0 %	8	8	9	0,0510%	16,7%	EATEEQSALPTLMSVMLAKPR	K	L	99,7 %	0	0	1	0	2	2 303,1624	2 578,00		3 467,65	106	126	Empty	true	Q86UE8,J3KRK0
HT29	UGT1A	15997	Ingel15997_GuillemetteC_MR-201233_01_MGFPeaklist (F053021)	Isoform 2 of Serine/threonine-protein kinase tousled-like 2 OS=Homo sapiens GN=TLK2	Q86UE8-2,Q86UE8-3	CP13_3_HomoSapiens_9606_20130509.fasta	82 350,4	100,0 %	8	8	9	0,0510%	16,7%	GGFSEVYKAFDLTEQR	R	Y	99,7 %	0	0	1	0	2	1 846,8971	2 435,00		4 307,84	417	432	Empty	true	Q86UE8,J3KRK0
HT29	UGT1A	15997	Ingel15997_GuillemetteC_MR-201233_01_MGFPeaklist (F053021)	Isoform 2 of Serine/threonine-protein kinase tousled-like 2 OS=Homo sapiens GN=TLK2	Q86UE8-2,Q86UE8-3	CP13_3_HomoSapiens_9606_20130509.fasta	82 350,4	100,0 %	8	8	9	0,0510%	16,7%	HGASFTEQWTDGYAFQNLIK	R	Q	99,7 %	0	0	1	0	2	2 313,0936	2 492,00		6 873,35	272	291	Empty	true	Q86UE8,J3KRK0
HT29	UGT1A	15997	Ingel15997_GuillemetteC_MR-201233_01_MGFPeaklist (F053021)	Isoform 2 of Serine/threonine-protein kinase tousled-like 2 OS=Homo sapiens GN=TLK2	Q86UE8-2,Q86UE8-3	CP13_3_HomoSapiens_9606_20130509.fasta	82 350,4	100,0 %	8	8	9	0,0510%	16,7%	IHNEDNSQFKDHPTLNDR	R	Y	99,7 %	0	0	0	1	2	2 180,0117	1 619,00		3 205,33	390	407	Empty	true	Q86UE8,J3KRK0
HT29	UGT1A	15997	Ingel15997_GuillemetteC_MR-201233_01_MGFPeaklist (F053021)	Isoform 2 of Serine/threonine-protein kinase tousled-like 2 OS=Homo sapiens GN=TLK2	Q86UE8-2,Q86UE8-3	CP13_3_HomoSapiens_9606_20130509.fasta	82 350,4	100,0 %	8	8	9	0,0510%	16,7%	KSVSTSSPAGAAIASTSGASNNSSSN	R	-	99,7 %	0	0	1	0	2	2 340,0907	1 657,00		4 054,31	693	718	Empty	true	Q86UE8
HT29	UGT1A	15997	Ingel15997_GuillemetteC_MR-201233_01_MGFPeaklist (F053021)	Isoform 2 of Serine/threonine-protein kinase tousled-like 2 OS=Homo sapiens GN=TLK2	Q86UE8-2,Q86UE8-3	CP13_3_HomoSapiens_9606_20130509.fasta	82 350,4	100,0 %	8	8	9	0,0510%	16,7%	LDTEQLAQR	R	G	99,7 %	0	1	0	0	2	1 073,5587	1 660,00		14 191,5	127	135	Empty	true	Q86UE8,J3KRK0
HT29	UGT1A	15997	Ingel15997_GuillemetteC_MR-201233_01_MGFPeaklist (F053021)	Isoform 2 of Serine/threonine-protein kinase tousled-like 2 OS=Homo sapiens GN=TLK2	Q86UE8-2,Q86UE8-3	CP13_3_HomoSapiens_9606_20130509.fasta	82 350,4	100,0 %	8	8	9	0,0510%	16,7%	RVEQPLYGLDGSAAK	R	E	99,7 %	0	0	2	0	2	1 603,8440	1 923,50		24 102,4	91	105	Empty	true	Q86UE8,J3KRK0
HT29	UGT1A	15997	Ingel15997_GuillemetteC_MR-201233_01_MGFPeaklist (F053021)	Methylcrotonoyl-CoA carboxylase subunit alpha, mitochondrial OS=Homo sapiens GN=MCCC1 PE=2 SV=1	F5GYT8	CP13_3_HomoSapiens_9606_20130509.fasta	47 546,5	100,0 %	2	2	2	0,0113%	8,22%	IAAGEKIPLSQEEITLQGHAFEAR	R	I	99,7 %	0	1	0	0	2	2 608,3732	2 229,00		5 640,56	227	250	Empty	true
HT29	UGT1A	15997	Ingel15997_GuillemetteC_MR-201233_01_MGFPeaklist (F053021)	Methylcrotonoyl-CoA carboxylase subunit alpha, mitochondrial OS=Homo sapiens GN=MCCC1 PE=2 SV=1	F5GYT8	CP13_3_HomoSapiens_9606_20130509.fasta	47 546,5	100,0 %	2	2	2	0,0113%	8,22%	IIEEAPAPGIK	K	S	99,7 %	0	1	0	0	2	1 137,6516	1 774,00		4 943,22	150	160	Empty	true
HT29	UGT1A	15997	Ingel15997_GuillemetteC_MR-201233_01_MGFPeaklist (F053021)	60S ribosomal protein L13 OS=Homo sapiens GN=RPL13 PE=1 SV=4	P26373	CP13_3_HomoSapiens_9606_20130509.fasta	24 262,2	100,0 %	7	7	10	0,0567%	33,6%	GFSLEELR	R	V	99,0 %	0	0	0	1	2	950,4942	2 235,00		9 882,53	75	82	Empty	true
HT29	UGT1A	15997	Ingel15997_GuillemetteC_MR-201233_01_MGFPeaklist (F053021)	60S ribosomal protein L13 OS=Homo sapiens GN=RPL13 PE=1 SV=4	P26373	CP13_3_HomoSapiens_9606_20130509.fasta	24 262,2	100,0 %	7	7	10	0,0567%	33,6%	KGDSSAEELKLATQLTGPVMPVR	K	N	98,3 %	0	0	0	1	2	2 427,2915	2 345,00		2 317,89	136	158	Empty	true
HT29	UGT1A	15997	Ingel15997_GuillemetteC_MR-201233_01_MGFPeaklist (F053021)	60S ribosomal protein L13 OS=Homo sapiens GN=RPL13 PE=1 SV=4	P26373	CP13_3_HomoSapiens_9606_20130509.fasta	24 262,2	100,0 %	7	7	10	0,0567%	33,6%	LATQLTGPVMPVR	K	N	99,7 %	0	1	0	0	2	1 382,7826	2 123,00		6 921,03	146	158	Empty	true
HT29	UGT1A	15997	Ingel15997_GuillemetteC_MR-201233_01_MGFPeaklist (F053021)	60S ribosomal protein L13 OS=Homo sapiens GN=RPL13 PE=1 SV=4	P26373	CP13_3_HomoSapiens_9606_20130509.fasta	24 262,2	100,0 %	7	7	10	0,0567%	33,6%	STESLQANVQR	K	L	99,7 %	0	2	0	0	2	1 232,6229	1 558,00		5 833,00	106	116	Empty	true
HT29	UGT1A	15997	Ingel15997_GuillemetteC_MR-201233_01_MGFPeaklist (F053021)	60S ribosomal protein L13 OS=Homo sapiens GN=RPL13 PE=1 SV=4	P26373	CP13_3_HomoSapiens_9606_20130509.fasta	24 262,2	100,0 %	7	7	10	0,0567%	33,6%	TIGISVDPR	R	R	98,9 %	0	1	0	0	2	957,5365	1 877,00		7 855,13	93	101	Empty	true
HT29	UGT1A	15997	Ingel15997_GuillemetteC_MR-201233_01_MGFPeaklist (F053021)	60S ribosomal protein L13 OS=Homo sapiens GN=RPL13 PE=1 SV=4	P26373	CP13_3_HomoSapiens_9606_20130509.fasta	24 262,2	100,0 %	7	7	10	0,0567%	33,6%	VATWFNQPAR	R	K	99,7 %	0	2	0	0	2	1 189,6112	2 060,50		9 820,43	22	31	Empty	true
HT29	UGT1A	15997	Ingel15997_GuillemetteC_MR-201233_01_MGFPeaklist (F053021)	60S ribosomal protein L13 OS=Homo sapiens GN=RPL13 PE=1 SV=4	P26373	CP13_3_HomoSapiens_9606_20130509.fasta	24 262,2	100,0 %	7	7	10	0,0567%	33,6%	VITEEEKNFK	R	A	99,7 %	0	0	2	0	2	1 236,6471	1 601,50		8 876,64	168	177	Empty	true
HT29	UGT1A	15997	Ingel15997_GuillemetteC_MR-201233_01_MGFPeaklist (F053021)	SH3 domain-containing kinase-binding protein 1 OS=Homo sapiens GN=SH3KBP1 PE=1 SV=2	Q96B97	CP13_3_HomoSapiens_9606_20130509.fasta	73 128,9	100,0 %	31	42	68	0,386%	55,0%	ANSPSLFGTEGKPK	R	M	99,7 %	0	0	3	0	2	1 432,7432	1 830,00		162966	585	598	Empty	true
HT29	UGT1A	15997	Ingel15997_GuillemetteC_MR-201233_01_MGFPeaklist (F053021)	SH3 domain-containing kinase-binding protein 1 OS=Homo sapiens GN=SH3KBP1 PE=1 SV=2	Q96B97	CP13_3_HomoSapiens_9606_20130509.fasta	73 128,9	100,0 %	31	42	68	0,386%	55,0%	ASLPPKPGTMAAGGGGPAPLSSAAPSPLSSSLGTAGHR	K	A	99,7 %	0	1	0	4	2	3 410,7489	2 166,00		88 069,4	547	584	Empty	true
HT29	UGT1A	15997	Ingel15997_GuillemetteC_MR-201233_01_MGFPeaklist (F053021)	SH3 domain-containing kinase-binding protein 1 OS=Homo sapiens GN=SH3KBP1 PE=1 SV=2	Q96B97	CP13_3_HomoSapiens_9606_20130509.fasta	73 128,9	100,0 %	31	42	68	0,386%	55,0%	ATGRRPPSQSLTSSSLSSPDIFDSPSPEEDKEEHISLAHR	K	G	99,7 %	0	0	0	0	2	4 348,1079	2 147,50		42 066,0	486	525	Empty	true
HT29	UGT1A	15997	Ingel15997_GuillemetteC_MR-201233_01_MGFPeaklist (F053021)	SH3 domain-containing kinase-binding protein 1 OS=Homo sapiens GN=SH3KBP1 PE=1 SV=2	Q96B97	CP13_3_HomoSapiens_9606_20130509.fasta	73 128,9	100,0 %	31	42	68	0,386%	55,0%	ELSGESDELGISQDEQLSK	K	S	98,8 %	0	1	0	0	2	2 063,9618	1 987,00		3 537,67	154	172	Empty	true
HT29	UGT1A	15997	Ingel15997_GuillemetteC_MR-201233_01_MGFPeaklist (F053021)	SH3 domain-containing kinase-binding protein 1 OS=Homo sapiens GN=SH3KBP1 PE=1 SV=2	Q96B97	CP13_3_HomoSapiens_9606_20130509.fasta	73 128,9	100,0 %	31	42	68	0,386%	55,0%	GLFPDNFVR	R	E	99,7 %	0	1	0	0	2	1 064,5524	2 362,00		5 823,43	46	54	Empty	true
HT29	UGT1A	15997	Ingel15997_GuillemetteC_MR-201233_01_MGFPeaklist (F053021)	SH3 domain-containing kinase-binding protein 1 OS=Homo sapiens GN=SH3KBP1 PE=1 SV=2	Q96B97	CP13_3_HomoSapiens_9606_20130509.fasta	73 128,9	100,0 %	31	42	68	0,386%	55,0%	GVFPDNFVK	R	L	99,7 %	0	2	0	0	2	1 022,5306	2 208,50		87 013,5	316	324	Empty	true
HT29	UGT1A	15997	Ingel15997_GuillemetteC_MR-201233_01_MGFPeaklist (F053021)	SH3 domain-containing kinase-binding protein 1 OS=Homo sapiens GN=SH3KBP1 PE=1 SV=2	Q96B97	CP13_3_HomoSapiens_9606_20130509.fasta	73 128,9	100,0 %	31	42	68	0,386%	55,0%	GVGFGDIFK	K	D	99,7 %	0	1	0	0	2	939,4936	2 395,00		2 732,86	212	220	Empty	true
HT29	UGT1A	15997	Ingel15997_GuillemetteC_MR-201233_01_MGFPeaklist (F053021)	SH3 domain-containing kinase-binding protein 1 OS=Homo sapiens GN=SH3KBP1 PE=1 SV=2	Q96B97	CP13_3_HomoSapiens_9606_20130509.fasta	73 128,9	100,0 %	31	42	68	0,386%	55,0%	IDLAGSSLSGILDKDLSDR	K	S	99,7 %	0	0	1	0	2	1 975,0346	2 476,00		16 728,8	439	457	Empty	true
HT29	UGT1A	15997	Ingel15997_GuillemetteC_MR-201233_01_MGFPeaklist (F053021)	SH3 domain-containing kinase-binding protein 1 OS=Homo sapiens GN=SH3KBP1 PE=1 SV=2	Q96B97	CP13_3_HomoSapiens_9606_20130509.fasta	73 128,9	100,0 %	31	42	68	0,386%	55,0%	IDLAGSSLSGILDKDLSDRSNDIDLEGFDSVVSSTEK	K	L	99,3 %	0	0	0	1	2	3 897,9093	2 614,00		13 295,6	439	475	Empty	true
HT29	UGT1A	15997	Ingel15997_GuillemetteC_MR-201233_01_MGFPeaklist (F053021)	SH3 domain-containing kinase-binding protein 1 OS=Homo sapiens GN=SH3KBP1 PE=1 SV=2	Q96B97	CP13_3_HomoSapiens_9606_20130509.fasta	73 128,9	100,0 %	31	42	68	0,386%	55,0%	KLPATTATPDSSKTEMDSR	K	T	99,7 %	0	0	0	4	2	2 035,9967	1 578,00		301367	247	265	Empty	true
HT29	UGT1A	15997	Ingel15997_GuillemetteC_MR-201233_01_MGFPeaklist (F053021)	SH3 domain-containing kinase-binding protein 1 OS=Homo sapiens GN=SH3KBP1 PE=1 SV=2	Q96B97	CP13_3_HomoSapiens_9606_20130509.fasta	73 128,9	100,0 %	31	42	68	0,386%	55,0%	KPPPPSAPVIK	K	Q	99,7 %	0	2	0	0	2	1 130,6934	1 624,00		12 222,4	339	349	Empty	true
HT29	UGT1A	15997	Ingel15997_GuillemetteC_MR-201233_01_MGFPeaklist (F053021)	SH3 domain-containing kinase-binding protein 1 OS=Homo sapiens GN=SH3KBP1 PE=1 SV=2	Q96B97	CP13_3_HomoSapiens_9606_20130509.fasta	73 128,9	100,0 %	31	42	68	0,386%	55,0%	LDLQKPSVPAIPPKKPRPPK	K	T	99,7 %	0	0	0	1	2	2 206,3439	1 851,50		11 426,4	388	407	Empty	true
HT29	UGT1A	15997	Ingel15997_GuillemetteC_MR-201233_01_MGFPeaklist (F053021)	SH3 domain-containing kinase-binding protein 1 OS=Homo sapiens GN=SH3KBP1 PE=1 SV=2	Q96B97	CP13_3_HomoSapiens_9606_20130509.fasta	73 128,9	100,0 %	31	42	68	0,386%	55,0%	LLPPDFEK	K	E	99,0 %	0	4	0	0	2	958,5246	1 989,50		114559	325	332	Empty	true
HT29	UGT1A	15997	Ingel15997_GuillemetteC_MR-201233_01_MGFPeaklist (F053021)	SH3 domain-containing kinase-binding protein 1 OS=Homo sapiens GN=SH3KBP1 PE=1 SV=2	Q96B97	CP13_3_HomoSapiens_9606_20130509.fasta	73 128,9	100,0 %	31	42	68	0,386%	55,0%	LPATTATPDSSKTEMDSR	K	T	99,7 %	0	0	2	0	2	1 907,9017	1 600,00		84 715,7	248	265	Empty	true
HT29	UGT1A	15997	Ingel15997_GuillemetteC_MR-201233_01_MGFPeaklist (F053021)	SH3 domain-containing kinase-binding protein 1 OS=Homo sapiens GN=SH3KBP1 PE=1 SV=2	Q96B97	CP13_3_HomoSapiens_9606_20130509.fasta	73 128,9	100,0 %	31	42	68	0,386%	55,0%	LQMEVNDIKK	R	A	99,7 %	0	0	2	0	2	1 217,6560	1 767,00		55 219,2	651	660	Empty	true
HT29	UGT1A	15997	Ingel15997_GuillemetteC_MR-201233_01_MGFPeaklist (F053021)	SH3 domain-containing kinase-binding protein 1 OS=Homo sapiens GN=SH3KBP1 PE=1 SV=2	Q96B97	CP13_3_HomoSapiens_9606_20130509.fasta	73 128,9	100,0 %	31	42	68	0,386%	55,0%	LRLQMEVNDIKK	R	A	99,7 %	0	0	1	0	2	1 486,8412	1 961,00		25 088,2	649	660	Empty	true
HT29	UGT1A	15997	Ingel15997_GuillemetteC_MR-201233_01_MGFPeaklist (F053021)	SH3 domain-containing kinase-binding protein 1 OS=Homo sapiens GN=SH3KBP1 PE=1 SV=2	Q96B97	CP13_3_HomoSapiens_9606_20130509.fasta	73 128,9	100,0 %	31	42	68	0,386%	55,0%	MEPAASSQAAVEELR	K	T	99,7 %	0	3	2	0	2	1 588,7635	1 929,00		61 004,6	599	613	Empty	true
HT29	UGT1A	15997	Ingel15997_GuillemetteC_MR-201233_01_MGFPeaklist (F053021)	SH3 domain-containing kinase-binding protein 1 OS=Homo sapiens GN=SH3KBP1 PE=1 SV=2	Q96B97	CP13_3_HomoSapiens_9606_20130509.fasta	73 128,9	100,0 %	31	42	68	0,386%	55,0%	MEPAASSQAAVEELRTQVR	K	E	99,7 %	0	0	3	0	2	2 073,0393	2 097,00		193337	599	617	Empty	true
HT29	UGT1A	15997	Ingel15997_GuillemetteC_MR-201233_01_MGFPeaklist (F053021)	SH3 domain-containing kinase-binding protein 1 OS=Homo sapiens GN=SH3KBP1 PE=1 SV=2	Q96B97	CP13_3_HomoSapiens_9606_20130509.fasta	73 128,9	100,0 %	31	42	68	0,386%	55,0%	QLLSELDEEK	K	K	99,7 %	0	1	0	0	2	1 203,6105	2 026,00		13 867,3	636	645	Empty	true
HT29	UGT1A	15997	Ingel15997_GuillemetteC_MR-201233_01_MGFPeaklist (F053021)	SH3 domain-containing kinase-binding protein 1 OS=Homo sapiens GN=SH3KBP1 PE=1 SV=2	Q96B97	CP13_3_HomoSapiens_9606_20130509.fasta	73 128,9	100,0 %	31	42	68	0,386%	55,0%	QLLSELDEEKK	K	I	99,6 %	0	0	1	0	2	1 331,7055	1 931,00		7 363,07	636	646	Empty	true
HT29	UGT1A	15997	Ingel15997_GuillemetteC_MR-201233_01_MGFPeaklist (F053021)	SH3 domain-containing kinase-binding protein 1 OS=Homo sapiens GN=SH3KBP1 PE=1 SV=2	Q96B97	CP13_3_HomoSapiens_9606_20130509.fasta	73 128,9	100,0 %	31	42	68	0,386%	55,0%	QLLSELDEEKKIR	K	L	99,7 %	0	0	2	1	2	1 600,8907	1 972,00		58 507,2	636	648	Empty	true
HT29	UGT1A	15997	Ingel15997_GuillemetteC_MR-201233_01_MGFPeaklist (F053021)	SH3 domain-containing kinase-binding protein 1 OS=Homo sapiens GN=SH3KBP1 PE=1 SV=2	Q96B97	CP13_3_HomoSapiens_9606_20130509.fasta	73 128,9	100,0 %	31	42	68	0,386%	55,0%	RGVFPDNFVK	R	L	99,3 %	0	2	0	0	2	1 178,6317	2 108,50		33 145,5	315	324	Empty	true
HT29	UGT1A	15997	Ingel15997_GuillemetteC_MR-201233_01_MGFPeaklist (F053021)	SH3 domain-containing kinase-binding protein 1 OS=Homo sapiens GN=SH3KBP1 PE=1 SV=2	Q96B97	CP13_3_HomoSapiens_9606_20130509.fasta	73 128,9	100,0 %	31	42	68	0,386%	55,0%	RPPSQSLTSSSLSSPDIFDSPSPEEDKEEHISLAHR	R	G	99,7 %	0	0	0	1	2	3 962,9005	2 185,00		193023	490	525	Empty	true
HT29	UGT1A	15997	Ingel15997_GuillemetteC_MR-201233_01_MGFPeaklist (F053021)	SH3 domain-containing kinase-binding protein 1 OS=Homo sapiens GN=SH3KBP1 PE=1 SV=2	Q96B97	CP13_3_HomoSapiens_9606_20130509.fasta	73 128,9	100,0 %	31	42	68	0,386%	55,0%	SIEVENDFLPVEK	R	T	99,7 %	0	1	0	0	2	1 518,7687	2 287,00		12 438,0	230	242	Empty	true
HT29	UGT1A	15997	Ingel15997_GuillemetteC_MR-201233_01_MGFPeaklist (F053021)	SH3 domain-containing kinase-binding protein 1 OS=Homo sapiens GN=SH3KBP1 PE=1 SV=2	Q96B97	CP13_3_HomoSapiens_9606_20130509.fasta	73 128,9	100,0 %	31	42	68	0,386%	55,0%	SIIETMKDQQK	R	R	99,7 %	0	0	1	0	2	1 320,6830	1 754,00		6 488,74	621	631	Empty	true
HT29	UGT1A	15997	Ingel15997_GuillemetteC_MR-201233_01_MGFPeaklist (F053021)	SH3 domain-containing kinase-binding protein 1 OS=Homo sapiens GN=SH3KBP1 PE=1 SV=2	Q96B97	CP13_3_HomoSapiens_9606_20130509.fasta	73 128,9	100,0 %	31	42	68	0,386%	55,0%	SIIETMKDQQKR	R	E	99,7 %	0	1	1	0	2	1 476,7841	1 718,00		61 607,9	621	632	Empty	true
HT29	UGT1A	15997	Ingel15997_GuillemetteC_MR-201233_01_MGFPeaklist (F053021)	SH3 domain-containing kinase-binding protein 1 OS=Homo sapiens GN=SH3KBP1 PE=1 SV=2	Q96B97	CP13_3_HomoSapiens_9606_20130509.fasta	73 128,9	100,0 %	31	42	68	0,386%	55,0%	SNDIDLEGFDSVVSSTEK	R	L	99,7 %	0	2	0	0	2	1 941,8925	2 348,50		12 441,9	458	475	Empty	true
HT29	UGT1A	15997	Ingel15997_GuillemetteC_MR-201233_01_MGFPeaklist (F053021)	SH3 domain-containing kinase-binding protein 1 OS=Homo sapiens GN=SH3KBP1 PE=1 SV=2	Q96B97	CP13_3_HomoSapiens_9606_20130509.fasta	73 128,9	100,0 %	31	42	68	0,386%	55,0%	SSLRETTGSESDGGDSSSTKSEGANGTVATAAIQPK	K	K	99,7 %	0	0	0	1	2	3 483,6320	1 707,00		6 712,92	173	208	Empty	true
HT29	UGT1A	15997	Ingel15997_GuillemetteC_MR-201233_01_MGFPeaklist (F053021)	SH3 domain-containing kinase-binding protein 1 OS=Homo sapiens GN=SH3KBP1 PE=1 SV=2	Q96B97	CP13_3_HomoSapiens_9606_20130509.fasta	73 128,9	100,0 %	31	42	68	0,386%	55,0%	TVTISQVSDNK	K	A	99,7 %	0	3	0	0	2	1 191,6216	1 657,00		54 502,8	536	546	Empty	true
HT29	UGT1A	15997	Ingel15997_GuillemetteC_MR-201233_01_MGFPeaklist (F053021)	SH3 domain-containing kinase-binding protein 1 OS=Homo sapiens GN=SH3KBP1 PE=1 SV=2	Q96B97	CP13_3_HomoSapiens_9606_20130509.fasta	73 128,9	100,0 %	31	42	68	0,386%	55,0%	TVTISQVSDNKASLPPKPGTMAAGGGGPAPLSSAAPSPLSSSLGTAGHR	K	A	99,7 %	0	1	0	0	2	4 583,3527	2 199,50		148512	536	584	Empty	true
HT29	UGT1A	15997	Ingel15997_GuillemetteC_MR-201233_01_MGFPeaklist (F053021)	SH3 domain-containing kinase-binding protein 1 OS=Homo sapiens GN=SH3KBP1 PE=1 SV=2	Q96B97	CP13_3_HomoSapiens_9606_20130509.fasta	73 128,9	100,0 %	31	42	68	0,386%	55,0%	VIFPYEAQNDDELTIK	K	E	99,7 %	0	1	0	0	2	1 894,9435	2 324,00		4 494,64	274	289	Empty	true
HT29	UGT1A	15997	Ingel15997_GuillemetteC_MR-201233_01_MGFPeaklist (F053021)	Heterogeneous nuclear ribonucleoproteins C1/C2 OS=Homo sapiens GN=HNRNPC PE=2 SV=1	B4DY08,G3V2Q1,G3V4C1,G3V4W0,G3V555,G3V575,G3V576,P07910,P07910-2,P07910-4	CP13_3_HomoSapiens_9606_20130509.fasta	27 822,0	100,0 %	2	2	3	0,0170%	9,38%	GFAFVQYVNER	K	N	99,1 %	0	2	0	0	2	1 329,6585	2 312,50		9 292,99	51	61	Empty	true	G3V3K6,G3V251,B4DSU6,G3V5X6
HT29	UGT1A	15997	Ingel15997_GuillemetteC_MR-201233_01_MGFPeaklist (F053021)	Heterogeneous nuclear ribonucleoproteins C1/C2 OS=Homo sapiens GN=HNRNPC PE=2 SV=1	B4DY08,G3V2Q1,G3V4C1,G3V4W0,G3V555,G3V575,G3V576,P07910,P07910-2,P07910-4	CP13_3_HomoSapiens_9606_20130509.fasta	27 822,0	100,0 %	2	2	3	0,0170%	9,38%	MIAGQVLDINLAAEPK	R	V	99,7 %	0	1	0	0	2	1 682,9148	2 420,00		6 182,52	74	89	Empty	true	G3V3K6,G3V251,B4DSU6,G3V5X6
HT29	UGT1A	15997	Ingel15997_GuillemetteC_MR-201233_01_MGFPeaklist (F053021)	Heterogeneous nuclear ribonucleoproteins C1/C2 OS=Homo sapiens GN=HNRNPC PE=2 SV=1	B4DY08,G3V2Q1,G3V4C1,G3V4W0,G3V555,G3V575,G3V576,P07910,P07910-2,P07910-4	CP13_3_HomoSapiens_9606_20130509.fasta	27 822,0	100,0 %	2	2	3	0,0170%	9,38%	GFAFVQYVNER	K	N	99,1 %	0	2	0	0	2	1 329,6585	2 312,50		9 292,99	51	61	Empty	true	G3V3K6,G3V251,B4DSU6,G3V5X6
HT29	UGT1A	15997	Ingel15997_GuillemetteC_MR-201233_01_MGFPeaklist (F053021)	Heterogeneous nuclear ribonucleoproteins C1/C2 OS=Homo sapiens GN=HNRNPC PE=2 SV=1	B4DY08,G3V2Q1,G3V4C1,G3V4W0,G3V555,G3V575,G3V576,P07910,P07910-2,P07910-4	CP13_3_HomoSapiens_9606_20130509.fasta	27 822,0	100,0 %	2	2	3	0,0170%	9,38%	MIAGQVLDINLAAEPK	R	V	99,7 %	0	1	0	0	2	1 682,9148	2 420,00		6 182,52	74	89	Empty	true	G3V3K6,G3V251,B4DSU6,G3V5X6
HT29	UGT1A	15997	Ingel15997_GuillemetteC_MR-201233_01_MGFPeaklist (F053021)	Heterogeneous nuclear ribonucleoproteins C1/C2 OS=Homo sapiens GN=HNRNPC PE=2 SV=1	B4DY08,G3V2Q1,G3V4C1,G3V4W0,G3V555,G3V575,G3V576,P07910,P07910-2,P07910-4	CP13_3_HomoSapiens_9606_20130509.fasta	27 822,0	100,0 %	2	2	3	0,0170%	9,38%	GFAFVQYVNER	K	N	99,1 %	0	2	0	0	2	1 329,6585	2 312,50		9 292,99	51	61	Empty	true	G3V3K6,G3V251,B4DSU6,G3V5X6
HT29	UGT1A	15997	Ingel15997_GuillemetteC_MR-201233_01_MGFPeaklist (F053021)	Heterogeneous nuclear ribonucleoproteins C1/C2 OS=Homo sapiens GN=HNRNPC PE=2 SV=1	B4DY08,G3V2Q1,G3V4C1,G3V4W0,G3V555,G3V575,G3V576,P07910,P07910-2,P07910-4	CP13_3_HomoSapiens_9606_20130509.fasta	27 822,0	100,0 %	2	2	3	0,0170%	9,38%	MIAGQVLDINLAAEPK	R	V	99,7 %	0	1	0	0	2	1 682,9148	2 420,00		6 182,52	74	89	Empty	true	G3V3K6,G3V251,B4DSU6,G3V5X6
HT29	UGT1A	15997	Ingel15997_GuillemetteC_MR-201233_01_MGFPeaklist (F053021)	Heterogeneous nuclear ribonucleoproteins C1/C2 OS=Homo sapiens GN=HNRNPC PE=2 SV=1	B4DY08,G3V2Q1,G3V4C1,G3V4W0,G3V555,G3V575,G3V576,P07910,P07910-2,P07910-4	CP13_3_HomoSapiens_9606_20130509.fasta	27 822,0	100,0 %	2	2	3	0,0170%	9,38%	GFAFVQYVNER	K	N	99,1 %	0	2	0	0	2	1 329,6585	2 312,50		9 292,99	51	61	Empty	true	G3V3K6,G3V251,B4DSU6,G3V5X6
HT29	UGT1A	15997	Ingel15997_GuillemetteC_MR-201233_01_MGFPeaklist (F053021)	Heterogeneous nuclear ribonucleoproteins C1/C2 OS=Homo sapiens GN=HNRNPC PE=2 SV=1	B4DY08,G3V2Q1,G3V4C1,G3V4W0,G3V555,G3V575,G3V576,P07910,P07910-2,P07910-4	CP13_3_HomoSapiens_9606_20130509.fasta	27 822,0	100,0 %	2	2	3	0,0170%	9,38%	MIAGQVLDINLAAEPK	R	V	99,7 %	0	1	0	0	2	1 682,9148	2 420,00		6 182,52	74	89	Empty	true	G3V3K6,G3V251,B4DSU6,G3V5X6
HT29	UGT1A	15997	Ingel15997_GuillemetteC_MR-201233_01_MGFPeaklist (F053021)	Heterogeneous nuclear ribonucleoproteins C1/C2 OS=Homo sapiens GN=HNRNPC PE=2 SV=1	B4DY08,G3V2Q1,G3V4C1,G3V4W0,G3V555,G3V575,G3V576,P07910,P07910-2,P07910-4	CP13_3_HomoSapiens_9606_20130509.fasta	27 822,0	100,0 %	2	2	3	0,0170%	9,38%	GFAFVQYVNER	K	N	99,1 %	0	2	0	0	2	1 329,6585	2 312,50		9 292,99	51	61	Empty	true	G3V3K6,G3V251,B4DSU6,G3V5X6
HT29	UGT1A	15997	Ingel15997_GuillemetteC_MR-201233_01_MGFPeaklist (F053021)	Heterogeneous nuclear ribonucleoproteins C1/C2 OS=Homo sapiens GN=HNRNPC PE=2 SV=1	B4DY08,G3V2Q1,G3V4C1,G3V4W0,G3V555,G3V575,G3V576,P07910,P07910-2,P07910-4	CP13_3_HomoSapiens_9606_20130509.fasta	27 822,0	100,0 %	2	2	3	0,0170%	9,38%	MIAGQVLDINLAAEPK	R	V	99,7 %	0	1	0	0	2	1 682,9148	2 420,00		6 182,52	74	89	Empty	true	G3V3K6,G3V251,B4DSU6,G3V5X6
HT29	UGT1A	15997	Ingel15997_GuillemetteC_MR-201233_01_MGFPeaklist (F053021)	Heterogeneous nuclear ribonucleoproteins C1/C2 OS=Homo sapiens GN=HNRNPC PE=2 SV=1	B4DY08,G3V2Q1,G3V4C1,G3V4W0,G3V555,G3V575,G3V576,P07910,P07910-2,P07910-4	CP13_3_HomoSapiens_9606_20130509.fasta	27 822,0	100,0 %	2	2	3	0,0170%	9,38%	GFAFVQYVNER	K	N	99,1 %	0	2	0	0	2	1 329,6585	2 312,50		9 292,99	51	61	Empty	true	G3V3K6,G3V251,B4DSU6,G3V5X6
HT29	UGT1A	15997	Ingel15997_GuillemetteC_MR-201233_01_MGFPeaklist (F053021)	Heterogeneous nuclear ribonucleoproteins C1/C2 OS=Homo sapiens GN=HNRNPC PE=2 SV=1	B4DY08,G3V2Q1,G3V4C1,G3V4W0,G3V555,G3V575,G3V576,P07910,P07910-2,P07910-4	CP13_3_HomoSapiens_9606_20130509.fasta	27 822,0	100,0 %	2	2	3	0,0170%	9,38%	MIAGQVLDINLAAEPK	R	V	99,7 %	0	1	0	0	2	1 682,9148	2 420,00		6 182,52	74	89	Empty	true	G3V3K6,G3V251,B4DSU6,G3V5X6
HT29	UGT1A	15997	Ingel15997_GuillemetteC_MR-201233_01_MGFPeaklist (F053021)	Heterogeneous nuclear ribonucleoproteins C1/C2 OS=Homo sapiens GN=HNRNPC PE=2 SV=1	B4DY08,G3V2Q1,G3V4C1,G3V4W0,G3V555,G3V575,G3V576,P07910,P07910-2,P07910-4	CP13_3_HomoSapiens_9606_20130509.fasta	27 822,0	100,0 %	2	2	3	0,0170%	9,38%	GFAFVQYVNER	K	N	99,1 %	0	2	0	0	2	1 329,6585	2 312,50		9 292,99	51	61	Empty	true	G3V3K6,G3V251,B4DSU6,G3V5X6
HT29	UGT1A	15997	Ingel15997_GuillemetteC_MR-201233_01_MGFPeaklist (F053021)	Heterogeneous nuclear ribonucleoproteins C1/C2 OS=Homo sapiens GN=HNRNPC PE=2 SV=1	B4DY08,G3V2Q1,G3V4C1,G3V4W0,G3V555,G3V575,G3V576,P07910,P07910-2,P07910-4	CP13_3_HomoSapiens_9606_20130509.fasta	27 822,0	100,0 %	2	2	3	0,0170%	9,38%	MIAGQVLDINLAAEPK	R	V	99,7 %	0	1	0	0	2	1 682,9148	2 420,00		6 182,52	74	89	Empty	true	G3V3K6,G3V251,B4DSU6,G3V5X6
HT29	UGT1A	15997	Ingel15997_GuillemetteC_MR-201233_01_MGFPeaklist (F053021)	Heterogeneous nuclear ribonucleoproteins C1/C2 OS=Homo sapiens GN=HNRNPC PE=2 SV=1	B4DY08,G3V2Q1,G3V4C1,G3V4W0,G3V555,G3V575,G3V576,P07910,P07910-2,P07910-4	CP13_3_HomoSapiens_9606_20130509.fasta	27 822,0	100,0 %	2	2	3	0,0170%	9,38%	GFAFVQYVNER	K	N	99,1 %	0	2	0	0	2	1 329,6585	2 312,50		9 292,99	51	61	Empty	true	G3V3K6,G3V251,B4DSU6,G3V5X6
HT29	UGT1A	15997	Ingel15997_GuillemetteC_MR-201233_01_MGFPeaklist (F053021)	Heterogeneous nuclear ribonucleoproteins C1/C2 OS=Homo sapiens GN=HNRNPC PE=2 SV=1	B4DY08,G3V2Q1,G3V4C1,G3V4W0,G3V555,G3V575,G3V576,P07910,P07910-2,P07910-4	CP13_3_HomoSapiens_9606_20130509.fasta	27 822,0	100,0 %	2	2	3	0,0170%	9,38%	MIAGQVLDINLAAEPK	R	V	99,7 %	0	1	0	0	2	1 682,9148	2 420,00		6 182,52	74	89	Empty	true	G3V3K6,G3V251,B4DSU6,G3V5X6
HT29	UGT1A	15997	Ingel15997_GuillemetteC_MR-201233_01_MGFPeaklist (F053021)	Heterogeneous nuclear ribonucleoproteins C1/C2 OS=Homo sapiens GN=HNRNPC PE=2 SV=1	B4DY08,G3V2Q1,G3V4C1,G3V4W0,G3V555,G3V575,G3V576,P07910,P07910-2,P07910-4	CP13_3_HomoSapiens_9606_20130509.fasta	27 822,0	100,0 %	2	2	3	0,0170%	9,38%	GFAFVQYVNER	K	N	99,1 %	0	2	0	0	2	1 329,6585	2 312,50		9 292,99	51	61	Empty	true	G3V3K6,G3V251,B4DSU6,G3V5X6
HT29	UGT1A	15997	Ingel15997_GuillemetteC_MR-201233_01_MGFPeaklist (F053021)	Heterogeneous nuclear ribonucleoproteins C1/C2 OS=Homo sapiens GN=HNRNPC PE=2 SV=1	B4DY08,G3V2Q1,G3V4C1,G3V4W0,G3V555,G3V575,G3V576,P07910,P07910-2,P07910-4	CP13_3_HomoSapiens_9606_20130509.fasta	27 822,0	100,0 %	2	2	3	0,0170%	9,38%	MIAGQVLDINLAAEPK	R	V	99,7 %	0	1	0	0	2	1 682,9148	2 420,00		6 182,52	74	89	Empty	true	G3V3K6,G3V251,B4DSU6,G3V5X6
HT29	UGT1A	15997	Ingel15997_GuillemetteC_MR-201233_01_MGFPeaklist (F053021)	Heterogeneous nuclear ribonucleoproteins C1/C2 OS=Homo sapiens GN=HNRNPC PE=2 SV=1	B4DY08,G3V2Q1,G3V4C1,G3V4W0,G3V555,G3V575,G3V576,P07910,P07910-2,P07910-4	CP13_3_HomoSapiens_9606_20130509.fasta	27 822,0	100,0 %	2	2	3	0,0170%	9,38%	GFAFVQYVNER	K	N	99,1 %	0	2	0	0	2	1 329,6585	2 312,50		9 292,99	51	61	Empty	true	G3V3K6,G3V251,B4DSU6,G3V5X6
HT29	UGT1A	15997	Ingel15997_GuillemetteC_MR-201233_01_MGFPeaklist (F053021)	Heterogeneous nuclear ribonucleoproteins C1/C2 OS=Homo sapiens GN=HNRNPC PE=2 SV=1	B4DY08,G3V2Q1,G3V4C1,G3V4W0,G3V555,G3V575,G3V576,P07910,P07910-2,P07910-4	CP13_3_HomoSapiens_9606_20130509.fasta	27 822,0	100,0 %	2	2	3	0,0170%	9,38%	MIAGQVLDINLAAEPK	R	V	99,7 %	0	1	0	0	2	1 682,9148	2 420,00		6 182,52	74	89	Empty	true	G3V3K6,G3V251,B4DSU6,G3V5X6
HT29	UGT1A	15997	Ingel15997_GuillemetteC_MR-201233_01_MGFPeaklist (F053021)	Zinc finger protein 609 OS=Homo sapiens GN=ZNF609 PE=1 SV=2	O15014	CP13_3_HomoSapiens_9606_20130509.fasta	151 192,7	100,0 %	11	12	16	0,0907%	11,7%	AEADKIYSFTDNAPSPSIGGSSR	K	L	99,7 %	0	0	1	0	2	2 370,1209	2 052,00		7 007,79	790	812	Empty	true
HT29	UGT1A	15997	Ingel15997_GuillemetteC_MR-201233_01_MGFPeaklist (F053021)	Zinc finger protein 609 OS=Homo sapiens GN=ZNF609 PE=1 SV=2	O15014	CP13_3_HomoSapiens_9606_20130509.fasta	151 192,7	100,0 %	11	12	16	0,0907%	11,7%	APSLTDLVK	K	S	99,7 %	0	1	0	0	2	943,5460	2 149,00		11 381,6	1053	1061	Empty	true
HT29	UGT1A	15997	Ingel15997_GuillemetteC_MR-201233_01_MGFPeaklist (F053021)	Zinc finger protein 609 OS=Homo sapiens GN=ZNF609 PE=1 SV=2	O15014	CP13_3_HomoSapiens_9606_20130509.fasta	151 192,7	100,0 %	11	12	16	0,0907%	11,7%	EVGIPAPNAVATLPDNIK	K	F	99,7 %	0	1	0	0	2	1 818,9962	2 279,00		4 804,67	56	73	Empty	true
HT29	UGT1A	15997	Ingel15997_GuillemetteC_MR-201233_01_MGFPeaklist (F053021)	Zinc finger protein 609 OS=Homo sapiens GN=ZNF609 PE=1 SV=2	O15014	CP13_3_HomoSapiens_9606_20130509.fasta	151 192,7	100,0 %	11	12	16	0,0907%	11,7%	FVTPVPGPQGK	K	E	99,7 %	0	2	0	1	2	1 126,6257	1 827,00		44 359,7	74	84	Empty	true
HT29	UGT1A	15997	Ingel15997_GuillemetteC_MR-201233_01_MGFPeaklist (F053021)	Zinc finger protein 609 OS=Homo sapiens GN=ZNF609 PE=1 SV=2	O15014	CP13_3_HomoSapiens_9606_20130509.fasta	151 192,7	100,0 %	11	12	16	0,0907%	11,7%	LDDSSKLPGQAPEGLK	K	V	99,7 %	0	0	1	0	2	1 654,8650	1 795,00		13 861,2	1083	1098	Empty	true
HT29	UGT1A	15997	Ingel15997_GuillemetteC_MR-201233_01_MGFPeaklist (F053021)	Zinc finger protein 609 OS=Homo sapiens GN=ZNF609 PE=1 SV=2	O15014	CP13_3_HomoSapiens_9606_20130509.fasta	151 192,7	100,0 %	11	12	16	0,0907%	11,7%	MEGLLNGSSDPHQSR	K	L	98,0 %	0	0	1	0	2	1 627,7494	1 770,00		42 238,1	770	784	Empty	true
HT29	UGT1A	15997	Ingel15997_GuillemetteC_MR-201233_01_MGFPeaklist (F053021)	Zinc finger protein 609 OS=Homo sapiens GN=ZNF609 PE=1 SV=2	O15014	CP13_3_HomoSapiens_9606_20130509.fasta	151 192,7	100,0 %	11	12	16	0,0907%	11,7%	MRPNSNTPVNETATASDSK	R	G	99,7 %	0	0	1	0	2	2 019,9400	1 490,00		7 822,75	375	393	Empty	true
HT29	UGT1A	15997	Ingel15997_GuillemetteC_MR-201233_01_MGFPeaklist (F053021)	Zinc finger protein 609 OS=Homo sapiens GN=ZNF609 PE=1 SV=2	O15014	CP13_3_HomoSapiens_9606_20130509.fasta	151 192,7	100,0 %	11	12	16	0,0907%	11,7%	MRPNSNTPVNETATASDSKGTSNSSK	R	T	99,7 %	0	0	0	1	2	2 681,2431	1 462,00		25 820,4	375	400	Empty	true
HT29	UGT1A	15997	Ingel15997_GuillemetteC_MR-201233_01_MGFPeaklist (F053021)	Zinc finger protein 609 OS=Homo sapiens GN=ZNF609 PE=1 SV=2	O15014	CP13_3_HomoSapiens_9606_20130509.fasta	151 192,7	100,0 %	11	12	16	0,0907%	11,7%	MWTYVYPAK	R	Y	99,6 %	0	3	0	0	2	1 158,5652	2 117,00		15 052,6	1140	1148	Empty	true
HT29	UGT1A	15997	Ingel15997_GuillemetteC_MR-201233_01_MGFPeaklist (F053021)	Zinc finger protein 609 OS=Homo sapiens GN=ZNF609 PE=1 SV=2	O15014	CP13_3_HomoSapiens_9606_20130509.fasta	151 192,7	100,0 %	11	12	16	0,0907%	11,7%	NKPLSDMELNSSSEDSKGSKR	K	V	99,7 %	0	0	0	1	2	2 309,1039	1 684,00		6 849,96	442	462	Empty	true
HT29	UGT1A	15997	Ingel15997_GuillemetteC_MR-201233_01_MGFPeaklist (F053021)	Zinc finger protein 609 OS=Homo sapiens GN=ZNF609 PE=1 SV=2	O15014	CP13_3_HomoSapiens_9606_20130509.fasta	151 192,7	100,0 %	11	12	16	0,0907%	11,7%	SGDGANAGGLVAAIAPK	R	G	99,7 %	0	2	0	0	2	1 468,7756	2 162,50		30 260,5	125	141	Empty	true
HT29	UGT1A	15997	Ingel15997_GuillemetteC_MR-201233_01_MGFPeaklist (F053021)	Histone H2A type 2-C OS=Homo sapiens GN=HIST2H2AC PE=1 SV=4	P0C0S8,P20671,Q16777,Q6FI13,Q96KK5,Q99878,Q9BTM1	CP13_3_HomoSapiens_9606_20130509.fasta	14 020,0	100,0 %	2	2	3	0,0170%	21,7%	AGLQFPVGR	R	V	99,7 %	0	2	0	0	2	944,5313	2 080,50		82 285,5	22	30	Empty	true	Q9BTM1-2
HT29	UGT1A	15997	Ingel15997_GuillemetteC_MR-201233_01_MGFPeaklist (F053021)	Histone H2A type 2-C OS=Homo sapiens GN=HIST2H2AC PE=1 SV=4	P0C0S8,P20671,Q16777,Q6FI13,Q96KK5,Q99878,Q9BTM1	CP13_3_HomoSapiens_9606_20130509.fasta	14 020,0	100,0 %	2	2	3	0,0170%	21,7%	VTIAQGGVLPNIQAVLLPK	K	K	98,9 %	0	0	1	0	2	1 931,1691	2 640,00		5 717,78	101	119	Empty	true
HT29	UGT1A	15997	Ingel15997_GuillemetteC_MR-201233_01_MGFPeaklist (F053021)	Histone H2A type 2-C OS=Homo sapiens GN=HIST2H2AC PE=1 SV=4	P0C0S8,P20671,Q16777,Q6FI13,Q96KK5,Q99878,Q9BTM1	CP13_3_HomoSapiens_9606_20130509.fasta	14 020,0	100,0 %	2	2	3	0,0170%	21,7%	AGLQFPVGR	R	V	99,7 %	0	2	0	0	2	944,5313	2 080,50		82 285,5	22	30	Empty	true	Q9BTM1-2
HT29	UGT1A	15997	Ingel15997_GuillemetteC_MR-201233_01_MGFPeaklist (F053021)	Histone H2A type 2-C OS=Homo sapiens GN=HIST2H2AC PE=1 SV=4	P0C0S8,P20671,Q16777,Q6FI13,Q96KK5,Q99878,Q9BTM1	CP13_3_HomoSapiens_9606_20130509.fasta	14 020,0	100,0 %	2	2	3	0,0170%	21,7%	VTIAQGGVLPNIQAVLLPK	K	K	98,9 %	0	0	1	0	2	1 931,1691	2 640,00		5 717,78	101	119	Empty	true
HT29	UGT1A	15997	Ingel15997_GuillemetteC_MR-201233_01_MGFPeaklist (F053021)	Histone H2A type 2-C OS=Homo sapiens GN=HIST2H2AC PE=1 SV=4	P0C0S8,P20671,Q16777,Q6FI13,Q96KK5,Q99878,Q9BTM1	CP13_3_HomoSapiens_9606_20130509.fasta	14 020,0	100,0 %	2	2	3	0,0170%	21,7%	AGLQFPVGR	R	V	99,7 %	0	2	0	0	2	944,5313	2 080,50		82 285,5	22	30	Empty	true	Q9BTM1-2
HT29	UGT1A	15997	Ingel15997_GuillemetteC_MR-201233_01_MGFPeaklist (F053021)	Histone H2A type 2-C OS=Homo sapiens GN=HIST2H2AC PE=1 SV=4	P0C0S8,P20671,Q16777,Q6FI13,Q96KK5,Q99878,Q9BTM1	CP13_3_HomoSapiens_9606_20130509.fasta	14 020,0	100,0 %	2	2	3	0,0170%	21,7%	VTIAQGGVLPNIQAVLLPK	K	K	98,9 %	0	0	1	0	2	1 931,1691	2 640,00		5 717,78	101	119	Empty	true
HT29	UGT1A	15997	Ingel15997_GuillemetteC_MR-201233_01_MGFPeaklist (F053021)	Histone H2A type 2-C OS=Homo sapiens GN=HIST2H2AC PE=1 SV=4	P0C0S8,P20671,Q16777,Q6FI13,Q96KK5,Q99878,Q9BTM1	CP13_3_HomoSapiens_9606_20130509.fasta	14 020,0	100,0 %	2	2	3	0,0170%	21,7%	AGLQFPVGR	R	V	99,7 %	0	2	0	0	2	944,5313	2 080,50		82 285,5	22	30	Empty	true	Q9BTM1-2
HT29	UGT1A	15997	Ingel15997_GuillemetteC_MR-201233_01_MGFPeaklist (F053021)	Histone H2A type 2-C OS=Homo sapiens GN=HIST2H2AC PE=1 SV=4	P0C0S8,P20671,Q16777,Q6FI13,Q96KK5,Q99878,Q9BTM1	CP13_3_HomoSapiens_9606_20130509.fasta	14 020,0	100,0 %	2	2	3	0,0170%	21,7%	VTIAQGGVLPNIQAVLLPK	K	K	98,9 %	0	0	1	0	2	1 931,1691	2 640,00		5 717,78	101	119	Empty	true
HT29	UGT1A	15997	Ingel15997_GuillemetteC_MR-201233_01_MGFPeaklist (F053021)	Histone H2A type 2-C OS=Homo sapiens GN=HIST2H2AC PE=1 SV=4	P0C0S8,P20671,Q16777,Q6FI13,Q96KK5,Q99878,Q9BTM1	CP13_3_HomoSapiens_9606_20130509.fasta	14 020,0	100,0 %	2	2	3	0,0170%	21,7%	AGLQFPVGR	R	V	99,7 %	0	2	0	0	2	944,5313	2 080,50		82 285,5	22	30	Empty	true	Q9BTM1-2
HT29	UGT1A	15997	Ingel15997_GuillemetteC_MR-201233_01_MGFPeaklist (F053021)	Histone H2A type 2-C OS=Homo sapiens GN=HIST2H2AC PE=1 SV=4	P0C0S8,P20671,Q16777,Q6FI13,Q96KK5,Q99878,Q9BTM1	CP13_3_HomoSapiens_9606_20130509.fasta	14 020,0	100,0 %	2	2	3	0,0170%	21,7%	VTIAQGGVLPNIQAVLLPK	K	K	98,9 %	0	0	1	0	2	1 931,1691	2 640,00		5 717,78	101	119	Empty	true
HT29	UGT1A	15997	Ingel15997_GuillemetteC_MR-201233_01_MGFPeaklist (F053021)	Histone H2A type 2-C OS=Homo sapiens GN=HIST2H2AC PE=1 SV=4	P0C0S8,P20671,Q16777,Q6FI13,Q96KK5,Q99878,Q9BTM1	CP13_3_HomoSapiens_9606_20130509.fasta	14 020,0	100,0 %	2	2	3	0,0170%	21,7%	AGLQFPVGR	R	V	99,7 %	0	2	0	0	2	944,5313	2 080,50		82 285,5	22	30	Empty	true	Q9BTM1-2
HT29	UGT1A	15997	Ingel15997_GuillemetteC_MR-201233_01_MGFPeaklist (F053021)	Histone H2A type 2-C OS=Homo sapiens GN=HIST2H2AC PE=1 SV=4	P0C0S8,P20671,Q16777,Q6FI13,Q96KK5,Q99878,Q9BTM1	CP13_3_HomoSapiens_9606_20130509.fasta	14 020,0	100,0 %	2	2	3	0,0170%	21,7%	VTIAQGGVLPNIQAVLLPK	K	K	98,9 %	0	0	1	0	2	1 931,1691	2 640,00		5 717,78	101	119	Empty	true
HT29	UGT1A	15997	Ingel15997_GuillemetteC_MR-201233_01_MGFPeaklist (F053021)	Histone H2A type 2-C OS=Homo sapiens GN=HIST2H2AC PE=1 SV=4	P0C0S8,P20671,Q16777,Q6FI13,Q96KK5,Q99878,Q9BTM1	CP13_3_HomoSapiens_9606_20130509.fasta	14 020,0	100,0 %	2	2	3	0,0170%	21,7%	AGLQFPVGR	R	V	99,7 %	0	2	0	0	2	944,5313	2 080,50		82 285,5	22	30	Empty	true	Q9BTM1-2
HT29	UGT1A	15997	Ingel15997_GuillemetteC_MR-201233_01_MGFPeaklist (F053021)	Histone H2A type 2-C OS=Homo sapiens GN=HIST2H2AC PE=1 SV=4	P0C0S8,P20671,Q16777,Q6FI13,Q96KK5,Q99878,Q9BTM1	CP13_3_HomoSapiens_9606_20130509.fasta	14 020,0	100,0 %	2	2	3	0,0170%	21,7%	VTIAQGGVLPNIQAVLLPK	K	K	98,9 %	0	0	1	0	2	1 931,1691	2 640,00		5 717,78	101	119	Empty	true
HT29	UGT1A	15997	Ingel15997_GuillemetteC_MR-201233_01_MGFPeaklist (F053021)	Histone H2B type 1-J OS=Homo sapiens GN=HIST1H2BJ PE=1 SV=3	P06899,Q16778	CP13_3_HomoSapiens_9606_20130509.fasta	13 920,7	100,0 %	3	4	9	0,0510%	30,2%	AMGIMNSFVNDIFER	K	I	99,7 %	0	4	2	0	2	1 743,8193	2 831,50		50 519,5	59	73	Empty	true	O60814,Q5QNW6-2,Q99879,P33778,Q99877,Q93079,P23527,Q8N257,Q99880,B4DR52,Q5QNW6,P58876,P62807,P57053
HT29	UGT1A	15997	Ingel15997_GuillemetteC_MR-201233_01_MGFPeaklist (F053021)	Histone H2B type 1-J OS=Homo sapiens GN=HIST1H2BJ PE=1 SV=3	P06899,Q16778	CP13_3_HomoSapiens_9606_20130509.fasta	13 920,7	100,0 %	3	4	9	0,0510%	30,2%	LLLPGELAK	R	H	99,7 %	0	2	0	0	2	953,6032	2 215,50		82 432,2	101	109	Empty	true	O60814,Q5QNW6-2,Q99879,P33778,Q99877,Q93079,P23527,Q8N257,Q99880,B4DR52,Q5QNW6,P58876,P62807,P57053
HT29	UGT1A	15997	Ingel15997_GuillemetteC_MR-201233_01_MGFPeaklist (F053021)	Histone H2B type 1-J OS=Homo sapiens GN=HIST1H2BJ PE=1 SV=3	P06899,Q16778	CP13_3_HomoSapiens_9606_20130509.fasta	13 920,7	100,0 %	3	4	9	0,0510%	30,2%	VLKQVHPDTGISSK	K	A	99,7 %	0	0	1	0	2	1 508,8433	1 551,00		2 401,69	45	58	Empty	true	O60814,Q5QNW6-2,Q99879,P33778,Q99877,Q93079,P23527,Q8N257,Q99880,B4DR52,Q5QNW6,P58876,P62807,P57053
HT29	UGT1A	15997	Ingel15997_GuillemetteC_MR-201233_01_MGFPeaklist (F053021)	Histone H2B type 1-J OS=Homo sapiens GN=HIST1H2BJ PE=1 SV=3	P06899,Q16778	CP13_3_HomoSapiens_9606_20130509.fasta	13 920,7	100,0 %	3	4	9	0,0510%	30,2%	AMGIMNSFVNDIFER	K	I	99,7 %	0	4	2	0	2	1 743,8193	2 831,50		50 519,5	59	73	Empty	true	O60814,Q5QNW6-2,Q99879,P33778,Q99877,Q93079,P23527,Q8N257,Q99880,B4DR52,Q5QNW6,P58876,P62807,P57053
HT29	UGT1A	15997	Ingel15997_GuillemetteC_MR-201233_01_MGFPeaklist (F053021)	Histone H2B type 1-J OS=Homo sapiens GN=HIST1H2BJ PE=1 SV=3	P06899,Q16778	CP13_3_HomoSapiens_9606_20130509.fasta	13 920,7	100,0 %	3	4	9	0,0510%	30,2%	LLLPGELAK	R	H	99,7 %	0	2	0	0	2	953,6032	2 215,50		82 432,2	101	109	Empty	true	O60814,Q5QNW6-2,Q99879,P33778,Q99877,Q93079,P23527,Q8N257,Q99880,B4DR52,Q5QNW6,P58876,P62807,P57053
HT29	UGT1A	15997	Ingel15997_GuillemetteC_MR-201233_01_MGFPeaklist (F053021)	Histone H2B type 1-J OS=Homo sapiens GN=HIST1H2BJ PE=1 SV=3	P06899,Q16778	CP13_3_HomoSapiens_9606_20130509.fasta	13 920,7	100,0 %	3	4	9	0,0510%	30,2%	VLKQVHPDTGISSK	K	A	99,7 %	0	0	1	0	2	1 508,8433	1 551,00		2 401,69	45	58	Empty	true	O60814,Q5QNW6-2,Q99879,P33778,Q99877,Q93079,P23527,Q8N257,Q99880,B4DR52,Q5QNW6,P58876,P62807,P57053
HT29	UGT1A	15997	Ingel15997_GuillemetteC_MR-201233_01_MGFPeaklist (F053021)	Calcium-binding mitochondrial carrier protein Aralar2 OS=Homo sapiens GN=SLC25A13 PE=1 SV=2	F5GX33,Q9UJS0,Q9UJS0-2	CP13_3_HomoSapiens_9606_20130509.fasta	74 305,3	100,0 %	2	2	2	0,0113%	2,96%	LAVATFAGIENK	K	F	99,6 %	0	1	0	0	2	1 233,6838	2 174,00		3 993,68	643	654	Empty	true
HT29	UGT1A	15997	Ingel15997_GuillemetteC_MR-201233_01_MGFPeaklist (F053021)	Calcium-binding mitochondrial carrier protein Aralar2 OS=Homo sapiens GN=SLC25A13 PE=1 SV=2	F5GX33,Q9UJS0,Q9UJS0-2	CP13_3_HomoSapiens_9606_20130509.fasta	74 305,3	100,0 %	2	2	2	0,0113%	2,96%	LTVNDFVR	K	D	99,0 %	0	1	0	0	2	963,5258	2 099,00		3 378,69	410	417	Empty	true
HT29	UGT1A	15997	Ingel15997_GuillemetteC_MR-201233_01_MGFPeaklist (F053021)	Calcium-binding mitochondrial carrier protein Aralar2 OS=Homo sapiens GN=SLC25A13 PE=1 SV=2	F5GX33,Q9UJS0,Q9UJS0-2	CP13_3_HomoSapiens_9606_20130509.fasta	74 305,3	100,0 %	2	2	2	0,0113%	2,96%	LAVATFAGIENK	K	F	99,6 %	0	1	0	0	2	1 233,6838	2 174,00		3 993,68	643	654	Empty	true
HT29	UGT1A	15997	Ingel15997_GuillemetteC_MR-201233_01_MGFPeaklist (F053021)	Calcium-binding mitochondrial carrier protein Aralar2 OS=Homo sapiens GN=SLC25A13 PE=1 SV=2	F5GX33,Q9UJS0,Q9UJS0-2	CP13_3_HomoSapiens_9606_20130509.fasta	74 305,3	100,0 %	2	2	2	0,0113%	2,96%	LTVNDFVR	K	D	99,0 %	0	1	0	0	2	963,5258	2 099,00		3 378,69	410	417	Empty	true
HT29	UGT1A	15997	Ingel15997_GuillemetteC_MR-201233_01_MGFPeaklist (F053021)	Calcium-binding mitochondrial carrier protein Aralar2 OS=Homo sapiens GN=SLC25A13 PE=1 SV=2	F5GX33,Q9UJS0,Q9UJS0-2	CP13_3_HomoSapiens_9606_20130509.fasta	74 305,3	100,0 %	2	2	2	0,0113%	2,96%	LAVATFAGIENK	K	F	99,6 %	0	1	0	0	2	1 233,6838	2 174,00		3 993,68	643	654	Empty	true
HT29	UGT1A	15997	Ingel15997_GuillemetteC_MR-201233_01_MGFPeaklist (F053021)	Calcium-binding mitochondrial carrier protein Aralar2 OS=Homo sapiens GN=SLC25A13 PE=1 SV=2	F5GX33,Q9UJS0,Q9UJS0-2	CP13_3_HomoSapiens_9606_20130509.fasta	74 305,3	100,0 %	2	2	2	0,0113%	2,96%	LTVNDFVR	K	D	99,0 %	0	1	0	0	2	963,5258	2 099,00		3 378,69	410	417	Empty	true
HT29	UGT1A	15997	Ingel15997_GuillemetteC_MR-201233_01_MGFPeaklist (F053021)	Leucine zipper protein 1 OS=Homo sapiens GN=LUZP1 PE=1 SV=2	Q86V48	CP13_3_HomoSapiens_9606_20130509.fasta	120 277,4	100,0 %	36	42	60	0,340%	42,6%	ASTNTMELPDTNGAGVK	R	S	99,7 %	0	3	0	0	2	1 706,7904	1 874,00		28 131,3	723	739	Empty	true	Q86V48-3,Q86V48-2
HT29	UGT1A	15997	Ingel15997_GuillemetteC_MR-201233_01_MGFPeaklist (F053021)	Leucine zipper protein 1 OS=Homo sapiens GN=LUZP1 PE=1 SV=2	Q86V48	CP13_3_HomoSapiens_9606_20130509.fasta	120 277,4	100,0 %	36	42	60	0,340%	42,6%	EFALNNENYSLSNR	R	Q	99,7 %	0	3	0	0	2	1 670,7767	2 041,00		24 090,1	406	419	Empty	true	Q86V48-3,Q86V48-2
HT29	UGT1A	15997	Ingel15997_GuillemetteC_MR-201233_01_MGFPeaklist (F053021)	Leucine zipper protein 1 OS=Homo sapiens GN=LUZP1 PE=1 SV=2	Q86V48	CP13_3_HomoSapiens_9606_20130509.fasta	120 277,4	100,0 %	36	42	60	0,340%	42,6%	EGVNQPAAVVMEDSSPHEALR	K	C	99,7 %	0	0	2	0	2	2 236,0663	2 029,50		33 580,4	625	645	Empty	true	Q86V48-3,Q86V48-2
HT29	UGT1A	15997	Ingel15997_GuillemetteC_MR-201233_01_MGFPeaklist (F053021)	Leucine zipper protein 1 OS=Homo sapiens GN=LUZP1 PE=1 SV=2	Q86V48	CP13_3_HomoSapiens_9606_20130509.fasta	120 277,4	100,0 %	36	42	60	0,340%	42,6%	EKLEEEENLTR	K	E	99,7 %	0	0	2	0	2	1 389,6857	1 644,00		26 130,1	94	104	Empty	true	Q86V48-3,Q86V48-2
HT29	UGT1A	15997	Ingel15997_GuillemetteC_MR-201233_01_MGFPeaklist (F053021)	Leucine zipper protein 1 OS=Homo sapiens GN=LUZP1 PE=1 SV=2	Q86V48	CP13_3_HomoSapiens_9606_20130509.fasta	120 277,4	100,0 %	36	42	60	0,340%	42,6%	EKPDSDDDLDIASLVTAK	R	L	99,7 %	0	0	1	0	2	1 931,9448	2 343,00		11 602,7	655	672	Empty	true	Q86V48-3,Q86V48-2
HT29	UGT1A	15997	Ingel15997_GuillemetteC_MR-201233_01_MGFPeaklist (F053021)	Leucine zipper protein 1 OS=Homo sapiens GN=LUZP1 PE=1 SV=2	Q86V48	CP13_3_HomoSapiens_9606_20130509.fasta	120 277,4	100,0 %	36	42	60	0,340%	42,6%	FKLQSLSR	R	R	96,4 %	0	1	0	0	2	978,5731	1 873,00		7 227,18	18	25	Empty	true	Q86V48-3,Q86V48-2
HT29	UGT1A	15997	Ingel15997_GuillemetteC_MR-201233_01_MGFPeaklist (F053021)	Leucine zipper protein 1 OS=Homo sapiens GN=LUZP1 PE=1 SV=2	Q86V48	CP13_3_HomoSapiens_9606_20130509.fasta	120 277,4	100,0 %	36	42	60	0,340%	42,6%	GGLDYLKQVENETR	K	N	95,9 %	0	0	1	0	2	1 621,8182	2 175,00		6 626,65	259	272	Empty	true	Q86V48-3,Q86V48-2
HT29	UGT1A	15997	Ingel15997_GuillemetteC_MR-201233_01_MGFPeaklist (F053021)	Leucine zipper protein 1 OS=Homo sapiens GN=LUZP1 PE=1 SV=2	Q86V48	CP13_3_HomoSapiens_9606_20130509.fasta	120 277,4	100,0 %	36	42	60	0,340%	42,6%	HFESLEEELKK	K	M	99,7 %	0	0	2	0	2	1 388,7057	1 938,50		39 777,3	304	314	Empty	true	Q86V48-3,Q86V48-2
HT29	UGT1A	15997	Ingel15997_GuillemetteC_MR-201233_01_MGFPeaklist (F053021)	Leucine zipper protein 1 OS=Homo sapiens GN=LUZP1 PE=1 SV=2	Q86V48	CP13_3_HomoSapiens_9606_20130509.fasta	120 277,4	100,0 %	36	42	60	0,340%	42,6%	HTSTSNIQVGLAELTSVSNHVSSPFELSIHKHDITLQLAEAER	R	M	99,0 %	0	0	0	0	2	4 697,3808	2 529,00		14 907,5	818	860	Empty	true	Q86V48-3,Q86V48-2
HT29	UGT1A	15997	Ingel15997_GuillemetteC_MR-201233_01_MGFPeaklist (F053021)	Leucine zipper protein 1 OS=Homo sapiens GN=LUZP1 PE=1 SV=2	Q86V48	CP13_3_HomoSapiens_9606_20130509.fasta	120 277,4	100,0 %	36	42	60	0,340%	42,6%	IEDGISSTLPSK	R	E	99,7 %	0	1	0	0	2	1 246,6527	1 811,00		11 600,3	242	253	Empty	true	Q86V48-3,Q86V48-2
HT29	UGT1A	15997	Ingel15997_GuillemetteC_MR-201233_01_MGFPeaklist (F053021)	Leucine zipper protein 1 OS=Homo sapiens GN=LUZP1 PE=1 SV=2	Q86V48	CP13_3_HomoSapiens_9606_20130509.fasta	120 277,4	100,0 %	36	42	60	0,340%	42,6%	IEDGISSTLPSKESR	R	R	99,7 %	0	0	1	0	2	1 618,8284	1 739,00		11 780,9	242	256	Empty	true	Q86V48-3,Q86V48-2
HT29	UGT1A	15997	Ingel15997_GuillemetteC_MR-201233_01_MGFPeaklist (F053021)	Leucine zipper protein 1 OS=Homo sapiens GN=LUZP1 PE=1 SV=2	Q86V48	CP13_3_HomoSapiens_9606_20130509.fasta	120 277,4	100,0 %	36	42	60	0,340%	42,6%	IMGGSGTETTLEK	K	Q	99,7 %	0	2	0	0	2	1 323,6463	1 674,50		26 326,0	768	780	Empty	true	Q86V48-3,Q86V48-2
HT29	UGT1A	15997	Ingel15997_GuillemetteC_MR-201233_01_MGFPeaklist (F053021)	Leucine zipper protein 1 OS=Homo sapiens GN=LUZP1 PE=1 SV=2	Q86V48	CP13_3_HomoSapiens_9606_20130509.fasta	120 277,4	100,0 %	36	42	60	0,340%	42,6%	ISSELEMLR	K	V	99,7 %	0	4	0	0	2	1 077,5609	2 118,50		39 495,0	151	159	Empty	true	Q86V48-3,Q86V48-2
HT29	UGT1A	15997	Ingel15997_GuillemetteC_MR-201233_01_MGFPeaklist (F053021)	Leucine zipper protein 1 OS=Homo sapiens GN=LUZP1 PE=1 SV=2	Q86V48	CP13_3_HomoSapiens_9606_20130509.fasta	120 277,4	100,0 %	36	42	60	0,340%	42,6%	KISSELEMLR	K	V	98,8 %	0	1	0	0	2	1 205,6559	2 062,00		15 283,3	150	159	Empty	true	Q86V48-3,Q86V48-2
HT29	UGT1A	15997	Ingel15997_GuillemetteC_MR-201233_01_MGFPeaklist (F053021)	Leucine zipper protein 1 OS=Homo sapiens GN=LUZP1 PE=1 SV=2	Q86V48	CP13_3_HomoSapiens_9606_20130509.fasta	120 277,4	100,0 %	36	42	60	0,340%	42,6%	LLASQLEEIK	K	L	99,7 %	0	1	0	0	2	1 143,6621	2 107,00		6 078,30	335	344	Empty	true	Q86V48-3,Q86V48-2
HT29	UGT1A	15997	Ingel15997_GuillemetteC_MR-201233_01_MGFPeaklist (F053021)	Leucine zipper protein 1 OS=Homo sapiens GN=LUZP1 PE=1 SV=2	Q86V48	CP13_3_HomoSapiens_9606_20130509.fasta	120 277,4	100,0 %	36	42	60	0,340%	42,6%	LMKEKLEEEENLTR	R	E	99,7 %	0	0	1	0	2	1 761,9053	1 776,00		15 879,3	91	104	Empty	true	Q86V48-3,Q86V48-2
HT29	UGT1A	15997	Ingel15997_GuillemetteC_MR-201233_01_MGFPeaklist (F053021)	Leucine zipper protein 1 OS=Homo sapiens GN=LUZP1 PE=1 SV=2	Q86V48	CP13_3_HomoSapiens_9606_20130509.fasta	120 277,4	100,0 %	36	42	60	0,340%	42,6%	LVNTTITPEPEPKPQPNSR	K	E	99,7 %	0	0	1	0	2	2 118,1192	1 752,00		56 795,4	673	691	Empty	true	Q86V48-3,Q86V48-2
HT29	UGT1A	15997	Ingel15997_GuillemetteC_MR-201233_01_MGFPeaklist (F053021)	Leucine zipper protein 1 OS=Homo sapiens GN=LUZP1 PE=1 SV=2	Q86V48	CP13_3_HomoSapiens_9606_20130509.fasta	120 277,4	100,0 %	36	42	60	0,340%	42,6%	MAELEKLEEAFSR	R	S	99,7 %	0	1	2	0	2	1 552,7676	2 472,00		23 841,5	117	129	Empty	true	Q86V48-3,Q86V48-2
HT29	UGT1A	15997	Ingel15997_GuillemetteC_MR-201233_01_MGFPeaklist (F053021)	Leucine zipper protein 1 OS=Homo sapiens GN=LUZP1 PE=1 SV=2	Q86V48	CP13_3_HomoSapiens_9606_20130509.fasta	120 277,4	100,0 %	36	42	60	0,340%	42,6%	NDLRIEDGISSTLPSKESR	R	R	97,9 %	0	1	0	0	2	2 117,0835	2 003,00		16 155,7	238	256	Empty	true	Q86V48-3,Q86V48-2
HT29	UGT1A	15997	Ingel15997_GuillemetteC_MR-201233_01_MGFPeaklist (F053021)	Leucine zipper protein 1 OS=Homo sapiens GN=LUZP1 PE=1 SV=2	Q86V48	CP13_3_HomoSapiens_9606_20130509.fasta	120 277,4	100,0 %	36	42	60	0,340%	42,6%	NNDLQDNYLSEQNKNK	K	L	98,7 %	0	0	1	0	2	1 936,8996	1 725,00		15 013,4	319	334	Empty	true	Q86V48-3,Q86V48-2
HT29	UGT1A	15997	Ingel15997_GuillemetteC_MR-201233_01_MGFPeaklist (F053021)	Leucine zipper protein 1 OS=Homo sapiens GN=LUZP1 PE=1 SV=2	Q86V48	CP13_3_HomoSapiens_9606_20130509.fasta	120 277,4	100,0 %	36	42	60	0,340%	42,6%	NREFALNNENYSLSNR	R	Q	99,7 %	0	1	1	0	2	1 940,9207	1 956,50		25 117,8	404	419	Empty	true	Q86V48-3,Q86V48-2
HT29	UGT1A	15997	Ingel15997_GuillemetteC_MR-201233_01_MGFPeaklist (F053021)	Leucine zipper protein 1 OS=Homo sapiens GN=LUZP1 PE=1 SV=2	Q86V48	CP13_3_HomoSapiens_9606_20130509.fasta	120 277,4	100,0 %	36	42	60	0,340%	42,6%	QKELENGEVEGEDAFLSSK	K	G	99,7 %	0	0	2	0	2	2 108,9984	1 979,00		39 445,7	350	368	Empty	true	Q86V48-3,Q86V48-2
HT29	UGT1A	15997	Ingel15997_GuillemetteC_MR-201233_01_MGFPeaklist (F053021)	Leucine zipper protein 1 OS=Homo sapiens GN=LUZP1 PE=1 SV=2	Q86V48	CP13_3_HomoSapiens_9606_20130509.fasta	120 277,4	100,0 %	36	42	60	0,340%	42,6%	QLHNSLDPSELPGKQGLPESGR	R	V	99,7 %	0	0	0	1	2	2 359,2004	1 934,00		32 726,0	1038	1059	Empty	true
HT29	UGT1A	15997	Ingel15997_GuillemetteC_MR-201233_01_MGFPeaklist (F053021)	Leucine zipper protein 1 OS=Homo sapiens GN=LUZP1 PE=1 SV=2	Q86V48	CP13_3_HomoSapiens_9606_20130509.fasta	120 277,4	100,0 %	36	42	60	0,340%	42,6%	QVSSPSFTNR	R	R	99,7 %	0	2	0	0	2	1 122,5537	1 634,50		10 050,4	420	429	Empty	true	Q86V48-3,Q86V48-2
HT29	UGT1A	15997	Ingel15997_GuillemetteC_MR-201233_01_MGFPeaklist (F053021)	Leucine zipper protein 1 OS=Homo sapiens GN=LUZP1 PE=1 SV=2	Q86V48	CP13_3_HomoSapiens_9606_20130509.fasta	120 277,4	100,0 %	36	42	60	0,340%	42,6%	RMAELEKLEEAFSR	K	S	99,7 %	0	0	1	0	2	1 708,8687	2 418,00		8 822,33	116	129	Empty	true	Q86V48-3,Q86V48-2
HT29	UGT1A	15997	Ingel15997_GuillemetteC_MR-201233_01_MGFPeaklist (F053021)	Leucine zipper protein 1 OS=Homo sapiens GN=LUZP1 PE=1 SV=2	Q86V48	CP13_3_HomoSapiens_9606_20130509.fasta	120 277,4	100,0 %	36	42	60	0,340%	42,6%	RTQSSLTVSEVLTR	R	R	99,7 %	0	0	1	0	2	1 576,8653	2 062,00		9 284,95	992	1005	Empty	true	Q86V48-3,Q86V48-2
HT29	UGT1A	15997	Ingel15997_GuillemetteC_MR-201233_01_MGFPeaklist (F053021)	Leucine zipper protein 1 OS=Homo sapiens GN=LUZP1 PE=1 SV=2	Q86V48	CP13_3_HomoSapiens_9606_20130509.fasta	120 277,4	100,0 %	36	42	60	0,340%	42,6%	SHSAPSEVGFSDAR	K	H	99,7 %	0	1	1	0	2	1 446,6607	1 670,00		10 382,8	903	916	Empty	true	Q86V48-3,Q86V48-2
HT29	UGT1A	15997	Ingel15997_GuillemetteC_MR-201233_01_MGFPeaklist (F053021)	Leucine zipper protein 1 OS=Homo sapiens GN=LUZP1 PE=1 SV=2	Q86V48	CP13_3_HomoSapiens_9606_20130509.fasta	120 277,4	100,0 %	36	42	60	0,340%	42,6%	SKNDCTQLCLSLNEER	R	N	97,0 %	0	0	1	0	2	1 852,8529	2 052,00		5 879,93	130	145	Empty	true	Q86V48-3,Q86V48-2
HT29	UGT1A	15997	Ingel15997_GuillemetteC_MR-201233_01_MGFPeaklist (F053021)	Leucine zipper protein 1 OS=Homo sapiens GN=LUZP1 PE=1 SV=2	Q86V48	CP13_3_HomoSapiens_9606_20130509.fasta	120 277,4	100,0 %	36	42	60	0,340%	42,6%	SKNNDLQDNYLSEQNKNK	K	L	99,7 %	0	0	0	1	2	2 152,0266	1 668,00		24 847,6	317	334	Empty	true	Q86V48-3,Q86V48-2
HT29	UGT1A	15997	Ingel15997_GuillemetteC_MR-201233_01_MGFPeaklist (F053021)	Leucine zipper protein 1 OS=Homo sapiens GN=LUZP1 PE=1 SV=2	Q86V48	CP13_3_HomoSapiens_9606_20130509.fasta	120 277,4	100,0 %	36	42	60	0,340%	42,6%	SLTLSFVSER	K	K	99,7 %	0	3	0	0	2	1 138,6102	2 257,00		48 471,2	188	197	Empty	true	Q86V48-3,Q86V48-2
HT29	UGT1A	15997	Ingel15997_GuillemetteC_MR-201233_01_MGFPeaklist (F053021)	Leucine zipper protein 1 OS=Homo sapiens GN=LUZP1 PE=1 SV=2	Q86V48	CP13_3_HomoSapiens_9606_20130509.fasta	120 277,4	100,0 %	36	42	60	0,340%	42,6%	SQENILQGFSTSHKEGVNQPAAVVMEDSSPHEALR	R	C	99,7 %	0	0	0	0	2	3 792,8247	2 273,00		68 782,1	611	645	Empty	true	Q86V48-3,Q86V48-2
HT29	UGT1A	15997	Ingel15997_GuillemetteC_MR-201233_01_MGFPeaklist (F053021)	Leucine zipper protein 1 OS=Homo sapiens GN=LUZP1 PE=1 SV=2	Q86V48	CP13_3_HomoSapiens_9606_20130509.fasta	120 277,4	100,0 %	36	42	60	0,340%	42,6%	SSIIIKPSDPVER	R	N	99,7 %	0	1	1	0	2	1 440,8058	1 873,50		23 387,8	877	889	Empty	true	Q86V48-3,Q86V48-2
HT29	UGT1A	15997	Ingel15997_GuillemetteC_MR-201233_01_MGFPeaklist (F053021)	Leucine zipper protein 1 OS=Homo sapiens GN=LUZP1 PE=1 SV=2	Q86V48	CP13_3_HomoSapiens_9606_20130509.fasta	120 277,4	100,0 %	36	42	60	0,340%	42,6%	SSTDFSELEQPR	R	S	99,7 %	0	2	0	0	2	1 395,6387	1 894,50		25 542,4	956	967	Empty	true	Q86V48-3,Q86V48-2
HT29	UGT1A	15997	Ingel15997_GuillemetteC_MR-201233_01_MGFPeaklist (F053021)	Leucine zipper protein 1 OS=Homo sapiens GN=LUZP1 PE=1 SV=2	Q86V48	CP13_3_HomoSapiens_9606_20130509.fasta	120 277,4	100,0 %	36	42	60	0,340%	42,6%	TFSDTTHGSVPSDPLGR	R	A	99,7 %	0	0	2	0	2	1 773,8404	1 888,50		73 927,7	510	526	Empty	true	Q86V48-3,Q86V48-2
HT29	UGT1A	15997	Ingel15997_GuillemetteC_MR-201233_01_MGFPeaklist (F053021)	Leucine zipper protein 1 OS=Homo sapiens GN=LUZP1 PE=1 SV=2	Q86V48	CP13_3_HomoSapiens_9606_20130509.fasta	120 277,4	100,0 %	36	42	60	0,340%	42,6%	TSLFENDKDAGMENESVK	R	S	99,7 %	0	0	2	0	2	2 013,9071	1 909,50		25 814,3	702	719	Empty	true	Q86V48-3,Q86V48-2
HT29	UGT1A	15997	Ingel15997_GuillemetteC_MR-201233_01_MGFPeaklist (F053021)	Leucine zipper protein 1 OS=Homo sapiens GN=LUZP1 PE=1 SV=2	Q86V48	CP13_3_HomoSapiens_9606_20130509.fasta	120 277,4	100,0 %	36	42	60	0,340%	42,6%	VGPSSGDAPEPSSR	R	R	99,7 %	0	1	0	0	2	1 342,6234	1 416,00		4 905,19	978	991	Empty	true	Q86V48-3,Q86V48-2
HT29	UGT1A	15997	Ingel15997_GuillemetteC_MR-201233_01_MGFPeaklist (F053021)	Ral GTPase-activating protein subunit alpha-2 (Fragment) OS=Homo sapiens GN=RALGAPA2 PE=4 SV=1	H7C1F9,Q2PPJ7,Q2PPJ7-2,Q2PPJ7-3	CP13_3_HomoSapiens_9606_20130509.fasta	206 439,7	100,0 %	7	7	7	0,0397%	7,41%	APELDGGGPTEQDKSHSNSSTLSDR	R	R	99,7 %	0	0	0	1	2	2 585,1713	1 614,00		7 139,77	346	370	Empty	true
HT29	UGT1A	15997	Ingel15997_GuillemetteC_MR-201233_01_MGFPeaklist (F053021)	Ral GTPase-activating protein subunit alpha-2 (Fragment) OS=Homo sapiens GN=RALGAPA2 PE=4 SV=1	H7C1F9,Q2PPJ7,Q2PPJ7-2,Q2PPJ7-3	CP13_3_HomoSapiens_9606_20130509.fasta	206 439,7	100,0 %	7	7	7	0,0397%	7,41%	IIQTVGGGAVQER	K	A	99,7 %	0	1	0	0	2	1 327,7330	1 677,00		11 923,8	333	345	Empty	true
HT29	UGT1A	15997	Ingel15997_GuillemetteC_MR-201233_01_MGFPeaklist (F053021)	Ral GTPase-activating protein subunit alpha-2 (Fragment) OS=Homo sapiens GN=RALGAPA2 PE=4 SV=1	H7C1F9,Q2PPJ7,Q2PPJ7-2,Q2PPJ7-3	CP13_3_HomoSapiens_9606_20130509.fasta	206 439,7	100,0 %	7	7	7	0,0397%	7,41%	LLLDDLGMNSWDR	R	R	99,6 %	0	1	0	0	2	1 547,7525	2 506,00		4 613,81	1606	1618	Empty	true
HT29	UGT1A	15997	Ingel15997_GuillemetteC_MR-201233_01_MGFPeaklist (F053021)	Ral GTPase-activating protein subunit alpha-2 (Fragment) OS=Homo sapiens GN=RALGAPA2 PE=4 SV=1	H7C1F9,Q2PPJ7,Q2PPJ7-2,Q2PPJ7-3	CP13_3_HomoSapiens_9606_20130509.fasta	206 439,7	100,0 %	7	7	7	0,0397%	7,41%	NGSTGQTAPYYATSTVEVIFHVSTR	R	M	99,7 %	0	0	1	0	2	2 688,2788	2 527,00		6 115,97	1700	1724	Empty	true
HT29	UGT1A	15997	Ingel15997_GuillemetteC_MR-201233_01_MGFPeaklist (F053021)	Ral GTPase-activating protein subunit alpha-2 (Fragment) OS=Homo sapiens GN=RALGAPA2 PE=4 SV=1	H7C1F9,Q2PPJ7,Q2PPJ7-2,Q2PPJ7-3	CP13_3_HomoSapiens_9606_20130509.fasta	206 439,7	100,0 %	7	7	7	0,0397%	7,41%	QNAQEDEYIQSHNFDSAMK	R	V	99,7 %	0	0	1	0	2	2 254,9670	1 918,00		7 401,72	1567	1585	Empty	true
HT29	UGT1A	15997	Ingel15997_GuillemetteC_MR-201233_01_MGFPeaklist (F053021)	Ral GTPase-activating protein subunit alpha-2 (Fragment) OS=Homo sapiens GN=RALGAPA2 PE=4 SV=1	H7C1F9,Q2PPJ7,Q2PPJ7-2,Q2PPJ7-3	CP13_3_HomoSapiens_9606_20130509.fasta	206 439,7	100,0 %	7	7	7	0,0397%	7,41%	TVYGVEMTNLPLDKLSEQK	R	E	99,7 %	0	0	1	0	2	2 165,1161	2 376,00		3 588,35	654	672	Empty	true
HT29	UGT1A	15997	Ingel15997_GuillemetteC_MR-201233_01_MGFPeaklist (F053021)	Ral GTPase-activating protein subunit alpha-2 (Fragment) OS=Homo sapiens GN=RALGAPA2 PE=4 SV=1	H7C1F9,Q2PPJ7,Q2PPJ7-2,Q2PPJ7-3	CP13_3_HomoSapiens_9606_20130509.fasta	206 439,7	100,0 %	7	7	7	0,0397%	7,41%	VLGILGDVNNIQSPK	R	I	99,7 %	0	1	0	0	2	1 566,8852	2 350,00		4 384,37	935	949	Empty	true
HT29	UGT1A	15997	Ingel15997_GuillemetteC_MR-201233_01_MGFPeaklist (F053021)	Ral GTPase-activating protein subunit alpha-2 (Fragment) OS=Homo sapiens GN=RALGAPA2 PE=4 SV=1	H7C1F9,Q2PPJ7,Q2PPJ7-2,Q2PPJ7-3	CP13_3_HomoSapiens_9606_20130509.fasta	206 439,7	100,0 %	7	7	7	0,0397%	7,41%	APELDGGGPTEQDKSHSNSSTLSDR	R	R	99,7 %	0	0	0	1	2	2 585,1713	1 614,00		7 139,77	346	370	Empty	true
HT29	UGT1A	15997	Ingel15997_GuillemetteC_MR-201233_01_MGFPeaklist (F053021)	Ral GTPase-activating protein subunit alpha-2 (Fragment) OS=Homo sapiens GN=RALGAPA2 PE=4 SV=1	H7C1F9,Q2PPJ7,Q2PPJ7-2,Q2PPJ7-3	CP13_3_HomoSapiens_9606_20130509.fasta	206 439,7	100,0 %	7	7	7	0,0397%	7,41%	IIQTVGGGAVQER	K	A	99,7 %	0	1	0	0	2	1 327,7330	1 677,00		11 923,8	333	345	Empty	true
HT29	UGT1A	15997	Ingel15997_GuillemetteC_MR-201233_01_MGFPeaklist (F053021)	Ral GTPase-activating protein subunit alpha-2 (Fragment) OS=Homo sapiens GN=RALGAPA2 PE=4 SV=1	H7C1F9,Q2PPJ7,Q2PPJ7-2,Q2PPJ7-3	CP13_3_HomoSapiens_9606_20130509.fasta	206 439,7	100,0 %	7	7	7	0,0397%	7,41%	LLLDDLGMNSWDR	R	R	99,6 %	0	1	0	0	2	1 547,7525	2 506,00		4 613,81	1606	1618	Empty	true
HT29	UGT1A	15997	Ingel15997_GuillemetteC_MR-201233_01_MGFPeaklist (F053021)	Ral GTPase-activating protein subunit alpha-2 (Fragment) OS=Homo sapiens GN=RALGAPA2 PE=4 SV=1	H7C1F9,Q2PPJ7,Q2PPJ7-2,Q2PPJ7-3	CP13_3_HomoSapiens_9606_20130509.fasta	206 439,7	100,0 %	7	7	7	0,0397%	7,41%	NGSTGQTAPYYATSTVEVIFHVSTR	R	M	99,7 %	0	0	1	0	2	2 688,2788	2 527,00		6 115,97	1700	1724	Empty	true
HT29	UGT1A	15997	Ingel15997_GuillemetteC_MR-201233_01_MGFPeaklist (F053021)	Ral GTPase-activating protein subunit alpha-2 (Fragment) OS=Homo sapiens GN=RALGAPA2 PE=4 SV=1	H7C1F9,Q2PPJ7,Q2PPJ7-2,Q2PPJ7-3	CP13_3_HomoSapiens_9606_20130509.fasta	206 439,7	100,0 %	7	7	7	0,0397%	7,41%	QNAQEDEYIQSHNFDSAMK	R	V	99,7 %	0	0	1	0	2	2 254,9670	1 918,00		7 401,72	1567	1585	Empty	true
HT29	UGT1A	15997	Ingel15997_GuillemetteC_MR-201233_01_MGFPeaklist (F053021)	Ral GTPase-activating protein subunit alpha-2 (Fragment) OS=Homo sapiens GN=RALGAPA2 PE=4 SV=1	H7C1F9,Q2PPJ7,Q2PPJ7-2,Q2PPJ7-3	CP13_3_HomoSapiens_9606_20130509.fasta	206 439,7	100,0 %	7	7	7	0,0397%	7,41%	TVYGVEMTNLPLDKLSEQK	R	E	99,7 %	0	0	1	0	2	2 165,1161	2 376,00		3 588,35	654	672	Empty	true
HT29	UGT1A	15997	Ingel15997_GuillemetteC_MR-201233_01_MGFPeaklist (F053021)	Ral GTPase-activating protein subunit alpha-2 (Fragment) OS=Homo sapiens GN=RALGAPA2 PE=4 SV=1	H7C1F9,Q2PPJ7,Q2PPJ7-2,Q2PPJ7-3	CP13_3_HomoSapiens_9606_20130509.fasta	206 439,7	100,0 %	7	7	7	0,0397%	7,41%	VLGILGDVNNIQSPK	R	I	99,7 %	0	1	0	0	2	1 566,8852	2 350,00		4 384,37	935	949	Empty	true
HT29	UGT1A	15997	Ingel15997_GuillemetteC_MR-201233_01_MGFPeaklist (F053021)	Ral GTPase-activating protein subunit alpha-2 (Fragment) OS=Homo sapiens GN=RALGAPA2 PE=4 SV=1	H7C1F9,Q2PPJ7,Q2PPJ7-2,Q2PPJ7-3	CP13_3_HomoSapiens_9606_20130509.fasta	206 439,7	100,0 %	7	7	7	0,0397%	7,41%	APELDGGGPTEQDKSHSNSSTLSDR	R	R	99,7 %	0	0	0	1	2	2 585,1713	1 614,00		7 139,77	346	370	Empty	true
HT29	UGT1A	15997	Ingel15997_GuillemetteC_MR-201233_01_MGFPeaklist (F053021)	Ral GTPase-activating protein subunit alpha-2 (Fragment) OS=Homo sapiens GN=RALGAPA2 PE=4 SV=1	H7C1F9,Q2PPJ7,Q2PPJ7-2,Q2PPJ7-3	CP13_3_HomoSapiens_9606_20130509.fasta	206 439,7	100,0 %	7	7	7	0,0397%	7,41%	IIQTVGGGAVQER	K	A	99,7 %	0	1	0	0	2	1 327,7330	1 677,00		11 923,8	333	345	Empty	true
HT29	UGT1A	15997	Ingel15997_GuillemetteC_MR-201233_01_MGFPeaklist (F053021)	Ral GTPase-activating protein subunit alpha-2 (Fragment) OS=Homo sapiens GN=RALGAPA2 PE=4 SV=1	H7C1F9,Q2PPJ7,Q2PPJ7-2,Q2PPJ7-3	CP13_3_HomoSapiens_9606_20130509.fasta	206 439,7	100,0 %	7	7	7	0,0397%	7,41%	LLLDDLGMNSWDR	R	R	99,6 %	0	1	0	0	2	1 547,7525	2 506,00		4 613,81	1606	1618	Empty	true
HT29	UGT1A	15997	Ingel15997_GuillemetteC_MR-201233_01_MGFPeaklist (F053021)	Ral GTPase-activating protein subunit alpha-2 (Fragment) OS=Homo sapiens GN=RALGAPA2 PE=4 SV=1	H7C1F9,Q2PPJ7,Q2PPJ7-2,Q2PPJ7-3	CP13_3_HomoSapiens_9606_20130509.fasta	206 439,7	100,0 %	7	7	7	0,0397%	7,41%	NGSTGQTAPYYATSTVEVIFHVSTR	R	M	99,7 %	0	0	1	0	2	2 688,2788	2 527,00		6 115,97	1700	1724	Empty	true
HT29	UGT1A	15997	Ingel15997_GuillemetteC_MR-201233_01_MGFPeaklist (F053021)	Ral GTPase-activating protein subunit alpha-2 (Fragment) OS=Homo sapiens GN=RALGAPA2 PE=4 SV=1	H7C1F9,Q2PPJ7,Q2PPJ7-2,Q2PPJ7-3	CP13_3_HomoSapiens_9606_20130509.fasta	206 439,7	100,0 %	7	7	7	0,0397%	7,41%	QNAQEDEYIQSHNFDSAMK	R	V	99,7 %	0	0	1	0	2	2 254,9670	1 918,00		7 401,72	1567	1585	Empty	true
HT29	UGT1A	15997	Ingel15997_GuillemetteC_MR-201233_01_MGFPeaklist (F053021)	Ral GTPase-activating protein subunit alpha-2 (Fragment) OS=Homo sapiens GN=RALGAPA2 PE=4 SV=1	H7C1F9,Q2PPJ7,Q2PPJ7-2,Q2PPJ7-3	CP13_3_HomoSapiens_9606_20130509.fasta	206 439,7	100,0 %	7	7	7	0,0397%	7,41%	TVYGVEMTNLPLDKLSEQK	R	E	99,7 %	0	0	1	0	2	2 165,1161	2 376,00		3 588,35	654	672	Empty	true
HT29	UGT1A	15997	Ingel15997_GuillemetteC_MR-201233_01_MGFPeaklist (F053021)	Ral GTPase-activating protein subunit alpha-2 (Fragment) OS=Homo sapiens GN=RALGAPA2 PE=4 SV=1	H7C1F9,Q2PPJ7,Q2PPJ7-2,Q2PPJ7-3	CP13_3_HomoSapiens_9606_20130509.fasta	206 439,7	100,0 %	7	7	7	0,0397%	7,41%	VLGILGDVNNIQSPK	R	I	99,7 %	0	1	0	0	2	1 566,8852	2 350,00		4 384,37	935	949	Empty	true
HT29	UGT1A	15997	Ingel15997_GuillemetteC_MR-201233_01_MGFPeaklist (F053021)	60S ribosomal protein L6 OS=Homo sapiens GN=RPL6 PE=1 SV=3	F8W181,Q02878	CP13_3_HomoSapiens_9606_20130509.fasta	32 729,3	100,0 %	2	2	3	0,0170%	7,99%	VLATVTKPVGGDK	K	N	99,5 %	0	0	1	0	2	1 284,7524	1 624,00		1 936,10	88	100	Empty	true
HT29	UGT1A	15997	Ingel15997_GuillemetteC_MR-201233_01_MGFPeaklist (F053021)	60S ribosomal protein L6 OS=Homo sapiens GN=RPL6 PE=1 SV=3	F8W181,Q02878	CP13_3_HomoSapiens_9606_20130509.fasta	32 729,3	100,0 %	2	2	3	0,0170%	7,99%	YYPTEDVPRK	R	L	99,7 %	0	0	2	0	2	1 267,6318	1 607,50		7 001,34	115	124	Empty	true
HT29	UGT1A	15997	Ingel15997_GuillemetteC_MR-201233_01_MGFPeaklist (F053021)	60S ribosomal protein L6 OS=Homo sapiens GN=RPL6 PE=1 SV=3	F8W181,Q02878	CP13_3_HomoSapiens_9606_20130509.fasta	32 729,3	100,0 %	2	2	3	0,0170%	7,99%	VLATVTKPVGGDK	K	N	99,5 %	0	0	1	0	2	1 284,7524	1 624,00		1 936,10	88	100	Empty	true
HT29	UGT1A	15997	Ingel15997_GuillemetteC_MR-201233_01_MGFPeaklist (F053021)	60S ribosomal protein L6 OS=Homo sapiens GN=RPL6 PE=1 SV=3	F8W181,Q02878	CP13_3_HomoSapiens_9606_20130509.fasta	32 729,3	100,0 %	2	2	3	0,0170%	7,99%	YYPTEDVPRK	R	L	99,7 %	0	0	2	0	2	1 267,6318	1 607,50		7 001,34	115	124	Empty	true
HT29	UGT1A	15997	Ingel15997_GuillemetteC_MR-201233_01_MGFPeaklist (F053021)	Protein HIRA OS=Homo sapiens GN=HIRA PE=2 SV=1	F5H4M2,P54198,P54198-2	CP13_3_HomoSapiens_9606_20130509.fasta	89 299,3	100,0 %	9	9	12	0,0681%	13,2%	ATPGAPALTSMTPTAVER	K	D	99,7 %	0	2	0	0	2	1 770,9056	2 076,50		24 256,5	575	592	Empty	true
HT29	UGT1A	15997	Ingel15997_GuillemetteC_MR-201233_01_MGFPeaklist (F053021)	Protein HIRA OS=Homo sapiens GN=HIRA PE=2 SV=1	F5H4M2,P54198,P54198-2	CP13_3_HomoSapiens_9606_20130509.fasta	89 299,3	100,0 %	9	9	12	0,0681%	13,2%	EMGSATSVAGVVNGESLEDIRK	R	N	99,7 %	0	0	2	0	2	2 249,1079	2 159,00		28 900,6	422	443	Empty	true
HT29	UGT1A	15997	Ingel15997_GuillemetteC_MR-201233_01_MGFPeaklist (F053021)	Protein HIRA OS=Homo sapiens GN=HIRA PE=2 SV=1	F5H4M2,P54198,P54198-2	CP13_3_HomoSapiens_9606_20130509.fasta	89 299,3	100,0 %	9	9	12	0,0681%	13,2%	FPEILATLR	K	G	96,9 %	0	1	0	0	2	1 059,6198	2 475,00		5 290,21	163	171	Empty	true
HT29	UGT1A	15997	Ingel15997_GuillemetteC_MR-201233_01_MGFPeaklist (F053021)	Protein HIRA OS=Homo sapiens GN=HIRA PE=2 SV=1	F5H4M2,P54198,P54198-2	CP13_3_HomoSapiens_9606_20130509.fasta	89 299,3	100,0 %	9	9	12	0,0681%	13,2%	GLTWDPVGK	K	Y	99,7 %	0	1	0	0	2	972,5151	2 107,00		8 812,15	179	187	Empty	true
HT29	UGT1A	15997	Ingel15997_GuillemetteC_MR-201233_01_MGFPeaklist (F053021)	Protein HIRA OS=Homo sapiens GN=HIRA PE=2 SV=1	F5H4M2,P54198,P54198-2	CP13_3_HomoSapiens_9606_20130509.fasta	89 299,3	100,0 %	9	9	12	0,0681%	13,2%	LANVEQWR	K	C	99,0 %	0	1	0	0	2	1 015,5319	1 870,00		10 335,4	115	122	Empty	true
HT29	UGT1A	15997	Ingel15997_GuillemetteC_MR-201233_01_MGFPeaklist (F053021)	Protein HIRA OS=Homo sapiens GN=HIRA PE=2 SV=1	F5H4M2,P54198,P54198-2	CP13_3_HomoSapiens_9606_20130509.fasta	89 299,3	100,0 %	9	9	12	0,0681%	13,2%	LSWSPDGHYLVSAHAMNNSGPTAQIIER	R	E	98,5 %	0	0	0	1	2	3 051,4742	2 259,00		7 466,01	228	255	Empty	true
HT29	UGT1A	15997	Ingel15997_GuillemetteC_MR-201233_01_MGFPeaklist (F053021)	Protein HIRA OS=Homo sapiens GN=HIRA PE=2 SV=1	F5H4M2,P54198,P54198-2	CP13_3_HomoSapiens_9606_20130509.fasta	89 299,3	100,0 %	9	9	12	0,0681%	13,2%	SKATPGAPALTSMTPTAVER	R	D	99,7 %	0	0	2	0	2	1 986,0326	2 017,50		33 450,3	573	592	Empty	true
HT29	UGT1A	15997	Ingel15997_GuillemetteC_MR-201233_01_MGFPeaklist (F053021)	Protein HIRA OS=Homo sapiens GN=HIRA PE=2 SV=1	F5H4M2,P54198,P54198-2	CP13_3_HomoSapiens_9606_20130509.fasta	89 299,3	100,0 %	9	9	12	0,0681%	13,2%	SLAIMTEAQLSTAVIENPEMLK	K	Y	99,7 %	0	0	1	0	2	2 389,2355	2 572,00		4 412,66	382	403	Empty	true
HT29	UGT1A	15997	Ingel15997_GuillemetteC_MR-201233_01_MGFPeaklist (F053021)	Protein HIRA OS=Homo sapiens GN=HIRA PE=2 SV=1	F5H4M2,P54198,P54198-2	CP13_3_HomoSapiens_9606_20130509.fasta	89 299,3	100,0 %	9	9	12	0,0681%	13,2%	YLVNEGFEYR	R	L	99,7 %	0	1	0	0	2	1 289,6160	2 073,00		8 994,45	738	747	Empty	true
HT29	UGT1A	15997	Ingel15997_GuillemetteC_MR-201233_01_MGFPeaklist (F053021)	Protein HIRA OS=Homo sapiens GN=HIRA PE=2 SV=1	F5H4M2,P54198,P54198-2	CP13_3_HomoSapiens_9606_20130509.fasta	89 299,3	100,0 %	9	9	12	0,0681%	13,2%	ATPGAPALTSMTPTAVER	K	D	99,7 %	0	2	0	0	2	1 770,9056	2 076,50		24 256,5	575	592	Empty	true
HT29	UGT1A	15997	Ingel15997_GuillemetteC_MR-201233_01_MGFPeaklist (F053021)	Protein HIRA OS=Homo sapiens GN=HIRA PE=2 SV=1	F5H4M2,P54198,P54198-2	CP13_3_HomoSapiens_9606_20130509.fasta	89 299,3	100,0 %	9	9	12	0,0681%	13,2%	EMGSATSVAGVVNGESLEDIRK	R	N	99,7 %	0	0	2	0	2	2 249,1079	2 159,00		28 900,6	422	443	Empty	true
HT29	UGT1A	15997	Ingel15997_GuillemetteC_MR-201233_01_MGFPeaklist (F053021)	Protein HIRA OS=Homo sapiens GN=HIRA PE=2 SV=1	F5H4M2,P54198,P54198-2	CP13_3_HomoSapiens_9606_20130509.fasta	89 299,3	100,0 %	9	9	12	0,0681%	13,2%	FPEILATLR	K	G	96,9 %	0	1	0	0	2	1 059,6198	2 475,00		5 290,21	163	171	Empty	true
HT29	UGT1A	15997	Ingel15997_GuillemetteC_MR-201233_01_MGFPeaklist (F053021)	Protein HIRA OS=Homo sapiens GN=HIRA PE=2 SV=1	F5H4M2,P54198,P54198-2	CP13_3_HomoSapiens_9606_20130509.fasta	89 299,3	100,0 %	9	9	12	0,0681%	13,2%	GLTWDPVGK	K	Y	99,7 %	0	1	0	0	2	972,5151	2 107,00		8 812,15	179	187	Empty	true
HT29	UGT1A	15997	Ingel15997_GuillemetteC_MR-201233_01_MGFPeaklist (F053021)	Protein HIRA OS=Homo sapiens GN=HIRA PE=2 SV=1	F5H4M2,P54198,P54198-2	CP13_3_HomoSapiens_9606_20130509.fasta	89 299,3	100,0 %	9	9	12	0,0681%	13,2%	LANVEQWR	K	C	99,0 %	0	1	0	0	2	1 015,5319	1 870,00		10 335,4	115	122	Empty	true
HT29	UGT1A	15997	Ingel15997_GuillemetteC_MR-201233_01_MGFPeaklist (F053021)	Protein HIRA OS=Homo sapiens GN=HIRA PE=2 SV=1	F5H4M2,P54198,P54198-2	CP13_3_HomoSapiens_9606_20130509.fasta	89 299,3	100,0 %	9	9	12	0,0681%	13,2%	LSWSPDGHYLVSAHAMNNSGPTAQIIER	R	E	98,5 %	0	0	0	1	2	3 051,4742	2 259,00		7 466,01	228	255	Empty	true
HT29	UGT1A	15997	Ingel15997_GuillemetteC_MR-201233_01_MGFPeaklist (F053021)	Protein HIRA OS=Homo sapiens GN=HIRA PE=2 SV=1	F5H4M2,P54198,P54198-2	CP13_3_HomoSapiens_9606_20130509.fasta	89 299,3	100,0 %	9	9	12	0,0681%	13,2%	SKATPGAPALTSMTPTAVER	R	D	99,7 %	0	0	2	0	2	1 986,0326	2 017,50		33 450,3	573	592	Empty	true
HT29	UGT1A	15997	Ingel15997_GuillemetteC_MR-201233_01_MGFPeaklist (F053021)	Protein HIRA OS=Homo sapiens GN=HIRA PE=2 SV=1	F5H4M2,P54198,P54198-2	CP13_3_HomoSapiens_9606_20130509.fasta	89 299,3	100,0 %	9	9	12	0,0681%	13,2%	SLAIMTEAQLSTAVIENPEMLK	K	Y	99,7 %	0	0	1	0	2	2 389,2355	2 572,00		4 412,66	382	403	Empty	true
HT29	UGT1A	15997	Ingel15997_GuillemetteC_MR-201233_01_MGFPeaklist (F053021)	Protein HIRA OS=Homo sapiens GN=HIRA PE=2 SV=1	F5H4M2,P54198,P54198-2	CP13_3_HomoSapiens_9606_20130509.fasta	89 299,3	100,0 %	9	9	12	0,0681%	13,2%	YLVNEGFEYR	R	L	99,7 %	0	1	0	0	2	1 289,6160	2 073,00		8 994,45	738	747	Empty	true
HT29	UGT1A	15997	Ingel15997_GuillemetteC_MR-201233_01_MGFPeaklist (F053021)	Protein HIRA OS=Homo sapiens GN=HIRA PE=2 SV=1	F5H4M2,P54198,P54198-2	CP13_3_HomoSapiens_9606_20130509.fasta	89 299,3	100,0 %	9	9	12	0,0681%	13,2%	ATPGAPALTSMTPTAVER	K	D	99,7 %	0	2	0	0	2	1 770,9056	2 076,50		24 256,5	575	592	Empty	true
HT29	UGT1A	15997	Ingel15997_GuillemetteC_MR-201233_01_MGFPeaklist (F053021)	Protein HIRA OS=Homo sapiens GN=HIRA PE=2 SV=1	F5H4M2,P54198,P54198-2	CP13_3_HomoSapiens_9606_20130509.fasta	89 299,3	100,0 %	9	9	12	0,0681%	13,2%	EMGSATSVAGVVNGESLEDIRK	R	N	99,7 %	0	0	2	0	2	2 249,1079	2 159,00		28 900,6	422	443	Empty	true
HT29	UGT1A	15997	Ingel15997_GuillemetteC_MR-201233_01_MGFPeaklist (F053021)	Protein HIRA OS=Homo sapiens GN=HIRA PE=2 SV=1	F5H4M2,P54198,P54198-2	CP13_3_HomoSapiens_9606_20130509.fasta	89 299,3	100,0 %	9	9	12	0,0681%	13,2%	FPEILATLR	K	G	96,9 %	0	1	0	0	2	1 059,6198	2 475,00		5 290,21	163	171	Empty	true
HT29	UGT1A	15997	Ingel15997_GuillemetteC_MR-201233_01_MGFPeaklist (F053021)	Protein HIRA OS=Homo sapiens GN=HIRA PE=2 SV=1	F5H4M2,P54198,P54198-2	CP13_3_HomoSapiens_9606_20130509.fasta	89 299,3	100,0 %	9	9	12	0,0681%	13,2%	GLTWDPVGK	K	Y	99,7 %	0	1	0	0	2	972,5151	2 107,00		8 812,15	179	187	Empty	true
HT29	UGT1A	15997	Ingel15997_GuillemetteC_MR-201233_01_MGFPeaklist (F053021)	Protein HIRA OS=Homo sapiens GN=HIRA PE=2 SV=1	F5H4M2,P54198,P54198-2	CP13_3_HomoSapiens_9606_20130509.fasta	89 299,3	100,0 %	9	9	12	0,0681%	13,2%	LANVEQWR	K	C	99,0 %	0	1	0	0	2	1 015,5319	1 870,00		10 335,4	115	122	Empty	true
HT29	UGT1A	15997	Ingel15997_GuillemetteC_MR-201233_01_MGFPeaklist (F053021)	Protein HIRA OS=Homo sapiens GN=HIRA PE=2 SV=1	F5H4M2,P54198,P54198-2	CP13_3_HomoSapiens_9606_20130509.fasta	89 299,3	100,0 %	9	9	12	0,0681%	13,2%	LSWSPDGHYLVSAHAMNNSGPTAQIIER	R	E	98,5 %	0	0	0	1	2	3 051,4742	2 259,00		7 466,01	228	255	Empty	true
HT29	UGT1A	15997	Ingel15997_GuillemetteC_MR-201233_01_MGFPeaklist (F053021)	Protein HIRA OS=Homo sapiens GN=HIRA PE=2 SV=1	F5H4M2,P54198,P54198-2	CP13_3_HomoSapiens_9606_20130509.fasta	89 299,3	100,0 %	9	9	12	0,0681%	13,2%	SKATPGAPALTSMTPTAVER	R	D	99,7 %	0	0	2	0	2	1 986,0326	2 017,50		33 450,3	573	592	Empty	true
HT29	UGT1A	15997	Ingel15997_GuillemetteC_MR-201233_01_MGFPeaklist (F053021)	Protein HIRA OS=Homo sapiens GN=HIRA PE=2 SV=1	F5H4M2,P54198,P54198-2	CP13_3_HomoSapiens_9606_20130509.fasta	89 299,3	100,0 %	9	9	12	0,0681%	13,2%	SLAIMTEAQLSTAVIENPEMLK	K	Y	99,7 %	0	0	1	0	2	2 389,2355	2 572,00		4 412,66	382	403	Empty	true
HT29	UGT1A	15997	Ingel15997_GuillemetteC_MR-201233_01_MGFPeaklist (F053021)	Protein HIRA OS=Homo sapiens GN=HIRA PE=2 SV=1	F5H4M2,P54198,P54198-2	CP13_3_HomoSapiens_9606_20130509.fasta	89 299,3	100,0 %	9	9	12	0,0681%	13,2%	YLVNEGFEYR	R	L	99,7 %	0	1	0	0	2	1 289,6160	2 073,00		8 994,45	738	747	Empty	true
HT29	UGT1A	15997	Ingel15997_GuillemetteC_MR-201233_01_MGFPeaklist (F053021)	Keratin, type II cytoskeletal 1 OS=Homo sapiens GN=KRT1 PE=1 SV=6	P04264	CP13_3_HomoSapiens_9606_20130509.fasta	66 040,3	100,0 %	15	17	27	0,153%	25,8%	AEAESLYQSKYEELQITAGR	K	H	99,7 %	0	0	1	0	2	2 286,1249	2 120,00		5 875,09	367	386	Empty	true
HT29	UGT1A	15997	Ingel15997_GuillemetteC_MR-201233_01_MGFPeaklist (F053021)	Keratin, type II cytoskeletal 1 OS=Homo sapiens GN=KRT1 PE=1 SV=6	P04264	CP13_3_HomoSapiens_9606_20130509.fasta	66 040,3	100,0 %	15	17	27	0,153%	25,8%	FLEQQNQVLQTK	R	W	99,7 %	0	1	0	0	2	1 475,7854	1 858,00		67 322,4	200	211	Empty	true	P35908
HT29	UGT1A	15997	Ingel15997_GuillemetteC_MR-201233_01_MGFPeaklist (F053021)	Keratin, type II cytoskeletal 1 OS=Homo sapiens GN=KRT1 PE=1 SV=6	P04264	CP13_3_HomoSapiens_9606_20130509.fasta	66 040,3	100,0 %	15	17	27	0,153%	25,8%	FLEQQNQVLQTKWELLQQVDTSTR	R	T	99,7 %	0	0	1	0	2	2 932,5166	2 454,00		12 336,3	200	223	Empty	true
HT29	UGT1A	15997	Ingel15997_GuillemetteC_MR-201233_01_MGFPeaklist (F053021)	Keratin, type II cytoskeletal 1 OS=Homo sapiens GN=KRT1 PE=1 SV=6	P04264	CP13_3_HomoSapiens_9606_20130509.fasta	66 040,3	100,0 %	15	17	27	0,153%	25,8%	GGGGGGYGSGGSSYGSGGGSYGSGGGGGGGR	R	G	99,7 %	0	1	1	0	2	2 383,9523	1 465,00		15 444,3	519	549	Empty	true
HT29	UGT1A	15997	Ingel15997_GuillemetteC_MR-201233_01_MGFPeaklist (F053021)	Keratin, type II cytoskeletal 1 OS=Homo sapiens GN=KRT1 PE=1 SV=6	P04264	CP13_3_HomoSapiens_9606_20130509.fasta	66 040,3	100,0 %	15	17	27	0,153%	25,8%	LALDLEIATYR	K	T	99,7 %	0	5	0	0	2	1 277,7101	2 444,00		121319	473	483	Empty	false	Q6KB66,P05787-2,P05787,Q6KB66-2,Q6KB66-3
HT29	UGT1A	15997	Ingel15997_GuillemetteC_MR-201233_01_MGFPeaklist (F053021)	Keratin, type II cytoskeletal 1 OS=Homo sapiens GN=KRT1 PE=1 SV=6	P04264	CP13_3_HomoSapiens_9606_20130509.fasta	66 040,3	100,0 %	15	17	27	0,153%	25,8%	QISNLQQSISDAEQR	K	G	99,7 %	0	1	0	0	2	1 716,8512	1 987,00		2 343,42	418	432	Empty	true
HT29	UGT1A	15997	Ingel15997_GuillemetteC_MR-201233_01_MGFPeaklist (F053021)	Keratin, type II cytoskeletal 1 OS=Homo sapiens GN=KRT1 PE=1 SV=6	P04264	CP13_3_HomoSapiens_9606_20130509.fasta	66 040,3	100,0 %	15	17	27	0,153%	25,8%	SKAEAESLYQSKYEELQITAGR	K	H	99,7 %	0	0	1	2	2	2 501,2519	2 070,00		47 384,0	365	386	Empty	true
HT29	UGT1A	15997	Ingel15997_GuillemetteC_MR-201233_01_MGFPeaklist (F053021)	Keratin, type II cytoskeletal 1 OS=Homo sapiens GN=KRT1 PE=1 SV=6	P04264	CP13_3_HomoSapiens_9606_20130509.fasta	66 040,3	100,0 %	15	17	27	0,153%	25,8%	SLDLDSIIAEVK	R	A	99,7 %	0	2	0	0	2	1 302,7153	2 540,00		38 830,2	344	355	Empty	true
HT29	UGT1A	15997	Ingel15997_GuillemetteC_MR-201233_01_MGFPeaklist (F053021)	Keratin, type II cytoskeletal 1 OS=Homo sapiens GN=KRT1 PE=1 SV=6	P04264	CP13_3_HomoSapiens_9606_20130509.fasta	66 040,3	100,0 %	15	17	27	0,153%	25,8%	SLDLDSIIAEVKAQYEDIAQK	R	S	99,7 %	0	0	1	0	2	2 349,2187	2 905,00		16 000,7	344	364	Empty	true
HT29	UGT1A	15997	Ingel15997_GuillemetteC_MR-201233_01_MGFPeaklist (F053021)	Keratin, type II cytoskeletal 1 OS=Homo sapiens GN=KRT1 PE=1 SV=6	P04264	CP13_3_HomoSapiens_9606_20130509.fasta	66 040,3	100,0 %	15	17	27	0,153%	25,8%	SLNNQFASFIDK	K	V	99,7 %	0	2	0	0	2	1 383,6903	2 320,50		13 709,7	186	197	Empty	true
HT29	UGT1A	15997	Ingel15997_GuillemetteC_MR-201233_01_MGFPeaklist (F053021)	Keratin, type II cytoskeletal 1 OS=Homo sapiens GN=KRT1 PE=1 SV=6	P04264	CP13_3_HomoSapiens_9606_20130509.fasta	66 040,3	100,0 %	15	17	27	0,153%	25,8%	SLNNQFASFIDKVR	K	F	99,7 %	0	0	2	0	2	1 638,8598	2 452,00		62 275,9	186	199	Empty	true
HT29	UGT1A	15997	Ingel15997_GuillemetteC_MR-201233_01_MGFPeaklist (F053021)	Keratin, type II cytoskeletal 1 OS=Homo sapiens GN=KRT1 PE=1 SV=6	P04264	CP13_3_HomoSapiens_9606_20130509.fasta	66 040,3	100,0 %	15	17	27	0,153%	25,8%	THNLEPYFESFINNLR	R	R	99,7 %	0	0	1	0	2	1 993,9766	2 591,00		4 869,75	224	239	Empty	true
HT29	UGT1A	15997	Ingel15997_GuillemetteC_MR-201233_01_MGFPeaklist (F053021)	Keratin, type II cytoskeletal 1 OS=Homo sapiens GN=KRT1 PE=1 SV=6	P04264	CP13_3_HomoSapiens_9606_20130509.fasta	66 040,3	100,0 %	15	17	27	0,153%	25,8%	TNAENEFVTIK	R	K	99,6 %	0	1	0	0	2	1 265,6372	1 956,00		5 622,17	278	288	Empty	true
HT29	UGT1A	15997	Ingel15997_GuillemetteC_MR-201233_01_MGFPeaklist (F053021)	Keratin, type II cytoskeletal 1 OS=Homo sapiens GN=KRT1 PE=1 SV=6	P04264	CP13_3_HomoSapiens_9606_20130509.fasta	66 040,3	100,0 %	15	17	27	0,153%	25,8%	TNAENEFVTIKK	R	D	99,7 %	0	0	3	0	2	1 393,7322	1 809,00		42 915,0	278	289	Empty	true
HT29	UGT1A	15997	Ingel15997_GuillemetteC_MR-201233_01_MGFPeaklist (F053021)	Keratin, type II cytoskeletal 1 OS=Homo sapiens GN=KRT1 PE=1 SV=6	P04264	CP13_3_HomoSapiens_9606_20130509.fasta	66 040,3	100,0 %	15	17	27	0,153%	25,8%	WELLQQVDTSTR	K	T	99,7 %	0	3	0	0	2	1 475,7490	2 292,00		64 501,3	212	223	Empty	true
HT29	UGT1A	15997	Ingel15997_GuillemetteC_MR-201233_01_MGFPeaklist (F053021)	Keratin, type II cytoskeletal 1 OS=Homo sapiens GN=KRT1 PE=1 SV=6	P04264	CP13_3_HomoSapiens_9606_20130509.fasta	66 040,3	100,0 %	15	17	27	0,153%	25,8%	YEELQITAGR	K	H	99,7 %	0	3	0	0	2	1 179,6005	1 899,00		85 864,8	377	386	Empty	true	P04259
HT29	UGT1A	15997	Ingel15997_GuillemetteC_MR-201233_01_MGFPeaklist (F053021)	Histone H1.4 OS=Homo sapiens GN=HIST1H1E PE=1 SV=2	P10412,P16402,P16403	CP13_3_HomoSapiens_9606_20130509.fasta	21 365,8	100,0 %	4	5	6	0,0340%	13,2%	ALAAAGYDVEK	K	N	99,7 %	0	1	0	0	2	1 107,5681	1 724,00		8 021,49	65	75	Empty	true	Q02539,P22492
HT29	UGT1A	15997	Ingel15997_GuillemetteC_MR-201233_01_MGFPeaklist (F053021)	Histone H1.4 OS=Homo sapiens GN=HIST1H1E PE=1 SV=2	P10412,P16402,P16403	CP13_3_HomoSapiens_9606_20130509.fasta	21 365,8	100,0 %	4	5	6	0,0340%	13,2%	ALAAAGYDVEKNNSR	K	I	99,7 %	0	1	1	0	2	1 578,7870	1 656,00		22 145,0	65	79	Empty	true	Q02539,P22492
HT29	UGT1A	15997	Ingel15997_GuillemetteC_MR-201233_01_MGFPeaklist (F053021)	Histone H1.4 OS=Homo sapiens GN=HIST1H1E PE=1 SV=2	P10412,P16402,P16403	CP13_3_HomoSapiens_9606_20130509.fasta	21 365,8	100,0 %	4	5	6	0,0340%	13,2%	KALAAAGYDVEKNNSR	K	I	99,7 %	0	0	1	0	2	1 706,8820	1 577,00		1 513,57	64	79	Empty	true	Q02539,P22492
HT29	UGT1A	15997	Ingel15997_GuillemetteC_MR-201233_01_MGFPeaklist (F053021)	Histone H1.4 OS=Homo sapiens GN=HIST1H1E PE=1 SV=2	P10412,P16402,P16403	CP13_3_HomoSapiens_9606_20130509.fasta	21 365,8	100,0 %	4	5	6	0,0340%	13,2%	KASGPPVSELITK	R	A	99,7 %	0	0	2	0	2	1 326,7629	1 933,50		36 236,1	34	46	Empty	true
HT29	UGT1A	15997	Ingel15997_GuillemetteC_MR-201233_01_MGFPeaklist (F053021)	Histone H1.4 OS=Homo sapiens GN=HIST1H1E PE=1 SV=2	P10412,P16402,P16403	CP13_3_HomoSapiens_9606_20130509.fasta	21 365,8	100,0 %	4	5	6	0,0340%	13,2%	ALAAAGYDVEK	K	N	99,7 %	0	1	0	0	2	1 107,5681	1 724,00		8 021,49	65	75	Empty	true	Q02539,P22492
HT29	UGT1A	15997	Ingel15997_GuillemetteC_MR-201233_01_MGFPeaklist (F053021)	Histone H1.4 OS=Homo sapiens GN=HIST1H1E PE=1 SV=2	P10412,P16402,P16403	CP13_3_HomoSapiens_9606_20130509.fasta	21 365,8	100,0 %	4	5	6	0,0340%	13,2%	ALAAAGYDVEKNNSR	K	I	99,7 %	0	1	1	0	2	1 578,7870	1 656,00		22 145,0	65	79	Empty	true	Q02539,P22492
HT29	UGT1A	15997	Ingel15997_GuillemetteC_MR-201233_01_MGFPeaklist (F053021)	Histone H1.4 OS=Homo sapiens GN=HIST1H1E PE=1 SV=2	P10412,P16402,P16403	CP13_3_HomoSapiens_9606_20130509.fasta	21 365,8	100,0 %	4	5	6	0,0340%	13,2%	KALAAAGYDVEKNNSR	K	I	99,7 %	0	0	1	0	2	1 706,8820	1 577,00		1 513,57	64	79	Empty	true	Q02539,P22492
HT29	UGT1A	15997	Ingel15997_GuillemetteC_MR-201233_01_MGFPeaklist (F053021)	Histone H1.4 OS=Homo sapiens GN=HIST1H1E PE=1 SV=2	P10412,P16402,P16403	CP13_3_HomoSapiens_9606_20130509.fasta	21 365,8	100,0 %	4	5	6	0,0340%	13,2%	KASGPPVSELITK	R	A	99,7 %	0	0	2	0	2	1 326,7629	1 933,50		36 236,1	34	46	Empty	true
HT29	UGT1A	15997	Ingel15997_GuillemetteC_MR-201233_01_MGFPeaklist (F053021)	Histone H1.4 OS=Homo sapiens GN=HIST1H1E PE=1 SV=2	P10412,P16402,P16403	CP13_3_HomoSapiens_9606_20130509.fasta	21 365,8	100,0 %	4	5	6	0,0340%	13,2%	ALAAAGYDVEK	K	N	99,7 %	0	1	0	0	2	1 107,5681	1 724,00		8 021,49	65	75	Empty	true	Q02539,P22492
HT29	UGT1A	15997	Ingel15997_GuillemetteC_MR-201233_01_MGFPeaklist (F053021)	Histone H1.4 OS=Homo sapiens GN=HIST1H1E PE=1 SV=2	P10412,P16402,P16403	CP13_3_HomoSapiens_9606_20130509.fasta	21 365,8	100,0 %	4	5	6	0,0340%	13,2%	ALAAAGYDVEKNNSR	K	I	99,7 %	0	1	1	0	2	1 578,7870	1 656,00		22 145,0	65	79	Empty	true	Q02539,P22492
HT29	UGT1A	15997	Ingel15997_GuillemetteC_MR-201233_01_MGFPeaklist (F053021)	Histone H1.4 OS=Homo sapiens GN=HIST1H1E PE=1 SV=2	P10412,P16402,P16403	CP13_3_HomoSapiens_9606_20130509.fasta	21 365,8	100,0 %	4	5	6	0,0340%	13,2%	KALAAAGYDVEKNNSR	K	I	99,7 %	0	0	1	0	2	1 706,8820	1 577,00		1 513,57	64	79	Empty	true	Q02539,P22492
HT29	UGT1A	15997	Ingel15997_GuillemetteC_MR-201233_01_MGFPeaklist (F053021)	Histone H1.4 OS=Homo sapiens GN=HIST1H1E PE=1 SV=2	P10412,P16402,P16403	CP13_3_HomoSapiens_9606_20130509.fasta	21 365,8	100,0 %	4	5	6	0,0340%	13,2%	KASGPPVSELITK	R	A	99,7 %	0	0	2	0	2	1 326,7629	1 933,50		36 236,1	34	46	Empty	true
HT29	UGT1A	15997	Ingel15997_GuillemetteC_MR-201233_01_MGFPeaklist (F053021)	Thyroid hormone receptor-associated protein 3 OS=Homo sapiens GN=THRAP3 PE=1 SV=2	Q9Y2W1	CP13_3_HomoSapiens_9606_20130509.fasta	108 668,9	100,0 %	3	3	3	0,0170%	6,39%	ASESSKPWPDATYGTGSASR	K	A	99,7 %	0	0	1	0	2	2 054,9414	1 787,00		2 807,30	216	235	Empty	true
HT29	UGT1A	15997	Ingel15997_GuillemetteC_MR-201233_01_MGFPeaklist (F053021)	Thyroid hormone receptor-associated protein 3 OS=Homo sapiens GN=THRAP3 PE=1 SV=2	Q9Y2W1	CP13_3_HomoSapiens_9606_20130509.fasta	108 668,9	100,0 %	3	3	3	0,0170%	6,39%	DLVHSNKKEQEFR	R	S	96,0 %	0	0	0	1	2	1 629,8344	1 549,00		1 201,56	596	608	Empty	true
HT29	UGT1A	15997	Ingel15997_GuillemetteC_MR-201233_01_MGFPeaklist (F053021)	Thyroid hormone receptor-associated protein 3 OS=Homo sapiens GN=THRAP3 PE=1 SV=2	Q9Y2W1	CP13_3_HomoSapiens_9606_20130509.fasta	108 668,9	100,0 %	3	3	3	0,0170%	6,39%	SPPSTGSTYGSSQKEESAASGGAAYTKR	K	Y	99,7 %	0	0	0	1	2	2 762,2864	1 548,00		4 745,20	320	347	Empty	true
HT29	UGT1A	15997	Ingel15997_GuillemetteC_MR-201233_01_MGFPeaklist (F053021)	40S ribosomal protein S11 OS=Homo sapiens GN=RPS11 PE=4 SV=1	M0QZC5,P62280	CP13_3_HomoSapiens_9606_20130509.fasta	18 431,3	100,0 %	3	3	4	0,0227%	30,5%	AYQKQPTIFQNK	R	K	99,7 %	0	0	2	0	2	1 465,7799	1 744,50		48 721,6	9	20	Empty	true
HT29	UGT1A	15997	Ingel15997_GuillemetteC_MR-201233_01_MGFPeaklist (F053021)	40S ribosomal protein S11 OS=Homo sapiens GN=RPS11 PE=4 SV=1	M0QZC5,P62280	CP13_3_HomoSapiens_9606_20130509.fasta	18 431,3	100,0 %	3	3	4	0,0227%	30,5%	EAIEGTYIDKK	K	C	99,7 %	0	0	1	0	2	1 266,6578	1 665,00		19 431,7	49	59	Empty	true
HT29	UGT1A	15997	Ingel15997_GuillemetteC_MR-201233_01_MGFPeaklist (F053021)	40S ribosomal protein S11 OS=Homo sapiens GN=RPS11 PE=4 SV=1	M0QZC5,P62280	CP13_3_HomoSapiens_9606_20130509.fasta	18 431,3	100,0 %	3	3	4	0,0227%	30,5%	VLLGETGKEKLPR	R	Y	99,7 %	0	0	1	0	2	1 439,8583	1 788,00		16 186,6	23	35	Empty	true
HT29	UGT1A	15997	Ingel15997_GuillemetteC_MR-201233_01_MGFPeaklist (F053021)	40S ribosomal protein S11 OS=Homo sapiens GN=RPS11 PE=4 SV=1	M0QZC5,P62280	CP13_3_HomoSapiens_9606_20130509.fasta	18 431,3	100,0 %	3	3	4	0,0227%	30,5%	AYQKQPTIFQNK	R	K	99,7 %	0	0	2	0	2	1 465,7799	1 744,50		48 721,6	9	20	Empty	true
HT29	UGT1A	15997	Ingel15997_GuillemetteC_MR-201233_01_MGFPeaklist (F053021)	40S ribosomal protein S11 OS=Homo sapiens GN=RPS11 PE=4 SV=1	M0QZC5,P62280	CP13_3_HomoSapiens_9606_20130509.fasta	18 431,3	100,0 %	3	3	4	0,0227%	30,5%	EAIEGTYIDKK	K	C	99,7 %	0	0	1	0	2	1 266,6578	1 665,00		19 431,7	49	59	Empty	true
HT29	UGT1A	15997	Ingel15997_GuillemetteC_MR-201233_01_MGFPeaklist (F053021)	40S ribosomal protein S11 OS=Homo sapiens GN=RPS11 PE=4 SV=1	M0QZC5,P62280	CP13_3_HomoSapiens_9606_20130509.fasta	18 431,3	100,0 %	3	3	4	0,0227%	30,5%	VLLGETGKEKLPR	R	Y	99,7 %	0	0	1	0	2	1 439,8583	1 788,00		16 186,6	23	35	Empty	true
HT29	UGT1A	15997	Ingel15997_GuillemetteC_MR-201233_01_MGFPeaklist (F053021)	Neuroblast differentiation-associated protein AHNAK OS=Homo sapiens GN=AHNAK PE=1 SV=2	Q09666	CP13_3_HomoSapiens_9606_20130509.fasta	629 104,4	100,0 %	8	8	11	0,0624%	2,14%	AGAISASGPELQGAGHSK	R	L	99,7 %	0	0	1	0	2	1 637,8243	1 671,00		21 400,5	226	243	Empty	true
HT29	UGT1A	15997	Ingel15997_GuillemetteC_MR-201233_01_MGFPeaklist (F053021)	Neuroblast differentiation-associated protein AHNAK OS=Homo sapiens GN=AHNAK PE=1 SV=2	Q09666	CP13_3_HomoSapiens_9606_20130509.fasta	629 104,4	100,0 %	8	8	11	0,0624%	2,14%	AVEVQGPSLESGDHGK	R	I	99,7 %	0	0	2	0	2	1 609,7818	1 711,50		11 401,8	288	303	Empty	true
HT29	UGT1A	15997	Ingel15997_GuillemetteC_MR-201233_01_MGFPeaklist (F053021)	Neuroblast differentiation-associated protein AHNAK OS=Homo sapiens GN=AHNAK PE=1 SV=2	Q09666	CP13_3_HomoSapiens_9606_20130509.fasta	629 104,4	100,0 %	8	8	11	0,0624%	2,14%	FSMPGFKAEGPEVDVNLPK	K	A	96,2 %	0	0	1	0	2	2 062,0316	2 379,00		5 144,39	885	903	Empty	true
HT29	UGT1A	15997	Ingel15997_GuillemetteC_MR-201233_01_MGFPeaklist (F053021)	Neuroblast differentiation-associated protein AHNAK OS=Homo sapiens GN=AHNAK PE=1 SV=2	Q09666	CP13_3_HomoSapiens_9606_20130509.fasta	629 104,4	100,0 %	8	8	11	0,0624%	2,14%	GGVQVPAVDISSSLGGR	R	A	99,7 %	0	2	0	0	2	1 598,8498	2 209,50		9 901,90	271	287	Empty	true
HT29	UGT1A	15997	Ingel15997_GuillemetteC_MR-201233_01_MGFPeaklist (F053021)	Neuroblast differentiation-associated protein AHNAK OS=Homo sapiens GN=AHNAK PE=1 SV=2	Q09666	CP13_3_HomoSapiens_9606_20130509.fasta	629 104,4	100,0 %	8	8	11	0,0624%	2,14%	ISMPEVDLNLKGPK	K	M	99,7 %	0	0	1	0	2	1 540,8406	2 343,00		4 492,89	4129	4142	Empty	true
HT29	UGT1A	15997	Ingel15997_GuillemetteC_MR-201233_01_MGFPeaklist (F053021)	Neuroblast differentiation-associated protein AHNAK OS=Homo sapiens GN=AHNAK PE=1 SV=2	Q09666	CP13_3_HomoSapiens_9606_20130509.fasta	629 104,4	100,0 %	8	8	11	0,0624%	2,14%	LKSEDGVEGDLGETQSR	R	T	99,7 %	0	0	1	0	2	1 819,8671	1 671,00		4 838,28	133	149	Empty	true
HT29	UGT1A	15997	Ingel15997_GuillemetteC_MR-201233_01_MGFPeaklist (F053021)	Neuroblast differentiation-associated protein AHNAK OS=Homo sapiens GN=AHNAK PE=1 SV=2	Q09666	CP13_3_HomoSapiens_9606_20130509.fasta	629 104,4	100,0 %	8	8	11	0,0624%	2,14%	LQVTMPGIK	K	V	99,7 %	0	2	0	0	2	986,5705	2 107,50		7 896,85	244	252	Empty	true
HT29	UGT1A	15997	Ingel15997_GuillemetteC_MR-201233_01_MGFPeaklist (F053021)	Neuroblast differentiation-associated protein AHNAK OS=Homo sapiens GN=AHNAK PE=1 SV=2	Q09666	CP13_3_HomoSapiens_9606_20130509.fasta	629 104,4	100,0 %	8	8	11	0,0624%	2,14%	VDIETPNLEGTLTGPR	R	L	99,7 %	0	1	0	0	2	1 711,8864	2 239,00		3 382,99	541	556	Empty	true
HT29	UGT1A	15997	Ingel15997_GuillemetteC_MR-201233_01_MGFPeaklist (F053021)	U5 small nuclear ribonucleoprotein 200 kDa helicase OS=Homo sapiens GN=SNRNP200 PE=1 SV=2	O75643	CP13_3_HomoSapiens_9606_20130509.fasta	244 513,8	100,0 %	7	7	7	0,0397%	4,49%	ANSNLVLQADR	K	S	99,7 %	0	1	0	0	2	1 200,6331	1 763,00		5 898,66	15	25	Empty	true
HT29	UGT1A	15997	Ingel15997_GuillemetteC_MR-201233_01_MGFPeaklist (F053021)	U5 small nuclear ribonucleoprotein 200 kDa helicase OS=Homo sapiens GN=SNRNP200 PE=1 SV=2	O75643	CP13_3_HomoSapiens_9606_20130509.fasta	244 513,8	100,0 %	7	7	7	0,0397%	4,49%	IIYIAPMR	K	S	99,0 %	0	1	0	0	2	976,5649	2 112,00		2 472,19	538	545	Empty	true
HT29	UGT1A	15997	Ingel15997_GuillemetteC_MR-201233_01_MGFPeaklist (F053021)	U5 small nuclear ribonucleoprotein 200 kDa helicase OS=Homo sapiens GN=SNRNP200 PE=1 SV=2	O75643	CP13_3_HomoSapiens_9606_20130509.fasta	244 513,8	100,0 %	7	7	7	0,0397%	4,49%	LIGLSATLPNYEDVATFLR	R	V	99,5 %	0	1	0	0	2	2 093,1279	2 842,00		3 546,93	648	666	Empty	true
HT29	UGT1A	15997	Ingel15997_GuillemetteC_MR-201233_01_MGFPeaklist (F053021)	U5 small nuclear ribonucleoprotein 200 kDa helicase OS=Homo sapiens GN=SNRNP200 PE=1 SV=2	O75643	CP13_3_HomoSapiens_9606_20130509.fasta	244 513,8	100,0 %	7	7	7	0,0397%	4,49%	LYDLNHNEIGELIR	R	M	99,7 %	0	0	1	0	2	1 698,8811	2 335,00		8 415,21	1153	1166	Empty	true
HT29	UGT1A	15997	Ingel15997_GuillemetteC_MR-201233_01_MGFPeaklist (F053021)	U5 small nuclear ribonucleoprotein 200 kDa helicase OS=Homo sapiens GN=SNRNP200 PE=1 SV=2	O75643	CP13_3_HomoSapiens_9606_20130509.fasta	244 513,8	100,0 %	7	7	7	0,0397%	4,49%	MDTDLETMDLDQGGEALAPR	R	Q	98,9 %	0	0	1	0	2	2 177,9694	2 250,00		3 663,65	387	406	Empty	true
HT29	UGT1A	15997	Ingel15997_GuillemetteC_MR-201233_01_MGFPeaklist (F053021)	U5 small nuclear ribonucleoprotein 200 kDa helicase OS=Homo sapiens GN=SNRNP200 PE=1 SV=2	O75643	CP13_3_HomoSapiens_9606_20130509.fasta	244 513,8	100,0 %	7	7	7	0,0397%	4,49%	SGGPVVVLVQLER	R	E	99,7 %	0	1	0	0	2	1 352,7897	2 437,00		3 849,03	2031	2043	Empty	true
HT29	UGT1A	15997	Ingel15997_GuillemetteC_MR-201233_01_MGFPeaklist (F053021)	U5 small nuclear ribonucleoprotein 200 kDa helicase OS=Homo sapiens GN=SNRNP200 PE=1 SV=2	O75643	CP13_3_HomoSapiens_9606_20130509.fasta	244 513,8	100,0 %	7	7	7	0,0397%	4,49%	TGNFQVTELGR	K	I	99,7 %	0	1	0	0	2	1 221,6223	1 976,00		4 843,45	976	986	Empty	true
HT29	UGT1A	15997	Ingel15997_GuillemetteC_MR-201233_01_MGFPeaklist (F053021)	Heat shock 70 kDa protein 1A/1B OS=Homo sapiens GN=HSPA1A PE=1 SV=5	P08107	CP13_3_HomoSapiens_9606_20130509.fasta	70 054,0	100,0 %	2	2	3	0,0170%	8,11%	DAGVIAGLNVLR	K	I	99,7 %	0	2	0	0	2	1 197,6951	2 375,50		14 612,0	160	171	Empty	true	P34931,P08107-2
HT29	UGT1A	15997	Ingel15997_GuillemetteC_MR-201233_01_MGFPeaklist (F053021)	Heat shock 70 kDa protein 1A/1B OS=Homo sapiens GN=HSPA1A PE=1 SV=5	P08107	CP13_3_HomoSapiens_9606_20130509.fasta	70 054,0	100,0 %	2	2	3	0,0170%	8,11%	IINEPTAAAIAYGLDR	R	T	99,7 %	0	1	0	0	2	1 687,9015	2 324,00		10 236,1	172	187	Empty	true	P08107-2
HT29	UGT1A	15997	Ingel15997_GuillemetteC_MR-201233_01_MGFPeaklist (F053021)	Heat shock 70 kDa protein 1A/1B OS=Homo sapiens GN=HSPA1A PE=1 SV=5	P08107	CP13_3_HomoSapiens_9606_20130509.fasta	70 054,0	100,0 %	2	2	3	0,0170%	8,11%	TTPSYVAFTDTER	R	L	99,7 %	0	1	0	0	2	1 487,7013	1 984,00		46 925,5	37	49	Empty	false	E9PK54,P11142,E9PQK7,P34931,E9PQQ4,E9PI65,P08107-2,E9PLF4,P11142-2
HT29	UGT1A	15997	Ingel15997_GuillemetteC_MR-201233_01_MGFPeaklist (F053021)	Heat shock 70 kDa protein 1A/1B OS=Homo sapiens GN=HSPA1A PE=1 SV=5	P08107	CP13_3_HomoSapiens_9606_20130509.fasta	70 054,0	100,0 %	2	2	3	0,0170%	8,11%	VEIIANDQGNR	K	T	99,7 %	0	3	0	0	2	1 228,6281	1 648,00		14 591,4	26	36	Empty	false	E9PK54,P11142,E9PQK7,P34931,E9PQQ4,E9PI65,P08107-2,P11021,E9PLF4,P11142-2
HT29	UGT1A	15997	Ingel15997_GuillemetteC_MR-201233_01_MGFPeaklist (F053021)	Isoform 2 of Serine/threonine-protein kinase tousled-like 2 OS=Homo sapiens GN=TLK2	Q86UE8-2,Q86UE8-3	CP13_3_HomoSapiens_9606_20130509.fasta	82 350,4	100,0 %	8	8	9	0,0510%	16,7%	AFDLTEQR	K	Y	95,8 %	0	0	1	0	2	979,4844	1 820,00		4 724,61	425	432	Empty	true	Q86UE8,J3KRK0
HT29	UGT1A	15997	Ingel15997_GuillemetteC_MR-201233_01_MGFPeaklist (F053021)	Isoform 2 of Serine/threonine-protein kinase tousled-like 2 OS=Homo sapiens GN=TLK2	Q86UE8-2,Q86UE8-3	CP13_3_HomoSapiens_9606_20130509.fasta	82 350,4	100,0 %	8	8	9	0,0510%	16,7%	EATEEQSALPTLMSVMLAKPR	K	L	99,7 %	0	0	1	0	2	2 303,1624	2 578,00		3 467,65	106	126	Empty	true	Q86UE8,J3KRK0
HT29	UGT1A	15997	Ingel15997_GuillemetteC_MR-201233_01_MGFPeaklist (F053021)	Isoform 2 of Serine/threonine-protein kinase tousled-like 2 OS=Homo sapiens GN=TLK2	Q86UE8-2,Q86UE8-3	CP13_3_HomoSapiens_9606_20130509.fasta	82 350,4	100,0 %	8	8	9	0,0510%	16,7%	GGFSEVYKAFDLTEQR	R	Y	99,7 %	0	0	1	0	2	1 846,8971	2 435,00		4 307,84	417	432	Empty	true	Q86UE8,J3KRK0
HT29	UGT1A	15997	Ingel15997_GuillemetteC_MR-201233_01_MGFPeaklist (F053021)	Isoform 2 of Serine/threonine-protein kinase tousled-like 2 OS=Homo sapiens GN=TLK2	Q86UE8-2,Q86UE8-3	CP13_3_HomoSapiens_9606_20130509.fasta	82 350,4	100,0 %	8	8	9	0,0510%	16,7%	HGASFTEQWTDGYAFQNLIK	R	Q	99,7 %	0	0	1	0	2	2 313,0936	2 492,00		6 873,35	272	291	Empty	true	Q86UE8,J3KRK0
HT29	UGT1A	15997	Ingel15997_GuillemetteC_MR-201233_01_MGFPeaklist (F053021)	Isoform 2 of Serine/threonine-protein kinase tousled-like 2 OS=Homo sapiens GN=TLK2	Q86UE8-2,Q86UE8-3	CP13_3_HomoSapiens_9606_20130509.fasta	82 350,4	100,0 %	8	8	9	0,0510%	16,7%	IHNEDNSQFKDHPTLNDR	R	Y	99,7 %	0	0	0	1	2	2 180,0117	1 619,00		3 205,33	390	407	Empty	true	Q86UE8,J3KRK0
HT29	UGT1A	15997	Ingel15997_GuillemetteC_MR-201233_01_MGFPeaklist (F053021)	Isoform 2 of Serine/threonine-protein kinase tousled-like 2 OS=Homo sapiens GN=TLK2	Q86UE8-2,Q86UE8-3	CP13_3_HomoSapiens_9606_20130509.fasta	82 350,4	100,0 %	8	8	9	0,0510%	16,7%	KSVSTSSPAGAAIASTSGASNNSSSN	R	-	99,7 %	0	0	1	0	2	2 340,0907	1 657,00		4 054,31	693	718	Empty	true	Q86UE8
HT29	UGT1A	15997	Ingel15997_GuillemetteC_MR-201233_01_MGFPeaklist (F053021)	Isoform 2 of Serine/threonine-protein kinase tousled-like 2 OS=Homo sapiens GN=TLK2	Q86UE8-2,Q86UE8-3	CP13_3_HomoSapiens_9606_20130509.fasta	82 350,4	100,0 %	8	8	9	0,0510%	16,7%	LDTEQLAQR	R	G	99,7 %	0	1	0	0	2	1 073,5587	1 660,00		14 191,5	127	135	Empty	true	Q86UE8,J3KRK0
HT29	UGT1A	15997	Ingel15997_GuillemetteC_MR-201233_01_MGFPeaklist (F053021)	Isoform 2 of Serine/threonine-protein kinase tousled-like 2 OS=Homo sapiens GN=TLK2	Q86UE8-2,Q86UE8-3	CP13_3_HomoSapiens_9606_20130509.fasta	82 350,4	100,0 %	8	8	9	0,0510%	16,7%	RVEQPLYGLDGSAAK	R	E	99,7 %	0	0	2	0	2	1 603,8440	1 923,50		24 102,4	91	105	Empty	true	Q86UE8,J3KRK0
HT29	UGT1A	15997	Ingel15997_GuillemetteC_MR-201233_01_MGFPeaklist (F053021)	Glucose-fructose oxidoreductase domain-containing protein 2 OS=Homo sapiens GN=GFOD2 PE=2 SV=1	Q3B7J2	CP13_3_HomoSapiens_9606_20130509.fasta	42 254,7	100,0 %	2	2	3	0,0170%	11,2%	MLPGVGVFGTGSSAR	K	V	99,7 %	0	2	0	0	2	1 435,7363	2 264,00		9 716,66	3	17	Empty	true
HT29	UGT1A	15997	Ingel15997_GuillemetteC_MR-201233_01_MGFPeaklist (F053021)	Glucose-fructose oxidoreductase domain-containing protein 2 OS=Homo sapiens GN=GFOD2 PE=2 SV=1	Q3B7J2	CP13_3_HomoSapiens_9606_20130509.fasta	42 254,7	100,0 %	2	2	3	0,0170%	11,2%	TWDRTPVSMAASFEDGLYMQSVVDAIKR	R	S	99,7 %	0	0	0	1	2	3 173,5396	2 789,00		2 903,05	326	353	Empty	true
HT29	UGT1A	15997	Ingel15997_GuillemetteC_MR-201233_01_MGFPeaklist (F053021)	Ubinuclein-2 OS=Homo sapiens GN=UBN2 PE=1 SV=2	Q6ZU65	CP13_3_HomoSapiens_9606_20130509.fasta	146 091,7	100,0 %	5	5	5	0,0284%	5,86%	KLDSTQTTHSSSLIAGHTGPVPK	K	K	99,6 %	0	0	0	1	2	2 362,2364	1 729,00		11 872,7	820	842	Empty	true
HT29	UGT1A	15997	Ingel15997_GuillemetteC_MR-201233_01_MGFPeaklist (F053021)	Ubinuclein-2 OS=Homo sapiens GN=UBN2 PE=1 SV=2	Q6ZU65	CP13_3_HomoSapiens_9606_20130509.fasta	146 091,7	100,0 %	5	5	5	0,0284%	5,86%	NSLSGIAMNVPASR	K	G	99,7 %	0	1	0	0	2	1 416,7263	2 036,00		4 732,27	1161	1174	Empty	true
HT29	UGT1A	15997	Ingel15997_GuillemetteC_MR-201233_01_MGFPeaklist (F053021)	Ubinuclein-2 OS=Homo sapiens GN=UBN2 PE=1 SV=2	Q6ZU65	CP13_3_HomoSapiens_9606_20130509.fasta	146 091,7	100,0 %	5	5	5	0,0284%	5,86%	QSPTLNLLPSSR	R	T	99,7 %	0	1	0	0	2	1 312,7220	2 145,00		5 358,09	1122	1133	Empty	true
HT29	UGT1A	15997	Ingel15997_GuillemetteC_MR-201233_01_MGFPeaklist (F053021)	Ubinuclein-2 OS=Homo sapiens GN=UBN2 PE=1 SV=2	Q6ZU65	CP13_3_HomoSapiens_9606_20130509.fasta	146 091,7	100,0 %	5	5	5	0,0284%	5,86%	VHQHSAVQQNYVSPLQATISK	K	S	99,7 %	0	0	0	1	2	2 335,2153	2 016,00		3 747,89	929	949	Empty	true
HT29	UGT1A	15997	Ingel15997_GuillemetteC_MR-201233_01_MGFPeaklist (F053021)	Ubinuclein-2 OS=Homo sapiens GN=UBN2 PE=1 SV=2	Q6ZU65	CP13_3_HomoSapiens_9606_20130509.fasta	146 091,7	100,0 %	5	5	5	0,0284%	5,86%	VSLEPLPAR	K	L	99,7 %	0	1	0	0	2	981,5728	1 933,00		9 952,47	867	875	Empty	true
HT29	UGT1A	15997	Ingel15997_GuillemetteC_MR-201233_01_MGFPeaklist (F053021)	Probable ATP-dependent RNA helicase DDX5 OS=Homo sapiens GN=DDX5 PE=2 SV=1	B4DLW8,J3KTA4,P17844	CP13_3_HomoSapiens_9606_20130509.fasta	69 149,7	100,0 %	3	3	3	0,0170%	5,61%	APILIATDVASR	K	G	99,7 %	0	1	0	0	2	1 226,7104	2 097,00		8 827,46	392	403	Empty	true
HT29	UGT1A	15997	Ingel15997_GuillemetteC_MR-201233_01_MGFPeaklist (F053021)	Probable ATP-dependent RNA helicase DDX5 OS=Homo sapiens GN=DDX5 PE=2 SV=1	B4DLW8,J3KTA4,P17844	CP13_3_HomoSapiens_9606_20130509.fasta	69 149,7	100,0 %	3	3	3	0,0170%	5,61%	LLQLVEDR	K	G	99,0 %	0	1	0	0	2	985,5678	2 042,00		5 144,33	471	478	Empty	true
HT29	UGT1A	15997	Ingel15997_GuillemetteC_MR-201233_01_MGFPeaklist (F053021)	Probable ATP-dependent RNA helicase DDX5 OS=Homo sapiens GN=DDX5 PE=2 SV=1	B4DLW8,J3KTA4,P17844	CP13_3_HomoSapiens_9606_20130509.fasta	69 149,7	100,0 %	3	3	3	0,0170%	5,61%	QVSDLISVLR	K	E	99,7 %	0	1	0	0	2	1 129,6576	2 393,00		8 320,15	452	461	Empty	true
HT29	UGT1A	15997	Ingel15997_GuillemetteC_MR-201233_01_MGFPeaklist (F053021)	Probable ATP-dependent RNA helicase DDX5 OS=Homo sapiens GN=DDX5 PE=2 SV=1	B4DLW8,J3KTA4,P17844	CP13_3_HomoSapiens_9606_20130509.fasta	69 149,7	100,0 %	3	3	3	0,0170%	5,61%	APILIATDVASR	K	G	99,7 %	0	1	0	0	2	1 226,7104	2 097,00		8 827,46	392	403	Empty	true
HT29	UGT1A	15997	Ingel15997_GuillemetteC_MR-201233_01_MGFPeaklist (F053021)	Probable ATP-dependent RNA helicase DDX5 OS=Homo sapiens GN=DDX5 PE=2 SV=1	B4DLW8,J3KTA4,P17844	CP13_3_HomoSapiens_9606_20130509.fasta	69 149,7	100,0 %	3	3	3	0,0170%	5,61%	LLQLVEDR	K	G	99,0 %	0	1	0	0	2	985,5678	2 042,00		5 144,33	471	478	Empty	true
HT29	UGT1A	15997	Ingel15997_GuillemetteC_MR-201233_01_MGFPeaklist (F053021)	Probable ATP-dependent RNA helicase DDX5 OS=Homo sapiens GN=DDX5 PE=2 SV=1	B4DLW8,J3KTA4,P17844	CP13_3_HomoSapiens_9606_20130509.fasta	69 149,7	100,0 %	3	3	3	0,0170%	5,61%	QVSDLISVLR	K	E	99,7 %	0	1	0	0	2	1 129,6576	2 393,00		8 320,15	452	461	Empty	true
HT29	UGT1A	15997	Ingel15997_GuillemetteC_MR-201233_01_MGFPeaklist (F053021)	Probable ATP-dependent RNA helicase DDX5 OS=Homo sapiens GN=DDX5 PE=2 SV=1	B4DLW8,J3KTA4,P17844	CP13_3_HomoSapiens_9606_20130509.fasta	69 149,7	100,0 %	3	3	3	0,0170%	5,61%	APILIATDVASR	K	G	99,7 %	0	1	0	0	2	1 226,7104	2 097,00		8 827,46	392	403	Empty	true
HT29	UGT1A	15997	Ingel15997_GuillemetteC_MR-201233_01_MGFPeaklist (F053021)	Probable ATP-dependent RNA helicase DDX5 OS=Homo sapiens GN=DDX5 PE=2 SV=1	B4DLW8,J3KTA4,P17844	CP13_3_HomoSapiens_9606_20130509.fasta	69 149,7	100,0 %	3	3	3	0,0170%	5,61%	LLQLVEDR	K	G	99,0 %	0	1	0	0	2	985,5678	2 042,00		5 144,33	471	478	Empty	true
HT29	UGT1A	15997	Ingel15997_GuillemetteC_MR-201233_01_MGFPeaklist (F053021)	Probable ATP-dependent RNA helicase DDX5 OS=Homo sapiens GN=DDX5 PE=2 SV=1	B4DLW8,J3KTA4,P17844	CP13_3_HomoSapiens_9606_20130509.fasta	69 149,7	100,0 %	3	3	3	0,0170%	5,61%	QVSDLISVLR	K	E	99,7 %	0	1	0	0	2	1 129,6576	2 393,00		8 320,15	452	461	Empty	true
HT29	UGT1A	15997	Ingel15997_GuillemetteC_MR-201233_01_MGFPeaklist (F053021)	40S ribosomal protein S6 OS=Homo sapiens GN=RPS6 PE=1 SV=1	P62753	CP13_3_HomoSapiens_9606_20130509.fasta	28 681,7	100,0 %	3	3	3	0,0170%	15,7%	LFNLSKEDDVR	K	Q	99,7 %	0	1	0	0	2	1 335,6904	1 977,00		3 115,53	144	154	Empty	true	A2A3R5
HT29	UGT1A	15997	Ingel15997_GuillemetteC_MR-201233_01_MGFPeaklist (F053021)	40S ribosomal protein S6 OS=Homo sapiens GN=RPS6 PE=1 SV=1	P62753	CP13_3_HomoSapiens_9606_20130509.fasta	28 681,7	100,0 %	3	3	3	0,0170%	15,7%	LIEVDDER	K	K	99,0 %	0	1	0	0	2	988,4947	1 693,00		7 011,34	15	22	Empty	true
[truncated: 12,093 more rows]

## Sheet: Protein Report_HT29
HT29_UGT1A_GuillemetteC, Protein report created on 11/29/2016
[truncated: 1,866 more rows]

## Sheet: Spectrum Report_HT29
HT29_UGT1A_GuillemetteC, Spectrum report created on 11/29/2016
[truncated: 42,549 more rows]
